# Supplementary material for: Altered splicing and cytoplasmic levels of tRNA synthetases in SF3B1-mutant myelodysplastic syndromes as a therapeutic vulnerability
Source: Sci Rep. 2019 Feb 25;9:2678. doi: 10.1038/s41598-019-39591-7 (PMC6390101; doi:10.1038/s41598-019-39591-7)
Supplement: Supplementary file 2 — Table S1 [file 41598_2019_39591_MOESM2_ESM.xlsx]

## Sheet: Sequences
CRISPR/Cas9
gRNA	GTTCGGACCATCAGTGCTT
ssODN	TATTGTGTAACTTAGGTAATGTTGGGGCATAGTTAAAACCTGTGTTTGGTTTTGTAGGTCTTGTGGATGAGCAGCAGGAAGTCCGGACCATCAGTGCTTTGGCCATTGCTGCCTTGGCTGAAGCAGCAACTCCTTATGGTATCGAATCTTTTGATTCTGT
RFLP-PCR
gPCRv2_F	CTGACAGGCTATGGTTCATGTT
gPCRv2_R	ATTGGTGGATTTACCTTTCCTCTGT
qPCR
SNURF_ex2_F	ACGTACCAGAGGTGGAAGTC
SNURF_ex2b_R	TGCTAAAGCATTTGCAGGGAG
SNURF_ex3_R	GAGAACGCCTCGGGTACAAC
MALAT1_F	TCCGTGAGGTCGGCAATATG
MALAT1_R	ACCTACAACACCCGGAAATCG
NEAT1_F	CAGGCAGGGGAAATGTCTTTAC
NEAT1_R	CAAGTCTGACGCCCATCTTTC
WARS_F	GACAAGCTCGAGCAGATCAGG
WARS_R	CTGCAGAACCTCTATGAGTGC
B2M_F	TGCCTGCCGTGTGAACCATGT
B2M_R	TGCGGCATCTTCAAACCTCCATGA
ACTB_F	AGAAAATCTGGCACCACACC
ACTB_R	TAGCACAGCCTGGATAGCAA
Cloning
ATM_ex20-int20-ex21_F	GTGAAGCTTTCCAATGTGTGTTCTTTGTATC
ATM_ex20-int20-ex21_R	TACGTCGACCTCAAGCAAAGTTTTAAG
Pyrosequencing
RT-PCR_F	TATTCTTATGGGCTGTGCCATCT
RT-PCR_R	/5Bio/TACCATAAGGAGTTGCTGCTTCAG
RT-PCR_seq	GGTCTTGTGGATGAGC
genomicPCR_F	/5Bio/TGCAGTTTGGCTGAATAGTTGATA
genomicPCR_R	TACCATAAGGAGTTGCTGCTTCAG
genomicPCR_seq	CAGCCAAGGCAGCAA
RT-PCR alt. 3'SS
ABCB7_F	ATGATGCAGGTAATGCTGCT
ABCB7_R	TCAGCATAGCCAGAGTAGAGGT
	Correct splicing 153bp, alternative 3' splice site 174bp
