# Supplementary material for: Altered splicing and cytoplasmic levels of tRNA synthetases in SF3B1-mutant myelodysplastic syndromes as a therapeutic vulnerability
Source: Sci Rep. 2019 Feb 25;9:2678. doi: 10.1038/s41598-019-39591-7 (PMC6390101; doi:10.1038/s41598-019-39591-7)
Supplement: Supplementary file 3 — Table S2 [file 41598_2019_39591_MOESM3_ESM.xlsx]

## Sheet: dSpliceType_SE
SEID	geneName	geneID	strand	symbol	SE	start	stop	changePoint_L	changePoint_R	SplicingRatio	Coverage1	Coverage2	SIC_ij	SIC_n	DS_p_value	DS_adj_p_value	DE_foldChange	DE_p_value	DE_adj_p_value
2	ENSG00000138795	chr4	-	LEF1	ENSG00000138795	108089125	108089257	90	222	1.20594	79.3068	86.3655	-5418.89	-5289.15	1.43159e-10	6.12708e-06	0.769074	5.80999e-24	2.48662e-19
40	ENSG00000100395	chr22	+	L3MBTL2	ENSG00000100395	41219419	41219536	79	196	0.767739	68.7714	66.8483	-5828.64	-5659.39	1.3904e-11	5.95077e-07	1.17695	6.26466e-09	0.000268121
92	ENSG00000138495	chr3	-	COX17	ENSG00000138495	119674673	119674788	133	248	0.369669	12.0565	10.7022	-5797.09	-3799.16	0	0	1.69025	7.3375e-37	3.14037e-32
100	ENSG00000174501	chr2	-	ANKRD36C	ENSG00000174501	95867440	95867581	213	354	0.656168	163.392	183.938	-8213.47	-7870.65	1.22125e-15	5.22681e-11	1.23782	7.5715e-23	3.24052e-18
102	ENSG00000174501	chr2	-	ANKRD36C	ENSG00000174501	95938829	95938901	28	100	1.29458	33.0451	16.2118	-2065.64	-1539.18	0	0	0.514167	4.31365e-73	1.8462e-68
116	ENSG00000141447	chr18	-	OSBPL1A	ENSG00000141447	24341547	24341658	85	196	0.793946	73.5766	50.6779	-4548.75	-4221.6	5.32907e-15	2.28079e-10	0.881461	0.00066	1
230	ENSG00000168066	chr11	-	SF1	ENSG00000168066	64765951	64766155	912	1116	0.748773	779.816	840.211	-34267.1	-33479.1	0	0	0.959827	0.705348	1
280	ENSG00000064933	chr2	+	PMS1	ENSG00000064933	189795769	189795951	151	333	0.404012	139.71	156.383	-7247.54	-6671.14	0	0	1.17288	1.42515e-44	6.0995e-40
296	ENSG00000173264	chr11	+	GPR137	ENSG00000173264	64288065	64288214	225	374	0.762118	62.9547	54.0973	-8913.11	-8322.87	0	0	1.00682	0.398935	1
336	ENSG00000119411	chr9	+	BSPRY	ENSG00000119411	113368259	113368383	25	149	0.790319	103.01	64.6633	-26266.7	-26193	7.07709e-10	3.02893e-05	0.609855	0	0
404	ENSG00000179818	chr2	-	PCBP1-AS1	ENSG00000179818	70059643	70059680	102	139	1.55254	55.6824	41.7905	-3515.11	-2929.95	0	0	0.467785	1.08693e-183	4.65194e-179
754	ENSG00000179818	chr2	-	PCBP1-AS1	ENSG00000179818	70053731	70053792	102	163	1.94406	41.3607	40.1803	-3324.4	-2886.76	1.11022e-16	4.75164e-12	0.507813	6.46196e-42	2.76566e-37
1083	ENSG00000167766	chr19	-	ZNF83	ENSG00000167766	52655561	52655687	87	213	1.21427	84.4841	67.2738	-4941.7	-4557.79	3.33067e-16	1.42549e-11	0.659287	1.36027e-13	5.82183e-09
1093	ENSG00000148337	chr9	-	CIZ1	ENSG00000148337	128169623	128169700	113	190	0.778802	15.0974	15.7013	-5515.17	-4018.07	0	0	1.04302	0.000140214	1
1138	ENSG00000182149	chr16	+	IST1	ENSG00000182149	71924091	71924281	92	282	0.694312	146.087	98.7763	-6252.95	-4829.83	0	0	0.826257	1.63957e-80	7.01718e-76
1154	ENSG00000136715	chr2	-	SAP130	ENSG00000136715	127977985	127978089	358	462	0.734894	52.5938	54.1394	-11563.1	-10799.8	0	0	1.2014	9.69324e-29	4.14861e-24
1156	ENSG00000183077	chr17	+	AFMID	ENSG00000183077	78205440	78205518	48	126	0.776862	36.4615	52.6058	-4445.53	-3705.52	0	0	1.40785	1.01241e-44	4.33302e-40
1158	ENSG00000183077	chr17	+	AFMID	ENSG00000183077	78205603	78205738	78	213	0.564257	24.6167	23.6759	-5160.85	-4403.63	0	0	1.28801	1.05475e-07	0.00451422
1163	ENSG00000183077	chr17	+	AFMID	ENSG00000183077	78205603	78205753	78	228	0.570714	23.2917	22.475	-4907.03	-3851.91	0	0	1.28801	1.05475e-07	0.00451422
1222	ENSG00000085644	chr16	+	ZNF213	ENSG00000085644	3138745	3138818	123	196	1.41973	12.8836	22.2911	-4273.6	-4016.42	1.19016e-13	5.09376e-09	1.34297	1.05343e-21	4.50858e-17
1230	ENSG00000100439	chr14	+	ABHD4	ENSG00000100439	22603925	22604079	372	526	0.729722	72.5016	47.1688	-10605.9	-10547.4	9.77803e-09	0.00041849	0.797875	2.2787e-132	9.75259e-128
1233	ENSG00000168724	chr5	+	DNAJC21	ENSG00000168724	34949543	34949677	42	176	0.603607	29.1213	34.681	-6498.02	-5305.76	0	0	1.11668	4.51799e-08	0.00193366
1242	ENSG00000118058	chr11	+	KMT2A	ENSG00000118058	118439024	118439122	182	280	2.30942	20.1556	32.6607	-4085.83	-3069.28	0	0	0.754533	4.63348e-16	1.98308e-11
1301	ENSG00000145725	chr5	+	PPIP5K2	ENSG00000145725	103186320	103186439	72	191	1.27984	62.7941	68.271	-6230.38	-5160.09	0	0	0.861263	3.90353e-34	1.67067e-29
1309	ENSG00000145725	chr5	+	PPIP5K2	ENSG00000145725	103183234	103183407	167	340	0.496372	55.7038	38.4841	-6643.12	-5365	0	0	0.837111	1.49785e-89	6.41064e-85
1475	ENSG00000171103	chr2	-	TRMT61B	ENSG00000171103	28851072	28851298	77	303	1.26722	68.4204	91.8451	-6851.95	-6592.19	7.34968e-14	3.14559e-09	0.819718	2.84301e-22	1.21678e-17
1479	ENSG00000163565	chr1	+	IFI16	ENSG00000163565	159045297	159045464	167	334	0.754901	391.802	406.103	-17275.8	-16653.3	0	0	1.12686	4.31683e-12	1.84756e-07
1480	ENSG00000163565	chr1	+	IFI16	ENSG00000163565	159049432	159049599	167	334	0.769033	388.885	421.481	-17345.6	-16825.7	0	0	1.12686	4.31683e-12	1.84756e-07
1486	ENSG00000100097	chr22	+	LGALS1	ENSG00000100097	37678376	37678392	79	95	3.89741	4.53125	12.4531	-7098.98	-4083.49	0	0	0.650132	6.31849e-62	2.70425e-57
1495	ENSG00000106477	chr7	-	CEP41	ENSG00000106477	130400039	130400254	5268	5483	1.49163	42.7465	44.5593	-21073	-20772.2	4.44089e-16	1.90066e-11	0.976666	1.61862e-92	6.92751e-88
1505	ENSG00000162869	chr2	+	PPP1R21	ENSG00000162869	48505564	48505596	242	274	0.782108	114.125	74.3438	-6929.29	-6883.95	5.80549e-08	0.00248469	0.757796	8.73783e-120	3.7397e-115
1514	ENSG00000173473	chr3	-	SMARCC1	ENSG00000173473	47738029	47738110	92	173	0.797258	416.815	451.725	-5995.95	-5903.06	2.7797e-09	0.000118968	1.13639	1.03371e-07	0.00442419
1583	ENSG00000197785	chr1	+	ATAD3A	ENSG00000197785	1527161	1527238	70	147	3.91583	3.81169	31.2532	-6141.52	-4271.19	0	0	1.55096	6.91944e-126	2.96145e-121
1602	ENSG00000122203	chr5	-	KIAA1191	ENSG00000122203	176359481	176359567	106	192	0.720967	95.9506	69.9535	-5304.26	-4975.06	4.10783e-15	1.75811e-10	0.848292	3.1834e-93	1.36246e-88
1624	ENSG00000140157	chr15	+	NIPA2	ENSG00000140157	22853212	22853268	231	287	1.29527	177.839	211.571	-7985.71	-7873.79	4.24778e-10	1.81801e-05	0.942251	5.8859e-45	2.51911e-40
1687	ENSG00000204604	chr19	-	ZNF468	ENSG00000204604	52853872	52854126	126	380	0.289193	15.1073	16.1093	-5118.08	-3609.71	0	0	1.23811	5.32142e-12	2.27752e-07
1693	ENSG00000082146	chr2	+	STRADB	ENSG00000082146	201469953	201470052	80	179	1.21282	100.197	203.513	-6083.22	-6049.37	2.27362e-07	0.00973088	1.97915	3.28225e-154	1.40477e-149
1697	ENSG00000173209	chr2	+	AHSA2	ENSG00000173209	61183547	61183662	85	200	1.36219	91.8283	100.133	-6033.52	-4927.41	0	0	0.616148	4.81567e-151	2.06106e-146
1700	ENSG00000173209	chr2	+	AHSA2	ENSG00000173209	61185980	61186081	116	217	0.561017	207.146	84.7599	-5083.72	-3587.78	0	0	0.598244	1.19041e-147	5.09484e-143
1740	ENSG00000105339	chr8	+	DENND3	ENSG00000105339	141160632	141160787	121	276	1.4698	58.8742	82.6548	-6698.25	-6580.59	2.94882e-10	1.26207e-05	1.02359	0.370678	1
1743	ENSG00000119820	chr2	+	YIPF4	ENSG00000119820	32292177	32292348	153	324	0.396418	124.516	151.68	-7048.74	-6577.69	0	0	1.26895	1.05019e-19	4.49469e-15
1760	ENSG00000130818	chr19	-	ZNF426	ENSG00000130818	9535188	9535279	126	217	1.47916	39.9368	43.4148	-5150.93	-4913.31	2.62457e-13	1.12329e-08	0.789856	7.70025e-57	3.29563e-52
1777	ENSG00000181625	chr16	+	SLX1B	ENSG00000181625	29455544	29455885	51	392	0.711951	276.585	433.923	-12287.6	-10962.6	0	0	1.87106	3.95674e-33	1.69345e-28
1778	ENSG00000132207	chr16	+	SLX1A	ENSG00000132207	30194886	30195227	51	392	0.750855	361.905	593.066	-13006	-12592.8	0	0	1.85202	7.37704e-226	3.1573e-221
1797	ENSG00000131591	chr1	-	C1orf159	ENSG00000131591	1083915	1084086	1164	1335	0.723114	31.424	41.4503	-17722.4	-14960.2	0	0	1.1597	1.32876e-31	5.68694e-27
1829	ENSG00000213020	chr19	-	ZNF611	ENSG00000213020	52729906	52730005	101	200	0.52246	29.0934	28.3965	-3125.58	-1940.94	0	0	1.42935	5.79766e-09	0.000248134
1875	ENSG00000143633	chr1	-	C1orf131	ENSG00000143633	231229150	231229209	95	154	0.720104	104.186	242.123	-8899.17	-8438.95	0	0	1.92021	1.14227e-112	4.88878e-108
1876	ENSG00000143633	chr1	-	C1orf131	ENSG00000143633	231229150	231229206	95	151	0.721259	106.304	246.277	-8956.24	-8867.2	1.46207e-09	6.2575e-05	1.92021	1.14227e-112	4.88878e-108
1916	ENSG00000126091	chr1	+	ST3GAL3	ENSG00000126091	43838219	43838311	42	134	1.56098	67.7663	118.595	-4168.61	-3883.56	5.31797e-14	2.27604e-09	1.14219	1.43129e-25	6.12576e-21
1923	ENSG00000126091	chr1	+	ST3GAL3	ENSG00000126091	43792102	43792149	147	194	0.524497	85.8085	94.7819	-4107.39	-3790.66	1.11022e-14	4.75164e-10	1.1589	5.90346e-13	2.52662e-08
1934	ENSG00000126091	chr1	+	ST3GAL3	ENSG00000126091	43879335	43879507	92	264	0.262083	18.7311	10.3416	-4847.43	-3284.36	0	0	1.26629	5.81277e-69	2.48781e-64
2006	ENSG00000126091	chr1	+	ST3GAL3	ENSG00000126091	43858135	43858308	92	265	0.171931	14.8945	10.6257	-4390.44	-2247.36	0	0	1.26629	5.81277e-69	2.48781e-64
2102	ENSG00000144504	chr2	-	ANKMY1	ENSG00000144504	240529037	240529509	164	636	1.25229	19.9078	19.6065	-9829.96	-8766.81	0	0	0.738008	6.32486e-55	2.70698e-50
2112	ENSG00000144504	chr2	-	ANKMY1	ENSG00000144504	240526229	240526445	164	380	1.30435	11.1215	11.0926	-9457	-8362.18	0	0	0.723608	1.17273e-19	5.01918e-15
2124	ENSG00000060339	chr10	+	CCAR1	ENSG00000060339	68771206	68771445	191	430	1.27362	374.733	1041.04	-13793	-13517.9	2.0095e-14	8.60047e-10	1.36416	1.9083e-61	8.16731e-57
2137	ENSG00000171634	chr17	+	BPTF	ENSG00000171634	67928959	67929120	246	407	0.784453	29.2842	13.2686	-8902.3	-7424.1	0	0	0.70102	1.01726e-127	4.35377e-123
2142	ENSG00000171634	chr17	+	BPTF	ENSG00000171634	67875556	67875744	203	391	0.697494	61.258	43.8085	-10645.5	-9585.6	0	0	0.914411	6.29051e-21	2.69227e-16
2153	ENSG00000172590	chr14	+	MRPL52	ENSG00000172590	22830964	22831037	67	140	0.743594	38.6678	75.0411	-4368.34	-3424.6	0	0	1.60983	2.75774e-40	1.18029e-35
2163	ENSG00000111196	chr12	-	MAGOHB	ENSG00000111196	10612640	10612978	58	396	0.526077	24.2996	20.0104	-6404.3	-4928.89	0	0	1.52574	1.46371e-14	6.26453e-10
2165	ENSG00000111196	chr12	-	MAGOHB	ENSG00000111196	10609098	10609383	82	367	0.575074	25.0482	17.5675	-7538.71	-5681.69	0	0	1.30038	5.78756e-53	2.47702e-48
2169	ENSG00000117543	chr1	-	DPH5	ENSG00000117543	101013710	101013818	120	228	0.643169	164.819	74.9398	-6388.26	-6062.74	3.66374e-15	1.56804e-10	0.504628	1.61687e-143	6.92006e-139
2272	ENSG00000134470	chr10	-	IL15RA	ENSG00000134470	5963743	5963841	200	298	0.562174	24.3776	25.0842	-6801.84	-5982.42	0	0	1.4968	1.36036e-80	5.8222e-76
2302	ENSG00000102910	chr16	+	LONP2	ENSG00000102910	48256610	48256741	234	365	0.784402	97.105	65.4599	-7897.46	-7781.54	2.2266e-10	9.52961e-06	0.854257	3.67311e-23	1.57206e-18
2364	ENSG00000171466	chr19	-	ZNF562	ENSG00000171466	9659379	9659467	126	214	0.599955	45.1761	43.9858	-5430.67	-5230.91	2.02405e-12	8.66272e-08	0.935942	9.37553e-05	1
2441	ENSG00000105186	chr19	-	ANKRD27	ENSG00000105186	32642024	32642145	78	199	0.793922	157.225	176.525	-5737.14	-5604.57	1.75405e-10	7.50717e-06	1.31365	8.77689e-97	3.75642e-92
2464	ENSG00000167716	chr17	+	WDR81	ENSG00000167716	1731068	1731258	190	380	1.35976	57.7605	114.726	-10188.5	-9945.01	1.01252e-13	4.3335e-09	1.32918	1.04454e-126	4.47054e-122
2467	ENSG00000140740	chr16	+	UQCRC2	ENSG00000140740	21961328	21961465	64	201	0.516758	50.3376	35.8741	-4698.26	-3340.55	0	0	1.06348	9.1862e-07	0.039316
2549	ENSG00000134152	chr15	-	KATNBL1	ENSG00000134152	34163560	34163690	40	170	0.717554	137.942	95.4442	-3762.59	-2571.11	0	0	0.756777	3.61557e-05	1
2557	ENSG00000050130	chr14	+	JKAMP	ENSG00000050130	59501191	59501267	181	257	1.22916	144.625	167.418	-22966.1	-21826.9	0	0	0.962358	1.25132e-05	0.535554
2566	ENSG00000102317	chrX	+	RBM3	ENSG00000102317	48575922	48576083	106	267	0.480012	136.385	107.264	-9290.26	-6979.9	0	0	1.13361	5.99439e-19	2.56554e-14
2568	ENSG00000102317	chrX	+	RBM3	ENSG00000102317	48575815	48576083	106	374	0.551089	105.675	95.6035	-11084.1	-8811.71	0	0	1.13361	5.99439e-19	2.56554e-14
2637	ENSG00000082641	chr17	+	NFE2L1	ENSG00000082641	48057032	48057121	179	268	1.33228	35.4747	74.7135	-9116.94	-8119.28	0	0	1.28178	6.31549e-129	2.70297e-124
2669	ENSG00000197119	chr14	-	SLC25A29	ENSG00000197119	100295626	100295697	83	154	0.79284	187.954	73.257	-3739.06	-2917.47	0	0	0.496765	8.16926e-87	3.49636e-82
2670	ENSG00000140905	chr16	-	GCSH	ENSG00000140905	81087601	81087664	131	194	1.24023	250.028	611.742	-6349.98	-6294.62	4.3141e-08	0.00184639	1.61795	6.38495e-59	2.73269e-54
2712	ENSG00000184922	chr17	+	FMNL1	ENSG00000184922	45234832	45234849	128	145	0.66079	94.0735	76.1765	-5651.35	-4683.83	0	0	0.945101	1.61761e-30	6.92323e-26
2794	ENSG00000104299	chr8	-	INTS9	ENSG00000104299	28835292	28835378	120	206	1.51676	62.0349	110.41	-6000.71	-5842.92	2.58221e-11	1.10516e-06	1.32906	2.03854e-24	8.72476e-20
2796	ENSG00000104299	chr8	-	INTS9	ENSG00000104299	28812327	28812461	111	245	0.785354	63.2761	99.1716	-6104.14	-6007.31	1.26159e-09	5.39947e-05	1.36701	6.26232e-101	2.68021e-96
2841	ENSG00000111801	chr6	+	BTN3A3	ENSG00000111801	26448617	26448637	200	220	0.65102	84.7875	78.225	-4092.04	-3687.62	2.22045e-16	9.50329e-12	1.03204	3.7263e-05	1
2843	ENSG00000111801	chr6	+	BTN3A3	ENSG00000111801	26443641	26443659	60	78	1.22896	54.9722	42.5833	-7549.5	-6551.16	0	0	0.895435	5.76234e-05	1
2845	ENSG00000186470	chr6	+	BTN3A2	ENSG00000186470	26367990	26368050	193	253	0.608159	262.329	201.146	-9849.82	-6662.7	0	0	0.870527	0.00149117	1
2849	ENSG00000186470	chr6	+	BTN3A2	ENSG00000186470	26368178	26368267	60	149	0.673796	142.812	105.065	-10030.3	-9157.9	0	0	0.869322	4.71725e-09	0.000201893
2889	ENSG00000161638	chr12	-	ITGA5	ENSG00000161638	54409485	54409597	120	232	1.21946	114.339	121.737	-6602.47	-6370.54	3.59157e-13	1.53716e-08	0.805328	1.50083e-27	6.42342e-23
2897	ENSG00000076770	chrX	-	MBNL3	ENSG00000076770	132384663	132384698	94	129	1.22769	69.9429	44.9643	-3831.1	-3689.01	9.39965e-11	4.02296e-06	0.764174	5.03967e-84	2.15693e-79
2963	ENSG00000166037	chr11	+	CEP57	ENSG00000166037	95822499	95822576	107	184	1.22092	211.627	200.847	-9110.44	-8952.99	1.9204e-11	8.21911e-07	0.819736	9.56637e-47	4.09431e-42
2975	ENSG00000161996	chr16	+	WDR90	ENSG00000161996	662673	662844	111	282	0.772719	77.519	84.3772	-7649.74	-7065.96	0	0	1.12732	5.49142e-09	0.000235027
2979	ENSG00000161996	chr16	+	WDR90	ENSG00000161996	662679	662844	111	276	0.773124	77.553	84.5091	-7590.66	-7090.71	0	0	1.12732	5.49142e-09	0.000235027
2985	ENSG00000090060	chr14	+	PAPOLA	ENSG00000090060	96527953	96528006	81	134	1.21708	597.241	584.005	-6033.19	-5885.04	7.88242e-11	3.3736e-06	0.860861	1.42239e-06	0.0608767
2989	ENSG00000090060	chr14	+	PAPOLA	ENSG00000090060	96560649	96560711	238	300	1.26179	247.194	284.556	-8372.77	-8322.48	4.10145e-08	0.00175538	1.04133	0.518204	1
3004	ENSG00000092020	chr14	-	PPP2R3C	ENSG00000092020	35109819	35109931	97	209	0.705148	185.958	172.013	-6086.48	-5965.3	3.02067e-10	1.29282e-05	0.990477	0.268029	1
3029	ENSG00000130208	chr19	+	APOC1	ENSG00000130208	44915098	44915217	80	199	1.95085	7.10714	31.2122	-7461.51	-3981.43	0	0	1.21932	4.22255e-23	1.80721e-18
3043	ENSG00000197343	chr7	+	ZNF655	ENSG00000197343	99561888	99562494	162	768	0.666989	107.8	84.8919	-23697.9	-21086.2	0	0	0.990828	0.0539921	1
3496	ENSG00000140859	chr16	-	KIFC3	ENSG00000140859	57759125	57759153	692	720	1.67314	19.9732	53.6607	-8960.79	-8457.05	0	0	1.34254	2.70041e-28	1.15575e-23
3499	ENSG00000102032	chrX	-	RENBP	ENSG00000102032	153944080	153944155	75	150	1.27119	87.9967	260	-5743.16	-5713.78	4.19493e-07	0.0179539	1.9305	6.08501e-161	2.60432e-156
3505	ENSG00000173295	chr8	+	FAM86B3P	ENSG00000173295	8234483	8234584	80	181	0.677852	20.0767	13.0495	-3677.56	-3137.33	0	0	0.75571	8.85333e-55	3.78914e-50
3507	ENSG00000143409	chr1	-	FAM63A	ENSG00000143409	151000457	151000615	102	260	0.73556	47.2595	66.4826	-5545.6	-5442.3	9.57604e-10	4.09845e-05	1.64804	7.22833e-64	3.09365e-59
3519	ENSG00000105793	chr7	+	GTPBP10	ENSG00000105793	90355086	90355230	193	337	0.794442	60.2101	66.4045	-7380.65	-6677.6	0	0	1.41591	1.80406e-55	7.72118e-51
3568	ENSG00000185164	chr16	-	NOMO2	ENSG00000185164	18528013	18528071	87	145	0.733749	17.069	14.2845	-5750.23	-3983.84	0	0	0.970771	0.15139	1
3601	ENSG00000109332	chr4	-	UBE2D3	ENSG00000109332	102809068	102809159	77	168	0.594314	85.8352	49.772	-4528.86	-3141.33	0	0	1.03492	0.000244646	1
3620	ENSG00000109332	chr4	-	UBE2D3	ENSG00000109332	102809068	102809184	77	193	0.591923	72.1315	41.778	-4125.9	-2093.13	0	0	1.03492	0.000244646	1
3653	ENSG00000269713	chr1	-	NBPF9	ENSG00000269713	149092755	149092785	141	171	0.668452	35.1583	14.1833	-4352.29	-3674.88	0	0	0.440213	7.0602e-73	3.0217e-68
3692	ENSG00000082996	chr3	+	RNF13	ENSG00000082996	149902072	149902162	97	187	0.496195	150.256	102.533	-4402.39	-3623.02	0	0	0.897943	4.33268e-06	0.185435
3800	ENSG00000197905	chr12	+	TEAD4	ENSG00000197905	3011004	3011068	254	318	2.261	5.28516	37.1562	-4454.04	-4191.79	6.87228e-14	2.94127e-09	2.61839	2.77792e-236	1.18892e-231
3924	ENSG00000134759	chr18	+	ELP2	ENSG00000134759	36146250	36146381	100	231	0.735347	237.63	96.9847	-6980.61	-6762.38	6.93556e-13	2.96835e-08	0.49807	1.15905e-256	4.96063e-252
3926	ENSG00000123737	chr4	+	EXOSC9	ENSG00000123737	121804622	121804759	102	239	0.677856	187.365	204.953	-6440.76	-6321.62	3.32933e-10	1.42492e-05	1.10805	1.22281e-12	5.23349e-08
3928	ENSG00000123737	chr4	+	EXOSC9	ENSG00000123737	121816144	121816194	181	231	0.699043	92.245	128.015	-6832.1	-6167.41	0	0	1.55197	2.06948e-195	8.85718e-191
3944	ENSG00000100429	chr22	-	HDAC10	ENSG00000100429	50248662	50248751	106	195	0.793717	236.596	229.185	-5796.58	-5430.85	9.99201e-16	4.27648e-11	1.0563	0.022271	1
3946	ENSG00000100429	chr22	-	HDAC10	ENSG00000100429	50247692	50247776	91	175	1.22186	134.801	186.369	-9552.39	-9272.25	2.27596e-14	9.74087e-10	0.872739	6.31473e-86	2.70264e-81
3955	ENSG00000071994	chr6	-	PDCD2	ENSG00000071994	170580002	170580105	113	216	1.40324	285.371	531.949	-8275.43	-7961.25	6.32827e-15	2.70844e-10	1.15273	5.29347e-29	2.26555e-24
4004	ENSG00000164088	chr3	+	PPM1M	ENSG00000164088	52246974	52247228	117	371	0.66443	58.7549	49.0827	-8011.54	-7748.4	4.44089e-14	1.90066e-09	0.837687	0.0123258	1
4006	ENSG00000164088	chr3	+	PPM1M	ENSG00000164088	52248637	52248700	300	363	0.787483	81.3968	71.4365	-6021.08	-5458.33	0	0	0.937693	0.481619	1
4045	ENSG00000143537	chr1	+	ADAM15	ENSG00000143537	155061904	155062117	74	287	0.759591	42.6772	62.4472	-7695.08	-6434.01	0	0	1.36534	7.17455e-22	3.07064e-17
4057	ENSG00000136504	chr17	+	KAT7	ENSG00000136504	49798319	49798558	176	415	1.20379	131.748	132.773	-9628.17	-9558.66	5.952e-09	0.000254739	0.823972	3.67163e-56	1.57142e-51
4066	ENSG00000104047	chr15	+	DTWD1	ENSG00000104047	49631001	49631058	318	375	0.367992	49.8728	42.0132	-9306.13	-8334.38	0	0	0.935878	4.59251e-12	1.96555e-07
4073	ENSG00000276141	chr15	+	WHAMMP3	ENSG00000276141	22672307	22672465	150	308	0.136993	24.1946	7.40981	-5832.58	-4206.88	0	0	0.778469	1.82079e-28	7.79278e-24
4079	ENSG00000138617	chr15	-	PARP16	ENSG00000138617	65266562	65266768	171	377	0.691902	96.1748	64.6141	-8445.98	-7707.8	0	0	0.865103	2.42455e-09	0.000103768
4088	ENSG00000054282	chr1	+	SDCCAG8	ENSG00000054282	243293399	243293494	128	223	0.527717	31.1921	14.1579	-4262.78	-2671.31	0	0	0.633306	5.66007e-92	2.42245e-87
4090	ENSG00000153560	chr3	-	UBP1	ENSG00000153560	33408690	33408797	103	210	0.456117	122.794	59.6075	-6434.37	-5532.62	0	0	0.871724	4.72686e-138	2.02305e-133
4095	ENSG00000168002	chr11	+	POLR2G	ENSG00000168002	62762542	62762742	109	309	1.20197	24.905	43.8875	-9088.05	-6300.31	0	0	1.25294	7.36086e-46	3.15037e-41
4106	ENSG00000165801	chr14	+	ARHGEF40	ENSG00000165801	21087320	21087463	104	247	1.26473	40.8969	35.1556	-5716.92	-5548.76	1.20878e-11	5.17345e-07	0.63061	4.29261e-84	1.83719e-79
4150	ENSG00000263001	chr7	+	GTF2I	ENSG00000263001	74718879	74718941	56	118	0.719274	211.589	154.617	-5181.56	-4535.44	0	0	0.87583	1.73399e-19	7.42131e-15
4152	ENSG00000263001	chr7	+	GTF2I	ENSG00000263001	74714857	74714916	77	136	0.351096	61.6059	34.1398	-3849.18	-2633.57	0	0	0.849767	1.07423e-33	4.59758e-29
4158	ENSG00000120896	chr8	+	SORBS3	ENSG00000120896	22565826	22565872	86	132	0.70986	92.4565	52.7391	-4652.21	-3967.06	0	0	0.964209	1.58226e-08	0.000677192
4255	ENSG00000137497	chr11	-	NUMA1	ENSG00000137497	72049419	72049539	73	193	1.72592	18.1667	32.2625	-4584.52	-3617.42	0	0	0.853889	1.12131e-06	0.0479909
4285	ENSG00000137497	chr11	-	NUMA1	ENSG00000137497	72012401	72012442	68	109	0.725268	323.311	273.311	-85086.7	-84072.8	0	0	0.911227	0.000311247	1
4294	ENSG00000137497	chr11	-	NUMA1	ENSG00000137497	72008092	72008145	246	299	0.67154	150.825	97.467	-10896.1	-9540.88	0	0	0.795966	8.25295e-188	3.53218e-183
4306	ENSG00000144744	chr3	-	UBA3	ENSG00000144744	69080112	69080153	120	161	1.2743	101.921	199.232	-3964.15	-1829.2	0	0	1.32568	0.000755085	1
4353	ENSG00000162769	chr1	+	FLVCR1	ENSG00000162769	212887891	212888001	103	213	0.55704	50.7136	30.5432	-4381.01	-3874.56	0	0	0.55722	4.15371e-102	1.77774e-97
4364	ENSG00000164885	chr7	-	CDK5	ENSG00000164885	151055753	151055848	74	169	0.729958	60.2763	41.6342	-3594.74	-3297.45	3.03091e-14	1.2972e-09	0.886499	5.08832e-09	0.000217775
4365	ENSG00000051341	chr3	-	POLQ	ENSG00000051341	121460050	121460234	111	295	1.46703	31.9837	29.7717	-6567.73	-5944.47	0	0	0.824806	1.65413e-30	7.07951e-26
4389	ENSG00000123349	chr12	+	PFDN5	ENSG00000123349	53296430	53296467	102	139	0.799801	97.6149	100.797	-6048.03	-4525.34	0	0	0.963721	0.0685797	1
4436	ENSG00000111540	chr12	+	RAB5B	ENSG00000111540	55989947	55990098	254	405	0.581801	172.632	147.013	-9591.74	-9552.46	6.22789e-08	0.00266547	0.988764	0.804897	1
4437	ENSG00000111540	chr12	+	RAB5B	ENSG00000111540	55979372	55979474	38	140	0.473477	24.5662	17.4975	-5957.78	-4121.22	0	0	1.028	0.0523678	1
4513	ENSG00000231160	chr4	-	KLF3-AS1	ENSG00000231160	38635956	38636058	81	183	0.533249	49.8137	15.4387	-2685.25	-1939.58	0	0	0.410356	3.07137e-71	1.31452e-66
4544	ENSG00000164904	chr5	-	ALDH7A1	ENSG00000164904	126582851	126582974	132	255	1.38157	46.8333	76.8923	-5562.55	-5474.77	2.72464e-09	0.000116612	0.941415	2.90495e-06	0.124329
4581	ENSG00000149809	chr11	+	TM7SF2	ENSG00000149809	65112811	65112865	196	250	0.636893	56.3472	43.4213	-6022.61	-4927.72	0	0	0.802231	9.81007e-13	4.19861e-08
4583	ENSG00000149809	chr11	+	TM7SF2	ENSG00000149809	65113220	65113414	54	248	1.21361	52.3389	72.3518	-5800.35	-5286.2	0	0	0.75633	7.91554e-15	3.38777e-10
4645	ENSG00000115756	chr2	+	HPCAL1	ENSG00000115756	10408562	10408734	85	257	1.49472	11.5683	22.3532	-11915	-10386.1	0	0	1.1191	7.63028e-27	3.26569e-22
4654	ENSG00000242612	chr16	+	DECR2	ENSG00000242612	406685	406952	51	318	0.514264	22.8848	22.0871	-5607.62	-3613.33	0	0	1.33663	1.28051e-51	5.48046e-47
4711	ENSG00000135912	chr2	+	TTLL4	ENSG00000135912	218747003	218747194	76	267	0.678	44.6401	47.0825	-5302.37	-5141.56	2.11345e-11	9.04537e-07	1.07935	1.05205e-15	4.50269e-11
4741	ENSG00000028528	chr15	+	SNX1	ENSG00000028528	64126079	64126220	43	184	0.663602	323.8	363.248	-5681.98	-5519.05	2.89924e-11	1.24084e-06	1.15404	3.45954e-39	1.48065e-34
4787	ENSG00000165568	chr10	+	AKR1E2	ENSG00000165568	4837459	4837581	134	256	1.51467	16.0574	23.6844	-4444.63	-3749.08	0	0	1.07729	4.75245e-09	0.0002034
4788	ENSG00000165568	chr10	+	AKR1E2	ENSG00000165568	4833350	4833466	167	283	0.417761	28.8362	46.0345	-5685.52	-5345.07	1.33227e-15	5.70197e-11	1.75924	8.67538e-161	3.71297e-156
4793	ENSG00000122515	chr7	+	ZMIZ2	ENSG00000122515	44760151	44760228	179	256	0.647117	113.487	108.458	-9027.9	-7969.76	0	0	1.14617	1.82569e-19	7.81378e-15
4796	ENSG00000110713	chr11	-	NUP98	ENSG00000110713	3744509	3744649	133	273	1.2602	185.636	264.507	-8012.74	-7899.44	4.06199e-10	1.73849e-05	1.05826	0.00016411	1
4799	ENSG00000137070	chr9	+	IL11RA	ENSG00000137070	34655605	34655665	99	159	0.623206	43.9125	26.5042	-4394.25	-3925.89	0	0	0.724885	4.50565e-39	1.92837e-34
4801	ENSG00000137070	chr9	+	IL11RA	ENSG00000137070	34656739	34656908	60	229	1.27502	38.1228	43.7574	-4901.31	-4736.95	1.75355e-11	7.50503e-07	0.650812	1.76207e-60	7.54149e-56
4803	ENSG00000157106	chr16	-	SMG1	ENSG00000157106	18896052	18896207	136	291	0.735877	159.942	132.815	-7323.56	-6844.9	0	0	0.931513	3.1617e-05	1
4815	ENSG00000070759	chr1	-	TESK2	ENSG00000070759	45346693	45346779	117	203	0.510115	55.1017	35.2122	-3950.13	-3788.37	2.71326e-11	1.16125e-06	1.06198	0.0622744	1
4816	ENSG00000070759	chr1	-	TESK2	ENSG00000070759	45385912	45385960	146	194	0.515955	36.5208	18.6562	-3799.33	-3437.34	8.88178e-16	3.80131e-11	0.825581	1.90405e-21	8.14914e-17
4934	ENSG00000173915	chr10	-	USMG5	ENSG00000173915	103394199	103394394	95	290	0.788917	13.2282	13.3218	-4949.56	-2537.63	0	0	1.07736	0.338002	1
4940	ENSG00000076944	chr19	+	STXBP2	ENSG00000076944	7644879	7644934	138	193	0.585287	13.3	14.1727	-6702.16	-3874.59	0	0	1.38615	4.80033e-159	2.05449e-154
4960	ENSG00000105808	chr7	-	RASA4	ENSG00000105808	102605858	102605987	81	210	1.4922	91.2539	195.859	-4520.27	-4268.04	2.01505e-13	8.62423e-09	1.04788	2.85671e-11	1.22264e-06
4964	ENSG00000019582	chr5	-	CD74	ENSG00000019582	150403121	150403312	62	253	0.646456	1494.75	565.832	-9990.5	-7393.43	0	0	0.502263	1.008e-156	4.31413e-152
4988	ENSG00000125835	chr20	-	SNRPB	ENSG00000125835	2467192	2467315	111	234	0.632358	29.4654	36.6382	-9396.48	-5991.42	0	0	1.37248	1.03169e-103	4.41552e-99
5017	ENSG00000184635	chr19	+	ZNF93	ENSG00000184635	19915280	19915406	145	271	0.495301	30.369	17.9821	-3374.45	-2655.28	0	0	0.989586	0.423224	1
5087	ENSG00000149743	chr11	-	TRPT1	ENSG00000149743	64224100	64224210	167	277	0.732577	118.966	195.47	-6373.56	-6296.26	5.92596e-09	0.000253625	1.67025	9.8444e-22	4.2133e-17
5098	ENSG00000173726	chr1	-	TOMM20	ENSG00000173726	235119339	235119406	142	209	0.795757	23.2201	22.1269	-6580.72	-4100.34	0	0	1.06052	3.16791e-11	1.35583e-06
5135	ENSG00000170906	chr19	+	NDUFA3	ENSG00000170906	54105597	54105703	74	180	0.591509	19.9481	24.6368	-5361.33	-3443.41	0	0	1.34359	1.66051e-27	7.10683e-23
5144	ENSG00000130813	chr19	+	C19orf66	ENSG00000130813	10089111	10089378	49	316	0.545375	18.6358	16.3539	-4387.47	-3387.01	0	0	1.09577	7.64021e-30	3.26993e-25
5177	ENSG00000101040	chr20	-	ZMYND8	ENSG00000101040	47262288	47262428	152	292	1.21388	105.934	193.696	-15536.4	-15436.6	3.43307e-10	1.46932e-05	1.1012	1.10665e-16	4.73634e-12
5203	ENSG00000095585	chr10	-	BLNK	ENSG00000095585	96215321	96215389	69	137	0.777307	168.625	124.029	-4092.49	-3766.89	8.54872e-15	3.65877e-10	1.01584	0.117289	1
5214	ENSG00000122966	chr12	-	CIT	ENSG00000122966	119770785	119770910	95	220	0.787313	44.382	45.72	-5614.78	-5558.78	2.73402e-08	0.00117013	1.24244	1.27402e-52	5.45268e-48
5242	ENSG00000053501	chr19	+	USE1	ENSG00000053501	17219213	17219387	27	201	0.761512	184.592	246.784	-7010.88	-6139.24	0	0	1.06574	0.000267451	1
5246	ENSG00000129534	chr14	-	MIS18BP1	ENSG00000129534	45235814	45235944	87	217	0.658191	343.981	196.115	-5329.07	-5187.53	9.16796e-11	3.92379e-06	0.682005	7.88275e-107	3.37374e-102
5247	ENSG00000129534	chr14	-	MIS18BP1	ENSG00000129534	45232509	45232627	157	275	0.245547	47.1356	24.1441	-6179.81	-4175.61	0	0	0.724155	2.52565e-101	1.08095e-96
5271	ENSG00000105698	chr19	+	USF2	ENSG00000105698	35275783	35275900	58	175	0.614831	35.3269	27.5641	-5649.52	-3761.26	0	0	1.01447	4.5198e-06	0.193443
5291	ENSG00000198612	chr2	+	COPS8	ENSG00000198612	237094090	237094197	132	239	0.794519	208.063	264.778	-6556.61	-6445.27	6.17014e-10	2.64076e-05	1.16373	5.35381e-25	2.29138e-20
5370	ENSG00000085185	chrX	+	BCORL1	ENSG00000085185	130024990	130025379	80	469	1.37783	19.6632	38.8663	-9642.49	-9320.27	1.33227e-15	5.70197e-11	1.17104	0.627966	1
5446	ENSG00000107897	chr10	-	ACBD5	ENSG00000107897	27235092	27235212	72	192	1.26654	44.1375	60.8604	-5939.35	-5870.01	9.75092e-09	0.000417329	1.24012	0.136232	1
5465	ENSG00000181019	chr16	-	NQO1	ENSG00000181019	69714964	69715077	101	214	1.24908	24.1637	58.531	-5265.25	-5161.05	8.23892e-10	3.52618e-05	1.25417	2.01399e-35	8.61969e-31
5493	ENSG00000147996	chr9	+	CBWD5	ENSG00000147996	65700251	65700337	46	132	0.780553	200.174	145.07	-3408.29	-3302.95	2.07637e-09	8.88666e-05	0.827699	3.06535e-19	1.31194e-14
5571	ENSG00000130640	chr10	-	TUBGCP2	ENSG00000130640	133302792	133302980	128	316	0.756936	164.293	176.435	-8264.52	-5108.3	0	0	0.94951	0.681681	1
5577	ENSG00000196873	chr9	+	CBWD3	ENSG00000196873	68256921	68256980	91	150	0.620829	89.4195	65.3008	-3125.83	-2823.06	3.27516e-14	1.40173e-09	0.847436	0.000249724	1
5578	ENSG00000196873	chr9	+	CBWD3	ENSG00000196873	68259347	68259434	37	124	0.758923	68.2816	32.9167	-2226.02	-1469.23	0	0	0.813035	1.23508e-05	0.528601
5616	ENSG00000114988	chr2	-	LMAN2L	ENSG00000114988	96733519	96733601	161	243	0.702911	75.6372	54.9116	-5691.75	-5659.46	1.99342e-07	0.00853165	0.861695	4.29181e-19	1.83685e-14
5638	ENSG00000257218	chr12	+	GATC	ENSG00000257218	120454933	120455030	172	269	0.589685	33.9639	36.3454	-6756.53	-5109.39	0	0	1.35145	1.97912e-67	8.47042e-63
5690	ENSG00000118705	chr20	+	RPN2	ENSG00000118705	37200447	37200494	175	222	1.31945	16	25.5	-7238.58	-5452.28	0	0	1.11368	4.18091e-23	1.78939e-18
5723	ENSG00000138778	chr4	-	CENPE	ENSG00000138778	103163479	103163553	119	193	1.20508	11.9324	29.0541	-5209.12	-4740.9	0	0	1.76228	1.57086e-88	6.72311e-84
5771	ENSG00000077232	chr2	+	DNAJC10	ENSG00000077232	182736249	182736386	43	180	1.2882	184.535	133.536	-4871.06	-4449.35	1.11022e-16	4.75164e-12	0.684729	4.17133e-79	1.78529e-74
5781	ENSG00000215301	chrX	+	DDX3X	ENSG00000215301	41339036	41339083	57	104	1.30497	502.383	465.963	-5770	-5381.61	4.44089e-16	1.90066e-11	0.945052	0.0228075	1
5817	ENSG00000137955	chr1	+	RABGGTB	ENSG00000137955	75786700	75786797	46	143	1.82477	31.0515	48.018	-4034.3	-2490.61	0	0	0.819624	0.00185863	1
5867	ENSG00000110934	chr12	-	BIN2	ENSG00000110934	51302020	51302115	107	202	1.20809	344.245	475.318	-7203.12	-6899.48	1.37668e-14	5.89204e-10	0.978474	0.0166949	1
5880	ENSG00000148334	chr9	-	PTGES2	ENSG00000148334	128124779	128124871	58	150	0.563667	16.9484	18.4375	-6221.04	-4501.7	0	0	1.6071	5.40905e-94	2.31502e-89
5895	ENSG00000137404	chr6	-	NRM	ENSG00000137404	30689276	30689452	895	1071	0.799531	225.062	174.751	-21197.1	-19948.7	0	0	0.855327	2.90702e-34	1.24417e-29
5919	ENSG00000011258	chr17	-	MBTD1	ENSG00000011258	51195214	51195361	82	229	1.29625	131.847	74.0969	-5531.74	-5097.74	0	0	0.564068	2.46083e-79	1.05321e-74
5939	ENSG00000164306	chr4	+	PRIMPOL	ENSG00000164306	184661774	184661903	97	226	0.666297	67.719	36.3527	-5064.69	-4677.81	2.22045e-16	9.50329e-12	0.645563	3.39772e-108	1.45419e-103
5955	ENSG00000124222	chr20	+	STX16	ENSG00000124222	58659623	58659634	14	25	1.3148	115.977	128.295	-2920.86	-2550.79	3.21965e-15	1.37798e-10	0.747021	9.0927e-86	3.89158e-81
5970	ENSG00000135486	chr12	+	HNRNPA1	ENSG00000135486	54283079	54283234	74	229	0.795883	1462.89	2253.12	-12602.3	-10337.6	0	0	1.37482	1.57032e-52	6.72081e-48
5981	ENSG00000060971	chr3	-	ACAA1	ENSG00000060971	38131926	38132005	98	177	1.24989	175.854	248.237	-5181.11	-5038.44	1.18777e-10	5.08355e-06	1.00451	0.319177	1
5991	ENSG00000060971	chr3	-	ACAA1	ENSG00000060971	38126162	38126341	55	234	0.731578	184.038	160.723	-9074	-8989.76	2.49567e-09	0.000106812	0.959576	0.0378378	1
6001	ENSG00000109118	chr17	-	PHF12	ENSG00000109118	28911330	28911384	125	179	1.45126	13.3472	19.4537	-18814.4	-15690.7	0	0	1.0901	0.999923	1
6018	ENSG00000120539	chr10	+	MASTL	ENSG00000120539	27180953	27181066	138	251	0.702447	74.2677	89.2058	-5875.85	-5674.74	2.01195e-12	8.61093e-08	1.29267	8.21275e-81	3.51497e-76
6020	ENSG00000164933	chr8	-	SLC25A32	ENSG00000164933	103403164	103403324	113	273	1.24841	98.8641	117.598	-6359.34	-6228.93	1.35417e-10	5.7957e-06	0.916625	1.6343e-05	0.699464
6077	ENSG00000140525	chr15	+	FANCI	ENSG00000140525	89294915	89295094	164	343	0.741402	194.37	171.415	-9916.89	-9781.76	5.92238e-11	2.53472e-06	0.883844	6.80364e-45	2.91189e-40
6095	ENSG00000156976	chr3	+	EIF4A2	ENSG00000156976	186784962	186785101	132	271	1.20081	1157.27	951.194	-12035.5	-10888.2	0	0	0.75924	7.03821e-214	3.01228e-209
6101	ENSG00000124228	chr20	+	DDX27	ENSG00000124228	49231023	49231115	150	242	0.493859	35.1168	23.1685	-6202.18	-4407.36	0	0	0.87604	1.07131e-23	4.58511e-19
6111	ENSG00000086758	chrX	-	HUWE1	ENSG00000086758	53680559	53680694	137	272	0.215251	12.1704	4.36667	-6118.82	-4038.92	0	0	1.17576	0.00243413	1
6112	ENSG00000086758	chrX	-	HUWE1	ENSG00000086758	53625786	53626034	101	349	0.544458	73.6058	45.754	-7018.97	-6175.19	0	0	0.925313	0.000254854	1
6129	ENSG00000070501	chr8	+	POLB	ENSG00000070501	42361096	42361202	72	178	0.379011	64.2759	23.4858	-3936.99	-2736.26	0	0	0.913665	3.82944e-15	1.63896e-10
6145	ENSG00000170632	chr7	+	ARMC10	ENSG00000170632	103092477	103092653	134	310	0.775197	198.354	235.543	-8134.42	-7799.1	1.9984e-15	8.55296e-11	1.19809	1.19498e-47	5.11438e-43
6147	ENSG00000170632	chr7	+	ARMC10	ENSG00000170632	103075777	103075881	530	634	1.54053	38.7308	69.3582	-10287.3	-8654.88	0	0	1.10604	0.0318998	1
6161	ENSG00000111907	chr6	+	TPD52L1	ENSG00000111907	125257098	125257158	38	98	0.234137	20.6542	11.9708	-8555.14	-7988.93	0	0	1.36055	4.43306e-27	1.89731e-22
6190	ENSG00000157045	chr16	-	NTAN1	ENSG00000157045	15047855	15047920	108	173	0.596937	55.6731	77.6346	-4629.41	-3661.38	0	0	1.16187	0.401076	1
6210	ENSG00000114867	chr3	+	EIF4G1	ENSG00000114867	184315489	184315545	179	235	1.26094	254.893	588.469	-5180.66	-3585.46	0	0	1.57712	7.10295e-11	3.03999e-06
6318	ENSG00000085224	chrX	-	ATRX	ENSG00000085224	77717131	77717243	55	167	1.45463	97.8638	101.103	-5849.36	-5128.47	0	0	0.849276	3.42957e-20	1.46782e-15
6325	ENSG00000085224	chrX	-	ATRX	ENSG00000085224	77693824	77693937	109	222	0.718526	90.9093	75.1659	-5803.28	-5629.16	9.56712e-12	4.09463e-07	1.05165	0.00257559	1
6328	ENSG00000085224	chrX	-	ATRX	ENSG00000085224	77595712	77595785	153	226	0.756504	13.6747	15.2534	-7284.95	-5304.27	0	0	1.24346	1.22525e-37	5.24396e-33
6406	ENSG00000099331	chr19	+	MYO9B	ENSG00000099331	17180927	17181040	78	191	1.35061	147.978	213.987	-5162.49	-5002.21	4.1673e-11	1.78356e-06	0.915226	6.06755e-27	2.59685e-22
6409	ENSG00000155508	chr5	+	CNOT8	ENSG00000155508	154867692	154867792	193	293	0.602226	53.98	34.015	-8685.16	-5887.33	0	0	0.805143	3.0787e-171	1.31765e-166
6439	ENSG00000198863	chr17	+	RUNDC1	ENSG00000198863	42989341	42989539	158	356	0.75312	29.3636	32.5909	-7123.12	-7016.38	4.30407e-10	1.8421e-05	1.52944	3.24272e-25	1.38785e-20
6449	ENSG00000087206	chr5	-	UIMC1	ENSG00000087206	176919170	176919251	78	159	0.614781	17.8364	11.4136	-5291.05	-3013.38	0	0	0.916038	2.28622e-41	9.78478e-37
6463	ENSG00000141376	chr17	+	BCAS3	ENSG00000141376	61380506	61380571	167	232	0.267764	11.5115	3.76538	-11801	-10536.9	0	0	0.994517	0.345238	1
6517	ENSG00000182670	chr21	+	TTC3	ENSG00000182670	37157161	37157214	251	304	0.786597	149.066	82.4906	-7029.97	-5908.95	0	0	0.75137	1.50045e-156	6.42176e-152
6529	ENSG00000182670	chr21	+	TTC3	ENSG00000182670	37087833	37087875	154	196	1.30448	124.042	103.762	-5010.22	-4939.91	9.47791e-09	0.000405645	0.862678	3.34331e-07	0.014309
6569	ENSG00000134905	chr13	-	CARS2	ENSG00000134905	110644065	110644182	206	323	0.490703	79.3333	68.9252	-9242.62	-7379.06	0	0	1.38231	5.96777e-105	2.55415e-100
6596	ENSG00000088992	chr12	-	TESC	ENSG00000088992	117056806	117056886	139	219	0.760534	96.4031	317.334	-6306.89	-6236.19	1.20345e-08	0.000515065	2.99777	7.40494e-84	3.16924e-79
6597	ENSG00000088992	chr12	-	TESC	ENSG00000088992	117048681	117048810	61	190	0.753751	11.4186	36.9167	-5371.4	-2802.54	0	0	3.31047	4.04381e-283	1.73071e-278
6605	ENSG00000130520	chr19	-	LSM4	ENSG00000130520	18310110	18310214	183	287	1.6874	8.78125	23.3173	-8245.38	-3480.13	0	0	1.33449	7.73888e-85	3.31216e-80
6620	ENSG00000135108	chr12	-	FBXO21	ENSG00000135108	117166898	117167077	132	311	1.84066	35.6578	46.0014	-6467.26	-6255.16	7.50622e-13	3.21259e-08	0.809483	1.15501e-28	4.94332e-24
6645	ENSG00000136861	chr9	-	CDK5RAP2	ENSG00000136861	120460572	120460667	172	267	1.49442	65.1026	108.174	-7630.02	-7595.88	1.43072e-07	0.00612335	1.03148	7.26485e-05	1
6649	ENSG00000137812	chr15	+	CASC5	ENSG00000137812	40605110	40605149	51	90	0.765656	41.0769	22.9615	-1657.44	-1500.09	9.91467e-11	4.24338e-06	1.01192	0.00280249	1
6653	ENSG00000114786	chr3	+	ABHD14A-ACY1	ENSG00000114786	51985207	51985271	111	175	1.32351	68.0625	170.52	-5855.44	-5759.79	2.03606e-09	8.71412e-05	1.40147	6.03578e-79	2.58325e-74
6690	ENSG00000178950	chr4	-	GAK	ENSG00000178950	913607	913668	125	186	1.27541	182.93	309.615	-5499.1	-3360.4	0	0	1.06839	0.0223806	1
6729	ENSG00000120071	chr17	-	KANSL1	ENSG00000120071	46039027	46039215	148	336	1.4231	109.315	119.521	-10466.9	-10434.7	1.17968e-07	0.00504892	0.790806	4.25247e-79	1.82001e-74
6766	ENSG00000215472	chr18	-	RPL17-C18orf32	ENSG00000215472	49488500	49488566	187	253	1.33477	6128.45	17463.2	-12514.9	-9037.05	0	0	1.10904	0.00272916	1
6771	ENSG00000116698	chr1	+	SMG7	ENSG00000116698	183547103	183547252	371	520	1.40035	23.7701	22.4866	-10753.9	-8202.66	0	0	0.795055	1.90221e-163	8.14125e-159
6791	ENSG00000256269	chr11	+	HMBS	ENSG00000256269	119092125	119092163	113	151	1.2067	90.4474	419.855	-6359.15	-6280.63	7.36026e-09	0.000315012	3.18321	1.56953e-247	6.71745e-243
6795	ENSG00000008294	chr17	-	SPAG9	ENSG00000008294	51031681	51031722	207	248	2.48119	18.1098	15.5488	-4987.46	-4186.49	0	0	0.627962	1.14837e-192	4.9149e-188
6817	ENSG00000124787	chr6	-	RPP40	ENSG00000124787	5000563	5000631	95	163	1.3729	93.4706	123.515	-5886.39	-5865.72	7.21714e-07	0.0308886	0.938539	5.04372e-11	2.15866e-06
6818	ENSG00000124787	chr6	-	RPP40	ENSG00000124787	4998716	4998841	198	323	0.714519	94.092	86.264	-8057.7	-7911.14	3.85338e-11	1.64921e-06	1.1748	5.25995e-73	2.25121e-68
6857	ENSG00000256061	chr15	-	DYX1C1	ENSG00000256061	55466930	55467161	145	376	1.71686	18.9751	85.7132	-7440.54	-7185.53	6.18394e-14	2.64667e-09	1.42786	2.33223e-41	9.9817e-37
6871	ENSG00000100038	chr22	-	TOP3B	ENSG00000100038	21970980	21971061	196	277	0.615461	36.9568	25.534	-5954.88	-5232.03	0	0	0.982396	0.0204065	1
6875	ENSG00000170776	chr15	+	AKAP13	ENSG00000170776	85658537	85658590	370	423	0.781123	52.1321	28.75	-9293.5	-9022.19	1.9873e-14	8.50544e-10	0.655625	2.15877e-127	9.23933e-123
6889	ENSG00000113240	chr5	-	CLK4	ENSG00000113240	178617344	178617434	66	156	1.85974	41.6083	59.0361	-5972.59	-5431.58	0	0	0.660873	4.50188e-120	1.92676e-115
6898	ENSG00000143771	chr1	+	CNIH4	ENSG00000143771	224371283	224371423	112	252	0.693613	151.327	186.739	-8820.2	-6997.48	0	0	1.4473	4.0592e-06	0.17373
6919	ENSG00000128928	chr15	+	IVD	ENSG00000128928	40407636	40407725	176	265	1.27877	164.334	234.503	-4714.7	-3636.82	0	0	0.973431	0.120447	1
6927	ENSG00000175416	chr5	-	CLTB	ENSG00000175416	176406157	176406708	117	668	0.548625	17.5113	19.3779	-9534.3	-8033.75	0	0	1.68479	3.28974e-112	1.40798e-107
6934	ENSG00000100105	chr22	-	PATZ1	ENSG00000100105	31328787	31328859	1500	1572	0.644834	49.2257	31.0486	-29787.3	-28885.7	0	0	0.761359	2.1951e-114	9.39483e-110
6972	ENSG00000204536	chr6	-	CCHCR1	ENSG00000204536	31154496	31154799	163	466	0.775028	79.8952	158.116	-12934.2	-12843.7	8.00646e-10	3.42668e-05	1.27552	3.43523e-63	1.47024e-58
7087	ENSG00000067365	chr16	+	METTL22	ENSG00000067365	8635039	8635079	380	420	1.75786	13.2312	31.7687	-9605.08	-8754.7	0	0	0.986185	3.58585e-06	0.153471
7089	ENSG00000084774	chr2	+	CAD	ENSG00000084774	27240567	27240617	96	146	0.689043	13.085	15.165	-3873.21	-2674.28	0	0	1.46858	7.1261e-98	3.0499e-93
7091	ENSG00000084774	chr2	+	CAD	ENSG00000084774	27226131	27226319	221	409	1.25549	157.775	220.122	-10960.5	-10900.6	1.13975e-08	0.000487801	1.14329	1.18212e-09	5.05936e-05
7169	ENSG00000185379	chr17	-	RAD51D	ENSG00000185379	35118501	35118619	81	199	1.21571	29.964	46.8093	-4318.54	-4162.47	4.43364e-11	1.89755e-06	1.04869	0.00665268	1
7174	ENSG00000185379	chr17	-	RAD51D	ENSG00000185379	35107366	35107447	134	215	0.738123	60.1543	65.2562	-5630.27	-5439.38	3.90588e-12	1.67168e-07	1.27386	2.80201e-13	1.19923e-08
7187	ENSG00000185379	chr17	-	RAD51D	ENSG00000185379	35106988	35107122	95	229	1.36518	66.1175	86.5112	-5563.39	-5414.87	5.36224e-11	2.29499e-06	0.949883	0.0171265	1
7213	ENSG00000158019	chr2	+	BRE	ENSG00000158019	28310082	28310153	153	224	0.459206	32.2676	27.669	-12434.9	-9753.97	0	0	1.22891	1.55711e-27	6.66427e-23
7234	ENSG00000241258	chr7	+	CRCP	ENSG00000241258	66130127	66130248	36	157	1.22089	9.86777	26.9752	-3971.91	-2497.98	0	0	1.24036	5.45248e-18	2.33361e-13
7310	ENSG00000131504	chr5	-	DIAPH1	ENSG00000131504	141588224	141588250	155	181	0.351587	25.8173	15.3654	-5395.76	-3700.61	0	0	1.16409	0.000261019	1
7354	ENSG00000137807	chr15	+	KIF23	ENSG00000137807	69444790	69445041	311	562	1.35194	87.6185	106.364	-10506.5	-9688.01	0	0	1.00375	0.122282	1
7363	ENSG00000137807	chr15	+	KIF23	ENSG00000137807	69440768	69441079	179	490	0.739602	55.5072	44.6817	-12519.3	-11231.4	0	0	1.23881	3.53918e-60	1.51473e-55
7389	ENSG00000139197	chr12	+	PEX5	ENSG00000139197	7202241	7202351	90	200	1.20286	38.7545	55.3977	-5080.09	-4642.35	0	0	0.986053	0.576733	1
7397	ENSG00000167397	chr16	-	VKORC1	ENSG00000167397	31092783	31092864	500	581	0.734596	14.071	15.5093	-8459.12	-4951.14	0	0	1.07813	0.00883451	1
7420	ENSG00000100416	chr22	+	TRMU	ENSG00000100416	46355990	46356072	144	226	1.39084	50	142.335	-12232.4	-11800.5	0	0	1.43606	2.97579e-83	1.27361e-78
7421	ENSG00000100416	chr22	+	TRMU	ENSG00000100416	46343262	46343368	165	271	0.785794	61.9764	80.8255	-7244.75	-6998.7	1.49658e-13	6.40522e-09	1.30823	5.73613e-81	2.45501e-76
7485	ENSG00000100031	chr22	+	GGT1	ENSG00000100031	24609965	24610033	69	137	1.23616	28.5294	28.7537	-3893.64	-3319.81	0	0	0.665267	1.52708e-105	6.53574e-101
7573	ENSG00000141698	chr17	-	NT5C3B	ENSG00000141698	41835588	41835682	69	163	1.21766	13.9867	14.0878	-3646.61	-2526.65	0	0	0.629125	2.61457e-37	1.11901e-32
7614	ENSG00000164733	chr8	-	CTSB	ENSG00000164733	11857858	11857940	150	232	1.36591	18.9665	39.3567	-6890.92	-3853.04	0	0	1.52148	3.94014e-12	1.68634e-07
7638	ENSG00000078687	chr17	+	TNRC6C	ENSG00000078687	78097745	78097861	143	259	1.35149	18.3578	28.5366	-6315.38	-5894.94	0	0	1.14456	5.93561e-47	2.54038e-42
7648	ENSG00000022840	chr12	+	RNF10	ENSG00000022840	120574468	120574537	100	169	0.546553	54.3587	49.6051	-4883.27	-3757.06	0	0	1.20537	2.0884e-13	8.93816e-09
7691	ENSG00000142856	chr1	-	ITGB3BP	ENSG00000142856	63447565	63447614	50	99	0.718925	91.9949	83.1224	-3169.59	-2704.47	0	0	1.10612	5.86992e-11	2.51227e-06
7701	ENSG00000112984	chr5	+	KIF20A	ENSG00000112984	138185512	138185710	102	300	1.22768	77.553	70.8119	-6558.71	-6460.06	1.00255e-09	4.29083e-05	0.709578	8.20223e-139	3.51047e-134
7752	ENSG00000241553	chr3	+	ARPC4	ENSG00000241553	9803536	9803707	95	266	1.56525	10.2164	22.3918	-8943.42	-5164.99	0	0	1.12431	8.05097e-09	0.000344573
7757	ENSG00000241553	chr3	+	ARPC4	ENSG00000241553	9799879	9800067	118	306	0.42311	29.7952	22.8391	-7435.95	-3109.6	0	0	1.22309	2.2326e-60	9.55532e-56
7764	ENSG00000262943	chr17	+	ALOX12P2	ENSG00000262943	6898204	6898290	209	295	1.38201	16.311	16.939	-4548.58	-4145.77	1.11022e-16	4.75164e-12	0.89815	1.42452e-17	6.09681e-13
7771	ENSG00000173575	chr15	+	CHD2	ENSG00000173575	92972265	92972417	44	196	1.24178	127.796	108.331	-4581.07	-4364.1	1.31439e-12	5.62547e-08	0.629653	1.6801e-58	7.19067e-54
7772	ENSG00000173575	chr15	+	CHD2	ENSG00000173575	92937518	92937625	61	168	1.2526	78.8458	99.3832	-5743.27	-5680.83	2.06376e-08	0.000883267	0.848676	1.3934e-43	5.96362e-39
7889	ENSG00000131584	chr1	-	ACAP3	ENSG00000131584	1294718	1294816	226	324	1.34606	96.2883	106.492	-7484.29	-7196.53	1.55431e-14	6.6523e-10	0.638965	3.24749e-81	1.38989e-76
7891	ENSG00000148187	chr9	+	MRRF	ENSG00000148187	122280443	122280598	211	366	1.23604	122.297	153.75	-9706.23	-9552.58	1.99293e-11	8.52953e-07	1.19245	1.446e-65	6.18873e-61
7892	ENSG00000148187	chr9	+	MRRF	ENSG00000148187	122285780	122285946	118	284	0.56714	45.2831	35.1446	-6276.4	-5387.25	0	0	1.14795	0.00104665	1
7893	ENSG00000148187	chr9	+	MRRF	ENSG00000148187	122286039	122286166	118	245	0.662913	44.9311	57.626	-5825.4	-5239.7	0	0	1.30058	2.71086e-93	1.16022e-88
7899	ENSG00000148187	chr9	+	MRRF	ENSG00000148187	122265462	122265545	24	107	0.671	50.7922	33.9639	-5785.18	-4885.99	0	0	1.14459	1.749e-13	7.48554e-09
7920	ENSG00000152556	chr12	+	PFKM	ENSG00000152556	48135291	48135383	95	187	1.3016	64.212	112.182	-5956.93	-5821.58	1.21304e-10	5.19167e-06	1.20424	1.64142e-22	7.0251e-18
7973	ENSG00000131373	chr3	-	HACL1	ENSG00000131373	15574977	15575082	83	188	1.79277	75.9333	63.8619	-5194.6	-4892.6	1.27676e-14	5.46439e-10	0.480647	3.32575e-99	1.42339e-94
7977	ENSG00000138660	chr4	+	AP1AR	ENSG00000138660	112262988	112263086	96	194	0.547524	74.8367	61.2602	-3837.22	-3754.87	6.14071e-09	0.000262816	0.908411	4.40469e-17	1.88516e-12
8011	ENSG00000139372	chr12	+	TDG	ENSG00000139372	103983136	103983218	135	217	1.32354	107.896	263.159	-6557.7	-6502.34	3.56541e-08	0.00152596	1.341	2.46599e-55	1.05542e-50
8036	ENSG00000124782	chr6	+	RREB1	ENSG00000124782	7240438	7240602	2910	3074	0.751162	46.1037	51.4101	-79301.4	-77370.4	0	0	1.45628	0	0
8075	ENSG00000137804	chr15	+	NUSAP1	ENSG00000137804	41365816	41365863	184	231	0.544128	76.6383	83.6117	-8779.04	-7359.35	0	0	1.17403	5.17561e-27	2.21511e-22
8154	ENSG00000141380	chr18	-	SS18	ENSG00000141380	26035831	26035923	122	214	0.626185	90.0598	64.875	-5818.4	-5152.87	0	0	1.06944	4.6133e-20	1.97445e-15
8167	ENSG00000153922	chr5	-	CHD1	ENSG00000153922	98869014	98869277	140	403	1.66562	35.3736	131.679	-8891.87	-7075.45	0	0	0.756921	1.16237e-154	4.97481e-150
8174	ENSG00000142188	chr21	-	TMEM50B	ENSG00000142188	33436883	33436992	317	426	1.3071	246.837	305.326	-6799.47	-5337.57	0	0	0.749861	0.0303812	1
8198	ENSG00000228486	chr2	+	LINC01125	ENSG00000228486	97675631	97675721	101	191	2.62668	8.28056	11.6611	-2487.4	-2269.57	1.20259e-12	5.14698e-08	0.665785	3.83355e-42	1.64072e-37
8277	ENSG00000101084	chr20	+	C20orf24	ENSG00000101084	36607890	36608000	103	213	0.728258	119.741	116.548	-7993.11	-6686.83	0	0	1.00912	0.568291	1
8280	ENSG00000173085	chr4	-	COQ2	ENSG00000173085	83267090	83267208	539	657	0.702606	13.9534	17.6822	-14185.9	-12292.5	0	0	0.894193	6.05714e-18	2.5924e-13
8315	ENSG00000114126	chr3	-	TFDP2	ENSG00000114126	141995020	141995141	47	168	1.34889	193.903	247.132	-5909.19	-5883.63	5.5344e-07	0.0236867	0.943021	1.4822e-13	6.34365e-09
8320	ENSG00000114126	chr3	-	TFDP2	ENSG00000114126	142000252	142000354	121	223	0.618869	29.3676	22.8235	-6044.67	-4512.27	0	0	1.00056	0.630714	1
8457	ENSG00000161265	chr19	-	U2AF1L4	ENSG00000161265	35743155	35743345	272	462	1.23931	30.8579	40.3632	-8388.79	-7511.27	0	0	0.675613	3.19925e-41	1.36925e-36
8483	ENSG00000005243	chr17	-	COPZ2	ENSG00000005243	48033211	48033302	55	146	1.23502	18.9148	36.2005	-2891.04	-2432.11	0	0	1.32893	3.79023e-32	1.62218e-27
8560	ENSG00000063978	chr4	+	RNF4	ENSG00000063978	2500659	2500738	114	193	0.786381	175.544	189.016	-4651.07	-3738.45	0	0	1.02731	0.000619067	1
8603	ENSG00000118495	chr6	-	PLAGL1	ENSG00000118495	143985135	143985174	71	110	2.09724	12.4936	18.609	-2897.64	-2087.16	0	0	0.510376	1.30303e-11	5.57685e-07
8657	ENSG00000267618	chr17	-	RAD51L3-RFFL	ENSG00000267618	35106988	35107122	95	229	1.36518	66.1175	86.5112	-5563.39	-5414.87	5.36224e-11	2.29499e-06	0.949883	0.0171265	1
8673	ENSG00000010626	chr12	+	LRRC23	ENSG00000010626	6905845	6905954	174	283	0.718304	19.5183	12.2936	-7214.58	-6196.23	0	0	0.702294	1.24207e-62	5.31593e-58
8760	ENSG00000169764	chr2	+	UGP2	ENSG00000169764	63857550	63857718	127	295	0.377013	15.0357	10.186	-6170.02	-3603.27	0	0	1.15101	5.61619e-53	2.40367e-48
8800	ENSG00000165819	chr14	-	METTL3	ENSG00000165819	21500913	21501129	38	254	0.786094	263.015	208.156	-14129.9	-13427.4	0	0	1.0559	2.07911e-05	0.889839
8844	ENSG00000149582	chr11	+	TMEM25	ENSG00000149582	118532150	118532461	96	407	0.651326	35.1833	21.365	-8672.55	-8256.22	0	0	0.797605	7.70983e-72	3.29973e-67
8852	ENSG00000145730	chr5	+	PAM	ENSG00000145730	103017334	103017433	115	214	0.769321	119.197	64.2677	-4482.07	-4434.69	8.5365e-08	0.00365354	0.683854	4.57711e-101	1.95896e-96
8876	ENSG00000221838	chr7	+	AP4M1	ENSG00000221838	100102864	100102960	106	202	1.2769	43.7448	60.5521	-5201.88	-5094.61	7.71061e-10	3.30006e-05	1.07886	0.107566	1
8878	ENSG00000221838	chr7	+	AP4M1	ENSG00000221838	100102246	100102393	88	235	0.30537	12.5901	6.2381	-4723.63	-2723.84	0	0	1.49956	2.01677e-86	8.63159e-82
9035	ENSG00000066933	chr15	-	MYO9A	ENSG00000066933	71850036	71850167	123	254	1.28768	40.7004	45.7443	-4848.12	-4793.14	2.98008e-08	0.00127545	0.821822	1.06887e-46	4.57465e-42
9047	ENSG00000025293	chr20	+	PHF20	ENSG00000025293	35800094	35800173	53	132	0.358911	28.7975	22.4335	-3782.8	-2382.45	0	0	1.25465	9.04974e-09	0.00038732
9060	ENSG00000124795	chr6	-	DEK	ENSG00000124795	18244508	18244603	135	230	0.594687	41.7658	33.3368	-10025.2	-6879.89	0	0	1.2202	9.10312e-60	3.89604e-55
9075	ENSG00000100722	chr14	+	ZC3H14	ENSG00000100722	88596734	88596808	155	229	0.799611	105.287	113.899	-7002.97	-6719.22	2.26485e-14	9.69335e-10	0.911952	0.000574902	1
9091	ENSG00000100077	chr22	+	ADRBK2	ENSG00000100077	25702842	25702991	107	256	0.390054	22.7299	11.1829	-4487.68	-3311.23	0	0	1.19076	1.4632e-47	6.26234e-43
9114	ENSG00000196776	chr3	-	CD47	ENSG00000196776	108049619	108049651	213	245	0.685703	187.242	119.539	-5876.28	-4748.77	0	0	0.812317	0.0210636	1
9115	ENSG00000196776	chr3	-	CD47	ENSG00000196776	108055520	108055566	31	77	0.602669	104.543	57.8478	-3660.19	-2447.9	0	0	0.877802	3.85603e-17	1.65034e-12
9118	ENSG00000167110	chr9	-	GOLGA2	ENSG00000167110	128272785	128272865	104	184	0.699259	50.0594	60.2875	-5771.07	-5274.85	0	0	1.33999	1.86494e-104	7.98175e-100
9128	ENSG00000089327	chr19	+	FXYD5	ENSG00000089327	35156844	35156974	60	190	3.27342	5.17885	24.4673	-5481.18	-3099.15	0	0	0.890249	4.319e-17	1.84849e-12
9257	ENSG00000103005	chr16	+	USB1	ENSG00000103005	58014273	58014294	183	204	0.780142	107.071	122.679	-5770.87	-4312.37	0	0	1.20615	5.4976e-39	2.35292e-34
9261	ENSG00000166598	chr12	+	HSP90B1	ENSG00000166598	103931711	103931748	102	139	0.787333	82.4662	88.7095	-7883.29	-5788.05	0	0	1.16763	9.83518e-69	4.20936e-64
9265	ENSG00000258366	chr20	+	RTEL1	ENSG00000258366	63689502	63689648	77	223	1.50889	50.613	100.668	-6492.27	-6412.98	4.9989e-09	0.000213948	1.2034	1.65885e-06	0.0709971
9294	ENSG00000203705	chr1	+	TATDN3	ENSG00000203705	212797112	212797196	73	157	0.789751	67.6964	84.6726	-3843.87	-3651.8	7.14495e-12	3.05797e-07	1.29935	4.86924e-46	2.08399e-41
9324	ENSG00000143252	chr1	+	SDHC	ENSG00000143252	161339562	161339588	101	127	0.516243	11.7212	10.3365	-4452.99	-2238.95	0	0	1.49312	9.87398e-110	4.22596e-105
9335	ENSG00000164347	chr5	-	GFM2	ENSG00000164347	74738502	74738642	99	239	1.53096	59.3786	77.2214	-6527.5	-6388.71	7.04979e-11	3.01724e-06	1.07941	0.140643	1
9336	ENSG00000164347	chr5	-	GFM2	ENSG00000164347	74730260	74730398	185	323	1.211	72.1322	110.687	-7064.76	-6470.8	0	0	1.06859	0.102425	1
9377	ENSG00000168884	chr4	-	TNIP2	ENSG00000168884	2744697	2744945	119	367	1.25711	77.4264	117.518	-8774.82	-8631.92	4.25591e-11	1.82149e-06	0.967352	1.5891e-05	0.680119
9422	ENSG00000165304	chr9	+	MELK	ENSG00000165304	36597222	36597290	116	184	1.45822	47.7978	47.261	-3954.96	-3594.92	1.22125e-15	5.22681e-11	0.90217	4.65017e-17	1.99023e-12
9424	ENSG00000165304	chr9	+	MELK	ENSG00000165304	36657241	36657363	131	253	0.470202	95.0881	45.2848	-7839.94	-7328.49	0	0	0.906735	2.18428e-15	9.3485e-11
9476	ENSG00000094880	chr5	-	CDC23	ENSG00000094880	138202113	138202155	105	147	1.23444	91.6845	110.268	-5204.63	-5003.31	2.80143e-12	1.19898e-07	1.19135	3.75046e-71	1.60516e-66
9558	ENSG00000171307	chr10	+	ZDHHC16	ENSG00000171307	97453799	97453846	133	180	0.641255	97.3617	86.6011	-4933.54	-4500.54	1.11022e-16	4.75164e-12	1.05322	0.000111863	1
9569	ENSG00000105429	chr19	+	MEGF8	ENSG00000105429	42371350	42371482	130	262	0.720995	42.9186	29.6648	-43188.7	-42637.5	0	0	1.0296	0.00225878	1
9573	ENSG00000270106	chr1	+	TSNAX-DISC1	ENSG00000270106	231800108	231800210	54	156	0.57072	44.2696	18.2353	-10405.7	-10196.9	2.39142e-13	1.0235e-08	0.553663	1.72959e-14	7.40247e-10
9576	ENSG00000151914	chr6	-	DST	ENSG00000151914	56463046	56463156	123	233	0.614108	96.4045	26.9136	-5860.85	-5690.32	8.52651e-12	3.64926e-07	0.366424	2.45114e-167	1.04906e-162
9585	ENSG00000101266	chr20	-	CSNK2A1	ENSG00000101266	508451	508660	111	320	0.541282	245.19	292.322	-7558.07	-4811.67	0	0	1.42289	5.90904e-12	2.52901e-07
9599	ENSG00000114316	chr3	-	USP4	ENSG00000114316	49311514	49311654	117	257	0.637131	152.605	96.9	-5909.14	-5808.95	1.22123e-09	5.22676e-05	0.775172	7.74603e-32	3.31522e-27
9620	ENSG00000110768	chr11	+	GTF2H1	ENSG00000110768	18324236	18324296	173	233	0.366609	15.1333	22.1625	-7048.35	-5107.97	0	0	1.21025	2.4911e-19	1.06617e-14
9657	ENSG00000130414	chr2	-	NDUFA10	ENSG00000130414	240011617	240014860	54	3297	0.638373	79.6463	70.8512	-47458.3	-46621	0	0	1.20989	4.75427e-18	2.03478e-13
9678	ENSG00000168071	chr11	+	CCDC88B	ENSG00000168071	64354004	64354028	98	122	1.33548	74.3646	68.5938	-4983.95	-3513.59	0	0	0.540549	7.21409e-196	3.08756e-191
9716	ENSG00000112759	chr6	+	SLC29A1	ENSG00000112759	44226061	44226167	76	182	1.21178	34.7288	119.38	-4661.06	-3539.61	0	0	1.89301	1.24316e-15	5.32058e-11
9740	ENSG00000146707	chr7	-	POMZP3	ENSG00000146707	76618497	76618615	117	235	1.62003	30.5466	42.9915	-6668.89	-5558.89	0	0	0.631653	3.56985e-68	1.52786e-63
9780	ENSG00000114098	chr3	+	ARMC8	ENSG00000114098	138241783	138241983	60	260	0.764907	183.485	197.205	-7393.13	-7297.01	1.38002e-09	5.90634e-05	1.15338	6.3869e-16	2.73353e-11
9786	ENSG00000114098	chr3	+	ARMC8	ENSG00000114098	138209817	138209893	129	205	0.784596	94.4704	103.352	-4177.29	-3783.61	2.22045e-16	9.50329e-12	1.076	0.233794	1
9863	ENSG00000136048	chr12	+	DRAM1	ENSG00000136048	101908186	101908363	142	319	0.789373	96.2274	75.4788	-6250.67	-5921.49	2.66454e-15	1.14039e-10	0.771383	8.08484e-31	3.46023e-26
9864	ENSG00000004864	chr7	-	SLC25A13	ENSG00000004864	96234802	96234917	139	254	0.707121	43.8978	43.5283	-5921.78	-5719.18	1.53799e-12	6.58245e-08	0.915436	3.3048e-07	0.0141442
9875	ENSG00000141068	chr17	+	KSR1	ENSG00000141068	27601360	27601401	168	209	0.698046	30.1037	26.3293	-4328.25	-3950.93	5.55112e-16	2.37582e-11	0.971717	0.403566	1
9884	ENSG00000255526	chr14	-	NEDD8-MDP1	ENSG00000255526	24231652	24231867	47	262	0.644337	23.2279	32.386	-4082.46	-2384.63	0	0	1.56678	1.45735e-31	6.23733e-27
9891	ENSG00000163840	chr3	+	DTX3L	ENSG00000163840	122568489	122570024	211	1746	0.727626	98.1368	109.989	-33601.3	-33444.1	2.09799e-12	8.97918e-08	1.34212	1.04293e-86	4.46363e-82
9920	ENSG00000111325	chr12	+	OGFOD2	ENSG00000111325	122977981	122978199	99	317	0.753059	34.047	44.492	-8567.91	-6673.78	0	0	1.58296	2.36823e-52	1.01358e-47
9943	ENSG00000185728	chr8	+	YTHDF3	ENSG00000185728	63172653	63172798	24	169	0.683456	20.1862	15.4983	-3876.24	-2622.38	0	0	1.29544	9.47029e-15	4.05319e-10
9948	ENSG00000165671	chr5	+	NSD1	ENSG00000165671	177238237	177238507	124	394	1.43773	71.0287	94.9685	-9011.52	-8793.33	4.46532e-13	1.91111e-08	0.893172	4.57298e-34	1.95719e-29
9950	ENSG00000116473	chr1	+	RAP1A	ENSG00000116473	111706663	111706777	143	257	0.736022	21.2917	21.2961	-7937.39	-5496.96	0	0	1.38763	3.13545e-139	1.34194e-134
9980	ENSG00000119707	chr14	+	RBM25	ENSG00000119707	73111309	73111382	324	397	0.479311	52.2192	35.3767	-16179.3	-11565.4	0	0	0.896358	6.31543e-29	2.70294e-24
10028	ENSG00000180229	chr15	-	HERC2P3	ENSG00000180229	20466195	20466370	170	345	0.770673	127.011	84.7786	-6398.27	-4759.27	0	0	0.776585	0.000695446	1
10029	ENSG00000180229	chr15	-	HERC2P3	ENSG00000180229	20483403	20483517	175	289	1.55941	117.5	110.397	-5785.84	-4066.46	0	0	0.772135	2.87568e-20	1.23076e-15
10099	ENSG00000131844	chr5	+	MCCC2	ENSG00000131844	71626640	71626753	112	225	1.54169	80.6704	128.15	-5472.92	-5151.27	6.10623e-15	2.6134e-10	1.06777	3.18996e-10	1.36527e-05
10105	ENSG00000175582	chr11	-	RAB6A	ENSG00000175582	73718613	73718718	111	216	1.2576	97.2143	123.888	-5424.98	-5268.79	4.1723e-11	1.7857e-06	1.34466	1.55632e-50	6.66088e-46
10121	ENSG00000143156	chr1	-	NME7	ENSG00000143156	169287303	169287408	64	169	1.29464	64.8214	95.6762	-6396.4	-6355.26	8.71532e-08	0.00373007	1.14101	8.19308e-07	0.0350656
10130	ENSG00000176974	chr17	-	SHMT1	ENSG00000176974	18335559	18335675	122	238	0.764258	126.642	154.183	-9169.22	-8851.87	3.44169e-15	1.47301e-10	1.25076	1.1613e-56	4.97026e-52
10132	ENSG00000151923	chr10	-	TIAL1	ENSG00000151923	119580471	119580538	75	142	0.652903	123.063	65.4254	-4930.64	-4084.65	0	0	0.906108	5.46231e-25	2.33782e-20
10137	ENSG00000151923	chr10	-	TIAL1	ENSG00000151923	119580471	119580846	75	450	0.64294	77.1967	39.1847	-8381.78	-6273.61	0	0	0.906108	5.46231e-25	2.33782e-20
10174	ENSG00000136682	chr2	+	CBWD2	ENSG00000136682	113457065	113457209	37	181	0.280441	30.3837	19.1997	-3071.15	-1830.07	0	0	1.18978	2.45907e-27	1.05246e-22
10226	ENSG00000183765	chr22	-	CHEK2	ENSG00000183765	28696901	28696987	163	249	1.21275	106.029	155.523	-6940.34	-6544.83	1.11022e-16	4.75164e-12	1.11021	1.32031e-12	5.65079e-08
10247	ENSG00000147162	chrX	+	OGT	ENSG00000147162	71555190	71555385	79	274	1.21057	491.977	319.891	-9528.29	-9460.66	8.96393e-09	0.000383647	0.619861	4.21511e-177	1.80402e-172
10250	ENSG00000120694	chr13	-	HSPH1	ENSG00000120694	31143792	31143923	137	268	1.20791	177.962	349.168	-10457	-10335.8	1.64327e-10	7.03304e-06	1.50953	4.97157e-105	2.12778e-100
10262	ENSG00000170525	chr10	+	PFKFB3	ENSG00000170525	6226192	6226365	47	220	0.763925	95.3208	75.552	-6549.53	-5674.06	0	0	0.888606	8.15274e-08	0.00348929
10274	ENSG00000141510	chr17	-	TP53	ENSG00000141510	7673207	7673266	106	165	0.616759	45.072	38.7373	-4485.41	-825.261	0	0	1.26175	5.63763e-103	2.41285e-98
10283	ENSG00000141510	chr17	-	TP53	ENSG00000141510	7673207	7673339	106	238	0.720945	40.6894	46.5246	-6436.03	-5068.45	0	0	1.26175	5.63763e-103	2.41285e-98
10350	ENSG00000151552	chr4	-	QDPR	ENSG00000151552	17492232	17492340	83	191	1.26017	127.019	254.16	-7414.71	-7356.32	2.55627e-08	0.00109406	1.34384	1.01961e-24	4.36383e-20
10372	ENSG00000122417	chr1	-	ODF2L	ENSG00000122417	86355345	86355383	85	123	1.75888	39.3026	35.3026	-4463.29	-2837.23	0	0	0.668874	9.55781e-38	4.09065e-33
10396	ENSG00000185917	chr21	-	SETD4	ENSG00000185917	36048308	36048396	429	517	1.24875	51.9375	71.6903	-9016.98	-8984.83	1.07021e-07	0.00458038	1.11677	9.47639e-10	4.0558e-05
10420	ENSG00000174175	chr1	-	SELP	ENSG00000174175	169593605	169593724	30	149	1.30445	56.1786	65.2206	-5880.47	-5540.78	2.10942e-15	9.02812e-11	0.744341	1.91397e-91	8.19159e-87
10500	ENSG00000144559	chr3	-	TAMM41	ENSG00000144559	11833003	11833151	150	298	0.350782	24.4882	21.397	-6009.27	-4673.88	0	0	1.08761	1.22929e-16	5.26122e-12
10518	ENSG00000171530	chr5	-	TBCA	ENSG00000171530	77705566	77705634	86	154	0.512272	12.2279	15.8162	-6055.77	-3041.25	0	0	1.79521	3.14846e-150	1.34751e-145
10599	ENSG00000082397	chr18	-	EPB41L3	ENSG00000082397	5394677	5394793	1097	1213	1.42001	64.319	110.084	-18146.9	-17775.7	0	0	1.24135	0.110268	1
10632	ENSG00000196504	chr2	-	PRPF40A	ENSG00000196504	152693158	152693476	30	348	0.359285	68.5975	23.6266	-6094.94	-4455.38	0	0	0.956844	1.51424e-06	0.0648081
10696	ENSG00000066427	chr14	-	ATXN3	ENSG00000066427	92082300	92082466	96	262	1.53979	103.649	149.131	-7531.33	-7391.44	6.40337e-11	2.74058e-06	0.93752	2.37817e-11	1.01783e-06
10769	ENSG00000010803	chr1	-	SCMH1	ENSG00000010803	41033983	41034048	142	207	0.692474	129.546	64.0346	-7548.91	-6884.18	0	0	0.62833	7.96965e-177	3.41093e-172
10802	ENSG00000160087	chr1	-	UBE2J2	ENSG00000160087	1264783	1264830	40	87	0.329873	18.7766	16.8085	-4173.11	-2856.36	0	0	1.53817	1.7133e-112	7.33274e-108
10818	ENSG00000160087	chr1	-	UBE2J2	ENSG00000160087	1262269	1262390	102	223	0.774945	15.0103	21.3616	-4404.29	-3053.38	0	0	1.56974	4.28969e-72	1.83595e-67
10836	ENSG00000130717	chr9	-	UCK1	ENSG00000130717	131528944	131529038	48	142	0.776649	111.226	144.237	-5420.78	-5309	6.53743e-10	2.79796e-05	1.2055	1.13267e-64	4.84771e-60
10853	ENSG00000124067	chr16	-	SLC12A4	ENSG00000124067	67963465	67963559	131	225	1.66638	27.9894	66.4707	-6269.77	-5583.66	0	0	1.18876	0.0201189	1
10896	ENSG00000213593	chr11	+	TMX2	ENSG00000213593	57738354	57738430	190	266	1.26664	286.326	344.211	-7591.61	-7147.91	0	0	0.902053	0.00632351	1
10917	ENSG00000138674	chr4	-	SEC31A	ENSG00000138674	82845201	82845293	123	215	0.447063	32.2147	26.231	-7710	-5467.74	0	0	0.992104	0.102912	1
10938	ENSG00000138674	chr4	-	SEC31A	ENSG00000138674	82830937	82830975	58	96	0.455378	69.4342	49.3553	-10046.9	-8330.14	0	0	1.0822	5.70723e-25	2.44264e-20
10943	ENSG00000119682	chr14	-	AREL1	ENSG00000119682	74684454	74684680	237	463	0.616254	66.2577	57.5365	-8384.53	-8279.26	4.14123e-10	1.77241e-05	1.10804	4.77719e-30	2.04459e-25
10958	ENSG00000068878	chr2	-	PSME4	ENSG00000068878	53874339	53874494	162	317	1.35292	105.931	173.413	-9212.87	-9134.74	3.64757e-09	0.000156112	1.17014	2.12653e-57	9.10132e-53
10960	ENSG00000068878	chr2	-	PSME4	ENSG00000068878	53925539	53925689	98	248	0.79944	119.178	98.065	-5253.71	-5039.48	1.18316e-12	5.06383e-08	1.05272	0.00419561	1
10964	ENSG00000157869	chr4	-	RAB28	ENSG00000157869	13369871	13369965	926	1020	0.75001	31.0585	28.7207	-14625.5	-13657.9	0	0	0.801292	1.53783e-50	6.58177e-46
10975	ENSG00000132613	chr16	-	MTSS1L	ENSG00000132613	70679315	70679323	157	165	2.32828	8.03125	40.7188	-5033.89	-3676.38	0	0	1.61916	2.01533e-155	8.62541e-151
11049	ENSG00000141562	chr17	+	NARF	ENSG00000141562	82478571	82478667	132	228	0.536741	16.4661	14.0547	-6811.14	-4496.82	0	0	1.5162	5.64871e-159	2.41759e-154
11070	ENSG00000144224	chr2	+	UBXN4	ENSG00000144224	135753539	135754277	102	840	0.719126	201.238	112.11	-15889	-14360.3	0	0	0.87383	1.86901e-38	7.99919e-34
11151	ENSG00000143624	chr1	+	INTS3	ENSG00000143624	153753701	153753818	129	246	0.416469	11.4444	6.45726	-5087.29	-2342.94	0	0	0.773127	6.66571e-62	2.85286e-57
11172	ENSG00000258644	chr14	-	SYNJ2BP-COX16	ENSG00000258644	70388470	70388606	95	231	0.61576	66.8548	38.9779	-4409.92	-3366.21	0	0	0.677203	5.3995e-52	2.31093e-47
11201	ENSG00000125970	chr20	+	RALY	ENSG00000125970	34065044	34065160	82	198	0.505169	25.5431	11.4483	-10306.3	-5930.3	0	0	0.886317	1.39613e-53	5.97529e-49
11254	ENSG00000133195	chr17	-	SLC39A11	ENSG00000133195	73084808	73084846	158	196	1.36389	46.2961	98.5724	-6030.6	-5949.08	4.72763e-09	0.000202338	1.39972	4.88016e-64	2.08866e-59
11372	ENSG00000093000	chr22	+	NUP50	ENSG00000093000	45175894	45176080	83	269	1.24447	130.685	152.917	-18158.8	-18005	7.52454e-12	3.22043e-07	1.12405	0.155568	1
11373	ENSG00000093000	chr22	+	NUP50	ENSG00000093000	45170988	45171177	78	267	0.589979	23.9101	25.5675	-4880.46	-3054.35	0	0	1.37507	2.96024e-25	1.26695e-20
11390	ENSG00000104365	chr8	+	IKBKB	ENSG00000104365	42272083	42272205	151	273	1.46715	108.588	120.186	-5706.49	-5143.12	0	0	0.739557	3.66019e-13	1.56652e-08
11391	ENSG00000104365	chr8	+	IKBKB	ENSG00000104365	42288634	42288728	122	216	0.795918	155.495	107.731	-5954.34	-5789.11	1.74205e-11	7.4558e-07	0.856087	2.11082e-12	9.03412e-08
11398	ENSG00000104365	chr8	+	IKBKB	ENSG00000104365	42319585	42319646	151	212	1.26475	178.127	231.574	-6952.67	-6707.9	2.22933e-13	9.5413e-09	0.921928	6.58404e-06	0.281791
11446	ENSG00000134574	chr11	+	DDB2	ENSG00000134574	47216858	47217049	136	327	1.24749	79.7461	131.678	-8809.25	-8786.9	3.25572e-07	0.0139342	1.12221	2.12638e-13	9.10069e-09
11456	ENSG00000143933	chr2	-	CALM2	ENSG00000143933	47172414	47172459	30	75	0.701221	103.667	109.867	-2641.39	-1584.03	0	0	1.32392	0.000276432	1
11466	ENSG00000197694	chr9	+	SPTAN1	ENSG00000197694	128592983	128593042	148	207	0.728978	102.708	66.5508	-7524.39	-7371.24	2.6867e-11	1.14988e-06	0.670551	1.47193e-87	6.29973e-83
11481	ENSG00000143207	chr1	-	RFWD2	ENSG00000143207	176175910	176176007	76	173	0.759712	112.018	85.3196	-4059.74	-3872.94	8.76499e-12	3.75133e-07	0.946052	0.823878	1
11512	ENSG00000178149	chr3	-	DALRD3	ENSG00000178149	49016612	49016673	82	143	1.26959	69.7664	115.102	-4209.48	-4106.09	1.7409e-09	7.45089e-05	1.11378	3.3129e-07	0.0141789
11535	ENSG00000172977	chr11	+	KAT5	ENSG00000172977	65713348	65713503	136	291	0.745911	62.4097	70.379	-7075.54	-6782.89	1.62093e-14	6.9374e-10	1.12641	1.99935e-10	8.55701e-06
11593	ENSG00000177479	chr3	+	ARIH2	ENSG00000177479	48945136	48945181	351	396	1.47195	34.4	51.1722	-10511.9	-9063.75	0	0	0.99356	0.584172	1
11599	ENSG00000177479	chr3	+	ARIH2	ENSG00000177479	48927462	48927813	63	414	0.504739	369.124	468.853	-10162.9	-8866.75	0	0	1.1872	0.628164	1
11634	ENSG00000119471	chr9	+	HSDL2	ENSG00000119471	112438743	112438812	194	263	0.273723	10.2572	10.5435	-5669.75	-3695.83	0	0	1.07461	7.81994e-24	3.34686e-19
11676	ENSG00000105483	chr19	-	CARD8	ENSG00000105483	48249523	48249633	101	211	0.604663	101.552	81.925	-5098.04	-3660.15	0	0	0.840163	1.86444e-09	7.97964e-05
11718	ENSG00000104228	chr8	-	TRIM35	ENSG00000104228	27290156	27290178	118	140	0.70024	39.3977	59.0227	-6290.8	-6119.36	1.02456e-11	4.38501e-07	1.29204	1.53774e-52	6.58137e-48
11727	ENSG00000173715	chr11	+	C11orf80	ENSG00000173715	66822564	66822674	121	231	0.292618	24.4568	13.9841	-4090.15	-3677.05	1.11022e-16	4.75164e-12	0.874005	8.11667e-20	3.47385e-15
11779	ENSG00000163093	chr2	+	BBS5	ENSG00000163093	169497627	169497689	95	157	0.748028	34.7137	28.4556	-3773.25	-3428.8	2.10942e-15	9.02812e-11	0.977231	0.26254	1
11780	ENSG00000163812	chr3	-	ZDHHC3	ENSG00000163812	44932907	44932990	130	213	1.45283	17.5572	35.3464	-5577.44	-5059.44	0	0	1.34602	9.65848e-133	4.13373e-128
11786	ENSG00000138668	chr4	-	HNRNPD	ENSG00000138668	82354895	82355001	320	426	0.373281	566.679	332.604	-13965.8	-11329.3	0	0	1.19689	4.17782e-08	0.00178807
11801	ENSG00000104177	chr15	-	MYEF2	ENSG00000104177	48152234	48152284	68	118	1.23679	98.25	71.2	-3790.89	-3628.68	4.01182e-11	1.71702e-06	0.658668	6.16065e-38	2.6367e-33
11802	ENSG00000104177	chr15	-	MYEF2	ENSG00000104177	48151100	48151171	208	279	0.71851	93.0634	55.581	-6972.53	-6480.25	0	0	0.688468	4.78635e-79	2.04851e-74
11843	ENSG00000182578	chr5	-	CSF1R	ENSG00000182578	150059700	150059862	88	250	1.30627	200.948	165.597	-6779.52	-6504.8	4.01901e-14	1.72009e-09	0.664455	3.68794e-74	1.5784e-69
11856	ENSG00000159216	chr21	-	RUNX1	ENSG00000159216	34892925	34892963	253	291	1.30967	144.23	104.664	-8740.94	-7758.41	0	0	0.714867	3.14065e-45	1.34417e-40
11857	ENSG00000159216	chr21	-	RUNX1	ENSG00000159216	34886843	34887096	156	409	0.720842	434.409	261.451	-11635	-10909.8	0	0	0.745058	9.83229e-16	4.20812e-11
11888	ENSG00000031823	chr19	-	RANBP3	ENSG00000031823	5950717	5950872	36	191	1.45854	8.76935	16.0968	-4991.46	-4087.96	0	0	0.84421	0.0343725	1
11894	ENSG00000031823	chr19	-	RANBP3	ENSG00000031823	5950717	5950875	36	194	1.46132	8.62184	15.8481	-4655.96	-3433.95	0	0	0.84421	0.0343725	1
11956	ENSG00000011304	chr19	+	PTBP1	ENSG00000011304	805513	805569	174	230	0.788929	593.853	644.821	-10337.1	-9717.34	0	0	1.11888	1.96281e-27	8.40063e-23
11981	ENSG00000134262	chr1	-	AP4B1	ENSG00000134262	113902638	113902862	130	354	0.799558	118.193	85.4855	-9631.84	-9160.2	0	0	0.928051	4.70739e-05	1
11992	ENSG00000170037	chr17	+	CNTROB	ENSG00000170037	7944476	7944638	125	287	0.784076	173.631	187.957	-11352.9	-11165.4	2.20546e-12	9.43914e-08	1.07374	2.07505e-06	0.0888099
12008	ENSG00000141469	chr18	+	SLC14A1	ENSG00000141469	45739163	45739310	192	339	0.639031	11.9524	23.8333	-6138.27	-5960.22	4.76552e-12	2.0396e-07	3.59386	4.12793e-205	1.76671e-200
12010	ENSG00000141469	chr18	+	SLC14A1	ENSG00000141469	45736456	45736648	128	320	1.8577	6.10677	30.1419	-5752.43	-5572.83	4.43556e-12	1.89838e-07	2.83268	2.29862e-109	9.83784e-105
12043	ENSG00000156504	chrX	-	FAM122B	ENSG00000156504	134789580	134789636	43	99	0.471852	85.1518	36.1652	-3126.75	-2521.42	0	0	0.767443	4.57022e-37	1.95601e-32
12075	ENSG00000156170	chr8	+	NDUFAF6	ENSG00000156170	95031995	95032098	137	240	1.21234	94.3908	170.17	-5998.82	-5179.4	0	0	1.34717	5.08267e-15	2.17533e-10
12087	ENSG00000156170	chr8	+	NDUFAF6	ENSG00000156170	95034008	95034122	103	217	0.529139	45.9101	49.4167	-5937.8	-5181.34	0	0	1.40104	8.13127e-80	3.4801e-75
12093	ENSG00000156170	chr8	+	NDUFAF6	ENSG00000156170	95036302	95036494	122	314	0.791279	24.4661	23.0482	-5615.42	-4287.79	0	0	1.39812	8.76441e-71	3.75108e-66
12112	ENSG00000156170	chr8	+	NDUFAF6	ENSG00000156170	94980855	94980973	184	302	0.771671	128.833	127.123	-7616.07	-6951.57	0	0	1.24506	2.51103e-10	1.0747e-05
12114	ENSG00000255036	chr9	+	RP11-23J9.4	ENSG00000255036	97314393	97314521	109	237	0.564476	30.9316	13.7441	-3890.7	-3759.09	1.31285e-10	5.61886e-06	0.526877	1.64778e-64	7.05232e-60
12117	ENSG00000255036	chr9	+	RP11-23J9.4	ENSG00000255036	97328020	97328146	115	241	0.793748	19.8373	17.2659	-3077.64	-2665.93	1.11022e-16	4.75164e-12	0.900116	0.00572585	1
12148	ENSG00000168010	chr11	+	ATG16L2	ENSG00000168010	72823544	72823797	113	366	1.63054	76.8982	67.4832	-8346.29	-7103.34	0	0	0.495178	1.59238e-92	6.81525e-88
12161	ENSG00000112715	chr6	+	VEGFA	ENSG00000112715	43781956	43782087	29	160	0.665172	16.8664	56.063	-28582.6	-28262.1	2.22045e-16	9.50329e-12	2.43854	0	0
12195	ENSG00000107758	chr10	-	PPP3CB	ENSG00000107758	73439872	73439901	1614	1643	0.700078	117.948	76.5431	-30251	-29895.9	1.11022e-16	4.75164e-12	0.667505	1.18826e-216	5.08565e-212
12249	ENSG00000117868	chr7	-	ESYT2	ENSG00000117868	158752781	158752843	74	136	1.62131	87.3427	76.5847	-4605.96	-3924.45	0	0	0.684719	1.74986e-58	7.48922e-54
12254	ENSG00000150776	chr11	+	C11orf57	ENSG00000150776	112078215	112078315	76	176	1.43869	100.703	201.893	-6733.59	-6702.67	2.61371e-07	0.0111864	1.23216	3.71941e-06	0.159187
12267	ENSG00000133835	chr5	+	HSD17B4	ENSG00000133835	119456315	119456368	136	189	1.20848	272.236	428.981	-5472.63	-4414.7	0	0	1.11273	0.0976207	1
12268	ENSG00000133835	chr5	+	HSD17B4	ENSG00000133835	119471636	119471700	53	117	0.476322	22.7812	15.875	-4560.95	-2867.52	0	0	1.1422	1.97416e-07	0.00844922
12298	ENSG00000214765	chr7	-	SEPT7P2	ENSG00000214765	45728832	45729026	135	329	0.566153	12.5541	8.26031	-5970.87	-4052.78	0	0	1.12268	6.05999e-21	2.59361e-16
12306	ENSG00000055955	chr3	-	ITIH4	ENSG00000055955	52819754	52819990	125	361	1.23382	30.5371	13.1059	-3926.27	-3096.87	0	0	0.532778	2.9366e-89	1.25684e-84
12315	ENSG00000101333	chr20	+	PLCB4	ENSG00000101333	9459635	9459810	75	250	0.771409	28.8729	14.9529	-4082.84	-3808.81	4.34097e-14	1.85789e-09	0.579491	1.00584e-93	4.30491e-89
12357	ENSG00000121022	chr8	-	COPS5	ENSG00000121022	67047768	67047859	148	239	0.533775	44.7967	56.783	-7934.06	-5761.41	0	0	1.6108	1.44098e-148	6.16723e-144
12360	ENSG00000121022	chr8	-	COPS5	ENSG00000121022	67047685	67047859	148	322	0.590791	40.9353	59.3951	-9088.81	-6629.49	0	0	1.6108	1.44098e-148	6.16723e-144
12375	ENSG00000166169	chr10	-	POLL	ENSG00000166169	101584602	101584720	173	291	1.39797	31.5381	44.4936	-4802.92	-3135.92	0	0	1.05455	1.54949e-11	6.63165e-07
12393	ENSG00000257923	chr7	+	CUX1	ENSG00000257923	102198802	102198867	671	736	0.618954	67.6269	55.25	-14064.9	-13960.3	2.19263e-10	9.38423e-06	0.828088	2.11297e-14	9.0433e-10
12434	ENSG00000089597	chr11	-	GANAB	ENSG00000089597	62634310	62634375	69	134	1.20464	146.473	171.388	-7848.58	-6683.87	0	0	0.958841	1.28321e-05	0.549202
12466	ENSG00000082805	chr12	+	ERC1	ENSG00000082805	1112215	1112298	155	238	0.670799	43.1747	40.9699	-6185.33	-6068.99	2.8406e-10	1.21575e-05	1.07656	6.31198e-06	0.270146
12477	ENSG00000164620	chr5	+	RELL2	ENSG00000164620	141638955	141639021	65	131	1.37359	15.7235	29.0795	-4807.37	-4344.06	0	0	1.00467	8.18869e-05	1
12494	ENSG00000161547	chr17	-	SRSF2	ENSG00000161547	76735772	76735875	97	200	0.737895	613.726	584.158	-14528	-12557.3	0	0	1.19325	7.12065e-21	3.04757e-16
12530	ENSG00000111790	chr12	+	FGFR1OP2	ENSG00000111790	26960515	26960628	142	255	0.662603	133.316	217.162	-7895.75	-7305.26	0	0	0.951623	0.00170061	1
12545	ENSG00000127507	chr19	-	ADGRE2	ENSG00000127507	14746232	14746323	168	259	0.718687	112.651	56.0769	-5183.64	-4914.56	6.32827e-14	2.70844e-09	0.554095	4.42876e-128	1.89547e-123
12590	ENSG00000076067	chr12	+	RBMS2	ENSG00000076067	56568975	56569033	166	224	0.67642	50.4483	22.6638	-4111.41	-3912.34	2.69018e-12	1.15137e-07	0.63742	6.04379e-92	2.58668e-87
12591	ENSG00000131374	chr3	-	TBC1D5	ENSG00000131374	17623849	17623913	131	195	1.24386	169.074	91.9414	-4428.2	-2993.26	0	0	0.608376	4.75768e-15	2.03624e-10
12662	ENSG00000166986	chr12	+	MARS	ENSG00000166986	57516139	57516158	71	90	0.706166	102.263	126	-4270.48	-3569.29	0	0	1.18487	1.60642e-41	6.87533e-37
12688	ENSG00000118007	chr3	-	STAG1	ENSG00000118007	136363366	136363467	148	249	0.690009	74.6312	56.3886	-5812.38	-5789.39	4.11149e-07	0.0175968	0.80908	5.27414e-73	2.25728e-68
12709	ENSG00000136877	chr9	+	FPGS	ENSG00000136877	127808558	127808705	77	224	1.28076	177.469	431.901	-7670.03	-7524.32	6.29202e-11	2.69292e-06	1.32288	1.72018e-39	7.3622e-35
12759	ENSG00000128595	chr7	+	CALU	ENSG00000128595	128747553	128748367	140	954	0.663295	15.5212	13.3744	-12624.4	-9944.38	0	0	1.46384	1.20157e-06	0.0514261
12814	ENSG00000168904	chr15	+	LRRC28	ENSG00000168904	99276576	99276616	227	267	1.46289	44.5125	53.4688	-4780.96	-4395.8	3.33067e-16	1.42549e-11	1.01401	0.573666	1
12926	ENSG00000204580	chr6	+	DDR1	ENSG00000204580	30895404	30895514	165	275	0.767376	10.9205	15.2932	-5817.15	-4848.76	0	0	1.1711	1.24336e-10	5.32146e-06
12933	ENSG00000204580	chr6	+	DDR1	ENSG00000204580	30891380	30891479	147	246	1.40657	33.8838	24.9722	-4737.5	-4590.16	3.49305e-11	1.49499e-06	0.49715	1.37671e-185	5.89216e-181
12951	ENSG00000130653	chr9	-	PNPLA7	ENSG00000130653	137547585	137547659	87	161	0.757898	36.1351	43.0743	-3759.71	-2897.67	0	0	1.39926	0.000155408	1
12968	ENSG00000113712	chr5	-	CSNK1A1	ENSG00000113712	149517794	149517877	139	222	0.706464	77.5663	60.7078	-6747.06	-5423.29	0	0	0.937175	9.4227e-14	4.03282e-09
13025	ENSG00000168096	chr16	-	ANKS3	ENSG00000168096	4726659	4726780	81	202	0.736559	29.6612	25.5764	-5381.95	-4748.81	0	0	0.876795	7.40194e-23	3.16796e-18
13053	ENSG00000125351	chrX	-	UPF3B	ENSG00000125351	119840646	119840684	160	198	1.36553	59.9868	144.678	-8392.44	-7604.9	0	0	1.13995	1.18417e-24	5.06812e-20
13055	ENSG00000104870	chr19	+	FCGRT	ENSG00000104870	49521695	49521813	275	393	0.538537	26.0614	35.4788	-16524.2	-12012.4	0	0	1.29506	1.27365e-136	5.45108e-132
13104	ENSG00000057252	chr1	+	SOAT1	ENSG00000057252	179302677	179302802	222	347	1.42984	59.042	42.498	-4918.01	-4300.41	0	0	0.538715	7.42372e-19	3.17728e-14
13114	ENSG00000125247	chr13	-	TMTC4	ENSG00000125247	100670360	100670569	215	424	1.66978	38.5861	51.1376	-6590.33	-4180.78	0	0	0.914813	0.00278417	1
13115	ENSG00000125247	chr13	-	TMTC4	ENSG00000125247	100670283	100670569	215	501	1.57477	29.0114	38.3147	-6858.21	-5636.11	0	0	0.900599	0.0393537	1
13128	ENSG00000065665	chr10	+	SEC61A2	ENSG00000065665	12157908	12158105	160	357	0.49287	79.9772	50.1967	-7786.59	-7060.49	0	0	0.474649	3.58904e-244	1.53607e-239
13156	ENSG00000196704	chr17	+	AMZ2	ENSG00000196704	68250794	68250967	282	455	1.34996	128.225	142.798	-11896.5	-11874	2.33499e-07	0.00999351	0.82099	7.40777e-63	3.17045e-58
13159	ENSG00000106344	chr7	-	RBM28	ENSG00000106344	128338250	128338342	71	163	1.20921	101.117	132.155	-4629.42	-4505.64	3.85046e-10	1.64796e-05	1.04793	0.000344828	1
13160	ENSG00000204149	chr10	+	AGAP6	ENSG00000204149	49994395	49994429	68	102	1.25185	103.346	54.1544	-3288.17	-3193.63	3.56172e-09	0.000152438	0.642517	3.44737e-95	1.47544e-90
13169	ENSG00000132953	chr13	-	XPO4	ENSG00000132953	20862969	20863123	141	295	0.610304	18.487	12.3442	-4981.5	-4196.12	0	0	0.724639	4.49939e-88	1.9257e-83
13233	ENSG00000183018	chr17	+	SPNS2	ENSG00000183018	4536263	4536426	98	261	1.22875	81.9034	114.468	-5868.66	-5683.96	6.3245e-12	2.70682e-07	0.801613	4.52455e-24	1.93646e-19
13240	ENSG00000067221	chr15	-	STOML1	ENSG00000067221	73989108	73989257	203	352	1.75311	20.8574	48.4144	-7232.24	-7002.08	2.70894e-13	1.1594e-08	1.4286	2.13347e-42	9.13103e-38
13259	ENSG00000175224	chr11	+	ATG13	ENSG00000175224	46618325	46618375	322	372	0.627316	58.095	50.335	-8303.56	-7260.15	0	0	1.12559	8.00102e-07	0.0342436
13264	ENSG00000175224	chr11	+	ATG13	ENSG00000175224	46630045	46630100	115	170	1.38903	98.3727	150.077	-4431.32	-3818.26	0	0	0.936994	0.679619	1
13290	ENSG00000161911	chr6	-	TREML1	ENSG00000161911	41153758	41154090	102	434	1.23403	20.7786	133.605	-8022.61	-5196.58	0	0	3.58631	6.22143e-73	2.66271e-68
13368	ENSG00000055917	chr2	-	PUM2	ENSG00000055917	20278583	20278819	267	503	1.33831	113.72	118.029	-14725.5	-14362.4	1.11022e-16	4.75164e-12	0.786264	3.5034e-42	1.49942e-37
13416	ENSG00000067334	chr1	-	DNTTIP2	ENSG00000067334	93875645	93875783	95	233	1.25422	221.509	509.607	-40769.4	-40723.8	6.09166e-09	0.000260717	1.23656	8.1448e-11	3.48589e-06
13417	ENSG00000166278	chr6	+	C2	ENSG00000166278	31944980	31945029	126	175	1.4727	171.827	191.189	-10622.8	-10173.3	0	0	0.818935	7.7989e-20	3.33785e-15
13421	ENSG00000166278	chr6	+	C2	ENSG00000166278	31928732	31928917	209	394	0.73951	154.097	161.75	-10362.6	-10155.5	6.86562e-13	2.93842e-08	0.977137	0.0979896	1
13435	ENSG00000244005	chr20	-	NFS1	ENSG00000244005	35675045	35675202	105	262	1.43642	24.2006	103.699	-6688.6	-6484.27	1.39666e-12	5.97757e-08	1.87836	1.61729e-106	6.92185e-102
13436	ENSG00000133619	chr7	+	KRBA1	ENSG00000133619	149729188	149729370	152	334	0.450025	25.3407	15.5893	-6401.09	-5803.14	0	0	1.04895	0.478742	1
13483	ENSG00000095380	chr9	+	NANS	ENSG00000095380	98075570	98075732	215	377	0.448281	47.3025	49.5617	-9828.32	-7053.86	0	0	1.36394	8.90862e-94	3.8128e-89
13508	ENSG00000078967	chr7	+	UBE2D4	ENSG00000078967	43950599	43950692	105	198	1.39355	45.6344	70.5269	-6440.47	-5367.22	0	0	1.13729	1.85321e-16	7.93154e-12
13511	ENSG00000078967	chr7	+	UBE2D4	ENSG00000078967	43942826	43942857	63	94	0.766458	49.7258	57.3145	-2788.6	-2463.24	1.36557e-14	5.84452e-10	1.25941	9.40284e-08	0.00402432
13521	ENSG00000136280	chr7	+	CCM2	ENSG00000136280	45038253	45038426	175	348	1.35725	90.2038	127.621	-6698.52	-5288.46	0	0	1.16171	0.0418305	1
13531	ENSG00000001497	chrX	-	LAS1L	ENSG00000001497	65524564	65524614	206	256	0.602974	95.885	70.715	-7358.74	-5847.3	0	0	1.00864	9.81516e-05	1
13545	ENSG00000116731	chr1	+	PRDM2	ENSG00000116731	13778418	13782831	110	4523	0.506224	104.522	91.1581	-31233.9	-29750	0	0	0.932752	0.969274	1
13556	ENSG00000091164	chr18	-	TXNL1	ENSG00000091164	56626162	56626266	173	277	0.362017	35.0144	48.0048	-8242.37	-5716.08	0	0	1.74698	9.92515e-202	4.24787e-197
13577	ENSG00000111011	chr12	-	RSRC2	ENSG00000111011	122520504	122520581	190	267	0.62818	228.532	210.308	-7314.19	-6104.48	0	0	1.01713	7.05028e-05	1
13580	ENSG00000111011	chr12	-	RSRC2	ENSG00000111011	122514712	122514728	79	95	0.711944	84.1719	100.25	-5352.61	-4372.43	0	0	1.01928	0.0194064	1
13585	ENSG00000111011	chr12	-	RSRC2	ENSG00000111011	122513767	122513874	79	186	0.551747	128.245	133.093	-4189.61	-3361.88	0	0	0.903526	0.794308	1
13622	ENSG00000137841	chr15	-	PLCB2	ENSG00000137841	40291606	40291650	222	266	1.2225	146.403	173.386	-7163.6	-6226.68	0	0	0.789622	7.10025e-59	3.03884e-54
13654	ENSG00000184009	chr17	-	ACTG1	ENSG00000184009	81511763	81511803	438	478	1.25586	40	53.725	-23095.4	-14235.4	0	0	0.932638	2.65886e-37	1.13796e-32
13685	ENSG00000061938	chr3	-	TNK2	ENSG00000061938	195869497	195869541	1348	1392	0.710555	106.023	104.568	-32399.3	-25929.2	0	0	1.07921	7.30296e-15	3.12559e-10
13694	ENSG00000154310	chr3	-	TNIK	ENSG00000154310	171128714	171128878	239	403	0.655801	18.8338	23.2988	-7789.69	-7485.64	4.21885e-15	1.80562e-10	1.54857	5.42296e-48	2.32097e-43
13758	ENSG00000167703	chr17	-	SLC43A2	ENSG00000167703	1616562	1616769	55	262	1.40412	29.9771	37.2379	-6372.46	-6203.25	8.19167e-12	3.50595e-07	0.842795	3.36295e-09	0.000143931
13797	ENSG00000111237	chr12	-	VPS29	ENSG00000111237	110498820	110498859	191	230	0.550286	222.442	202.782	-6067.24	-4973.07	0	0	1.34568	5.93141e-46	2.53858e-41
13942	ENSG00000142632	chr1	-	ARHGEF19	ENSG00000142632	16205538	16205667	74	203	0.721887	40.1667	27.0911	-5018.05	-4721.51	1.40998e-14	6.03459e-10	0.718715	9.70451e-44	4.15343e-39
13947	ENSG00000146729	chr7	+	GBAS	ENSG00000146729	55982210	55982280	94	164	1.29383	193.011	297.521	-6888.79	-6842.75	7.88688e-08	0.0033755	1.08996	1.92338e-05	0.823187
13993	ENSG00000059588	chr1	-	TARBP1	ENSG00000059588	234400853	234400948	171	266	0.758146	217.661	89.3053	-7492.37	-6362.15	0	0	0.510512	0	0
14008	ENSG00000275688	chr17	-	CCL15-CCL14	ENSG00000275688	35985748	35985795	114	161	0.498671	19.9574	20.8564	-6678.15	-4410.09	0	0	1.86079	2.53571e-95	1.08526e-90
14011	ENSG00000065548	chr2	+	ZC3H15	ENSG00000065548	186499619	186499662	101	144	0.502882	20.4419	21.9302	-5647.27	-3411.18	0	0	1.5132	5.56904e-187	2.3835e-182
14026	ENSG00000129810	chr3	-	SGOL1	ENSG00000129810	20174249	20175055	189	995	1.45519	49.5164	126.829	-18100.4	-18084.7	1.82953e-07	0.0078302	1.28069	1.34592e-32	5.76042e-28
14166	ENSG00000051825	chr12	-	MPHOSPH9	ENSG00000051825	123162115	123162218	247	350	1.30548	141.883	141.408	-9328.51	-9109.94	4.865e-13	2.08217e-08	0.903931	1.72106e-12	7.36598e-08
14172	ENSG00000182944	chr22	+	EWSR1	ENSG00000182944	29288606	29291599	211	3204	0.686197	432.464	335.703	-69866.2	-69069.3	0	0	1.03607	0.594071	1
14200	ENSG00000143416	chr1	-	SELENBP1	ENSG00000143416	151366722	151366904	178	360	0.627146	59.7981	262.382	-9920.14	-9876.65	5.00056e-08	0.00214019	4.20599	2.45298e-174	1.04985e-169
14245	ENSG00000135679	chr12	+	MDM2	ENSG00000135679	68836672	68836749	155	232	0.676968	163.182	151.792	-4769.48	-3319.09	0	0	1.08187	0.00772964	1
14268	ENSG00000141506	chr17	-	PIK3R5	ENSG00000141506	8911392	8911507	100	215	0.621602	46.2457	47.8978	-4245.75	-3234.57	0	0	1.20536	3.83619e-06	0.164185
14270	ENSG00000141506	chr17	-	PIK3R5	ENSG00000141506	8889973	8890126	83	236	0.783876	40.3154	28.5327	-5619.99	-5303.6	4.21885e-15	1.80562e-10	0.805661	6.14424e-29	2.62967e-24
14298	ENSG00000010295	chr12	-	IFFO1	ENSG00000010295	6551398	6551503	60	165	1.29355	24.1619	28.4976	-11084.9	-10634.9	0	0	0.869862	1.32033e-21	5.65087e-17
14372	ENSG00000204410	chr6	+	MSH5	ENSG00000204410	31745237	31745319	35	117	1.54759	33.6555	44.5549	-2960.05	-2355.92	0	0	0.871214	4.79869e-21	2.05379e-16
14452	ENSG00000108395	chr17	-	TRIM37	ENSG00000108395	59084002	59084089	122	209	1.3609	47.7213	43.1149	-5182.26	-5053.6	1.75193e-10	7.49809e-06	0.918858	6.27983e-08	0.0026877
14456	ENSG00000140941	chr16	+	MAP1LC3B	ENSG00000140941	87399598	87399686	55	143	0.495477	48.2301	24.4062	-4972.72	-3367.34	0	0	1.04373	0.0187506	1
14463	ENSG00000221926	chr17	-	TRIM16	ENSG00000221926	15682854	15682951	88	185	1.54909	13.201	17.8093	-4067.51	-3767.54	1.54321e-14	6.60478e-10	0.922248	0.00463628	1
14483	ENSG00000154328	chr8	+	NEIL2	ENSG00000154328	11779598	11779950	139	491	1.82141	28.2713	58.8132	-11271.3	-10978.7	5.77316e-15	2.47085e-10	0.981631	0.000628126	1
14484	ENSG00000154328	chr8	+	NEIL2	ENSG00000154328	11770174	11770335	81	242	0.661223	16.5761	17.6335	-4242.04	-3208.52	0	0	1.39859	0.0182957	1
14495	ENSG00000130695	chr1	+	CEP85	ENSG00000130695	26244166	26244318	76	228	0.751973	89.2993	82.2977	-16477.2	-16300.3	1.8856e-12	8.07019e-08	1.11174	5.35216e-26	2.29067e-21
14554	ENSG00000130669	chr19	+	PAK4	ENSG00000130669	39172918	39173376	225	683	1.37564	31.7615	76.4847	-19501.1	-19446.3	5.87308e-09	0.000251362	1.26538	1.42207e-79	6.08633e-75
14565	ENSG00000101972	chrX	+	STAG2	ENSG00000101972	124021367	124021431	117	181	1.33939	42.6953	57	-4745.86	-3078.62	0	0	1.01449	0.0267114	1
14576	ENSG00000101972	chrX	+	STAG2	ENSG00000101972	124090854	124090964	189	299	1.91654	24	60.7159	-8147.95	-6573.76	0	0	0.903601	1.17709e-18	5.03784e-14
14579	ENSG00000100577	chr14	+	GSTZ1	ENSG00000100577	77327472	77327552	67	147	1.26738	87.1625	133.597	-5193.85	-5125.94	1.61933e-08	0.000693056	1.14848	0.35711	1
14580	ENSG00000100577	chr14	+	GSTZ1	ENSG00000100577	77327912	77328037	80	205	0.688163	100.168	104.058	-5342.66	-5201.49	9.7474e-11	4.17179e-06	1.08216	4.11874e-12	1.76278e-07
14588	ENSG00000099864	chr19	+	PALM	ENSG00000099864	740352	740483	59	190	0.474813	34.2691	29.5248	-32003.9	-30554	0	0	1.10386	5.95537e-131	2.54884e-126
14608	ENSG00000009844	chr6	+	VTA1	ENSG00000009844	142166228	142166322	237	331	0.784454	155.503	173.271	-6566.73	-5494.39	0	0	1.0721	0.25652	1
14706	ENSG00000025708	chr22	-	TYMP	ENSG00000025708	50527165	50527283	162	280	1.34814	101.725	140.485	-8098.6	-7887.91	9.33031e-13	3.99328e-08	1.0382	0.00141749	1
14709	ENSG00000162430	chr1	+	SEPN1	ENSG00000162430	25802016	25802117	117	218	0.752998	26.146	21.9901	-6449.9	-5011.29	0	0	0.887082	0.000461392	1
14774	ENSG00000104419	chr8	-	NDRG1	ENSG00000104419	133284249	133284329	35	115	1.27582	100.95	107.728	-3036.21	-2177.55	0	0	0.874789	0.000175925	1
14792	ENSG00000104419	chr8	-	NDRG1	ENSG00000104419	133255270	133255400	56	186	0.354878	17.3	8.02308	-3293.27	-1281.65	0	0	1.12734	3.00313e-20	1.28531e-15
14850	ENSG00000135913	chr2	-	USP37	ENSG00000135913	218534609	218534706	84	181	1.29187	54.4562	69.5515	-4333.07	-4243.4	3.49539e-09	0.000149599	0.992808	0.201657	1
14852	ENSG00000135913	chr2	-	USP37	ENSG00000135913	218558498	218558717	171	390	1.29563	41.4201	63.2089	-6391.73	-6246.08	3.61657e-11	1.54786e-06	1.24132	7.96331e-09	0.000340822
14872	ENSG00000153317	chr8	-	ASAP1	ENSG00000153317	130091973	130092143	69	239	1.33574	50.125	103.681	-8509.37	-8400.65	3.8535e-10	1.64926e-05	1.20881	1.76543e-56	7.55588e-52
14888	ENSG00000140416	chr15	+	TPM1	ENSG00000140416	63061713	63061788	75	150	0.789904	27.7133	59.6033	-4542.11	-3439.37	0	0	2.57406	2.02529e-145	8.66803e-141
14913	ENSG00000198752	chr14	-	CDC42BPB	ENSG00000198752	102954198	102954275	105	182	0.75359	19.6656	28.7695	-3961.24	-3767.23	4.62541e-12	1.97963e-07	1.45716	9.62075e-74	4.11759e-69
14952	ENSG00000132780	chr1	+	NASP	ENSG00000132780	45607321	45608337	109	1125	0.635272	124.041	89.1826	-23269.2	-21466.9	0	0	0.844128	1.14809e-68	4.9137e-64
14975	ENSG00000132780	chr1	+	NASP	ENSG00000132780	45588651	45588948	160	457	2.01315	9.73906	17.7003	-6230.72	-4176.84	0	0	0.691993	1.65681e-21	7.09096e-17
14990	ENSG00000117151	chr1	-	CTBS	ENSG00000117151	84569931	84570139	171	379	1.24448	47.9952	61.8425	-8235.47	-7500.63	0	0	1.07279	7.41877e-12	3.17516e-07
14993	ENSG00000215067	chr17	-	ALOX12-AS1	ENSG00000215067	7009796	7009889	136	229	1.61307	73.6747	130.54	-4988.06	-3802.47	0	0	1.01214	0.735656	1
15033	ENSG00000187741	chr16	-	FANCA	ENSG00000187741	89795906	89796018	76	188	0.776985	73.8482	86.5223	-4757.88	-4689.22	1.69145e-08	0.000723922	1.26935	1.34742e-19	5.76684e-15
15056	ENSG00000160218	chr21	+	TRAPPC10	ENSG00000160218	44063053	44063168	111	226	1.61555	22.3543	25.1717	-7691.96	-6685.2	0	0	0.740377	4.2243e-40	1.80796e-35
15063	ENSG00000196295	chr7	-	AC005154.6	ENSG00000196295	30584711	30584808	83	180	0.325346	32.4485	9.15206	-4752.69	-2766.79	0	0	0.941435	1.77302e-05	0.758836
15075	ENSG00000196295	chr7	-	AC005154.6	ENSG00000196295	30552100	30552179	145	224	0.622384	43.5411	19.2184	-12519.3	-11023.9	0	0	0.538639	0	0
15295	ENSG00000183474	chr5	+	GTF2H2C	ENSG00000183474	69566589	69566625	77	113	1.28084	240.444	324.736	-4497.89	-4264.2	8.86402e-13	3.79371e-08	1.03991	4.09314e-05	1
15315	ENSG00000178234	chr7	+	GALNT11	ENSG00000178234	152100798	152100921	332	455	0.754243	66.7256	71.0467	-10310.5	-9910.93	0	0	0.910112	5.38832e-14	2.30615e-09
15343	ENSG00000196118	chr16	-	CCDC189	ENSG00000196118	30759012	30759101	231	320	2.15479	7.33146	14.5758	-4525.01	-3337.59	0	0	0.758835	2.14834e-11	9.19466e-07
15393	ENSG00000164024	chr4	+	METAP1	ENSG00000164024	99045179	99045310	138	269	0.627452	242.809	272.586	-7942.79	-7707.38	2.42362e-13	1.03728e-08	1.03768	0.00022051	1
15401	ENSG00000205581	chr21	-	HMGN1	ENSG00000205581	39347379	39347483	128	232	0.699707	293.089	184.796	-6565.09	-5498.19	0	0	0.939025	0.424428	1
15408	ENSG00000205581	chr21	-	HMGN1	ENSG00000205581	39347247	39347292	128	173	0.533257	241.467	106.778	-5268.5	-4007.17	0	0	0.939025	0.424428	1
15416	ENSG00000205581	chr21	-	HMGN1	ENSG00000205581	39345830	39345958	128	256	0.525426	449.307	322.211	-8351.34	-6494.19	0	0	1.31344	2.17974e-20	9.32907e-16
15424	ENSG00000205581	chr21	-	HMGN1	ENSG00000205581	39347379	39347478	128	227	0.696905	293.043	184.167	-6464.49	-5408.43	0	0	0.939025	0.424428	1
15430	ENSG00000205581	chr21	-	HMGN1	ENSG00000205581	39345830	39347292	128	1590	0.494431	345.002	174.902	-33435.2	-31505.2	0	0	0.978464	0.000923616	1
15453	ENSG00000132341	chr12	+	RAN	ENSG00000132341	130874034	130874084	125	175	0.791396	12.575	13.84	-9895.88	-5184.71	0	0	1.26308	4.96134e-177	2.1234e-172
15459	ENSG00000149577	chr11	+	SIDT2	ENSG00000149577	117193853	117193963	105	215	0.634447	84.375	85.1386	-5698.93	-5587	5.21875e-10	2.23357e-05	0.858795	4.63645e-19	1.98436e-14
15488	ENSG00000066294	chr1	-	CD84	ENSG00000066294	160550938	160551035	62	159	1.4387	91.5155	137.338	-5137.12	-4921.91	1.35281e-12	5.78988e-08	1.28093	8.74667e-86	3.74349e-81
15489	ENSG00000087087	chr7	+	SRRT	ENSG00000087087	100882765	100883090	188	513	0.612503	90.8523	80.1362	-14633.1	-12659.6	0	0	1.17732	2.33348e-38	9.98706e-34
15513	ENSG00000154134	chr11	+	ROBO3	ENSG00000154134	124877161	124877184	106	129	0.686095	98.2935	35.6413	-2513.13	-1971.1	0	0	0.471057	2.06866e-24	8.85366e-20
15558	ENSG00000158402	chr5	-	CDC25C	ENSG00000158402	138329553	138329647	45	139	0.670663	17.359	18.5266	-4838.33	-4382.39	0	0	1.68203	3.49018e-84	1.49376e-79
15564	ENSG00000168056	chr11	-	LTBP3	ENSG00000168056	65540013	65540153	161	301	0.500571	102.514	25.0982	-6967.34	-5509.92	0	0	0.444159	1.86346e-182	7.97542e-178
15625	ENSG00000147099	chrX	-	HDAC8	ENSG00000147099	72567889	72568030	112	253	0.750691	93.0319	95.8511	-6486.14	-6357.07	1.3354e-10	5.71536e-06	1.005	0.785359	1
15690	ENSG00000111271	chr12	+	ACAD10	ENSG00000111271	111727962	111728143	68	249	0.730512	57.3343	62.1561	-6354.79	-6203.38	3.05869e-11	1.30909e-06	1.22802	4.70433e-16	2.01341e-11
15692	ENSG00000111271	chr12	+	ACAD10	ENSG00000111271	111710273	111710365	158	250	0.190383	23.1549	11.1658	-5596.29	-3590.26	0	0	0.790321	3.86057e-86	1.65228e-81
15725	ENSG00000106733	chr9	-	NMRK1	ENSG00000106733	75069742	75069813	106	177	0.666627	51.5634	34.331	-5134.07	-4933.37	2.34801e-12	1.00493e-07	0.717847	1.1966e-153	5.12134e-149
15726	ENSG00000106733	chr9	-	NMRK1	ENSG00000106733	75078326	75078582	90	346	0.257302	35.6084	18.8623	-4885.85	-3235.82	0	0	1.27399	7.89847e-45	3.38046e-40
15732	ENSG00000140463	chr15	+	BBS4	ENSG00000140463	72729616	72729684	54	122	1.38488	24.0074	43.9265	-3625.55	-3466.54	3.42165e-11	1.46443e-06	1.2831	2.33568e-07	0.00999648
15756	ENSG00000047849	chr3	-	MAP4	ENSG00000047849	47921765	47921878	122	235	1.40359	152.113	137.044	-6750.6	-6711.66	1.13451e-07	0.00485558	0.816117	1.20636e-45	5.16312e-41
15770	ENSG00000102547	chr13	-	CAB39L	ENSG00000102547	49344179	49344238	65	124	0.787366	22.9322	11.6907	-2716.23	-2465.15	1.88405e-13	8.06354e-09	0.749792	6.37275e-68	2.72747e-63
15795	ENSG00000119844	chr2	+	AFTPH	ENSG00000119844	64579486	64579546	122	182	0.79739	114.933	84.975	-6040.04	-5496.72	0	0	0.871292	4.04724e-65	1.73218e-60
15796	ENSG00000119844	chr2	+	AFTPH	ENSG00000119844	64581190	64581273	60	143	0.676197	32.0271	21.3554	-4491.6	-3656.66	0	0	0.811461	1.47236e-14	6.30156e-10
15798	ENSG00000119844	chr2	+	AFTPH	ENSG00000119844	64579486	64581273	122	1909	0.576273	22.2806	11.7461	-21562.7	-19795.9	0	0	0.871292	4.04724e-65	1.73218e-60
15903	ENSG00000100320	chr22	-	RBFOX2	ENSG00000100320	35756105	35756144	88	127	0.693129	23.0577	19.2628	-2833.47	-2577.96	1.84186e-13	7.88298e-09	0.646428	7.77141e-99	3.32608e-94
15946	ENSG00000119688	chr14	-	ABCD4	ENSG00000119688	74290027	74290118	36	127	0.799935	112.481	108.753	-6592.46	-6295.54	1.53211e-14	6.55727e-10	0.948627	0.839706	1
15949	ENSG00000118690	chr6	+	ARMC2	ENSG00000118690	108858199	108858271	260	332	0.790292	32.4618	24.9306	-7127.54	-6935.98	1.98186e-12	8.48216e-08	0.891346	1.04783e-32	4.4846e-28
15981	ENSG00000076513	chr12	+	ANKRD13A	ENSG00000076513	110033797	110033957	113	273	0.73949	205.719	108.57	-6286.58	-6140.03	5.26577e-11	2.2537e-06	0.6432	7.77374e-109	3.32708e-104
15983	ENSG00000134884	chr13	-	ARGLU1	ENSG00000134884	106557559	106557616	83	140	0.769429	1150.01	666.057	-10176	-8514.86	0	0	0.743699	1.36052e-110	5.82289e-106
15984	ENSG00000214331	chr16	-	RP11-252A24.2	ENSG00000214331	74349742	74349859	148	265	1.3303	64.2415	58.0235	-6072.38	-5684.94	2.22045e-16	9.50329e-12	0.737469	1.38064e-24	5.90901e-20
15998	ENSG00000136444	chr17	+	RSAD1	ENSG00000136444	50479629	50479762	159	292	0.771656	75.2726	75.6391	-11196.8	-8417.31	0	0	1.27049	2.98492e-05	1
16027	ENSG00000102710	chr13	-	SUPT20H	ENSG00000102710	37048564	37048599	58	93	1.25528	104	141.721	-3579.6	-3482.19	3.24398e-09	0.000138839	1.1854	4.29136e-44	1.83666e-39
16036	ENSG00000102710	chr13	-	SUPT20H	ENSG00000102710	37045247	37045373	103	229	0.737967	183.058	150.978	-5368.59	-5245.42	2.89816e-10	1.24039e-05	0.952623	2.6007e-05	1
16043	ENSG00000102710	chr13	-	SUPT20H	ENSG00000102710	37010552	37010655	315	418	1.74014	29.6529	69.4515	-10201.2	-9026.34	0	0	1.23338	1.30266e-31	5.57527e-27
16050	ENSG00000110660	chr11	-	SLC35F2	ENSG00000110660	107804718	107804770	154	206	0.74768	158.952	123.779	-6911.29	-6866.09	6.54833e-08	0.00280262	0.892971	1.34039e-24	5.73675e-20
16149	ENSG00000100461	chr14	-	RBM23	ENSG00000100461	22908333	22908380	173	220	0.782141	75.6383	86.4681	-6929.92	-6008.69	0	0	0.919064	2.81478e-12	1.2047e-07
16152	ENSG00000100461	chr14	-	RBM23	ENSG00000100461	22913724	22913845	75	196	0.46093	27.4525	30.5186	-4050.09	-2068.27	0	0	0.803955	8.57993e-15	3.67213e-10
16179	ENSG00000181035	chr19	+	SLC25A42	ENSG00000181035	19101781	19101886	114	219	0.704097	35.95	70.981	-4061.68	-3927.08	1.85049e-10	7.9199e-06	2.27157	1.32228e-77	5.65925e-73
16197	ENSG00000172890	chr11	+	NADSYN1	ENSG00000172890	71476033	71477438	131	1536	0.635231	22.3402	18.4799	-18296.2	-16330.3	0	0	0.896114	4.3064e-07	0.018431
16227	ENSG00000134072	chr3	-	CAMK1	ENSG00000134072	9759488	9759575	117	204	0.541605	48.8103	79.9368	-4885.53	-4749.05	1.31662e-10	5.63502e-06	2.35419	2.04471e-216	8.75113e-212
16271	ENSG00000131626	chr11	+	PPFIA1	ENSG00000131626	70349923	70350039	231	347	1.22315	23.9892	33.1293	-8288.27	-7414.26	0	0	1.00852	0.146102	1
16334	ENSG00000005483	chr7	+	KMT2E	ENSG00000005483	105064028	105064116	229	317	0.521612	25.196	11.7528	-6909.32	-4082.89	0	0	0.88505	8.71871e-60	3.73152e-55
16362	ENSG00000000419	chr20	-	DPM1	ENSG00000000419	50941129	50941209	68	148	0.534141	30.2594	41.1344	-4686.12	-3685.76	0	0	1.19959	1.01752e-33	4.3549e-29
16365	ENSG00000000419	chr20	-	DPM1	ENSG00000000419	50941105	50941209	68	172	0.577999	26.0361	36.7812	-4878.75	-3558.94	0	0	1.19959	1.01752e-33	4.3549e-29
16448	ENSG00000090565	chr16	+	RAB11FIP3	ENSG00000090565	491134	491268	149	283	0.760986	20.9851	28.8116	-4557.9	-3518.89	0	0	1.21633	1.75517e-24	7.51195e-20
16497	ENSG00000115234	chr2	+	SNX17	ENSG00000115234	27373040	27373113	117	190	0.514733	32.7603	21.2363	-5097.57	-2653.92	0	0	1.07755	7.5809e-15	3.24455e-10
16557	ENSG00000110172	chr11	-	CHORDC1	ENSG00000110172	90215174	90215230	157	213	0.786913	162.594	171.812	-5162.13	-5059.06	1.33356e-09	5.70751e-05	1.1528	1.35324e-80	5.79172e-76
16564	ENSG00000110172	chr11	-	CHORDC1	ENSG00000110172	90206748	90206810	70	132	0.301081	71.5403	36.2702	-3447.26	-2561.7	0	0	1.23346	1.93283e-35	8.27233e-31
16589	ENSG00000108448	chr17	+	TRIM16L	ENSG00000108448	18699360	18699457	121	218	1.38813	13.3892	27.6727	-3908.21	-3743.38	2.03346e-11	8.70302e-07	0.982671	4.12746e-06	0.176651
16592	ENSG00000174177	chr16	+	CTU2	ENSG00000174177	88715048	88715106	66	124	0.646517	38.2543	46.8707	-3944.17	-3586.37	8.88178e-16	3.80131e-11	1.23471	7.5712e-09	0.00032404
16593	ENSG00000174177	chr16	+	CTU2	ENSG00000174177	88709938	88710016	74	152	1.31044	35.0096	54.5256	-3427.94	-3232.11	6.15685e-12	2.63507e-07	0.965608	3.59548e-06	0.153883
16641	ENSG00000069966	chr15	-	GNB5	ENSG00000069966	52147459	52147535	132	208	0.467524	90.3816	49.9046	-3957.93	-3894.84	2.67864e-08	0.00114643	0.738745	3.0237e-43	1.29411e-38
16649	ENSG00000104731	chr16	-	KLHDC4	ENSG00000104731	87748673	87748809	92	228	0.483344	107.689	101.208	-5525.45	-5123.07	1.11022e-16	4.75164e-12	1.01408	0.213241	1
16651	ENSG00000104731	chr16	-	KLHDC4	ENSG00000104731	87709265	87709667	116	518	1.27271	101.91	188.359	-14470.5	-14426.9	2.72778e-08	0.00116746	0.982191	0.201076	1
16660	ENSG00000137700	chr11	-	SLC37A4	ENSG00000137700	119028194	119028426	244	476	0.774661	123.251	191.263	-16258.7	-15567.7	0	0	1.38881	7.28784e-231	3.11912e-226
16688	ENSG00000137996	chr1	+	RTCA	ENSG00000137996	100267500	100267538	100	138	0.48908	16.0724	12.9145	-5448.21	-4249.63	0	0	1.17945	1.4492e-35	6.20244e-31
16699	ENSG00000138600	chr15	-	SPPL2A	ENSG00000138600	50732603	50732684	74	155	0.700171	126.843	112.565	-4338.88	-4239.84	1.82463e-09	7.80923e-05	0.926916	1.50542e-05	0.644303
16700	ENSG00000138600	chr15	-	SPPL2A	ENSG00000138600	50726073	50726126	102	155	1.50535	20.8538	29.0708	-3347.54	-2489.24	0	0	0.942259	6.54072e-09	0.000279936
16704	ENSG00000204392	chr6	-	LSM2	ENSG00000204392	31797990	31798049	486	545	0.765146	539.89	648.364	-12420.2	-11887.7	0	0	1.35333	6.22625e-43	2.66477e-38
16705	ENSG00000119640	chr14	-	ACYP1	ENSG00000119640	75061684	75061762	416	494	0.584036	91.4583	82.2404	-11408.1	-10563.8	0	0	1.1219	0.0105215	1
16752	ENSG00000006125	chr17	+	AP2B1	ENSG00000006125	35670857	35670898	192	233	1.23368	84.3902	156.793	-8175.22	-7593.51	0	0	1.21491	7.74172e-47	3.31338e-42
16804	ENSG00000121766	chr1	+	ZCCHC17	ENSG00000121766	31318167	31318236	120	189	0.756641	20.0507	27.0362	-4491.38	-3180.67	0	0	1.12676	1.94733e-32	8.33439e-28
16814	ENSG00000075826	chr10	-	SEC31B	ENSG00000075826	100507425	100507567	99	241	0.625045	53.3063	32.5194	-5414.47	-5187.44	4.29545e-13	1.83841e-08	0.962641	4.14698e-05	1
16815	ENSG00000075826	chr10	-	SEC31B	ENSG00000075826	100498705	100498804	178	277	0.527718	38.3106	23.2727	-5232.31	-4681.73	0	0	0.85606	5.19947e-09	0.000222532
16819	ENSG00000075826	chr10	-	SEC31B	ENSG00000075826	100489252	100489398	116	262	0.730755	81.7312	68.8305	-5231.15	-4878.54	1.22125e-15	5.22681e-11	1.08791	2.1284e-18	9.10935e-14
16826	ENSG00000075826	chr10	-	SEC31B	ENSG00000075826	100490008	100490322	58	372	0.654136	76.6871	71.0422	-9017.12	-8811.53	7.83373e-13	3.35276e-08	0.904887	6.27228e-16	2.68447e-11
16904	ENSG00000076555	chr12	+	ACACB	ENSG00000076555	109260065	109260149	135	219	0.594754	27.3304	12.4792	-5138.6	-3256.69	0	0	0.436518	2.26494e-166	9.69373e-162
16919	ENSG00000110921	chr12	+	MVK	ENSG00000110921	109590771	109590861	45	135	0.714292	35.9444	46.1083	-3980.35	-3949.97	4.01868e-07	0.0171995	1.42414	1.81942e-56	7.78693e-52
17035	ENSG00000272410	chr3	+	RP11-438J1.1	ENSG00000272410	10278664	10278760	183	279	0.729888	22.8385	27.9688	-8084	-6264.5	0	0	1.1724	1.76654e-63	7.5606e-59
17038	ENSG00000059378	chr7	-	PARP12	ENSG00000059378	140037715	140037856	96	237	1.43375	70.5319	81.4184	-7412.94	-7015.33	1.11022e-16	4.75164e-12	0.923245	3.69519e-32	1.5815e-27
17040	ENSG00000059378	chr7	-	PARP12	ENSG00000059378	140027276	140027406	151	281	1.31227	69.2173	78.5846	-5915.68	-5741.24	9.11127e-12	3.89953e-07	0.930571	9.82053e-24	4.20309e-19
17049	ENSG00000204120	chr2	+	GIGYF2	ENSG00000204120	232734417	232734486	65	134	0.4976	30.2826	23.5906	-3468.05	-2796.19	0	0	1.1364	4.47544e-13	1.91544e-08
17140	ENSG00000029363	chr6	-	BCLAF1	ENSG00000029363	136273963	136274189	105	331	0.579723	32.6007	17.5398	-8800.71	-5508.46	0	0	0.889669	8.33639e-41	3.56789e-36
17198	ENSG00000092529	chr15	+	CAPN3	ENSG00000092529	42408211	42408324	36	149	1.29854	43.3252	36.8208	-3153.09	-2841.34	1.52101e-14	6.50975e-10	0.787222	1.67456e-17	7.16695e-13
17229	ENSG00000186866	chr21	-	POFUT2	ENSG00000186866	45283383	45283527	110	254	1.35481	55.7882	60.1146	-8008.25	-7766.93	1.28564e-13	5.5024e-09	0.614341	4.76946e-136	2.04128e-131
17260	ENSG00000185864	chr16	-	NPIPB4	ENSG00000185864	21851770	21851855	128	213	1.20471	541.821	615.768	-9379.17	-8048.99	0	0	0.851409	1.34528e-48	5.75765e-44
17270	ENSG00000112739	chr6	+	PRPF4B	ENSG00000112739	4062557	4062633	86	162	0.668578	164.924	147.184	-4435.97	-4047.44	5.55112e-16	2.37582e-11	1.10794	1.1082e-41	4.74297e-37
17279	ENSG00000107957	chr10	-	SH3PXD2A	ENSG00000107957	103622470	103622553	117	200	0.633597	33.7048	45.1687	-5024.16	-4941.73	4.4419e-09	0.000190109	1.75986	3.01036e-144	1.28841e-139
17283	ENSG00000140521	chr15	-	POLG	ENSG00000140521	89317939	89318037	160	258	0.793332	52.25	38.8469	-9488.92	-8412.94	0	0	0.824714	2.31936e-74	9.92664e-70
17357	ENSG00000154767	chr3	-	XPC	ENSG00000154767	14168257	14168380	84	207	0.589851	98.1667	126.526	-5823.24	-5628.03	3.27638e-12	1.40226e-07	1.44096	2.48874e-42	1.06516e-37
17391	ENSG00000028203	chr12	+	VEZT	ENSG00000028203	95256550	95256622	131	203	0.662071	81.1042	70.3576	-6173.73	-5737.91	0	0	0.939155	1.86061e-05	0.796321
17436	ENSG00000028203	chr12	+	VEZT	ENSG00000028203	95224180	95224236	74	130	1.48655	16.9821	36.308	-3401.49	-1712.28	0	0	0.980716	0.933064	1
17504	ENSG00000172456	chr1	+	FGGY	ENSG00000172456	59674039	59674133	120	214	1.32852	19.5665	47.4894	-3613.2	-3569.24	1.08609e-07	0.00464834	1.22386	0.000335505	1
17505	ENSG00000172456	chr1	+	FGGY	ENSG00000172456	59638228	59638375	61	208	1.30091	24.8639	39.0391	-3808.68	-3670.05	1.14924e-10	4.91862e-06	1.03445	0.168823	1
17547	ENSG00000109083	chr17	-	IFT20	ENSG00000109083	28329173	28329276	406	509	0.752029	224.575	184.352	-11416.8	-11257.3	1.02622e-11	4.39213e-07	0.772102	2.68095e-31	1.14742e-26
17609	ENSG00000145495	chr5	+	MARCH6	ENSG00000145495	10381800	10381943	73	216	1.3597	326.963	174.065	-5742.41	-5679.73	2.23427e-08	0.000956246	0.568855	6.55681e-81	2.80625e-76
17630	ENSG00000108883	chr17	-	EFTUD2	ENSG00000108883	44894417	44894525	165	273	1.22261	270.718	337.171	-6730.6	-4029.14	0	0	0.975839	0.02302	1
17633	ENSG00000108883	chr17	-	EFTUD2	ENSG00000108883	44853296	44853390	153	247	1.26306	205.199	380.936	-17363.4	-15862.3	0	0	1.08908	0.288585	1
17634	ENSG00000121481	chr1	+	RNF2	ENSG00000121481	185093061	185093276	160	375	1.55683	100.838	139.62	-12154.2	-11819.3	7.77156e-16	3.32615e-11	1.0259	0.777448	1
17711	ENSG00000165775	chrX	+	FUNDC2	ENSG00000165775	155047369	155047391	75	97	0.751499	10.4432	6.27273	-6034.07	-2838.06	0	0	0.910808	3.19438e-19	1.36716e-14
17727	ENSG00000065029	chr6	+	ZNF76	ENSG00000065029	35293751	35293915	163	327	0.785553	99.9451	85.8034	-8302.8	-8106.89	1.9007e-12	8.13481e-08	0.754776	3.69541e-143	1.5816e-138
17728	ENSG00000263528	chr1	+	IKBKE	ENSG00000263528	206473196	206473314	89	207	1.51741	50.9915	54.0042	-5399.72	-5266.94	1.21819e-10	5.21374e-06	0.624564	1.95169e-68	8.35303e-64
17743	ENSG00000198561	chr11	+	CTNND1	ENSG00000198561	57789037	57789155	249	367	0.697638	65.0339	61.7648	-8514.13	-7013.16	0	0	1.22998	9.78469e-14	4.18775e-09
17794	ENSG00000213928	chr14	+	IRF9	ENSG00000213928	24165057	24165183	341	467	0.582032	46.6429	40.1944	-12309.7	-10384.3	0	0	1.20714	4.84011e-91	2.07152e-86
17811	ENSG00000090554	chr19	+	FLT3LG	ENSG00000090554	49480298	49480476	84	262	0.793908	36.5154	39.9438	-5011.84	-4806.29	1.74205e-12	7.4558e-08	1.15393	1.9293e-20	8.25721e-16
17817	ENSG00000167186	chr16	+	COQ7	ENSG00000167186	19073921	19074035	178	292	1.48964	69.2346	127.899	-7926.11	-7871.29	2.31308e-08	0.000989974	1.09159	1.4625e-07	0.00625935
17826	ENSG00000138399	chr2	-	FASTKD1	ENSG00000138399	169538013	169538141	113	241	0.729173	98.7109	85.7539	-6280.05	-6178.31	8.80617e-10	3.76895e-05	0.91166	2.38295e-24	1.01988e-19
17835	ENSG00000068654	chr2	-	POLR1A	ENSG00000068654	86088785	86088870	103	188	1.33138	56.1235	66.4941	-5003.63	-4934.33	1.29304e-08	0.000553408	0.957458	0.00459221	1
17841	ENSG00000266714	chr17	+	MYO15B	ENSG00000266714	75606933	75607003	157	227	0.586786	166.914	78.8036	-6423.58	-3353.94	0	0	0.811126	1.49851e-32	6.41348e-28
17852	ENSG00000063176	chr19	+	SPHK2	ENSG00000063176	48625891	48626362	151	622	1.64443	37.2431	49.5053	-12154.1	-11886	1.63203e-14	6.98492e-10	0.644301	4.34126e-51	1.85802e-46
17934	ENSG00000105223	chr19	+	PLD3	ENSG00000105223	40365553	40365930	78	455	0.790499	198.536	213.667	-10762.3	-8992.4	0	0	0.93778	0.151403	1
17942	ENSG00000120254	chr6	+	MTHFD1L	ENSG00000120254	150887842	150887981	100	239	0.783535	153.869	186.469	-6917.27	-6714.27	1.82654e-12	7.8174e-08	1.05332	0.0124842	1
17943	ENSG00000120254	chr6	+	MTHFD1L	ENSG00000120254	150887845	150887981	100	236	0.780589	155.013	187.561	-6870.77	-6688.54	6.02041e-12	2.57667e-07	1.05332	0.0124842	1
17977	ENSG00000047579	chr6	-	DTNBP1	ENSG00000047579	15660383	15660521	53	191	0.245821	19.1486	10.9058	-4506.02	-3427.55	0	0	1.34891	1.58175e-07	0.00676973
17994	ENSG00000071054	chr2	+	MAP4K4	ENSG00000071054	101860825	101860986	128	289	0.444501	34.5543	19.5342	-6709.68	-5187.13	0	0	1.43913	9.8405e-109	4.21163e-104
18008	ENSG00000071054	chr2	+	MAP4K4	ENSG00000071054	101871494	101871685	120	311	0.785665	64.3521	90.0157	-8552.18	-7738.99	0	0	1.25782	3.85503e-80	1.64992e-75
18019	ENSG00000070882	chr7	-	OSBPL3	ENSG00000070882	24806776	24806902	122	248	0.698116	110.006	82.5655	-6839.46	-6734.89	6.62363e-10	2.83485e-05	0.928841	2.30209e-10	9.8527e-06
18082	ENSG00000214087	chr17	-	ARL16	ENSG00000214087	81682443	81682675	115	347	0.57747	94.6358	67.2026	-8803.86	-7578.27	0	0	1.07296	0.0163696	1
18088	ENSG00000214087	chr17	-	ARL16	ENSG00000214087	81682491	81682675	115	299	0.588927	96.3003	70.6698	-8214.49	-6953.24	0	0	1.07296	0.0163696	1
18099	ENSG00000114120	chr3	+	SLC25A36	ENSG00000114120	140959463	140959540	164	241	1.26311	119.646	78.9643	-5897.95	-5547.2	1.22125e-15	5.22681e-11	0.674677	4.84218e-89	2.0724e-84
18168	ENSG00000130713	chr9	+	EXOSC2	ENSG00000130713	130698162	130698251	45	134	1.21766	236.447	356.787	-4594.62	-4305.63	5.61773e-14	2.40433e-09	1.03955	0.079574	1
18169	ENSG00000121897	chr4	+	LIAS	ENSG00000121897	39467518	39467646	57	185	1.20349	59.2461	105.387	-6258.42	-6047.62	1.30396e-12	5.58081e-08	1.16379	7.78214e-45	3.33068e-40
18183	ENSG00000146872	chr17	+	TLK2	ENSG00000146872	62524236	62524331	43	138	1.43158	37.3474	51.9316	-5288.72	-5021.31	7.66054e-14	3.27863e-09	0.93206	0.629623	1
18261	ENSG00000134686	chr1	-	PHC2	ENSG00000134686	33325795	33325961	1393	1559	0.446225	25.2997	15.3464	-38622.9	-31671.7	0	0	1.04464	3.10506e-27	1.32894e-22
18382	ENSG00000122483	chr1	+	CCDC18	ENSG00000122483	93183978	93184146	135	303	1.21242	56.0476	38.5089	-6255.12	-5789.38	0	0	0.7443	6.9891e-38	2.99127e-33
18481	ENSG00000048991	chr2	+	R3HDM1	ENSG00000048991	135715550	135715694	172	316	0.748934	188.285	203.431	-8119.18	-7947.36	8.94995e-12	3.83049e-07	0.967104	0.446493	1
18493	ENSG00000130164	chr19	+	LDLR	ENSG00000130164	11102664	11102786	122	244	0.799637	67.6414	22.6209	-7093.36	-6785.58	3.21965e-15	1.37798e-10	0.333693	2.90048e-183	1.24138e-178
18494	ENSG00000130164	chr19	+	LDLR	ENSG00000130164	11105220	11105600	122	502	1.26763	41.4513	19.8618	-6960.08	-6744.3	3.65263e-13	1.56329e-08	0.309618	2.55234e-184	1.09238e-179
18496	ENSG00000130164	chr19	+	LDLR	ENSG00000130164	11116859	11116998	118	257	0.749016	45.3705	19.4424	-5112.5	-4874.1	2.18825e-13	9.36549e-09	0.390705	3.33406e-121	1.42694e-116
18623	ENSG00000185482	chr12	-	STAC3	ENSG00000185482	57245145	57245211	49	115	1.54388	41.303	96.6402	-3908.8	-3877.83	4.89534e-07	0.0209516	1.41671	7.13769e-60	3.05486e-55
18672	ENSG00000179912	chr12	-	R3HDM2	ENSG00000179912	57305640	57305663	41	64	1.60237	18.9891	24.0217	-4992.9	-4220.62	0	0	0.712471	3.59538e-24	1.53879e-19
18704	ENSG00000162241	chr11	-	SLC25A45	ENSG00000162241	65379867	65379938	185	256	1.2214	57.2606	56.6937	-4621.46	-4381.83	3.27516e-13	1.40173e-08	0.743131	8.65827e-53	3.70565e-48
18716	ENSG00000180376	chr3	+	CCDC66	ENSG00000180376	56571181	56571302	103	224	0.698425	62.0455	63.2335	-5691.14	-5435.41	1.07248e-13	4.59009e-09	1.16307	4.80234e-11	2.05535e-06
18748	ENSG00000117500	chr1	-	TMED5	ENSG00000117500	93158815	93158885	183	253	0.222426	35.8714	34.9	-6633.84	-5043.84	0	0	0.872898	1.37788e-10	5.89721e-06
18767	ENSG00000104936	chr19	-	DMPK	ENSG00000104936	45771771	45771928	97	254	1.48797	10.9873	40.8742	-5210.12	-5063.01	4.56565e-11	1.95405e-06	1.6411	6.08287e-149	2.60341e-144
18807	ENSG00000173226	chr3	-	IQCB1	ENSG00000173226	121828470	121828632	129	291	0.747764	116.401	87.3426	-7079.25	-6855.76	4.76952e-13	2.04131e-08	0.758168	3.51854e-46	1.5059e-41
18809	ENSG00000173226	chr3	-	IQCB1	ENSG00000173226	121808916	121809009	99	192	1.31163	185.815	139.379	-6101.58	-5981.14	3.05651e-10	1.30816e-05	0.646664	3.32212e-159	1.42184e-154
18813	ENSG00000153786	chr16	-	ZDHHC7	ENSG00000153786	84988763	84988873	124	234	0.655397	60.8636	57.1091	-10139.7	-9341.98	0	0	0.948248	5.61527e-16	2.40328e-11
18823	ENSG00000160746	chr3	-	ANO10	ENSG00000160746	43600384	43600581	134	331	0.228813	54.2437	48.5444	-6947.94	-6609.03	1.11022e-15	4.75164e-11	1.02436	0.172112	1
18964	ENSG00000137842	chr15	+	TMEM62	ENSG00000137842	43138574	43138619	137	182	1.259	24.5222	37.5944	-4074.36	-3657.24	1.11022e-16	4.75164e-12	1.1746	1.72024e-10	7.36246e-06
18967	ENSG00000137842	chr15	+	TMEM62	ENSG00000137842	43134257	43134368	140	251	0.635962	16.5495	19.2275	-4563.6	-4076.83	0	0	1.16069	1.69467e-06	0.07253
18968	ENSG00000168259	chr17	-	DNAJC7	ENSG00000168259	42003359	42003557	88	286	0.318085	28.8801	15.2172	-4821.12	-2616.71	0	0	1.17722	3.72357e-07	0.0159365
19007	ENSG00000115053	chr2	-	NCL	ENSG00000115053	231457286	231457357	123	194	0.515439	283.475	203.764	-10302.5	-7705.49	0	0	1.23347	6.5166e-39	2.78904e-34
19052	ENSG00000130254	chr19	-	SAFB2	ENSG00000130254	5611120	5611630	49	559	1.38356	571.845	743.872	-14352.4	-13471	0	0	0.717174	4.08984e-43	1.75041e-38
19054	ENSG00000143033	chr1	+	MTF2	ENSG00000143033	93120549	93120672	68	191	1.27778	149.567	152.321	-5282.43	-4990.45	3.05311e-14	1.3067e-09	0.80194	1.27505e-18	5.45707e-14
19076	ENSG00000135093	chr12	+	USP30	ENSG00000135093	109057926	109058108	109	291	1.59626	26.6058	34.5371	-5381.09	-4987.58	1.11022e-16	4.75164e-12	0.908497	5.1494e-10	2.20389e-05
19087	ENSG00000118260	chr2	+	CREB1	ENSG00000118260	207561119	207561160	146	187	1.35694	34.9512	32.9268	-5049.52	-4599.16	0	0	0.850691	1.61214e-75	6.89982e-71
19112	ENSG00000132326	chr2	-	PER2	ENSG00000132326	238262952	238263058	153	259	0.776636	49.3868	53.1274	-5442.52	-5324.84	3.41008e-10	1.45948e-05	0.812183	5.18525e-30	2.21924e-25
19113	ENSG00000135655	chr12	+	USP15	ENSG00000135655	62374390	62374535	144	289	0.738725	41.7466	27.0362	-7712.15	-5559.02	0	0	0.968258	9.49135e-05	1
19115	ENSG00000135655	chr12	+	USP15	ENSG00000135655	62349221	62349307	61	147	1.36049	96.439	95.9593	-5382.72	-4991.85	2.22045e-16	9.50329e-12	0.890741	1.08599e-21	4.64793e-17
19150	ENSG00000113648	chr5	-	H2AFY	ENSG00000113648	135350823	135350913	89	179	0.686107	468.125	381.542	-8073.52	-6832.49	0	0	1.05496	0.0241329	1
19156	ENSG00000168872	chr16	+	DDX19A	ENSG00000168872	70361418	70361510	135	227	0.641363	147.671	193.239	-6364.23	-6188.06	9.30445e-12	3.98221e-07	1.0926	4.04607e-12	1.73168e-07
19164	ENSG00000239382	chr19	-	ALKBH6	ENSG00000239382	36010894	36011045	116	267	1.20321	72.8626	126.53	-5970.8	-5654.22	6.21725e-15	2.66092e-10	1.10296	8.08679e-06	0.346107
19172	ENSG00000162971	chr2	-	TYW5	ENSG00000162971	199936405	199936492	116	203	1.5025	40.1667	40.0977	-5015.28	-4923.22	1.96133e-09	8.39431e-05	0.707039	1.50783e-86	6.45337e-82
19181	ENSG00000153113	chr5	+	CAST	ENSG00000153113	96730780	96730860	113	193	0.765129	88.65	110.581	-5117.05	-4840.21	6.26166e-14	2.67993e-09	1.31346	1.34978e-41	5.77694e-37
19184	ENSG00000153113	chr5	+	CAST	ENSG00000153113	96740745	96740783	80	118	1.75637	53.6776	123.414	-3995.35	-3532.3	0	0	1.21497	2.07001e-35	8.85944e-31
19238	ENSG00000110324	chr11	+	IL10RA	ENSG00000110324	117989442	117989620	120	298	0.640771	68.0239	60.625	-6081.97	-5680.85	1.11022e-16	4.75164e-12	0.858635	4.39922e-16	1.88282e-11
19245	ENSG00000061987	chr12	+	MON2	ENSG00000061987	62470701	62470778	470	547	1.98187	4.45779	11.0617	-8547.27	-6285.67	0	0	1.0891	0.00837623	1
19259	ENSG00000133393	chr16	-	FOPNL	ENSG00000133393	15882949	15883048	84	183	0.69145	13.101	12.8384	-6203.95	-3521.96	0	0	1.0524	1.01077e-11	4.326e-07
19261	ENSG00000077458	chr11	-	FAM76B	ENSG00000077458	95779078	95779135	135	192	0.715886	64.7544	51.3596	-4997.11	-4405.59	0	0	0.925122	4.62733e-31	1.98045e-26
19282	ENSG00000128881	chr15	-	TTBK2	ENSG00000128881	42827928	42828032	65	169	0.538934	49.137	28.5697	-4149.88	-3882.6	7.53841e-14	3.22637e-09	0.676098	1.0684e-119	4.57266e-115
19283	ENSG00000143977	chr2	-	SNRPG	ENSG00000143977	70287265	70287371	177	283	0.315137	23.0094	11.5731	-7876.95	-3107.82	0	0	1.50862	3.04785e-22	1.30445e-17
19285	ENSG00000196843	chr2	+	ARID5A	ENSG00000196843	96549321	96549459	115	253	1.25226	61.1612	60.154	-11612.4	-10821.4	0	0	0.630477	8.60654e-109	3.68351e-104
19342	ENSG00000092199	chr14	-	HNRNPC	ENSG00000092199	21263667	21263829	25	187	0.611507	361.167	441.807	-6223.04	-4107.49	0	0	1.09275	0.00101644	1
19369	ENSG00000092199	chr14	-	HNRNPC	ENSG00000092199	21262601	21262768	276	443	0.506926	133.877	123.564	-10337	-3918.84	0	0	1.09745	1.07012e-35	4.57999e-31
19385	ENSG00000183479	chrX	-	TREX2	ENSG00000183479	153454877	153455053	114	290	0.681997	25.8793	24.5895	-8536.11	-7394.99	0	0	1.00289	0.809654	1
19390	ENSG00000115657	chr2	-	ABCB6	ENSG00000115657	219215997	219216180	121	304	1.27084	15.6257	44.5628	-6254.03	-6118.9	8.3178e-11	3.55994e-06	1.98527	5.18037e-199	2.21714e-194
19396	ENSG00000090006	chr19	+	LTBP4	ENSG00000090006	40617100	40617225	131	256	0.743973	102.212	88.428	-7949.8	-7637.44	5.32907e-15	2.28079e-10	0.803206	1.49281e-22	6.38907e-18
19399	ENSG00000090006	chr19	+	LTBP4	ENSG00000090006	40616889	40617020	131	262	1.21134	102.361	123.977	-8643.74	-8337.44	6.99441e-15	2.99354e-10	0.750606	1.1691e-194	5.00364e-190
19430	ENSG00000155465	chr14	-	SLC7A7	ENSG00000155465	22774354	22774503	183	332	0.790869	51.9044	89.6074	-6779.7	-6465.28	4.32987e-15	1.85314e-10	1.5925	1.10513e-49	4.72987e-45
19444	ENSG00000123219	chr5	-	CENPK	ENSG00000123219	65528919	65529017	126	224	1.26117	172.684	147.268	-5944.56	-5824.32	3.32364e-10	1.42249e-05	0.800344	9.1925e-60	3.9343e-55
19504	ENSG00000166452	chr11	+	AKIP1	ENSG00000166452	8912453	8912533	227	307	2.03962	21.6094	85.3656	-8233.46	-7398.98	0	0	1.4526	1.8615e-151	7.96705e-147
19559	ENSG00000158545	chr16	+	ZC3H18	ENSG00000158545	88587542	88587613	84	155	0.705289	54.8803	73.0141	-6438.09	-5808.26	0	0	1.28684	6.66637e-64	2.85314e-59
19566	ENSG00000165115	chr9	-	KIF27	ENSG00000165115	83880297	83880494	113	310	0.72004	36.5152	18.2779	-5153.22	-4572.87	0	0	0.498532	2.32636e-174	9.95657e-170
19568	ENSG00000048028	chr11	-	USP28	ENSG00000048028	113834249	113834335	137	223	0.701586	32.9535	15.439	-4540.78	-4355.05	4.23683e-12	1.81332e-07	0.686973	2.22817e-86	9.53636e-82
19651	ENSG00000099875	chr19	-	MKNK2	ENSG00000099875	2039631	2039856	364	589	0.777949	177.239	315.146	-12008	-10477	0	0	1.61598	4.56496e-45	1.95376e-40
19687	ENSG00000178719	chr8	+	GRINA	ENSG00000178719	143991878	143992078	112	312	0.78769	405.239	403.085	-10573.8	-10494.2	3.32887e-09	0.000142472	1.02652	0.105845	1
19698	ENSG00000106070	chr7	-	GRB10	ENSG00000106070	50732272	50732368	87	183	0.613277	37.1745	39.0599	-5490.48	-4964.44	0	0	1.31623	1.08357e-11	4.63756e-07
19761	ENSG00000114416	chr3	+	FXR1	ENSG00000114416	180971075	180971155	200	280	0.69873	91.0844	94.3281	-8700.17	-7360.28	0	0	1.13064	1.39419e-05	0.5967
19799	ENSG00000123600	chr2	-	METTL8	ENSG00000123600	171360422	171360513	370	461	1.2323	44.2775	66.8516	-9118.47	-8542.36	0	0	1.08151	5.83422e-05	1
19871	ENSG00000058453	chr1	+	CROCC	ENSG00000058453	16938400	16938483	96	179	1.82964	38.2169	28.2169	-4524.2	-4273.09	1.06581e-13	4.56158e-09	0.392261	1.19664e-229	5.12151e-225
19924	ENSG00000245958	chr4	+	RP11-33B1.1	ENSG00000245958	119543753	119543845	49	141	1.34777	18.6576	16.8071	-2097.28	-1625.07	0	0	0.698549	5.51494e-24	2.36034e-19
19927	ENSG00000121310	chr1	-	ECHDC2	ENSG00000121310	52906519	52906611	56	148	0.669647	51.7663	32.1984	-3737.54	-3210.18	0	0	0.626368	2.19609e-121	9.39904e-117
19931	ENSG00000121310	chr1	-	ECHDC2	ENSG00000121310	52899174	52899224	47	97	0.722363	67.92	44.49	-4589.99	-4256.23	3.66374e-15	1.56804e-10	0.513095	3.41827e-187	1.46299e-182
19934	ENSG00000049618	chr6	+	ARID1B	ENSG00000049618	157174847	157175005	109	267	0.726907	70.3339	48.1139	-8702.72	-8106.09	0	0	0.647782	6.73687e-270	2.88331e-265
19947	ENSG00000163719	chr3	+	MTMR14	ENSG00000163719	9697711	9697866	138	293	0.707491	105.419	85.3048	-14026.1	-12914.7	0	0	0.949109	0.00169041	1
19949	ENSG00000163719	chr3	+	MTMR14	ENSG00000163719	9689964	9690143	138	317	1.24485	88.2458	115.541	-9019.4	-8694.5	2.22045e-15	9.50329e-11	0.787572	1.08523e-13	4.64468e-09
20040	ENSG00000139624	chr12	-	CERS5	ENSG00000139624	50142053	50142110	50	107	1.42076	91.2237	95.8026	-4270.29	-4155.97	7.23236e-10	3.09538e-05	0.789848	2.53843e-56	1.08642e-51
20043	ENSG00000139624	chr12	-	CERS5	ENSG00000139624	50132962	50134068	896	2002	0.657071	18.9186	14.8888	-27867.7	-21826.5	0	0	1.01169	0.772192	1
20049	ENSG00000112081	chr6	+	SRSF3	ENSG00000112081	36599821	36600276	134	589	0.748407	580.385	839.107	-16765.5	-14270.4	0	0	1.12805	8.69155e-30	3.7199e-25
20067	ENSG00000042445	chr2	-	RETSAT	ENSG00000042445	85343999	85344165	159	325	0.78898	38.3404	46.1702	-6656.29	-6301.89	6.66134e-16	2.85099e-11	1.00667	0.00170144	1
20069	ENSG00000122512	chr7	-	PMS2	ENSG00000122512	6003690	6003792	183	285	0.734485	53.6005	68.8554	-6136.21	-6100.62	1.42917e-07	0.00611669	1.06841	3.79562e-24	1.62449e-19
20151	ENSG00000100813	chr14	-	ACIN1	ENSG00000100813	23089982	23090101	88	207	1.33809	117.143	137.372	-6544.06	-5968.3	0	0	0.737436	5.47473e-132	2.34313e-127
20436	ENSG00000275895	chr21	-	U2AF1L5	ENSG00000275895	6493044	6493110	66	132	0.796379	560.394	709.473	-6173.07	-5333.71	0	0	1.28755	1.25576e-40	5.37452e-36
20438	ENSG00000148341	chr9	-	SH3GLB2	ENSG00000148341	129015740	129015864	133	257	2.60591	2.10685	10.8871	-6621.82	-3782.66	0	0	1.10176	6.55417e-26	2.80512e-21
20512	ENSG00000159147	chr21	-	DONSON	ENSG00000159147	33582165	33582246	104	185	1.31844	93.0864	113.404	-6780.81	-6372.07	1.11022e-16	4.75164e-12	1.02446	0.282496	1
20652	ENSG00000132256	chr11	-	TRIM5	ENSG00000132256	5667689	5667711	100	122	1.29682	80.3295	111.864	-6639.44	-6447.45	3.36242e-12	1.43908e-07	1.3281	4.13262e-60	1.76872e-55
20724	ENSG00000138835	chr9	+	RGS3	ENSG00000138835	113583450	113584427	122	1099	0.79489	72.5363	47.2544	-16323.5	-16138.9	8.54761e-13	3.65829e-08	0.540271	9.19426e-76	3.93505e-71
20791	ENSG00000133106	chr13	-	EPSTI1	ENSG00000133106	42919300	42919332	83	115	0.55457	11.8906	25.6094	-4067.91	-3315.35	0	0	1.70025	1.10497e-183	4.72917e-179
20808	ENSG00000132906	chr1	-	CASP9	ENSG00000132906	15495273	15495452	109	288	0.621697	47.8575	41.9316	-6579.7	-6387.44	2.38298e-12	1.01989e-07	1.04397	0.0238059	1
20828	ENSG00000158796	chr1	-	DEDD	ENSG00000158796	161124340	161124526	72	258	0.665052	173.988	176.292	-5394.41	-4178.52	0	0	1.12703	2.9187e-15	1.24918e-10
20860	ENSG00000119787	chr2	-	ATL2	ENSG00000119787	38343268	38343512	134	378	1.21646	102.611	104.95	-8082.39	-6481.46	0	0	0.782104	2.31289e-09	9.89892e-05
20861	ENSG00000101361	chr20	+	NOP56	ENSG00000101361	2657373	2657488	137	252	1.23162	67.1391	169.176	-17002.3	-13982.7	0	0	2.0657	2.87604e-140	1.23092e-135
20872	ENSG00000100644	chr14	+	HIF1A	ENSG00000100644	61745691	61745817	108	234	1.22923	317.843	277.159	-29269	-28903.2	0	0	0.688643	7.53639e-143	3.2255e-138
20874	ENSG00000182400	chr14	-	TRAPPC6B	ENSG00000182400	39154211	39154294	93	176	0.739004	109.205	90.6867	-5334.7	-5006.96	4.55191e-15	1.94817e-10	0.89572	1.16523e-07	0.00498706
20877	ENSG00000178922	chr1	-	HYI	ENSG00000178922	43452903	43453004	114	215	1.95293	124.161	139.54	-5985.54	-5124.92	0	0	0.417953	9.5217e-75	4.07519e-70
20884	ENSG00000087088	chr19	+	BAX	ENSG00000087088	48960239	48960336	135	232	0.79781	23.6572	31.5644	-7724.06	-5335.89	0	0	1.42727	2.96999e-258	1.27112e-253
20922	ENSG00000117682	chr1	+	DHDDS	ENSG00000117682	26446316	26446432	142	258	1.26273	85.8966	125.834	-6533.27	-6292.23	2.25153e-13	9.63633e-09	1.17655	7.81869e-23	3.34632e-18
20931	ENSG00000182552	chr4	-	RWDD4	ENSG00000182552	183651218	183651327	147	256	0.771081	152.897	159.862	-6664.13	-6356.82	9.21485e-15	3.94386e-10	1.48313	4.65989e-26	1.99438e-21
20966	ENSG00000070413	chr22	-	DGCR2	ENSG00000070413	19089368	19089490	125	247	1.41266	97.3873	156.699	-7860.92	-6214.71	0	0	1.05001	0.695466	1
21024	ENSG00000121741	chr13	+	ZMYM2	ENSG00000121741	20027985	20028064	115	194	1.40135	6.82911	14.2785	-4829.53	-3219.54	0	0	0.780981	1.6985e-140	7.2694e-136
21114	ENSG00000105705	chr19	-	SUGP1	ENSG00000105705	19316422	19316593	103	274	0.743554	109.269	191.629	-5943.5	-3688.16	0	0	1.74419	1.5347e-26	6.56838e-22
21118	ENSG00000064607	chr19	-	SUGP2	ENSG00000064607	19003496	19003608	61	173	0.506521	23.2545	14.558	-13446.4	-8326.83	0	0	0.962458	0.00199262	1
21128	ENSG00000064607	chr19	-	SUGP2	ENSG00000064607	18991340	18991553	256	469	0.71575	335.898	339.14	-10470.6	-7054.59	0	0	1.12634	9.17551e-08	0.00392703
21185	ENSG00000128596	chr7	+	CCDC136	ENSG00000128596	128806237	128806395	140	298	0.603628	30.712	9.73892	-4577.31	-3430.75	0	0	0.7526	1.08302e-30	4.63523e-26
21221	ENSG00000169255	chr3	-	B3GALNT1	ENSG00000169255	161104785	161104895	87	197	2.73943	11.7159	44.0909	-3662.58	-2347.78	0	0	1.3812	1.83469e-06	0.0785229
21293	ENSG00000132600	chr16	+	PRMT7	ENSG00000132600	68321426	68321462	177	213	1.38047	109.583	199.042	-7612.49	-7505.71	6.39713e-10	2.73791e-05	1.04186	5.07872e-05	1
21319	ENSG00000204130	chr10	-	RUFY2	ENSG00000204130	68404671	68404844	117	290	0.700623	46.1257	32.0708	-4645.67	-3706.67	0	0	0.688597	0.089595	1
21322	ENSG00000160199	chr21	+	PKNOX1	ENSG00000160199	43010053	43010224	127	298	1.29327	56.4137	54.5921	-6759.04	-6543.18	5.68212e-13	2.43189e-08	0.877391	5.61138e-13	2.40161e-08
21396	ENSG00000204370	chr11	+	SDHD	ENSG00000204370	112087857	112087973	60	176	0.76746	488.909	699.606	-7858.87	-7601.32	1.16129e-13	4.97022e-09	1.34198	6.78184e-36	2.90256e-31
21418	ENSG00000137500	chr11	-	CCDC90B	ENSG00000137500	83280141	83280260	789	908	1.23333	185.29	231.416	-10165.5	-7626.55	0	0	1.01173	0.870034	1
21434	ENSG00000160796	chr3	+	NBEAL2	ENSG00000160796	46998959	46999117	162	320	1.20188	103.324	173.283	-9866.7	-9670.83	1.67144e-12	7.1536e-08	1.101	1.66549e-21	7.12812e-17
21459	ENSG00000170264	chr2	-	FAM161A	ENSG00000170264	61838538	61838705	99	266	1.41061	15.9431	23.0808	-15789.6	-15132.7	0	0	0.783534	3.1386e-85	1.34329e-80
21472	ENSG00000134452	chr10	+	FBXO18	ENSG00000134452	5924751	5924801	197	247	1.22997	9.395	15.275	-7754.35	-5128.85	0	0	1.21912	5.46598e-100	2.33938e-95
21486	ENSG00000040341	chr8	-	STAU2	ENSG00000040341	73709032	73709162	159	289	1.41166	24.3673	46.6635	-5880.53	-5250.83	0	0	1.09742	2.14607e-08	0.000918495
21524	ENSG00000133030	chr17	+	MPRIP	ENSG00000133030	17175293	17175412	159	278	0.795466	295.452	327.053	-8518.51	-8352.82	1.47863e-11	6.32838e-07	1.07001	1.0603e-09	4.53797e-05
21527	ENSG00000133030	chr17	+	MPRIP	ENSG00000133030	17164109	17167915	116	3922	0.73171	73.1339	55.8952	-27807.5	-26501.6	0	0	0.953983	0.00217541	1
21576	ENSG00000183624	chr3	+	HMCES	ENSG00000183624	129288854	129288997	205	348	0.79723	173.673	172.159	-9952.73	-9853.53	7.30238e-10	3.12535e-05	1.15425	3.59991e-22	1.54073e-17
21728	ENSG00000262481	chr17	-	TMEM256-PLSCR3	ENSG00000262481	7393144	7393364	161	381	0.54051	74.5364	54.9534	-7345.58	-6943.71	1.11022e-16	4.75164e-12	0.922565	0.0246105	1
21731	ENSG00000162585	chr1	-	FAAP20	ENSG00000162585	2192845	2192975	68	198	1.42096	38.8038	63.3115	-10109.1	-8481.14	0	0	0.995005	2.35604e-20	1.00836e-15
21737	ENSG00000115257	chr19	-	PCSK4	ENSG00000115257	1482896	1483020	122	246	0.574091	16.3286	9.8125	-3554.3	-3285.17	4.03011e-14	1.72485e-09	0.693514	6.55111e-42	2.80381e-37
21759	ENSG00000149187	chr11	-	CELF1	ENSG00000149187	47499453	47499604	187	338	0.72835	72.2318	61.8013	-7381.59	-6632.05	0	0	0.979457	0.0489471	1
21766	ENSG00000121210	chr4	+	KIAA0922	ENSG00000121210	153473845	153473888	70	113	1.3554	57.5814	76.1453	-2902.31	-2807.16	4.02225e-09	0.000172148	0.969872	0.00983036	1
21769	ENSG00000225663	chr17	-	FAM195B	ENSG00000225663	81826380	81826515	55	190	0.496482	28.0722	20.863	-3026.83	-1895.98	0	0	1.39535	0.00201662	1
21770	ENSG00000126870	chr7	+	WDR60	ENSG00000126870	158922377	158922549	129	301	1.59241	39.2863	50.9855	-7454.84	-7324.03	8.99399e-11	3.84934e-06	0.795655	1.05347e-73	4.50874e-69
21794	ENSG00000140153	chr14	+	WDR20	ENSG00000140153	102194938	102195120	279	461	1.34535	30.9808	55.1731	-24821.2	-23216.6	0	0	1.22526	1.93475e-20	8.28052e-16
21834	ENSG00000064012	chr2	+	CASP8	ENSG00000064012	201266461	201266791	96	426	0.382992	138.074	110.217	-9103.57	-8339.95	0	0	1.2219	0.000159608	1
21835	ENSG00000064012	chr2	+	CASP8	ENSG00000064012	201274889	201274953	138	202	0.540881	153.566	159.098	-6764.18	-6093.29	0	0	0.982633	0.00775271	1
21842	ENSG00000064012	chr2	+	CASP8	ENSG00000064012	201272898	201272942	138	182	0.645888	110.091	99.2955	-6354.3	-5766.06	0	0	0.982633	0.00775271	1
21857	ENSG00000039523	chr16	+	FAM65A	ENSG00000039523	67544956	67545117	135	296	0.759838	103.79	157.059	-9309.74	-9161.98	3.15823e-11	1.35169e-06	1.46178	2.12167e-72	9.08052e-68
21871	ENSG00000013573	chr12	+	DDX11	ENSG00000013573	31089403	31089490	107	194	0.792795	269.859	295.029	-9283.05	-9054.72	3.67706e-13	1.57374e-08	1.11494	6.24755e-06	0.267389
21872	ENSG00000013573	chr12	+	DDX11	ENSG00000013573	31084583	31084669	248	334	1.39896	107.805	246.828	-10838.2	-10679.7	1.44298e-11	6.17581e-07	1.09843	5.74727e-12	2.45978e-07
21886	ENSG00000162910	chr1	-	MRPL55	ENSG00000162910	228108955	228109021	83	149	0.786949	94.5227	143.405	-3426.32	-1808.74	0	0	1.33764	7.10092e-06	0.303912
21893	ENSG00000162910	chr1	-	MRPL55	ENSG00000162910	228107977	228108137	201	361	0.38249	19.8234	13.9375	-7957.42	-5594.87	0	0	1.39859	4.22794e-134	1.80951e-129
21930	ENSG00000122678	chr7	-	POLM	ENSG00000122678	44076509	44076629	132	252	0.772921	74.9437	60.7042	-5282.51	-5087.35	3.49021e-12	1.49377e-07	1.0467	0.25618	1
21968	ENSG00000087274	chr4	+	ADD1	ENSG00000087274	2926642	2926675	98	131	1.27656	29.6742	47.8333	-32965.5	-31269.3	0	0	1.17539	1.10222e-67	4.7174e-63
21973	ENSG00000087274	chr4	+	ADD1	ENSG00000087274	2909339	2909431	89	181	0.526078	42.0842	24.3886	-6987.74	-5055.57	0	0	1.1523	5.96336e-26	2.55226e-21
22050	ENSG00000128708	chr2	+	HAT1	ENSG00000128708	171946708	171946783	104	179	0.770951	288.96	321.58	-6590.75	-6501.55	2.90775e-09	0.000124449	1.10551	2.30151e-09	9.85021e-05
22051	ENSG00000128708	chr2	+	HAT1	ENSG00000128708	171952881	171953001	75	195	1.20855	321.279	376.498	-7800.54	-7700.34	9.6141e-10	4.11474e-05	1.06535	2.16904e-10	9.28325e-06
22064	ENSG00000196821	chr6	-	C6orf106	ENSG00000196821	34646601	34646798	349	546	0.787272	202.145	347.126	-15432.6	-15147.8	8.21565e-15	3.51622e-10	1.2408	1.92608e-45	8.24345e-41
22091	ENSG00000103121	chr16	-	CMC2	ENSG00000103121	80981806	80981877	109	180	1.29692	224.246	380.06	-6390.66	-5759.73	0	0	0.999953	0.393766	1
22092	ENSG00000103121	chr16	-	CMC2	ENSG00000103121	80997314	80997429	71	186	0.765939	295.852	425.224	-5482.4	-3326.06	0	0	1.39209	3.40092e-17	1.45556e-12
22107	ENSG00000103121	chr16	-	CMC2	ENSG00000103121	80998285	80998351	115	181	0.624062	36.6742	31.4811	-5811.73	-3452.96	0	0	1.29103	9.45714e-33	4.04756e-28
22108	ENSG00000103121	chr16	-	CMC2	ENSG00000103121	80998285	80998354	115	184	0.623241	35.7899	30.8804	-5727.74	-3298.61	0	0	1.29883	8.9903e-21	3.84776e-16
22141	ENSG00000053254	chr14	-	FOXN3	ENSG00000053254	89190384	89190449	105	170	1.27274	54.1385	73.3115	-4443.89	-3942.77	0	0	0.934231	1.70386e-12	7.29235e-08
22144	ENSG00000053254	chr14	-	FOXN3	ENSG00000053254	89190387	89190449	105	167	1.27158	54.9194	74.2419	-4519.61	-4350.87	2.50473e-11	1.072e-06	0.934231	1.70386e-12	7.29235e-08
22180	ENSG00000107938	chr10	+	EDRF1	ENSG00000107938	125729003	125729104	156	257	1.79949	19.4629	26.1262	-5744.55	-5061.59	0	0	0.883753	5.07459e-18	2.17187e-13
22207	ENSG00000006282	chr17	+	SPATA20	ENSG00000006282	50549286	50549487	143	344	1.27561	98.1604	155.044	-10440.5	-8707.08	0	0	1.10459	0.00762144	1
22213	ENSG00000260269	chr15	-	CTD-2323K18.1	ENSG00000260269	75600637	75600890	402	655	0.57073	11.3528	16.3192	-10728.2	-6082.27	0	0	1.27689	1.01038e-203	4.32431e-199
22249	ENSG00000148660	chr10	-	CAMK2G	ENSG00000148660	73819532	73819617	75	160	1.38001	26.1147	37.0794	-2785.51	-1746.8	0	0	0.71258	3.14989e-77	1.34812e-72
22265	ENSG00000148660	chr10	-	CAMK2G	ENSG00000148660	73819532	73819645	75	188	1.23497	27.2367	35.5376	-3650.75	-3077.34	0	0	0.71258	3.14989e-77	1.34812e-72
22298	ENSG00000180198	chr1	+	RCC1	ENSG00000180198	28530523	28530573	81	131	0.762905	95.06	110.765	-7211.76	-6600.88	0	0	1.23182	9.15537e-59	3.91841e-54
22305	ENSG00000180198	chr1	+	RCC1	ENSG00000180198	28530523	28530615	81	173	0.756033	66.2065	75.6141	-7424.59	-5904.38	0	0	1.23182	9.15537e-59	3.91841e-54
22312	ENSG00000180198	chr1	+	RCC1	ENSG00000180198	28516725	28516853	75	203	0.286127	145.537	65.5684	-5095.55	-2322	0	0	1.09817	0.0462329	1
22360	ENSG00000104824	chr19	-	HNRNPL	ENSG00000104824	38841613	38841682	71	140	0.723944	216.754	199.507	-5645.64	-4651.24	0	0	1.09496	1.88839e-07	0.00808213
22364	ENSG00000072518	chr11	+	MARK2	ENSG00000072518	63903986	63904147	97	258	1.40722	30.8059	66.2842	-9903.09	-9285.47	0	0	1.17326	2.07371e-76	8.87528e-72
22404	ENSG00000188603	chr16	-	CLN3	ENSG00000188603	28484006	28484118	46	158	1.376	109.056	198.136	-4975.82	-4832.21	1.05697e-10	4.52374e-06	1.12736	0.266723	1
22476	ENSG00000061273	chr12	-	HDAC7	ENSG00000061273	47795906	47796016	180	290	1.20494	110.289	274.843	-9170.59	-8522.76	0	0	1.73683	3.36459e-301	1.44001e-296
22501	ENSG00000004897	chr17	-	CDC27	ENSG00000004897	47171917	47172064	125	272	1.34784	79.1276	82.1939	-5892.82	-5598.17	1.60982e-14	6.88988e-10	1.06895	2.16974e-05	0.928625
22503	ENSG00000004897	chr17	-	CDC27	ENSG00000004897	47158206	47158303	154	251	0.71389	130.232	107.799	-6326.41	-6223.59	7.94585e-10	3.40074e-05	1.16079	2.92325e-32	1.25112e-27
22514	ENSG00000187764	chr9	-	SEMA4D	ENSG00000187764	89418363	89418437	62	136	1.22798	25.6858	34.6791	-3331.33	-2691.76	0	0	1.12518	2.53871e-16	1.08654e-11
22532	ENSG00000225484	chr10	-	NUTM2B-AS1	ENSG00000225484	79808759	79808832	83	156	1.27825	60.4144	132.103	-5053.13	-4836.68	1.41998e-12	6.07735e-08	1.57953	3.53507e-79	1.51297e-74
22540	ENSG00000182979	chr14	+	MTA1	ENSG00000182979	105445667	105445852	93	278	1.56416	29.6959	63.0878	-4751.52	-2386.45	0	0	1.00484	0.185235	1
22550	ENSG00000136425	chr15	-	CIB2	ENSG00000136425	78111165	78111276	147	258	1.29685	50.9775	33.3514	-4156.44	-4032.66	2.82706e-10	1.20995e-05	0.556596	4.56601e-81	1.95421e-76
22558	ENSG00000140995	chr16	+	DEF8	ENSG00000140995	89954243	89954376	96	229	0.674412	83.5545	133.382	-5524.63	-5305.66	8.52207e-13	3.64736e-08	1.42281	1.22304e-08	0.000523448
22639	ENSG00000125089	chr4	+	SH3TC1	ENSG00000125089	8236278	8236428	122	272	1.36634	123.895	138.873	-8770.86	-8516.87	7.4718e-14	3.19786e-09	0.788738	1.38036e-141	5.9078e-137
22644	ENSG00000125089	chr4	+	SH3TC1	ENSG00000125089	8216957	8217167	146	356	1.33237	89.9714	88.4976	-6730.52	-6531.63	1.65323e-12	7.07567e-08	0.870725	2.64775e-45	1.13321e-40
22646	ENSG00000125089	chr4	+	SH3TC1	ENSG00000125089	8209748	8209822	199	273	1.25765	61.7872	83.5338	-6644.8	-6364.7	2.57572e-14	1.10238e-09	0.967978	0.0152925	1
22652	ENSG00000064687	chr19	+	ABCA7	ENSG00000064687	1057915	1058059	115	259	1.29801	61.9306	89.8281	-6866.37	-6769.89	1.20889e-09	5.17393e-05	0.941196	0.00136325	1
22653	ENSG00000064687	chr19	+	ABCA7	ENSG00000064687	1057969	1058059	115	205	1.2058	61.6	80.7222	-5849.55	-5694.71	3.33816e-11	1.4287e-06	0.941196	0.00136325	1
22669	ENSG00000171988	chr10	-	JMJD1C	ENSG00000171988	63219878	63219983	124	229	1.9734	36.9357	21.3333	-4257.14	-3909.48	1.33227e-15	5.70197e-11	0.437921	2.33201e-255	9.98075e-251
22670	ENSG00000171988	chr10	-	JMJD1C	ENSG00000171988	63200476	63200677	214	415	0.438483	104.878	63.1231	-34678.5	-34092.3	0	0	0.645204	0	0
22671	ENSG00000113369	chr5	-	ARRDC3	ENSG00000113369	91376621	91376768	102	249	0.755145	81.1548	69.4711	-4850.94	-4734.83	3.90909e-10	1.67305e-05	0.829766	2.22657e-47	9.52951e-43
22673	ENSG00000075089	chr12	+	ACTR6	ENSG00000075089	100210073	100210208	123	258	1.2083	88.2426	102.478	-5624.46	-5395.98	5.43676e-13	2.32688e-08	1.10719	2.5367e-09	0.000108568
22685	ENSG00000069424	chr1	+	KCNAB2	ENSG00000069424	6041831	6041872	128	169	1.54806	151.14	171.713	-5071.68	-4338.12	0	0	0.658575	3.58304e-97	1.53351e-92
22690	ENSG00000171160	chr10	-	MORN4	ENSG00000171160	97616678	97616787	1858	1967	1.81533	9.95413	23.7638	-22063.3	-21644.2	0	0	1.09568	0.564542	1
22915	ENSG00000137135	chr9	-	ARHGEF39	ENSG00000137135	35662946	35663074	229	357	0.730723	29.9668	31.2832	-6351.69	-6143.1	9.79328e-13	4.19142e-08	1.07998	2.95366e-05	1
22922	ENSG00000159210	chr17	-	SNF8	ENSG00000159210	48936855	48936933	72	150	0.652871	18.9808	17.1282	-4705.67	-2201.44	0	0	1.14373	2.15264e-14	9.21306e-10
22933	ENSG00000015171	chr10	+	ZMYND11	ENSG00000015171	221195	221356	159	320	1.42485	94.6009	110.991	-7069	-6833.45	2.55351e-13	1.09288e-08	0.825245	2.09291e-50	8.95743e-46
22940	ENSG00000015171	chr10	+	ZMYND11	ENSG00000015171	237585	237677	77	169	1.31667	89.0679	114.728	-4881.74	-4820.77	3.03428e-08	0.00129864	1.01589	0.87186	1
22965	ENSG00000122299	chr16	-	ZC3H7A	ENSG00000122299	11769031	11769095	186	250	0.728261	167.066	99.2891	-8549.27	-8484.57	9.82642e-09	0.000420561	0.596638	8.24293e-266	3.52789e-261
22976	ENSG00000128513	chr7	-	POT1	ENSG00000128513	124829254	124829342	91	179	1.61446	89.9233	116.105	-5825.72	-5654.5	1.33681e-11	5.72141e-07	0.899745	4.39928e-28	1.88285e-23
22988	ENSG00000185515	chrX	+	BRCC3	ENSG00000185515	155099315	155099389	55	129	0.764615	18.8277	23.4088	-3946.78	-3441.36	0	0	0.985318	0.380607	1
23004	ENSG00000135597	chr6	-	REPS1	ENSG00000135597	138943513	138943576	154	217	0.791075	137.587	82.369	-6389.47	-6310.35	4.28392e-09	0.000183348	0.750729	1.45827e-127	6.24126e-123
23013	ENSG00000135597	chr6	-	REPS1	ENSG00000135597	138926401	138926481	87	167	1.20187	132.738	124.487	-5842.89	-5535.96	1.23235e-14	5.27432e-10	0.94213	1.2873e-19	5.50952e-15
23023	ENSG00000186074	chr17	-	CD300LF	ENSG00000186074	74696195	74696217	134	156	0.720567	87.2727	62.1932	-4407.86	-4107.64	1.93179e-14	8.26786e-10	0.677279	4.31104e-90	1.84508e-85
23068	ENSG00000131174	chrX	+	COX7B	ENSG00000131174	77901744	77901867	155	278	0.500791	31.5346	23.7073	-6016.18	-3582.75	0	0	1.21821	2.05345e-05	0.878857
23129	ENSG00000162642	chr1	-	C1orf52	ENSG00000162642	85258935	85259061	198	324	0.516541	53.7242	51.4841	-9799.09	-8067.03	0	0	1.05202	0.00144367	1
23132	ENSG00000137337	chr6	-	MDC1	ENSG00000137337	30707566	30708357	70	861	1.25296	67.8113	91.5199	-16478.9	-16173.1	1.77636e-15	7.60263e-11	0.965778	0.0305719	1
23158	ENSG00000180228	chr2	-	PRKRA	ENSG00000180228	178445426	178445535	78	187	0.796308	48.422	51.906	-4952.62	-4164.12	0	0	0.855206	5.59335e-39	2.3939e-34
23162	ENSG00000174928	chr3	-	C3orf33	ENSG00000174928	155775701	155775848	160	307	0.471682	26.3827	21.2653	-4388.6	-4039.61	1.11022e-15	4.75164e-11	1.05337	4.42028e-05	1
23180	ENSG00000100379	chr22	+	KCTD17	ENSG00000100379	37061104	37061175	99	170	0.774302	32.8169	18.493	-3064.34	-2374.81	0	0	0.566207	3.65464e-25	1.56415e-20
23192	ENSG00000186575	chr22	+	NF2	ENSG00000186575	29636751	29636876	113	238	1.46417	33.742	91.276	-5645.42	-5372.86	4.4742e-14	1.91491e-09	1.36715	3.50278e-17	1.49916e-12
23229	ENSG00000152601	chr3	+	MBNL1	ENSG00000152601	152446704	152446757	257	310	1.8259	65.4764	78.5283	-9563.12	-8152.31	0	0	0.824454	1.78718e-118	7.64893e-114
23245	ENSG00000040275	chr5	+	SPDL1	ENSG00000040275	169587199	169587372	101	274	0.418136	22.763	9.40607	-5911.05	-4883.6	0	0	0.898151	5.74476e-18	2.4587e-13
23255	ENSG00000177674	chr1	+	AGTRAP	ENSG00000177674	11746127	11746223	34	130	0.549217	27.9948	22.8776	-4616.23	-3598.49	0	0	1.18645	1.16815e-37	4.99958e-33
23257	ENSG00000177674	chr1	+	AGTRAP	ENSG00000177674	11745930	11746223	34	327	0.551058	20.0128	16.4787	-5542.51	-3658.02	0	0	1.18645	1.16815e-37	4.99958e-33
23259	ENSG00000177674	chr1	+	AGTRAP	ENSG00000177674	11745988	11746223	34	269	0.647775	18.9362	18.6362	-5681.73	-4281.45	0	0	1.18645	1.16815e-37	4.99958e-33
23268	ENSG00000183597	chr22	+	TANGO2	ENSG00000183597	20061530	20061706	70	246	1.32052	68.2273	173.854	-5328.05	-3794.71	0	0	1.74862	3.28432e-105	1.40565e-100
23270	ENSG00000183597	chr22	+	TANGO2	ENSG00000183597	20053437	20053551	119	233	1.27422	49.0768	121.412	-6565.99	-5813.66	0	0	1.75003	3.41226e-76	1.46041e-71
23277	ENSG00000183597	chr22	+	TANGO2	ENSG00000183597	20061530	20061683	119	272	1.31072	76.3742	194.99	-7692.08	-7001.48	0	0	1.75003	3.41226e-76	1.46041e-71
23307	ENSG00000205758	chr21	-	CRYZL1	ENSG00000205758	33616706	33616750	68	112	1.24271	146.841	156.517	-3605.88	-3574.64	5.8867e-07	0.0251945	0.90729	1.84016e-26	7.87569e-22
23383	ENSG00000156858	chr16	+	PRR14	ENSG00000156858	30650993	30651127	28	162	0.774647	123.92	146.897	-4595.73	-3725.2	0	0	1.13456	0.0238038	1
23397	ENSG00000087903	chr19	-	RFX2	ENSG00000087903	6042044	6042123	261	340	0.773364	15.6487	13.1234	-5481.6	-5157.6	2.77556e-15	1.18791e-10	0.817497	2.95501e-71	1.26471e-66
23431	ENSG00000147180	chrX	+	ZNF711	ENSG00000147180	85267278	85267415	137	274	0.487952	35.4599	12.031	-5059.49	-3382.36	0	0	0.50706	1.58053e-123	6.76449e-119
23456	ENSG00000148737	chr10	+	TCF7L2	ENSG00000148737	113158667	113158717	48	98	0.791251	22.435	21.55	-2337.9	-2145.33	1.05418e-11	4.51178e-07	0.857143	0.0387489	1
23510	ENSG00000084234	chr11	+	APLP2	ENSG00000084234	130123612	130123779	208	375	0.799963	796.846	581.04	-13459.9	-12509.5	0	0	0.781876	2.14586e-124	9.18407e-120
23541	ENSG00000214046	chr19	-	SMIM7	ENSG00000214046	16655238	16655368	90	220	0.11207	17.6558	3.54808	-4318.4	-1957.33	0	0	1.18842	1.17681e-40	5.03664e-36
23647	ENSG00000142185	chr21	+	TRPM2	ENSG00000142185	44427010	44427111	76	177	0.518632	51.0594	32.3713	-3899.84	-3455.93	0	0	1.15109	0.00141017	1
23690	ENSG00000214941	chr17	-	ZSWIM7	ENSG00000214941	15986800	15986886	104	190	1.40639	9.29651	15.2442	-4512.82	-1871.02	0	0	0.97698	0.0579379	1
23704	ENSG00000060069	chr18	+	CTDP1	ENSG00000060069	79736355	79736521	162	328	1.45952	96.8163	220.5	-18877.7	-18169	0	0	1.15292	0.000108137	1
23735	ENSG00000127314	chr12	+	RAP1B	ENSG00000127314	68624671	68624873	135	337	0.443073	77.5953	105.135	-6920.64	-4770.01	0	0	1.58561	2.42967e-14	1.03988e-09
23738	ENSG00000127314	chr12	+	RAP1B	ENSG00000127314	68641034	68641153	135	254	0.700325	53.5882	65.5546	-5330.19	-3174.19	0	0	1.58561	2.42967e-14	1.03988e-09
23759	ENSG00000119689	chr14	+	DLST	ENSG00000119689	74882591	74882624	91	124	0.726803	215.629	121.288	-2942.77	-2364.05	0	0	0.739129	2.92921e-09	0.000125367
23780	ENSG00000100124	chr22	-	ANKRD54	ENSG00000100124	37838500	37838598	71	169	1.26025	60.0204	77.5944	-3790.04	-3641.6	9.42001e-11	4.03167e-06	0.813938	1.26589e-13	5.41789e-09
23781	ENSG00000100124	chr22	-	ANKRD54	ENSG00000100124	37838500	37838593	71	164	1.26445	60.8575	79.0672	-3740.68	-3617.96	4.95739e-10	2.12171e-05	0.813938	1.26589e-13	5.41789e-09
23783	ENSG00000120685	chr13	-	PROSER1	ENSG00000120685	39034131	39034196	68	133	0.720645	129.269	105.058	-12201.5	-11550.7	0	0	1.10063	3.27537e-13	1.40183e-08
23784	ENSG00000157014	chr3	+	TATDN2	ENSG00000157014	10278664	10278760	183	279	0.729888	22.8385	27.9688	-8084	-6264.5	0	0	1.1724	1.76654e-63	7.5606e-59
23788	ENSG00000095059	chr19	-	DHPS	ENSG00000095059	12677108	12677211	61	164	0.787803	276.643	239.388	-6050.68	-5695.15	1.44329e-15	6.17714e-11	0.871887	9.26547e-66	3.96553e-61
23819	ENSG00000144040	chr2	-	SFXN5	ENSG00000144040	73022522	73022576	25	79	0.762725	37.3565	30.662	-1646.28	-1236.33	9.99201e-16	4.27648e-11	0.868291	1.71342e-11	7.33327e-07
23831	ENSG00000144040	chr2	-	SFXN5	ENSG00000144040	72971570	72971685	85	200	0.628668	62.9152	45.5783	-4430.96	-4258.25	1.38721e-11	5.93713e-07	1.02869	0.303219	1
23833	ENSG00000144040	chr2	-	SFXN5	ENSG00000144040	72961131	72961248	3063	3180	0.754918	33.3974	25.7543	-42353.9	-42176.7	3.05866e-13	1.30908e-08	0.847468	4.84192e-28	2.07229e-23
23896	ENSG00000121578	chr3	-	B4GALT4	ENSG00000121578	119235145	119235227	397	479	0.622954	18.875	9.77439	-8934.8	-7657.89	0	0	0.753814	1.44059e-111	6.16557e-107
23917	ENSG00000143995	chr2	+	MEIS1	ENSG00000143995	66512149	66512294	111	256	1.41179	90.8983	94.4362	-5976.58	-5860.85	3.97098e-10	1.69954e-05	0.55638	3.18973e-122	1.36517e-117
23943	ENSG00000166377	chr18	+	ATP9B	ENSG00000166377	79348132	79348196	155	219	0.6832	40.4258	36.4102	-5276.04	-5129.31	5.52535e-11	2.36479e-06	0.948266	0.358939	1
23972	ENSG00000108848	chr17	+	LUC7L3	ENSG00000108848	50738141	50738199	66	124	0.499973	81.1509	59.0086	-3596.53	-2499.56	0	0	0.947095	0.0168212	1
23978	ENSG00000108848	chr17	+	LUC7L3	ENSG00000108848	50737287	50737479	66	258	0.570663	154.908	122.139	-6433.32	-5503.69	0	0	0.947095	0.0168212	1
23984	ENSG00000108848	chr17	+	LUC7L3	ENSG00000108848	50738137	50738199	192	254	0.655297	80.9153	58.879	-5688.03	-4711.85	0	0	0.747822	0.0036023	1
23986	ENSG00000100462	chr14	-	PRMT5	ENSG00000100462	22927526	22927660	112	246	0.791153	225.856	347.675	-7336.98	-7271.6	1.47678e-08	0.000632048	1.36847	3.63707e-162	1.55663e-157
24094	ENSG00000080503	chr9	+	SMARCA2	ENSG00000080503	2086829	2086897	110	178	1.21613	235.099	216.684	-5825.77	-5531.58	2.23155e-14	9.5508e-10	0.782099	7.96886e-76	3.41059e-71
24105	ENSG00000206562	chr3	-	METTL6	ENSG00000206562	15424955	15425089	170	304	0.760225	66.6828	68.2183	-10882.8	-10852.8	1.01442e-07	0.00434162	1.36998	5.68306e-185	2.43229e-180
24127	ENSG00000147443	chr8	-	DOK2	ENSG00000147443	21911901	21911988	184	271	1.30678	44.6839	109.853	-10546.1	-10452.9	8.94708e-10	3.82926e-05	1.84299	2.53116e-275	1.08331e-270
24134	ENSG00000099219	chr9	-	ERMP1	ENSG00000099219	5805027	5805217	152	342	0.581667	133.161	91.2026	-8869.79	-8726.3	3.41102e-11	1.45988e-06	0.789582	2.14478e-82	9.17945e-78
24146	ENSG00000118961	chr2	-	LDAH	ENSG00000118961	20801310	20801465	143	298	0.675212	57.0532	40.7774	-4906.37	-3583.56	0	0	1.00063	0.79866	1
24148	ENSG00000118961	chr2	-	LDAH	ENSG00000118961	20790255	20790398	169	312	1.3346	59.9301	61.292	-6838.76	-6335.53	0	0	0.795152	1.52745e-38	6.53734e-34
24153	ENSG00000118961	chr2	-	LDAH	ENSG00000118961	20739971	20740205	82	316	1.26743	72.2436	62.3622	-7407.17	-7288.08	1.81278e-10	7.75853e-06	0.774627	1.12398e-29	4.81054e-25
24154	ENSG00000100281	chr22	+	HMGXB4	ENSG00000100281	35263982	35264096	78	192	1.51716	13.7697	28.1031	-20969.4	-19144.8	0	0	1.27489	6.94004e-139	2.97027e-134
24230	ENSG00000164081	chr3	+	TEX264	ENSG00000164081	51672341	51672392	113	164	1.725	8.51961	16.6422	-7702.56	-4863.72	0	0	1.08626	0.00567023	1
24265	ENSG00000198707	chr12	-	CEP290	ENSG00000198707	88114420	88114562	164	306	0.603388	35.1092	31.2676	-5368.48	-5292.57	5.21986e-09	0.000223405	0.927945	1.81054e-12	7.74891e-08
24278	ENSG00000163913	chr3	+	IFT122	ENSG00000163913	129495446	129495607	53	214	0.749053	104.59	68.4891	-6260.23	-6226.85	1.67234e-07	0.00715745	0.680019	2.13487e-74	9.13703e-70
24279	ENSG00000163913	chr3	+	IFT122	ENSG00000163913	129492141	129492194	140	193	1.33057	90.6792	72.5849	-5868.89	-5772.44	1.35499e-09	5.79923e-05	0.623422	4.40672e-110	1.88603e-105
24383	ENSG00000003400	chr2	+	CASP10	ENSG00000003400	201205882	201205973	36	127	1.29807	31.8324	61.1264	-3978.71	-3650.72	6.66134e-15	2.85099e-10	1.29954	1.8648e-36	7.98115e-32
24421	ENSG00000077254	chr1	-	USP33	ENSG00000077254	77701369	77701471	68	170	1.39425	127.311	147.466	-5710.49	-5112.66	0	0	0.927436	5.11404e-05	1
24471	ENSG00000111641	chr12	-	NOP2	ENSG00000111641	6558016	6558137	771	892	1.40802	7.36157	16.5062	-20351.2	-12992	0	0	1.53436	6.05731e-248	2.59247e-243
24540	ENSG00000169398	chr8	-	PTK2	ENSG00000169398	140686632	140686694	39	101	1.31422	48.871	100.738	-4134.2	-4029.46	1.42531e-09	6.1002e-05	1.49132	1.95378e-41	8.36197e-37
24564	ENSG00000169398	chr8	-	PTK2	ENSG00000169398	140702570	140702707	131	268	1.35729	26.0438	62.9434	-5791.45	-5775.71	9.26945e-07	0.0396723	1.6307	7.51319e-79	3.21557e-74
24607	ENSG00000141956	chr21	-	PRDM15	ENSG00000141956	41823318	41823449	134	265	0.618807	23.0515	20.6145	-4695.21	-4533.65	1.93426e-11	8.27846e-07	0.970388	4.55427e-05	1
24621	ENSG00000058056	chr3	+	USP13	ENSG00000058056	179690241	179690301	125	185	0.528837	41.2625	27.8667	-3649.89	-3476.22	1.20494e-11	5.15701e-07	0.668698	2.09439e-56	8.9638e-52
24633	ENSG00000180900	chr8	-	SCRIB	ENSG00000180900	143791666	143791740	51	125	0.715421	41.6655	67.5372	-3196.06	-2639.98	0	0	1.35739	7.15324e-51	3.06152e-46
24709	ENSG00000177082	chr15	-	WDR73	ENSG00000177082	84648537	84648625	64	152	1.41338	74.2273	95.9972	-4329.33	-4172.39	4.76172e-11	2.03797e-06	0.923236	0.000295578	1
24717	ENSG00000177082	chr15	-	WDR73	ENSG00000177082	84645973	84646085	367	479	0.625405	61.8036	39.7522	-10991.9	-7432.95	0	0	0.951628	6.33201e-14	2.71004e-09
24806	ENSG00000100814	chr14	-	CCNB1IP1	ENSG00000100814	20329174	20329373	77	276	0.638768	505.251	387.198	-6450.27	-4000.15	0	0	0.742661	0.0133383	1
24807	ENSG00000100814	chr14	-	CCNB1IP1	ENSG00000100814	20315485	20315618	333	466	1.29824	7.11654	12.0282	-16914.6	-11817	0	0	0.797879	1.22628e-250	5.24837e-246
24813	ENSG00000100814	chr14	-	CCNB1IP1	ENSG00000100814	20318256	20318470	333	547	0.343746	18.7278	11.0222	-12029.3	-6582.55	0	0	0.801738	2.39856e-151	1.02656e-146
24897	ENSG00000165506	chr14	-	DNAAF2	ENSG00000165506	49628012	49628155	874	1017	2.08159	30.4476	76.2832	-38185.6	-37132.3	0	0	1.29162	4.72692e-22	2.02308e-17
24898	ENSG00000114904	chr3	-	NEK4	ENSG00000114904	52749692	52749829	170	307	0.691645	45.5292	48.0766	-11873	-11614.8	3.08642e-14	1.32096e-09	0.996657	0.630502	1
24902	ENSG00000114904	chr3	-	NEK4	ENSG00000114904	52768338	52768604	197	463	1.42458	55.1062	71.1635	-10522.9	-9437.18	0	0	0.932308	0.0587638	1
24911	ENSG00000089820	chrX	-	ARHGAP4	ENSG00000089820	153919567	153919686	128	247	0.571856	49.5042	29.0966	-9303.18	-6572.85	0	0	0.80427	2.71012e-83	1.1599e-78
24945	ENSG00000116350	chr1	-	SRSF4	ENSG00000116350	29159864	29160091	112	339	0.601549	46.3976	31.8414	-7818.26	-4145.15	0	0	0.984442	0.230261	1
24991	ENSG00000153234	chr2	-	NR4A2	ENSG00000153234	156326312	156326328	57	73	0.736519	134.938	83.1875	-5425.22	-4594.64	0	0	0.641315	1.87525e-74	8.0259e-70
24994	ENSG00000108591	chr17	+	DRG2	ENSG00000108591	18099017	18099077	89	149	1.26075	111.487	151.575	-4637.89	-4556.2	6.97442e-09	0.000298498	0.85394	1.28567e-14	5.50254e-10
25005	ENSG00000104835	chr19	-	SARS2	ENSG00000104835	38920086	38920149	105	168	1.23418	94.0794	177.317	-4654.81	-4466.86	8.81784e-12	3.77395e-07	1.2582	4.2764e-17	1.83026e-12
25107	ENSG00000134046	chr18	-	MBD2	ENSG00000134046	54187714	54187837	90	213	0.334214	24.874	8.59553	-6170.79	-2876.49	0	0	1.12897	5.29266e-73	2.2652e-68
25156	ENSG00000127603	chr1	+	MACF1	ENSG00000127603	39465095	39465112	74	91	1.70253	100	108.588	-4977.87	-4435.69	0	0	0.766412	5.54213e-24	2.37198e-19
25173	ENSG00000127603	chr1	+	MACF1	ENSG00000127603	39437777	39438008	8	239	0.753298	298.218	179.152	-9478.07	-7329.82	0	0	0.671983	1.30938e-187	5.604e-183
25330	ENSG00000078246	chr12	+	TULP3	ENSG00000078246	2920763	2920922	51	210	1.4965	16.4355	22.1069	-4205.95	-4061.86	5.87231e-11	2.51329e-06	0.881695	8.61792e-16	3.68838e-11
25375	ENSG00000187609	chr9	-	EXD3	ENSG00000187609	137352066	137352201	210	345	0.688138	27.1685	24.4704	-6946.12	-6777.99	7.6249e-12	3.26338e-07	0.852522	1.98767e-52	8.50704e-48
25380	ENSG00000141002	chr16	+	TCF25	ENSG00000141002	89878461	89878627	215	381	0.602157	37.2515	38.4352	-11424.3	-8983.84	0	0	1.17869	3.18952e-18	1.36508e-13
25391	ENSG00000185386	chr22	-	MAPK11	ENSG00000185386	50267569	50267627	111	169	1.85668	25.2371	33.6466	-3655.16	-3443.39	1.45717e-12	6.23653e-08	0.560055	1.75333e-95	7.5041e-91
25544	ENSG00000161526	chr17	+	SAP30BP	ENSG00000161526	75705611	75705693	58	140	1.49843	50.7774	122.476	-4536.2	-3608.09	0	0	1.01299	0.259578	1
25561	ENSG00000113387	chr5	+	SUB1	ENSG00000113387	32594571	32594872	122	423	0.365412	62.8522	38.6985	-10732.9	-7576.23	0	0	1.40197	7.9865e-115	3.41814e-110
25586	ENSG00000183570	chr21	+	PCBP3	ENSG00000183570	45930786	45930845	78	137	0.737139	32.9153	20.0254	-2431.24	-2192.06	7.28861e-13	3.11945e-08	0.689742	2.73165e-19	1.16912e-14
25591	ENSG00000183010	chr17	-	PYCR1	ENSG00000183010	81934653	81934745	163	255	0.799027	121.421	307.486	-9986.1	-9921.71	9.40141e-09	0.000402371	1.99656	8.52938e-189	3.65049e-184
25592	ENSG00000183010	chr17	-	PYCR1	ENSG00000183010	81934326	81934489	992	1155	0.771971	82.1258	232.311	-18890.6	-17984.3	0	0	1.98905	0	0
25599	ENSG00000171953	chr17	-	ATPAF2	ENSG00000171953	18021745	18021857	115	227	1.25852	90.6362	155.054	-6086.97	-5887.72	2.77434e-12	1.18739e-07	1.14565	1.4198e-14	6.07659e-10
25660	ENSG00000132963	chr13	+	POMP	ENSG00000132963	28659822	28659919	83	180	0.454333	24.8892	17.6366	-4265.01	-2251.97	0	0	1.50274	1.9786e-05	0.846823
25682	ENSG00000119943	chr10	-	PYROXD2	ENSG00000119943	98388354	98388508	106	260	1.44609	25.9481	37.8442	-6484.99	-6237.19	1.24567e-13	5.33134e-09	1.00879	0.562489	1
25692	ENSG00000135636	chr2	+	DYSF	ENSG00000135636	71513240	71513332	114	206	1.36031	12.7772	28.6549	-4794.05	-4630.8	1.42131e-11	6.08305e-07	1.92289	1.06573e-141	4.56121e-137
25703	ENSG00000101126	chr20	-	ADNP	ENSG00000101126	50928651	50928825	112	286	1.4101	69.9095	59.5187	-5474.29	-3922.62	0	0	0.779273	4.8671e-05	1
25707	ENSG00000102393	chrX	-	GLA	ENSG00000102393	101401233	101401347	91	205	0.631796	132.309	126.868	-7754.02	-6231.86	0	0	0.831027	4.25445e-43	1.82086e-38
25731	ENSG00000112701	chr6	+	SENP6	ENSG00000112701	75622751	75622858	93	200	1.70874	37.472	52.4112	-4950.49	-3978.75	0	0	0.902211	5.69506e-12	2.43743e-07
25771	ENSG00000090581	chr16	+	GNPTG	ENSG00000090581	1361743	1361797	204	258	1.20763	398.745	414.398	-5108.06	-3964.16	0	0	0.909724	0.13263	1
25816	ENSG00000130023	chr6	+	ERMARD	ENSG00000130023	169776455	169776673	125	343	0.793852	96.2683	82.1583	-8189.36	-8093.34	9.63737e-10	4.1247e-05	0.833161	1.15652e-37	4.94979e-33
25834	ENSG00000125459	chr1	+	MSTO1	ENSG00000125459	155611216	155611291	69	144	0.75748	176.187	167.813	-4142.93	-3959.33	1.35901e-11	5.81644e-07	1.01589	0.255359	1
25835	ENSG00000125459	chr1	+	MSTO1	ENSG00000125459	155611216	155611355	69	208	0.759257	110.658	105.286	-4707.92	-4167.75	0	0	1.01589	0.255359	1
25875	ENSG00000163539	chr3	-	CLASP2	ENSG00000163539	33510558	33510764	116	322	0.657729	128.995	119.769	-7827.42	-7688.18	5.46649e-11	2.3396e-06	1.0101	0.337037	1
25884	ENSG00000115459	chr2	+	ELMOD3	ENSG00000115459	85387098	85387225	130	257	0.491814	30.6614	12.998	-4022.4	-3290.66	0	0	0.96693	0.093445	1
25894	ENSG00000115459	chr2	+	ELMOD3	ENSG00000115459	85355076	85355170	109	203	0.531403	35.0053	18.5106	-2358.92	-1825.4	0	0	0.713278	0.00161852	1
25944	ENSG00000161970	chr17	-	RPL26	ENSG00000161970	8380587	8380703	140	256	0.634505	113.453	70.653	-12330.1	-7711.48	0	0	1.05663	9.22642e-06	0.394882
25971	ENSG00000162711	chr1	+	NLRP3	ENSG00000162711	247435970	247436140	170	340	0.751594	31.8221	12.7897	-6040.28	-5396.46	0	0	0.49655	2.13709e-116	9.14655e-112
25974	ENSG00000162711	chr1	+	NLRP3	ENSG00000162711	247429585	247429755	1752	1922	1.39502	20.3426	15.2265	-25396.2	-23192.2	0	0	0.418366	0	0
25999	ENSG00000102606	chr13	+	ARHGEF7	ENSG00000102606	111280272	111280350	86	164	0.565095	116.423	76.9519	-5043.54	-4962.15	5.02737e-09	0.000215167	0.682171	1.20206e-77	5.14472e-73
26001	ENSG00000102606	chr13	+	ARHGEF7	ENSG00000102606	111209872	111210002	84	214	1.2855	82.7981	84.2577	-6836.52	-6645.51	2.7508e-12	1.17731e-07	0.713105	4.50336e-61	1.92739e-56
26047	ENSG00000187735	chr8	-	TCEA1	ENSG00000187735	54002892	54002940	105	153	0.334298	8.9375	15.1302	-4627.39	-2562.93	0	0	1.49906	1.50385e-149	6.43633e-145
26072	ENSG00000269404	chr19	+	SPIB	ENSG00000269404	50422823	50423037	72	286	0.663629	133.019	43.8014	-6710.82	-6658.79	2.84848e-08	0.00121912	0.539896	3.37395e-235	1.44402e-230
26134	ENSG00000060237	chr12	+	WNK1	ENSG00000060237	880721	880999	149	427	0.658218	55.1547	46.4245	-8747.1	-7779.06	0	0	1.00585	0.211482	1
26177	ENSG00000101966	chrX	+	XIAP	ENSG00000101966	123891238	123891316	99	177	0.468159	40.5321	41.6122	-3120.94	-2836.41	5.86198e-14	2.50887e-09	0.961223	0.660835	1
26190	ENSG00000149657	chr20	+	LSM14B	ENSG00000149657	62127585	62127701	135	251	1.42675	22.1164	36.8685	-8020.35	-6732.66	0	0	1.05887	1.81243e-19	7.75703e-15
26194	ENSG00000183354	chr9	-	KIAA2026	ENSG00000183354	5933751	5933881	115	245	0.566391	19.1115	11.2654	-4501.08	-2969.35	0	0	1.06432	0.264858	1
26203	ENSG00000143393	chr1	-	PI4KB	ENSG00000143393	151310211	151310255	227	271	1.24542	35.4602	38.2727	-24205.6	-22958.4	0	0	0.906231	3.00025e-31	1.28408e-26
26212	ENSG00000030582	chr17	+	GRN	ENSG00000030582	44345531	44345605	32	106	1.23122	27.9932	29.9054	-5211.49	-3608.44	0	0	1.0384	0.6142	1
26231	ENSG00000073350	chr17	+	LLGL2	ENSG00000073350	75574453	75574495	149	191	1.35325	11.8333	29.1607	-2811.85	-2623.17	7.03171e-12	3.0095e-07	1.51016	2.089e-11	8.9407e-07
26235	ENSG00000185420	chr1	-	SMYD3	ENSG00000185420	245915530	245915640	87	197	1.457	75.925	108.575	-5772.7	-5674.21	1.50578e-09	6.44457e-05	0.813231	3.26921e-32	1.39919e-27
26259	ENSG00000081237	chr1	+	PTPRC	ENSG00000081237	198702387	198702530	140	283	1.42892	109.823	59.7972	-4513.51	-1905.45	0	0	0.519144	1.54452e-79	6.61039e-75
26308	ENSG00000058272	chr12	-	PPP1R12A	ENSG00000058272	79806166	79806333	90	257	0.679075	166.859	155.272	-7267.78	-6772.89	0	0	1.04524	0.0579317	1
26311	ENSG00000058272	chr12	-	PPP1R12A	ENSG00000058272	79805592	79805768	90	266	2.16574	59.5597	146.781	-8422.57	-7326	0	0	0.969205	0.000217102	1
26322	ENSG00000058272	chr12	-	PPP1R12A	ENSG00000058272	79789598	79789680	135	217	0.673688	41.2957	35.8018	-3940.66	-2841.24	0	0	0.919263	2.65608e-38	1.13678e-33
26348	ENSG00000165028	chr9	+	NIPSNAP3B	ENSG00000165028	104770849	104770998	158	307	0.523102	35.9161	31.3842	-5142.36	-4681.56	0	0	0.605824	6.50596e-86	2.78449e-81
26350	ENSG00000153827	chr2	-	TRIP12	ENSG00000153827	229860406	229860531	802	927	0.72275	85.082	62.714	-20284.7	-19868.5	0	0	0.947685	0.001495	1
26356	ENSG00000117481	chr1	+	NSUN4	ENSG00000117481	46346921	46347075	343	497	1.23679	79.8718	107.619	-12295.5	-11998.9	5.10703e-15	2.18576e-10	0.928145	1.18594e-12	5.0757e-08
26375	ENSG00000165525	chr14	-	NEMF	ENSG00000165525	49840718	49840866	67	215	1.26708	93.0034	120.382	-6657.52	-6447.42	1.29197e-12	5.52949e-08	1.04932	0.0403648	1
26376	ENSG00000165525	chr14	-	NEMF	ENSG00000165525	49846140	49846265	148	273	0.756653	141.322	162.288	-7009.13	-6917.53	1.75513e-09	7.51177e-05	1.11866	9.15797e-39	3.91952e-34
26381	ENSG00000165525	chr14	-	NEMF	ENSG00000165525	49796233	49796328	153	248	0.311187	27.0684	24.7158	-5358.26	-3092.09	0	0	1.57516	2.20997e-61	9.45845e-57
26384	ENSG00000161677	chr19	-	JOSD2	ENSG00000161677	50507574	50507699	194	319	1.25876	45.76	116.436	-9369.79	-9244.83	1.24532e-10	5.32985e-06	1.52418	6.5667e-231	2.81048e-226
26396	ENSG00000266967	chr17	-	AARSD1	ENSG00000266967	42962175	42962295	159	279	2.27521	2.72917	12.3792	-6864.57	-2960.26	0	0	1.51382	4.40222e-81	1.88411e-76
26401	ENSG00000266967	chr17	-	AARSD1	ENSG00000266967	42962175	42962272	159	256	2.25512	2.78351	12.7062	-6655.93	-2479.12	0	0	1.51382	4.40222e-81	1.88411e-76
26426	ENSG00000165533	chr14	+	TTC8	ENSG00000165533	88841425	88841514	159	248	0.658775	39.0309	24.5843	-4553.69	-4268.54	3.43059e-14	1.46826e-09	0.967786	0.000654277	1
26466	ENSG00000131089	chrX	-	ARHGEF9	ENSG00000131089	63665886	63666017	243	374	0.791254	50.5878	45.7729	-7800.06	-7714.55	1.77496e-09	7.59666e-05	0.911657	1.43359e-20	6.13564e-16
26467	ENSG00000131089	chrX	-	ARHGEF9	ENSG00000131089	63655494	63655737	68	311	1.26492	49.7767	53.8395	-7119.82	-7046.87	5.43185e-09	0.000232478	0.780353	4.50774e-32	1.92927e-27
26507	ENSG00000196547	chr15	+	MAN2A2	ENSG00000196547	90916586	90916660	133	207	1.5025	59.5439	127.304	-9316.98	-8026.26	0	0	1.17147	3.6159e-163	1.54757e-158
26654	ENSG00000196497	chr14	-	IPO4	ENSG00000196497	24187667	24187796	179	308	0.778725	96.4593	173.308	-7202.2	-7106.96	1.50634e-09	6.44698e-05	1.53904	5.33766e-142	2.28447e-137
26691	ENSG00000116251	chr1	-	RPL22	ENSG00000116251	6200489	6200750	104	365	2.08124	2.75862	10.4856	-7411.76	-2771.46	0	0	1.81644	0.0604126	1
26776	ENSG00000168961	chr17	+	LGALS9	ENSG00000168961	27643525	27643620	110	205	1.26062	230.958	416.705	-6267.94	-5514.73	0	0	1.20375	6.3689e-88	2.72583e-83
26784	ENSG00000122986	chr12	-	HVCN1	ENSG00000122986	110683225	110683264	284	323	1.3534	23.9103	22.7308	-5593.4	-5256.73	1.66533e-15	7.12747e-11	0.772807	5.66666e-34	2.42527e-29
26791	ENSG00000119314	chr9	-	PTBP3	ENSG00000119314	112275844	112276013	146	315	0.528601	184.49	132.76	-7308.78	-6683.37	0	0	0.967511	5.77091e-06	0.246989
26796	ENSG00000171055	chr2	-	FEZ2	ENSG00000171055	36560785	36560865	75	155	0.676251	30.6469	25.2281	-8279.04	-7044.41	0	0	1.02693	1.0372e-08	0.00044391
26803	ENSG00000171055	chr2	-	FEZ2	ENSG00000171055	36581505	36581590	141	226	0.333046	12.1794	4.85294	-5689.87	-2283.47	0	0	1.15845	2.51314e-23	1.0756e-18
26817	ENSG00000164329	chr5	+	PAPD4	ENSG00000164329	79617530	79617599	64	133	0.318791	103.812	33.4203	-5632.01	-4352.46	0	0	0.892657	1.71323e-84	7.33244e-80
26846	ENSG00000174796	chr4	+	THAP6	ENSG00000174796	75521736	75521861	207	332	0.59041	34.448	24.862	-30451.9	-30027	0	0	0.869152	1.80064e-28	7.70657e-24
26865	ENSG00000163322	chr4	-	FAM175A	ENSG00000163322	83483992	83484166	90	264	1.23114	19.0718	26.727	-4538.03	-3494.35	0	0	0.92875	0.0647218	1
26888	ENSG00000196756	chr20	-	SNHG17	ENSG00000196756	38425935	38426052	92	209	1.2344	55.703	88.3675	-6027.25	-4531.64	0	0	1.16498	3.54837e-31	1.51867e-26
26890	ENSG00000196756	chr20	-	SNHG17	ENSG00000196756	38427680	38427766	84	170	1.31023	52.9651	81.1715	-5188.01	-3860.67	0	0	1.16437	1.03666e-46	4.43679e-42
26898	ENSG00000105173	chr19	+	CCNE1	ENSG00000105173	29821996	29822130	95	229	1.39353	51.7836	140.265	-6691.42	-6454.69	3.08642e-13	1.32096e-08	2.20543	1.01025e-147	4.32377e-143
26919	ENSG00000101104	chr20	+	PABPC1L	ENSG00000101104	44933057	44933185	266	394	1.21107	179.154	183.836	-8978.83	-8319.67	0	0	0.75105	1.37269e-24	5.87496e-20
26923	ENSG00000070081	chr11	+	NUCB2	ENSG00000070081	17286634	17286717	154	237	1.6987	118.973	147.639	-9202.33	-7763.52	0	0	0.680385	9.54225e-147	4.08399e-142
26928	ENSG00000070081	chr11	+	NUCB2	ENSG00000070081	17283461	17283564	154	257	0.728374	17.5049	12.1578	-6332.66	-3499.84	0	0	0.84312	4.83137e-11	2.06778e-06
26930	ENSG00000070081	chr11	+	NUCB2	ENSG00000070081	17291240	17291365	154	279	1.63046	56.418	79.574	-9749.03	-7786.74	0	0	0.680385	9.54225e-147	4.08399e-142
26939	ENSG00000070081	chr11	+	NUCB2	ENSG00000070081	17286634	17286713	154	233	1.75677	121.509	151.19	-7663.15	-6514.07	0	0	0.855694	3.13826e-08	0.00134315
26940	ENSG00000076053	chr11	+	RBM7	ENSG00000076053	114401698	114401860	238	400	1.29432	102.583	105.043	-6209.28	-4344.05	0	0	0.768799	6.50162e-05	1
26949	ENSG00000128487	chr17	+	SPECC1	ENSG00000128487	20296961	20297077	102	218	0.619072	44.7263	47.8254	-4460.71	-4349.16	6.88913e-10	2.94848e-05	1.36308	3.63601e-20	1.55617e-15
26993	ENSG00000186908	chr12	+	ZDHHC17	ENSG00000186908	76821058	76821167	162	271	0.686333	30.4725	16.1261	-4830.49	-4137.7	0	0	0.567033	2.89802e-174	1.24032e-169
27138	ENSG00000168397	chr2	+	ATG4B	ENSG00000168397	241653307	241653369	71	133	0.734034	41.7258	27.996	-4645.39	-3740.95	0	0	0.930497	3.14952e-10	1.34796e-05
27180	ENSG00000134644	chr1	-	PUM1	ENSG00000134644	30964674	30964910	267	503	1.28595	148.546	189.249	-16275.1	-16191.7	1.06594e-09	4.5621e-05	0.901413	2.08228e-20	8.91195e-16
27206	ENSG00000104728	chr8	+	ARHGEF10	ENSG00000104728	1880048	1880164	163	279	0.473598	14.431	9.18534	-4928.86	-4137.73	0	0	1.42632	5.52553e-47	2.36487e-42
27244	ENSG00000173039	chr11	-	RELA	ENSG00000173039	65661937	65662088	148	299	1.21439	174.268	216.801	-7192.9	-7171.16	6.00111e-07	0.0256842	0.966478	1.17028e-28	5.00866e-24
27273	ENSG00000124588	chr6	+	NQO2	ENSG00000124588	3004495	3004651	120	276	0.384548	13.1362	14.9103	-4725.29	-3332.91	0	0	1.81674	7.35255e-14	3.14682e-09
27350	ENSG00000134802	chr11	-	SLC43A3	ENSG00000134802	57426588	57426652	363	427	1.23057	149.508	362.59	-9966.98	-7937.31	0	0	1.63789	2.0791e-44	8.89833e-40
27354	ENSG00000183647	chr19	+	ZNF530	ENSG00000183647	57600728	57600779	249	300	1.72706	13.8578	20.5539	-4256.58	-4070.44	3.45712e-12	1.47961e-07	0.880019	1.18889e-05	0.508832
27386	ENSG00000172113	chr3	-	NME6	ENSG00000172113	48298427	48298523	102	198	0.61556	59.0547	77.125	-3564.53	-2293.18	0	0	1.42102	1.46563e-12	6.27277e-08
27412	ENSG00000168137	chr3	+	SETD5	ENSG00000168137	9436850	9436888	178	216	0.480398	22.6184	11.5724	-7790.25	-6718.85	0	0	0.754343	2.8831e-96	1.23394e-91
27419	ENSG00000168137	chr3	+	SETD5	ENSG00000168137	9429827	9430051	186	410	1.20299	50.9911	46.7656	-8186.5	-7901.85	1.35447e-14	5.79701e-10	0.701365	6.6881e-106	2.86244e-101
27425	ENSG00000168137	chr3	+	SETD5	ENSG00000168137	9433370	9433562	224	416	0.609192	40.6055	22.1823	-7180.47	-5991.1	0	0	0.77074	1.68863e-17	7.22716e-13
27495	ENSG00000139644	chr12	+	TMBIM6	ENSG00000139644	49743417	49743565	54	202	0.424116	20.3885	16.2449	-4244.08	-2426.59	0	0	0.8636	0.022666	1
27498	ENSG00000139644	chr12	+	TMBIM6	ENSG00000139644	49742438	49742607	158	327	0.432367	26.9379	16.9882	-5993.5	-3852.25	0	0	0.913525	0.173346	1
27502	ENSG00000139644	chr12	+	TMBIM6	ENSG00000139644	49741957	49742280	54	377	0.784384	31.8916	41.4234	-6340.69	-4513.71	0	0	0.8636	0.022666	1
27504	ENSG00000139644	chr12	+	TMBIM6	ENSG00000139644	49744413	49744542	158	287	1.35293	15.1802	15.5581	-5807.15	-3866.05	0	0	0.913525	0.173346	1
27511	ENSG00000003436	chr2	-	TFPI	ENSG00000003436	187513616	187513646	122	152	1.65836	18.9667	19.2583	-2783.3	-1931.4	0	0	0.620929	1.16712e-08	0.000499516
27619	ENSG00000198160	chr1	+	MIER1	ENSG00000198160	66928887	66928963	100	176	1.32617	26.6579	31.5822	-3185.12	-2525.06	0	0	0.840255	3.4503e-06	0.147669
27628	ENSG00000137601	chr4	-	NEK1	ENSG00000137601	169561480	169561554	163	237	1.40202	49.3277	96.5338	-4870.31	-4762.59	8.46819e-10	3.6243e-05	1.28982	2.20349e-05	0.943071
27654	ENSG00000187051	chr22	-	RPS19BP1	ENSG00000187051	39530464	39530554	97	187	1.2628	4.56111	16.5833	-6269.28	-3729.42	0	0	1.73388	5.1155e-141	2.18938e-136
27680	ENSG00000148814	chr10	+	LRRC27	ENSG00000148814	132342213	132342271	130	188	1.31296	29.9871	24.8966	-4553.22	-4365.71	4.58689e-12	1.96314e-07	0.845049	2.14348e-30	9.1739e-26
27681	ENSG00000272419	chr1	-	RP11-403I13.8	ENSG00000272419	145214677	145214731	243	297	0.566179	29.3472	15.2315	-5975.84	-3984.67	0	0	0.716153	3.40628e-09	0.000145785
27696	ENSG00000148688	chr10	+	RPP30	ENSG00000148688	90895454	90895483	116	145	1.2986	123.293	148.181	-3847.37	-3573.65	1.38112e-13	5.91104e-09	1.0159	0.150482	1
27715	ENSG00000108039	chr10	-	XPNPEP1	ENSG00000108039	109907691	109907815	63	187	0.695275	161.169	122.474	-5139	-5109.89	3.93541e-07	0.0168432	0.953303	1.45956e-05	0.624677
27724	ENSG00000108039	chr10	-	XPNPEP1	ENSG00000108039	109886246	109886341	81	176	1.27812	159.558	200.884	-6196.25	-5935.44	9.90319e-14	4.23847e-09	1.03233	0.0806809	1
27728	ENSG00000137806	chr15	-	NDUFAF1	ENSG00000137806	41394105	41394358	74	327	0.339973	12.58	30.8241	-8029.44	-6589.94	0	0	1.77252	9.53202e-233	4.07961e-228
27754	ENSG00000101558	chr18	+	VAPA	ENSG00000101558	9944924	9945058	80	214	0.67172	58.7444	83.7201	-8609.91	-6458.29	0	0	1.17418	1.22835e-106	5.25722e-102
27783	ENSG00000149554	chr11	+	CHEK1	ENSG00000149554	125653746	125653847	131	232	1.21886	197.2	359.881	-31068.2	-29763.9	0	0	1.27901	3.5867e-54	1.53507e-49
27784	ENSG00000149554	chr11	+	CHEK1	ENSG00000149554	125656206	125656335	122	251	1.20804	125.806	224.791	-9420.17	-7747.43	0	0	1.53308	1.88947e-10	8.08676e-06
27789	ENSG00000175470	chr10	+	PPP2R2D	ENSG00000175470	131934894	131935006	97	209	1.31799	11.5692	23.2969	-6162.29	-5119.44	0	0	1.21255	4.98249e-22	2.13246e-17
27792	ENSG00000154305	chr1	+	MIA3	ENSG00000154305	222648829	222648850	131	152	0.660215	117.952	83.3452	-4142.5	-3871.66	9.74776e-14	4.17194e-09	0.897192	5.07341e-33	2.17137e-28
27797	ENSG00000147457	chr8	+	CHMP7	ENSG00000147457	23259066	23259126	98	158	1.20917	62.475	135.208	-6555.21	-6534.73	6.3897e-07	0.0273473	1.68087	7.88296e-91	3.37383e-86
27806	ENSG00000115875	chr2	-	SRSF7	ENSG00000115875	38748898	38749173	74	349	0.652844	641.839	569.455	-13982	-11954.1	0	0	1.1625	8.92893e-35	3.82149e-30
27815	ENSG00000115875	chr2	-	SRSF7	ENSG00000115875	38748898	38749346	74	522	0.693724	633.102	603.036	-18478.3	-16488.9	0	0	1.1625	8.92893e-35	3.82149e-30
27822	ENSG00000165948	chr14	+	IFI27L1	ENSG00000165948	94097495	94097678	109	292	0.799579	22.8019	28.0546	-5169.62	-4410.73	0	0	1.34468	9.60463e-13	4.11069e-08
27863	ENSG00000101079	chr20	-	NDRG3	ENSG00000101079	36706972	36707007	105	140	0.771426	57.4786	71.7429	-4082.36	-3965.83	5.97499e-10	2.55724e-05	1.33845	6.49784e-29	2.78101e-24
27866	ENSG00000056097	chr5	-	ZFR	ENSG00000056097	32380075	32380172	95	192	0.661424	152.059	151.722	-6590.61	-6320.24	5.68434e-14	2.43284e-09	0.989564	0.976186	1
27877	ENSG00000185811	chr7	+	IKZF1	ENSG00000185811	50387345	50387470	167	292	0.76652	203.744	146.2	-8967.39	-8721.45	1.32117e-13	5.65446e-09	0.974661	0.248296	1
27881	ENSG00000120915	chr8	+	EPHX2	ENSG00000120915	27506872	27506994	190	312	1.20284	31.8381	46.957	-5569.81	-5378.94	3.10385e-12	1.32842e-07	0.875367	4.35976e-05	1
27930	ENSG00000138592	chr15	+	USP8	ENSG00000138592	50441349	50441493	168	312	1.20949	67.4653	81.8125	-6963.82	-6948.56	8.1596e-07	0.0349223	1.00131	0.0146191	1
27933	ENSG00000138592	chr15	+	USP8	ENSG00000138592	50484275	50484361	584	670	0.636616	72.2791	115.712	-15537.2	-15012.5	0	0	1.66742	4.33205e-161	1.85408e-156
28045	ENSG00000005844	chr16	+	ITGAL	ENSG00000005844	30479331	30479461	117	247	0.777871	123.073	32.3404	-5154.52	-5050.97	7.10765e-10	3.042e-05	0.38326	4.70051e-182	2.01177e-177
28056	ENSG00000147133	chrX	+	TAF1	ENSG00000147133	71459150	71459251	125	226	1.43928	31.0545	50	-6715.33	-5988.52	0	0	1.16747	1.34185e-47	5.743e-43
28080	ENSG00000169062	chr13	+	UPF3A	ENSG00000169062	114286259	114286400	106	247	0.767498	144.411	143.505	-7308.56	-6032.36	0	0	0.977418	0.967325	1
28082	ENSG00000169062	chr13	+	UPF3A	ENSG00000169062	114286302	114286400	106	204	0.777082	177.038	184.181	-7037.07	-6613.79	1.11022e-16	4.75164e-12	0.977418	0.967325	1
28102	ENSG00000130775	chr1	+	THEMIS2	ENSG00000130775	27879644	27880054	140	550	0.770791	82.6244	123.914	-14101.4	-13201.1	0	0	1.34419	3.65602e-164	1.56474e-159
28120	ENSG00000092208	chr14	+	GEMIN2	ENSG00000092208	39124992	39125036	113	157	1.51622	56.0852	145.71	-4166.38	-3807.75	1.77636e-15	7.60263e-11	1.47495	1.97361e-71	8.44686e-67
28121	ENSG00000092208	chr14	+	GEMIN2	ENSG00000092208	39128280	39128348	44	112	0.693316	71.2206	135.989	-4122.72	-3888.74	7.24532e-13	3.10092e-08	2.0067	1.98911e-130	8.51318e-126
28129	ENSG00000169231	chr1	-	THBS3	ENSG00000169231	155203223	155203305	44	126	0.708734	49.9909	25.7896	-2141.02	-2081.67	7.41897e-08	0.00317524	0.540985	2.36207e-44	1.01094e-39
28132	ENSG00000169231	chr1	-	THBS3	ENSG00000169231	155204855	155204957	26	128	0.678401	37.348	19.424	-5422.04	-4954.53	0	0	0.640575	4.58073e-65	1.96051e-60
28171	ENSG00000181852	chr12	-	RNF41	ENSG00000181852	56207168	56207310	1348	1490	0.638022	11.8275	7.03345	-28838.6	-20658	0	0	1.01227	4.69617e-05	1
28188	ENSG00000197142	chr10	+	ACSL5	ENSG00000197142	112411456	112411529	51	124	1.24871	141.271	128.209	-3835.47	-3702.05	2.68689e-10	1.14996e-05	0.884764	3.66032e-19	1.56658e-14
28197	ENSG00000167632	chr8	-	TRAPPC9	ENSG00000167632	140426615	140426641	121	147	1.35548	41.1923	66.8077	-5141.95	-4819.9	6.55032e-15	2.80347e-10	1.10223	3.99409e-11	1.70943e-06
28211	ENSG00000167515	chr16	+	TRAPPC2L	ENSG00000167515	88859345	88859750	170	575	0.76771	72.7617	108.17	-10371.6	-7861.02	0	0	1.42218	1.75452e-140	7.50919e-136
28223	ENSG00000090924	chr19	+	PLEKHG2	ENSG00000090924	39421075	39421113	47	85	1.51232	58.3553	34.9342	-1545.13	-1271.74	4.21885e-13	1.80562e-08	0.482108	1.5221e-56	6.51444e-52
28226	ENSG00000138621	chr15	+	PPCDC	ENSG00000138621	75044386	75044514	95	223	0.747331	52.2871	81.9043	-6871.92	-6830.63	8.12394e-08	0.00347696	1.46338	2.30259e-117	9.85487e-113
28398	ENSG00000136381	chr15	+	IREB2	ENSG00000136381	78462922	78463087	86	251	1.27968	186.205	159.748	-7211.75	-7133.66	4.46735e-09	0.000191198	0.878874	1.73487e-47	7.42505e-43
28422	ENSG00000171606	chr19	+	ZNF274	ENSG00000171606	58186947	58187042	126	221	0.687014	79.9026	55.5316	-11038.2	-10769	1.78746e-14	7.65015e-10	0.711317	5.71565e-110	2.44624e-105
28436	ENSG00000174574	chr1	+	AKIRIN1	ENSG00000174574	38998171	38998311	312	452	0.742254	270.454	185.988	-9853.78	-8658.58	0	0	0.843633	3.12092e-07	0.0133572
28437	ENSG00000174574	chr1	+	AKIRIN1	ENSG00000174574	39000972	39001106	140	274	1.23507	229.731	209.261	-7530.11	-7376.96	3.42733e-11	1.46686e-06	0.811629	6.65176e-25	2.84689e-20
28447	ENSG00000167637	chr19	+	ZNF283	ENSG00000167637	43837053	43837179	87	213	0.561167	35.3056	18.8849	-17130	-16565.3	0	0	0.772271	6.17642e-16	2.64345e-11
28469	ENSG00000164934	chr8	+	DCAF13	ENSG00000164934	103420975	103421082	199	306	0.778376	239.792	403.764	-8719.92	-8705.27	8.71892e-07	0.0373161	1.53209	5.54054e-160	2.3713e-155
28493	ENSG00000175662	chr17	-	TOM1L2	ENSG00000175662	17884634	17884768	158	292	0.747294	44.2183	47.306	-6548.3	-6512.66	1.10345e-07	0.00472267	1.21513	7.10801e-21	3.04216e-16
28497	ENSG00000175662	chr17	-	TOM1L2	ENSG00000175662	17882705	17882863	116	274	1.24982	36.8956	50	-6324.28	-6277.13	4.67659e-08	0.00200153	1.07043	0.000134373	1
28505	ENSG00000175662	chr17	-	TOM1L2	ENSG00000175662	17893661	17893810	134	283	1.49923	29.1007	40.104	-5393.48	-5339.21	3.12976e-08	0.00133951	0.820773	1.18935e-15	5.09031e-11
28508	ENSG00000142208	chr14	-	AKT1	ENSG00000142208	104771722	104771816	102	196	1.78516	8.16223	22.7899	-5386.94	-2557.43	0	0	1.23753	2.28071e-21	9.76121e-17
28562	ENSG00000138709	chr4	+	LARP1B	ENSG00000138709	128082165	128082305	174	314	0.752341	108.736	176.171	-9357.29	-8755.27	0	0	1.78909	2.02671e-155	8.67412e-151
28565	ENSG00000073008	chr19	+	PVR	ENSG00000073008	44658742	44658900	148	306	1.20662	15.9826	12.9383	-3493.98	-2893.3	0	0	0.59752	4.07847e-52	1.74554e-47
28601	ENSG00000154358	chr1	+	OBSCN	ENSG00000154358	228219324	228219599	275	550	0.520495	34.4782	22.7664	-10592	-9276.32	0	0	0.79059	7.77613e-25	3.32811e-20
28617	ENSG00000006534	chr11	+	ALDH3B1	ENSG00000006534	68018527	68018637	162	272	0.716684	69.6841	91.3727	-7783.52	-7699.75	2.89491e-09	0.000123899	1.741	1.62064e-176	6.93618e-172
28634	ENSG00000133943	chr14	+	C14orf159	ENSG00000133943	91147781	91147858	92	169	0.598682	60.789	51.7565	-3789.42	-3432.71	2.10942e-15	9.02812e-11	0.740803	9.81069e-06	0.419888
28764	ENSG00000181896	chr19	+	ZNF101	ENSG00000181896	19677864	19677990	170	296	0.788571	58.0893	67.8333	-4519.23	-3811.26	0	0	0.846281	0.00150421	1
28779	ENSG00000159618	chr16	+	ADGRG5	ENSG00000159618	57570418	57570535	268	385	0.738925	65.8397	35.5577	-10084.3	-9822.78	2.91989e-14	1.24968e-09	0.690323	1.89463e-124	8.10882e-120
28860	ENSG00000177697	chr11	+	CD151	ENSG00000177697	834530	834591	74	135	1.23487	73.8361	193.512	-3951.68	-2760.87	0	0	1.53046	2.43282e-07	0.0104122
28890	ENSG00000116213	chr1	-	WRAP73	ENSG00000116213	3635160	3635294	77	211	0.657505	54.8731	58.1194	-5097.22	-4864.97	4.87943e-13	2.08835e-08	1.03895	0.00221295	1
28911	ENSG00000132330	chr2	+	SCLY	ENSG00000132330	238093861	238093944	36	119	1.26367	50.8614	126.593	-4208.87	-4052.79	5.70876e-11	2.44329e-06	1.61437	8.83823e-49	3.78268e-44
28912	ENSG00000132330	chr2	+	SCLY	ENSG00000132330	238073783	238073847	180	244	0.706907	19.3516	19.3633	-6450.39	-5639.66	0	0	1.02108	0.690624	1
28927	ENSG00000112033	chr6	+	PPARD	ENSG00000112033	35410987	35411217	83	313	2.52302	12.8457	40.0457	-6866.37	-6515.31	6.66134e-16	2.85099e-11	1.2549	0.0287181	1
28947	ENSG00000167077	chr22	+	MEI1	ENSG00000167077	41795411	41795542	106	237	0.722828	27	30.208	-4498.58	-4362.38	9.70584e-11	4.154e-06	1.10948	4.94737e-05	1
28959	ENSG00000197381	chr21	+	ADARB1	ENSG00000197381	45184474	45184593	148	267	0.63061	40.4895	45.4349	-7068.85	-6672.39	1.11022e-16	4.75164e-12	1.80578	1.33964e-241	5.73351e-237
28978	ENSG00000130429	chr7	+	ARPC1B	ENSG00000130429	99377338	99377439	51	152	0.72696	92.4777	83.25	-5132.85	-3837.69	0	0	1.24707	0.0024073	1
28979	ENSG00000130429	chr7	+	ARPC1B	ENSG00000130429	99377358	99377455	51	148	0.688688	99.4588	85.1314	-5034.45	-3792.41	0	0	1.24707	0.0024073	1
28980	ENSG00000130429	chr7	+	ARPC1B	ENSG00000130429	99377358	99377439	51	132	0.701738	105.596	92.0309	-4903.88	-3724.09	0	0	1.24707	0.0024073	1
28981	ENSG00000130429	chr7	+	ARPC1B	ENSG00000130429	99377338	99377455	51	168	0.71207	89.1838	78.7308	-5279.24	-3888.86	0	0	1.24707	0.0024073	1
28983	ENSG00000130429	chr7	+	ARPC1B	ENSG00000130429	99377334	99377439	74	179	0.72301	89.1738	80.4667	-5262.96	-3410.06	0	0	1.25445	0.013774	1
28991	ENSG00000163904	chr3	+	SENP2	ENSG00000163904	185598958	185599024	133	199	0.417936	95.8144	56.6174	-4551.06	-4479.24	1.10004e-08	0.000470806	0.835884	1.12737e-19	4.82503e-15
28992	ENSG00000163904	chr3	+	SENP2	ENSG00000163904	185598412	185598545	55	188	1.26918	84.5432	78.8402	-4163.3	-4028.41	1.70665e-10	7.30429e-06	0.890944	1.33019e-10	5.6931e-06
29052	ENSG00000167085	chr17	-	PHB	ENSG00000167085	49414242	49414333	114	205	0.472487	31.5879	20.4341	-4748.48	-1894.58	0	0	1.41079	4.55483e-07	0.0194942
29055	ENSG00000182973	chr3	+	CNOT10	ENSG00000182973	32737410	32737490	176	256	1.21784	135.659	221.959	-7485.66	-7423.27	1.5908e-08	0.000680847	1.20884	4.89807e-32	2.09632e-27
29058	ENSG00000182973	chr3	+	CNOT10	ENSG00000182973	32704811	32704972	94	255	1.27165	121.637	122.991	-7565.15	-7552.08	9.76871e-07	0.0418091	0.912934	2.69616e-22	1.15393e-17
29070	ENSG00000267060	chr17	-	PTGES3L	ENSG00000267060	42979170	42979268	89	187	1.89256	21.5536	49.199	-3661.05	-3516.01	9.08749e-11	3.88935e-06	1.22158	1.52568e-23	6.52975e-19
29078	ENSG00000196792	chr14	-	STRN3	ENSG00000196792	30918966	30919106	133	273	0.791389	38.6232	44.2839	-6433.8	-5478.76	0	0	0.955805	1.09257e-07	0.00467609
29112	ENSG00000092841	chr12	+	MYL6	ENSG00000092841	56158902	56158940	27	65	0.414002	69.1645	51.5658	-5755.43	-2130.26	0	0	1.46985	8.81466e-83	3.77259e-78
29226	ENSG00000168060	chr11	-	NAALADL1	ENSG00000168060	65046445	65046526	173	254	1.49982	46.6049	19.534	-5363.14	-4638.67	0	0	0.284333	0	0
29235	ENSG00000100150	chr22	+	DEPDC5	ENSG00000100150	31876157	31876265	132	240	0.692506	34.6782	26.713	-6795.1	-6712.26	2.40317e-09	0.000102853	0.877525	1.48998e-12	6.37698e-08
29242	ENSG00000161558	chr19	-	TMEM143	ENSG00000161558	48360072	48360176	194	298	1.45776	28.5144	44.1875	-7000.54	-6570.31	0	0	0.779657	4.79108e-49	2.05054e-44
29247	ENSG00000161558	chr19	-	TMEM143	ENSG00000161558	48345160	48345354	130	324	1.52778	47.6121	45.3518	-7692.5	-7195.47	0	0	0.738291	5.28966e-72	2.26392e-67
29253	ENSG00000188807	chr1	+	TMEM201	ENSG00000188807	9611015	9611073	299	357	5.16313	2.15086	13.4612	-8002.91	-5779.77	0	0	0.932125	1.73583e-18	7.42916e-14
29298	ENSG00000159788	chr4	+	RGS12	ENSG00000159788	3386416	3386437	116	137	1.36407	16.7381	26.3333	-3917.02	-3591.18	4.55191e-15	1.94817e-10	0.875057	2.21669e-09	9.48723e-05
29307	ENSG00000135541	chr6	-	AHI1	ENSG00000135541	135467581	135467634	559	612	1.37894	27.8679	38.3679	-10962.3	-10756.7	4.99711e-13	2.13871e-08	0.918317	1.52144e-60	6.51162e-56
29319	ENSG00000134490	chr18	-	TMEM241	ENSG00000134490	23421367	23421444	81	158	1.41411	28.6461	29.1331	-2604.44	-2346.1	2.41251e-13	1.03253e-08	1.03767	5.87531e-08	0.00251458
29333	ENSG00000134490	chr18	-	TMEM241	ENSG00000134490	23371422	23371470	45	93	0.788067	32.4062	34.3177	-2181.82	-1846.58	1.22125e-14	5.22681e-10	0.793276	2.95704e-37	1.26559e-32
29344	ENSG00000176986	chr10	+	SEC24C	ENSG00000176986	73751108	73751243	199	334	1.26795	122.317	235.063	-11047.4	-10949.8	7.42719e-10	3.17876e-05	1.31574	1.083e-39	4.63515e-35
29356	ENSG00000101745	chr18	+	ANKRD12	ENSG00000101745	9195551	9195698	137	284	1.40811	91.5272	148.764	-8157.32	-7651.62	0	0	1.02051	0.0320605	1
29358	ENSG00000118985	chr5	-	ELL2	ENSG00000118985	95932632	95932713	121	202	0.444243	15.7963	13.1605	-3820.41	-2432.1	0	0	1.40463	3.67022e-59	1.57082e-54
29425	ENSG00000143374	chr1	+	TARS2	ENSG00000143374	150490601	150490725	123	247	1.60694	60.1331	99.9456	-6834.09	-6769.32	1.34844e-08	0.000577118	1.15824	5.99991e-38	2.5679e-33
29575	ENSG00000129295	chr8	-	LRRC6	ENSG00000129295	132632740	132632963	182	405	1.37337	5.87444	11.4552	-4933.93	-4659.19	1.84297e-14	7.88773e-10	0.653209	4.97817e-82	2.13061e-77
29582	ENSG00000127481	chr1	-	UBR4	ENSG00000127481	19140788	19140892	137	241	1.30281	79.1082	108.264	-8051.54	-7984.07	8.95244e-09	0.000383156	1.03551	0.010314	1
29620	ENSG00000137309	chr6	+	HMGA1	ENSG00000137309	34237204	34237317	90	203	0.765019	1267.86	1388.35	-8546.92	-6122.07	0	0	1.35371	4.9693e-14	2.12681e-09
29716	ENSG00000080823	chr14	-	MOK	ENSG00000080823	102231707	102231821	200	314	1.37514	34.6732	18.875	-4941.27	-4367.31	0	0	0.56915	8.46473e-190	3.62282e-185
29719	ENSG00000196290	chr2	+	NIF3L1	ENSG00000196290	200897076	200897214	126	264	1.23543	77.6884	137.194	-6679.62	-6515.31	1.72767e-11	7.39427e-07	1.19106	4.48058e-37	1.91764e-32
29746	ENSG00000164535	chr7	-	DAGLB	ENSG00000164535	6430480	6430607	126	253	1.40235	71.4606	77.5236	-6743.07	-6471.12	4.30767e-14	1.84364e-09	0.749893	8.981e-60	3.84378e-55
29778	ENSG00000197622	chr1	-	CDC42SE1	ENSG00000197622	151056656	151056786	316	446	0.447396	45.3654	26.8981	-11376.8	-8223.91	0	0	1.14093	1.40014e-05	0.599245
29779	ENSG00000197622	chr1	-	CDC42SE1	ENSG00000197622	151056651	151056786	316	451	0.45059	44.5019	26.8241	-9517.48	-5864.83	0	0	1.15143	2.43733e-09	0.000104315
29792	ENSG00000149925	chr16	+	ALDOA	ENSG00000149925	30066885	30067038	81	234	0.463496	14.7663	12.9248	-7723.25	-3981.54	0	0	1.09771	0.00014551	1
29813	ENSG00000160703	chr11	+	NLRX1	ENSG00000160703	119172356	119172425	117	186	1.21195	31.8478	55.8551	-4512.46	-4444.47	1.59261e-08	0.00068162	1.33736	9.9335e-17	4.25144e-12
29824	ENSG00000125952	chr14	-	MAX	ENSG00000125952	65077328	65077428	1539	1639	0.730648	31.7775	33.0175	-32129.1	-30203.9	0	0	1.0155	2.62639e-06	0.112407
29861	ENSG00000120438	chr6	-	TCP1	ENSG00000120438	159788610	159788696	85	171	0.470465	106.765	76.6541	-6498.95	-4240.85	0	0	1.34421	1.01685e-12	4.352e-08
29867	ENSG00000157657	chr9	+	ZNF618	ENSG00000157657	114008344	114008379	89	124	1.27827	23.0071	29.7643	-3114.32	-2951.16	4.34396e-11	1.85917e-06	0.822485	1.19895e-24	5.1314e-20
29868	ENSG00000157657	chr9	+	ZNF618	ENSG00000157657	114016113	114016172	77	136	1.65385	14.7373	23.1483	-3415.71	-2981.95	1.11022e-16	4.75164e-12	0.846226	1.5751e-26	6.74129e-22
29871	ENSG00000157657	chr9	+	ZNF618	ENSG00000157657	113998259	113998354	259	354	1.56489	9.69737	13.0289	-6111.13	-4931.31	0	0	0.911691	0.487686	1
29877	ENSG00000122591	chr7	-	FAM126A	ENSG00000122591	22983944	22984045	179	280	0.578654	48.3985	46.5025	-4559.02	-4534.96	4.1994e-07	0.017973	1.16853	6.49041e-29	2.77783e-24
29885	ENSG00000197530	chr1	+	MIB2	ENSG00000197530	1625546	1625653	142	249	0.691286	104.294	89.6262	-6460.59	-6322.43	8.42597e-11	3.60623e-06	0.950942	3.73048e-14	1.59661e-09
29943	ENSG00000234585	chr7	+	CCT6P3	ENSG00000234585	65072145	65072247	133	235	0.486905	25.0539	37.8431	-4695.25	-3679.11	0	0	1.00002	0.0901855	1
29952	ENSG00000162736	chr1	+	NCSTN	ENSG00000162736	160353323	160353501	77	255	0.440111	10.9522	4.28933	-6798.52	-4002.02	0	0	0.920696	1.3096e-08	0.000560497
29962	ENSG00000126768	chrX	-	TIMM17B	ENSG00000126768	48895352	48895972	63	683	0.658026	19.4367	19.8081	-9314.91	-7314.86	0	0	1.20404	4.02777e-16	1.72385e-11
29999	ENSG00000105221	chr19	-	AKT2	ENSG00000105221	40236257	40236385	214	342	1.23535	239.354	323.844	-10802.7	-10579.2	3.8014e-13	1.62696e-08	0.945194	1.38117e-07	0.00591127
30002	ENSG00000105221	chr19	-	AKT2	ENSG00000105221	40265259	40265351	128	220	1.38333	182.625	268.318	-6740.84	-5669.49	0	0	0.866764	0.000578815	1
30042	ENSG00000114982	chr2	-	KANSL3	ENSG00000114982	96602116	96602338	133	355	1.34739	84.3649	91.5687	-8599.43	-8421.87	5.04752e-12	2.16029e-07	0.745895	3.74706e-24	1.6037e-19
30053	ENSG00000133226	chr1	+	SRRM1	ENSG00000133226	24647079	24647208	122	251	0.477944	53.7151	28.4167	-9490.49	-6253.41	0	0	1.08983	1.92455e-19	8.23689e-15
30093	ENSG00000082269	chr6	+	FAM135A	ENSG00000082269	70426439	70426532	85	178	0.618236	45.0995	29.6505	-3527.14	-3062.07	0	0	0.813547	5.55013e-26	2.3754e-21
30105	ENSG00000101017	chr20	+	CD40	ENSG00000101017	46126640	46126701	93	154	0.509482	46.7418	37.1434	-3699.64	-3471.35	8.56426e-13	3.66542e-08	1.1406	1.04688e-08	0.000448055
30106	ENSG00000101017	chr20	+	CD40	ENSG00000101017	46123126	46123219	146	239	0.790711	34.9866	44.6882	-4504.08	-4478.17	4.61403e-07	0.0197476	0.945237	0.683967	1
30149	ENSG00000120860	chr12	-	CCDC53	ENSG00000120860	102017720	102017805	250	335	0.6935	74.8	46.5559	-6672.63	-6075.84	0	0	0.833795	0.000123337	1
30160	ENSG00000103064	chr16	+	SLC7A6	ENSG00000103064	68273818	68273904	128	214	1.2716	32.3372	26.1134	-11155.3	-10032.2	0	0	0.662576	2.30404e-268	9.86107e-264
30191	ENSG00000108960	chr17	-	MMD	ENSG00000108960	55407746	55407820	101	175	1.5346	53.8581	84.4865	-4959.51	-4804.94	3.28622e-11	1.40647e-06	1.39047	3.08642e-80	1.32096e-75
30224	ENSG00000001167	chr6	+	NFYA	ENSG00000001167	41080811	41080897	135	221	0.79782	54.3314	37.7326	-6550.68	-5806.47	0	0	0.933143	5.70664e-20	2.44238e-15
30227	ENSG00000096070	chr6	+	BRPF3	ENSG00000096070	36222168	36222265	93	190	0.73725	33.549	52.1186	-4364.98	-4053.45	9.99201e-15	4.27648e-10	1.34849	2.47548e-40	1.05948e-35
30244	ENSG00000138095	chr2	-	LRPPRC	ENSG00000138095	43890223	43890362	142	281	0.61651	70.482	95.0306	-7895.62	-6065.58	0	0	1.3595	1.21886e-167	5.21658e-163
30253	ENSG00000163743	chr4	-	RCHY1	ENSG00000163743	75491611	75491637	120	146	1.50425	100.106	151.904	-4006.67	-3925.65	9.25761e-09	0.000396216	1.11658	1.1102e-06	0.0475156
30255	ENSG00000198231	chr17	+	DDX42	ENSG00000198231	63799589	63799625	61	97	1.37976	267.403	268.604	-5346.55	-5078.27	1.06026e-13	4.53782e-09	0.856827	1.10274e-66	4.71963e-62
30265	ENSG00000063761	chr14	+	ADCK1	ENSG00000063761	77887091	77887249	203	361	0.655623	19.8339	35.7595	-6564.4	-6435.38	8.5399e-11	3.65499e-06	1.49236	3.15571e-39	1.35061e-34
30266	ENSG00000063761	chr14	+	ADCK1	ENSG00000063761	77859076	77859279	83	286	0.496199	33.1613	38.2438	-5581.77	-5427.91	2.23959e-11	9.58521e-07	2.00163	4.33902e-146	1.85706e-141
30279	ENSG00000107290	chr9	-	SETX	ENSG00000107290	132269403	132269489	3629	3715	0.601988	70.2791	51.1977	-61576.7	-59678.9	0	0	1.00101	1.19956e-31	5.134e-27
30309	ENSG00000270647	chr17	+	TAF15	ENSG00000270647	35809972	35810063	92	183	0.253342	34.9203	30.1978	-3671.43	-2501.3	0	0	1.23723	0.00235877	1
30328	ENSG00000142330	chr2	+	CAPN10	ENSG00000142330	240595934	240596521	280	867	1.42475	39.1371	48.4928	-17597.1	-16671.6	0	0	0.835859	1.29177e-58	5.52867e-54
30329	ENSG00000142330	chr2	+	CAPN10	ENSG00000142330	240596681	240596942	587	848	1.23363	45.3831	73.6657	-17043.9	-16549.5	0	0	0.985504	0.935828	1
30331	ENSG00000142330	chr2	+	CAPN10	ENSG00000142330	240596319	240596521	280	482	1.61283	51.2277	66.6931	-12310.9	-11815.4	0	0	0.835859	1.29177e-58	5.52867e-54
30353	ENSG00000125454	chr17	-	SLC25A19	ENSG00000125454	75288502	75288591	169	258	0.781815	34.5056	51.1517	-5141.49	-2919.06	0	0	1.32726	9.91328e-08	0.00424279
30414	ENSG00000063601	chrX	+	MTMR1	ENSG00000063601	150712342	150712365	105	128	0.599244	72.4457	30.1848	-3014.09	-2480.4	0	0	0.867051	0.0103806	1
30458	ENSG00000165637	chr10	+	VDAC2	ENSG00000165637	75217888	75217991	49	152	0.51596	57.0316	65.6165	-5942.17	-4630.85	0	0	1.08027	0.0615168	1
30475	ENSG00000165637	chr10	+	VDAC2	ENSG00000165637	75217933	75217991	49	107	0.481798	56.806	73.7155	-5879.49	-3872.46	0	0	1.08729	1.36333e-12	5.83493e-08
30526	ENSG00000138623	chr15	-	SEMA7A	ENSG00000138623	74418268	74418309	92	133	1.39916	18.3902	17.6341	-3617.31	-3375.56	3.19522e-13	1.36752e-08	0.789156	4.55014e-35	1.94742e-30
30527	ENSG00000094631	chrX	+	HDAC6	ENSG00000094631	48818220	48818412	68	260	1.21834	100.012	134.751	-8316.29	-8239.53	4.56922e-09	0.000195558	0.995645	0.0165481	1
30535	ENSG00000078369	chr1	-	GNB1	ENSG00000078369	1839190	1839238	102	150	1.39583	514.37	734.229	-6416.3	-4748.81	0	0	0.842279	0.166351	1
30610	ENSG00000153029	chr1	+	MR1	ENSG00000153029	181053573	181053677	275	379	1.68338	60.8413	93.3942	-17040.2	-16813.5	2.77556e-14	1.18791e-09	1.09565	0.0510395	1
30625	ENSG00000155329	chr5	-	ZCCHC10	ENSG00000155329	133022841	133022906	161	226	0.79584	55.9038	109.288	-4303.1	-2271.86	0	0	1.10617	0.989922	1
30699	ENSG00000135124	chr12	+	P2RX4	ENSG00000135124	121217134	121217281	169	316	0.674134	121.423	94.9881	-6002.17	-5686.08	4.77396e-15	2.04321e-10	0.902563	0.0297974	1
30717	ENSG00000139278	chr12	+	GLIPR1	ENSG00000139278	75490406	75490518	245	357	0.764103	451.281	137.98	-8617.89	-8295.02	2.77556e-15	1.18791e-10	0.394531	2.52663e-265	1.08137e-260
30720	ENSG00000246985	chr12	-	SOCS2-AS1	ENSG00000246985	93567064	93567159	226	321	1.37896	57.4763	45.3658	-5958.16	-4576.79	0	0	0.610719	1.89248e-106	8.09963e-102
30730	ENSG00000137822	chr15	+	TUBGCP4	ENSG00000137822	43403683	43403799	134	250	0.773211	146.25	130.446	-7433.88	-7251.46	4.9849e-12	2.13349e-07	1.00112	0.0877586	1
30736	ENSG00000135052	chr9	-	GOLM1	ENSG00000135052	86052537	86052591	102	156	0.679762	18.5833	31.0741	-4252.98	-4123.2	1.55765e-10	6.66658e-06	1.64673	1.07244e-86	4.58996e-82
30751	ENSG00000134697	chr1	-	GNL2	ENSG00000134697	37581342	37581545	128	331	0.488309	27.9052	23.4052	-6965.84	-4862.45	0	0	1.1019	7.29965e-37	3.12418e-32
30763	ENSG00000129197	chr17	+	RPAIN	ENSG00000129197	5428071	5428211	63	203	0.753103	205.743	265.598	-9975.64	-8807.29	0	0	1.19502	1.048e-45	4.48533e-41
30788	ENSG00000161960	chr17	+	EIF4A1	ENSG00000161960	7573400	7573547	38	185	0.64045	143.143	234.937	-4988.66	-2631.78	0	0	1.13017	0.108866	1
30799	ENSG00000123636	chr2	-	BAZ2B	ENSG00000123636	159430863	159431156	60	353	0.765982	45.1988	36.8029	-14383.6	-14316.5	2.78369e-09	0.000119139	0.829442	1.499e-56	6.41558e-52
30811	ENSG00000135821	chr1	-	GLUL	ENSG00000135821	182390497	182390852	178	533	0.616728	86.5859	87.3085	-15766.6	-11380.9	0	0	1.23339	0.00298847	1
30830	ENSG00000128309	chr22	+	MPST	ENSG00000128309	37023752	37023927	104	279	1.21412	15.6414	39.61	-16058.3	-9548.31	0	0	1.64238	9.51011e-61	4.07023e-56
30884	ENSG00000071462	chr7	+	WBSCR22	ENSG00000071462	73697466	73697516	58	108	0.517046	57.17	60.39	-4452.74	-3441.52	0	0	1.26177	4.31709e-68	1.84767e-63
30895	ENSG00000267855	chr19	-	NDUFA7	ENSG00000267855	8319301	8319394	149	242	0.653901	12.2984	10.3414	-5960.11	-2853.44	0	0	1.50773	1.14947e-188	4.91961e-184
30927	ENSG00000115904	chr2	-	SOS1	ENSG00000115904	38989270	38989314	118	162	0.712666	126.591	150.04	-8496.02	-8377.47	2.27399e-10	9.73247e-06	1.14446	2.43867e-31	1.04373e-26
30930	ENSG00000116984	chr1	+	MTR	ENSG00000116984	236808704	236808773	89	158	0.448089	97.8623	68.9094	-3935.39	-3427.87	0	0	0.801613	4.31746e-57	1.84783e-52
30949	ENSG00000166295	chr10	+	ANAPC16	ENSG00000166295	72230366	72230440	168	242	1.22311	510.101	689.777	-41575.6	-39726.3	0	0	0.986624	0.0358696	1
31035	ENSG00000131051	chr20	-	RBM39	ENSG00000131051	35740525	35740597	49	121	0.734478	465.705	375.375	-4665.59	-4140.26	0	0	0.873263	1.51329e-08	0.000647675
31085	ENSG00000131051	chr20	-	RBM39	ENSG00000131051	35710283	35710420	32	169	0.607944	191.223	78.3887	-5155.44	-3819.72	0	0	0.717481	3.23657e-55	1.38522e-50
31107	ENSG00000213923	chr22	-	CSNK1E	ENSG00000213923	38295387	38295447	192	252	1.53008	25.7208	57.7208	-8867.02	-7658.85	0	0	0.857983	2.10207e-09	8.99666e-05
31111	ENSG00000058799	chr1	-	YIPF1	ENSG00000058799	53889244	53889463	79	298	1.26134	25.3356	25.2443	-4838.04	-3643.55	0	0	0.677542	2.32547e-21	9.95277e-17
31112	ENSG00000058799	chr1	-	YIPF1	ENSG00000058799	53883113	53883276	80	243	1.23045	68.5061	51.1534	-4856.17	-4825.13	2.62196e-07	0.0112217	0.685467	7.25151e-45	3.10357e-40
31135	ENSG00000137752	chr11	-	CASP1	ENSG00000137752	105033064	105033126	115	177	1.20683	167.21	184.431	-8652.64	-8259.41	1.11022e-16	4.75164e-12	1.01799	0.162165	1
31136	ENSG00000137752	chr11	-	CASP1	ENSG00000137752	105031165	105031280	173	288	1.25745	125.789	145.696	-10720.5	-10228.1	0	0	0.886661	7.0812e-05	1
31238	ENSG00000106682	chr7	+	EIF4H	ENSG00000106682	74190247	74190306	96	155	0.713112	406.814	532.996	-8150.56	-6885.65	0	0	1.11069	5.34202e-46	2.28633e-41
31282	ENSG00000167107	chr17	+	ACSF2	ENSG00000167107	50472428	50472579	107	258	0.76212	68.5662	84.1291	-6976.27	-6768.78	1.15741e-12	4.95359e-08	1.18801	3.81605e-34	1.63323e-29
31284	ENSG00000167107	chr17	+	ACSF2	ENSG00000167107	50464526	50464599	76	149	1.24654	12	25.9075	-3862.37	-3343.35	0	0	1.10123	5.6119e-19	2.40184e-14
31290	ENSG00000167107	chr17	+	ACSF2	ENSG00000167107	50461242	50461370	195	323	0.666239	44.7344	29.1387	-5990.19	-5663.17	2.9976e-15	1.28294e-10	0.811888	9.11018e-11	3.89907e-06
31300	ENSG00000163939	chr3	-	PBRM1	ENSG00000163939	52643248	52643343	91	186	1.42601	122.555	107.371	-4850.23	-4709.38	1.06191e-10	4.54488e-06	0.802152	6.94731e-87	2.97338e-82
31309	ENSG00000163939	chr3	-	PBRM1	ENSG00000163939	52603521	52603732	182	393	1.47819	126.177	187.859	-19921.9	-19838.9	7.60439e-10	3.2546e-05	0.972332	1.82111e-08	0.000779415
31310	ENSG00000163939	chr3	-	PBRM1	ENSG00000163939	52558249	52558413	155	319	0.353596	44.936	38.2439	-8585.54	-7052.27	0	0	1.08343	5.61517e-06	0.240324
31344	ENSG00000100227	chr22	-	POLDIP3	ENSG00000100227	42597673	42597737	179	243	0.444681	28.2539	28.1445	-7219.6	-5450.46	0	0	1.055	1.67418e-14	7.16534e-10
31382	ENSG00000108474	chr17	+	PIGL	ENSG00000108474	16316681	16316712	67	98	1.2457	28.7258	29.7258	-3421.79	-2723.03	0	0	0.963797	0.0124351	1
31384	ENSG00000122490	chr18	-	PQLC1	ENSG00000122490	79949519	79949655	133	269	0.68356	16.8217	20.2445	-9256.49	-6222	0	0	1.32414	1.49552e-15	6.4007e-11
31397	ENSG00000168803	chr15	+	ADAL	ENSG00000168803	43336626	43336686	130	190	0.721119	53.3708	37.0875	-4013.42	-3845.85	2.01679e-11	8.63165e-07	1.01003	0.703313	1
31432	ENSG00000008838	chr17	-	MED24	ENSG00000008838	40034916	40034972	111	167	0.665665	41.0893	39.9554	-8027.7	-6977.94	0	0	1.22687	5.48901e-119	2.34924e-114
31442	ENSG00000223501	chr6	-	VPS52	ENSG00000223501	33269999	33270051	75	127	1.34773	51.1154	83.1058	-3760.94	-3699.05	3.75001e-08	0.00160497	1.16586	1.03235e-28	4.41835e-24
31464	ENSG00000162613	chr1	-	FUBP1	ENSG00000162613	77969022	77969084	38	100	0.590359	51.2177	36.4073	-4291.37	-3288.17	0	0	1.03301	2.41024e-09	0.000103156
31484	ENSG00000174842	chr1	-	GLMN	ENSG00000174842	92264554	92264638	109	193	0.454724	63.9435	56.2857	-3980.5	-3815.08	2.4424e-11	1.04532e-06	0.93188	0.00137832	1
31485	ENSG00000198715	chr1	-	GLMP	ENSG00000198715	156294759	156295016	200	457	1.23076	89.5856	140.311	-11050.3	-9502.21	0	0	1.1485	1.20218e-08	0.000514519
31519	ENSG00000278023	chr17	-	RDM1	ENSG00000278023	35924604	35924772	98	266	0.569472	15.8125	19.5402	-4481.87	-4085.26	1.11022e-16	4.75164e-12	1.58204	2.95277e-29	1.26375e-24
31532	ENSG00000130304	chr19	+	SLC27A1	ENSG00000130304	17488848	17488939	69	160	0.714519	66.4038	51.6291	-4444.57	-4121.93	6.66134e-15	2.85099e-10	0.840857	1.5274e-37	6.53711e-33
31553	ENSG00000104442	chr8	-	ARMC1	ENSG00000104442	65622263	65622354	95	186	0.627247	101.769	150.621	-7388.66	-7254.36	8.83577e-11	3.78162e-06	1.62658	2.63047e-240	1.12582e-235
31664	ENSG00000105127	chr19	-	AKAP8	ENSG00000105127	15373786	15374065	489	768	1.26282	95.3217	174.07	-16001.9	-15252	0	0	1.0552	1.26381e-19	5.40899e-15
31683	ENSG00000158806	chr8	+	NPM2	ENSG00000158806	22034109	22034275	93	259	1.44988	19.884	13.5994	-2588.73	-2338.63	1.97176e-13	8.43892e-09	0.569277	2.02189e-59	8.65348e-55
31713	ENSG00000125746	chr19	-	EML2	ENSG00000125746	45621483	45621637	125	279	0.735531	113.424	126.485	-7510.99	-7463.86	5.23811e-08	0.00224186	1.14871	3.70648e-34	1.58634e-29
31714	ENSG00000125746	chr19	-	EML2	ENSG00000125746	45619060	45619191	67	198	0.72718	101.366	108.191	-6207.46	-5818.87	2.22045e-16	9.50329e-12	1.23005	8.23964e-19	3.52648e-14
31715	ENSG00000125746	chr19	-	EML2	ENSG00000125746	45617630	45617697	88	155	1.52544	54.3321	88.3097	-5294.72	-5143.18	5.03936e-11	2.15679e-06	1.0073	0.145937	1
31754	ENSG00000117335	chr1	+	CD46	ENSG00000117335	207790253	207790345	63	155	0.735552	204.043	129.22	-36871.1	-36464.4	0	0	0.915908	6.73595e-11	2.88292e-06
31837	ENSG00000099330	chr19	+	OCEL1	ENSG00000099330	17227840	17228005	506	671	0.597015	31.8985	37.0121	-9616.76	-9500.61	1.23155e-10	5.27089e-06	1.2386	2.39899e-35	1.02675e-30
31887	ENSG00000103248	chr16	-	MTHFSD	ENSG00000103248	86552179	86552292	113	226	0.762965	24.0819	16.3695	-4139.68	-3623	0	0	0.811822	3.02309e-11	1.29385e-06
31924	ENSG00000133961	chr14	-	NUMB	ENSG00000133961	73284081	73284374	146	439	0.665712	125.686	154.115	-11842.6	-11651.8	1.43319e-12	6.1339e-08	0.989636	0.138397	1
31993	ENSG00000160613	chr11	-	PCSK7	ENSG00000160613	117207654	117207735	93	174	0.686209	12.392	9.75309	-4560.24	-3321.02	0	0	1.03173	8.95841e-05	1
32014	ENSG00000152520	chr13	+	PAN3	ENSG00000152520	28197185	28197346	70	231	0.541803	127.551	84.8385	-6523.13	-6101.05	0	0	0.76085	4.91939e-58	2.10545e-53
32050	ENSG00000187555	chr16	-	USP7	ENSG00000187555	8929369	8929543	198	372	0.391072	14.4181	6.93391	-7643.85	-4557.66	0	0	0.982704	1.71543e-05	0.734189
32059	ENSG00000120705	chr5	-	ETF1	ENSG00000120705	138529555	138529678	175	298	0.528838	28.0305	21.0549	-7753.82	-5301.09	0	0	1.10239	3.35957e-05	1
32074	ENSG00000128989	chr15	-	ARPP19	ENSG00000128989	52564190	52564246	122	178	0.211605	69.7991	53.9464	-4464.97	-3217.62	0	0	1.16304	0.783317	1
32104	ENSG00000217555	chr16	+	CKLF	ENSG00000217555	66563122	66563217	158	253	0.784854	275.8	327.603	-7666.95	-5583.73	0	0	1.0017	0.893722	1
32137	ENSG00000171723	chr14	+	GPHN	ENSG00000171723	67159415	67159488	87	160	1.27702	25.4966	31.25	-2939.33	-2635.64	2.25375e-14	9.64584e-10	0.686585	1.82838e-57	7.82527e-53
32146	ENSG00000171723	chr14	+	GPHN	ENSG00000171723	66776464	66776521	78	135	1.32015	28.0658	29.864	-2932.47	-2805.68	3.40499e-10	1.4573e-05	0.863016	3.26207e-18	1.39613e-13
32171	ENSG00000087263	chr16	+	OGFOD1	ENSG00000087263	56467165	56467293	91	219	1.24287	133.43	167.92	-6330.54	-6125.03	1.72806e-12	7.39593e-08	1.10918	6.95393e-10	2.97621e-05
32176	ENSG00000173821	chr17	+	RNF213	ENSG00000173821	80278764	80278910	163	309	1.21919	11.5719	21.9486	-13696.5	-12499.4	0	0	1.19271	3.9511e-54	1.69103e-49
32190	ENSG00000198911	chr22	+	SREBF2	ENSG00000198911	41878659	41878758	181	280	0.79377	22.1995	15.1111	-10857.2	-6934.38	0	0	0.782117	2.10156e-48	8.99447e-44
32219	ENSG00000178035	chr3	-	IMPDH2	ENSG00000178035	49025995	49026066	143	214	0.73223	40.6162	58.081	-8303.9	-5644.17	0	0	1.38593	6.62627e-123	2.83598e-118
32231	ENSG00000136856	chr9	+	SLC2A8	ENSG00000136856	127405420	127405565	173	318	0.780757	36.8052	46.3086	-12375.7	-11759.1	0	0	1.32802	3.1068e-35	1.32968e-30
32240	ENSG00000122033	chr13	-	MTIF3	ENSG00000122033	27441017	27441077	460	520	0.70868	85.7708	66.6208	-12625.6	-9274.9	0	0	0.863314	5.31995e-08	0.00227689
32250	ENSG00000077157	chr1	+	PPP1R12B	ENSG00000077157	202434656	202434768	139	251	0.316959	26.0893	12.3839	-6255.89	-5328.43	0	0	0.846922	1.68528e-05	0.721284
32531	ENSG00000105983	chr7	-	LMBR1	ENSG00000105983	156779655	156779732	126	203	1.35444	15.9253	16.7565	-4984.68	-4188.35	0	0	0.895959	5.31915e-39	2.27654e-34
32567	ENSG00000068650	chr13	+	ATP11A	ENSG00000068650	112860287	112860414	59	186	1.30436	42.2815	43.6102	-4940.53	-4739.5	2.34002e-12	1.0015e-07	0.936848	0.0831268	1
32598	ENSG00000177410	chr20	+	ZFAS1	ENSG00000177410	49281752	49281818	61	127	0.689872	264.538	239.076	-6861.16	-5473.79	0	0	1.12643	0.00874818	1
32633	ENSG00000100129	chr22	+	EIF3L	ENSG00000100129	37850524	37850574	48	98	0.489449	11.985	6.09	-7858.37	-3076.03	0	0	0.814548	2.1069e-47	9.01731e-43
32694	ENSG00000079819	chr6	-	EPB41L2	ENSG00000079819	130869563	130870126	122	685	0.736121	185.452	261.538	-17946.5	-17924.9	1.44208e-07	0.00617197	1.39853	6.28148e-123	2.68841e-118
32713	ENSG00000204463	chr6	-	BAG6	ENSG00000204463	31644307	31644414	112	219	1.46857	203.645	414.019	-7358.59	-6743.09	0	0	1.13594	4.19085e-42	1.79364e-37
32768	ENSG00000173611	chr9	-	SCAI	ENSG00000173611	125065990	125066058	131	199	0.625902	27.4669	32.4449	-4084.18	-3472.3	0	0	1.3383	2.42372e-50	1.03733e-45
32811	ENSG00000126746	chr12	-	ZNF384	ENSG00000126746	6678663	6678710	333	380	0.742843	148.303	123.489	-13244.4	-12804.5	0	0	1.02458	0.00378048	1
32812	ENSG00000126746	chr12	-	ZNF384	ENSG00000126746	6677167	6677259	224	316	0.678876	22.7283	18.5707	-13129.6	-9556.28	0	0	1.01292	0.0615642	1
32850	ENSG00000132781	chr1	-	MUTYH	ENSG00000132781	45329889	45330068	195	374	0.68457	17.6285	13.7095	-5169.61	-3703.63	0	0	1.10831	0.000566444	1
32867	ENSG00000174032	chr13	-	SLC25A30	ENSG00000174032	45411362	45411480	147	265	1.92162	59.3369	50.6695	-4429.81	-3364.89	0	0	0.69541	1.02293e-14	4.37802e-10
32871	ENSG00000148925	chr11	-	BTBD10	ENSG00000148925	13445024	13445181	196	353	2.45176	14.992	38.9761	-6751.99	-5567.51	0	0	1.04416	0.0797971	1
32906	ENSG00000100330	chr22	+	MTMR3	ENSG00000100330	29970976	29971062	52	138	0.647513	75.9884	52.8895	-3833.22	-3517.69	1.26565e-14	5.41687e-10	0.886932	6.07205e-17	2.59878e-12
32947	ENSG00000110888	chr12	-	CAPRIN2	ENSG00000110888	30733629	30733711	167	249	1.85166	4.4878	22.125	-8026.08	-6683.26	0	0	2.09386	0	0
32981	ENSG00000168883	chr2	+	USP39	ENSG00000168883	85645814	85645899	135	220	0.562352	65.2618	67.4735	-6777.24	-5441.61	0	0	1.27596	3.00177e-72	1.28473e-67
32987	ENSG00000168883	chr2	+	USP39	ENSG00000168883	85621485	85621579	69	163	1.20812	214.979	441.021	-6504.28	-5741.68	0	0	1.30253	9.45898e-16	4.04835e-11
33014	ENSG00000176871	chr12	-	WSB2	ENSG00000176871	118038288	118038388	172	272	0.646703	130.045	122.862	-7407.77	-7185.49	5.06928e-13	2.1696e-08	1.20181	1.62184e-47	6.94132e-43
33017	ENSG00000120948	chr1	+	TARDBP	ENSG00000120948	11016123	11016254	249	380	0.480781	17.771	16.895	-11368.6	-7488.89	0	0	0.976552	3.81095e-10	1.63105e-05
33024	ENSG00000120948	chr1	+	TARDBP	ENSG00000120948	11015524	11015646	249	371	0.421093	29.2336	34.0676	-11535.7	-7476.35	0	0	0.976552	3.81095e-10	1.63105e-05
33051	ENSG00000176142	chr3	-	TMEM39A	ENSG00000176142	119451209	119451317	154	262	0.428365	35.7894	32.875	-5644.03	-4359.19	0	0	1.0747	3.37244e-05	1
33056	ENSG00000132155	chr3	-	RAF1	ENSG00000132155	12599113	12599225	84	196	1.3755	22.1719	31.8103	-5437.67	-2978.85	0	0	0.912895	1.68256e-11	7.20118e-07
33094	ENSG00000118096	chr11	-	IFT46	ENSG00000118096	118557738	118557890	139	291	0.641183	16.1283	11.0559	-5531.55	-4092.41	0	0	1.17523	3.2009e-06	0.136995
33138	ENSG00000118518	chr6	+	RNF146	ENSG00000118518	127286050	127286177	109	236	0.560681	87.9409	57.2972	-26616.5	-26140.9	0	0	0.738861	1.95565e-107	8.36998e-103
33175	ENSG00000121858	chr3	-	TNFSF10	ENSG00000121858	172511617	172511659	104	146	1.31578	71.8155	73.3274	-4577.68	-4410.54	2.00188e-11	8.56783e-07	0.916416	5.00378e-14	2.14157e-09
33180	ENSG00000101247	chr20	+	NDUFAF5	ENSG00000101247	13794838	13794941	67	170	0.56984	48.216	42.1286	-2658.54	-2300.28	2.10942e-15	9.02812e-11	0.895229	0.00677466	1
33183	ENSG00000162714	chr1	-	ZNF496	ENSG00000162714	247322698	247322805	132	239	0.539448	19.4042	11.285	-4896.3	-3411.42	0	0	0.819803	2.1948e-29	9.39354e-25
33185	ENSG00000120899	chr8	+	PTK2B	ENSG00000120899	27445794	27445919	65	190	0.775675	182.21	179.29	-7383.82	-6530.99	0	0	0.978568	0.271443	1
33198	ENSG00000163702	chr3	+	IL17RC	ENSG00000163702	9930028	9930149	45	166	1.2874	45.4153	53.062	-3794.33	-3753.68	1.93005e-07	0.00826043	0.834618	1.02351e-15	4.3805e-11
33228	ENSG00000140374	chr15	-	ETFA	ENSG00000140374	76284805	76284927	68	190	0.41722	14.2152	14.4016	-5598.86	-2991.47	0	0	1.52312	1.65144e-116	7.068e-112
33251	ENSG00000140374	chr15	-	ETFA	ENSG00000140374	76227713	76227897	80	264	0.300894	46.8682	25.8546	-5477.08	-3305.58	0	0	1.5456	2.22986e-122	9.54358e-118
33278	ENSG00000163462	chr1	+	TRIM46	ENSG00000163462	155178809	155178846	121	158	1.4304	18.1622	15.8649	-4619.52	-4314.21	5.9952e-15	2.56589e-10	0.381455	1.09912e-212	4.70413e-208
33325	ENSG00000106028	chr7	+	SSBP1	ENSG00000106028	141741749	141741792	66	109	0.472672	51.3895	46.3837	-4204.25	-2663.07	0	0	1.44567	1.42465e-61	6.09737e-57
33349	ENSG00000172943	chrX	-	PHF8	ENSG00000172943	53993601	53993903	103	405	0.744961	36.2144	25.8096	-7051.1	-6651.65	1.11022e-16	4.75164e-12	0.982975	0.0196639	1
33436	ENSG00000197912	chr16	+	SPG7	ENSG00000197912	89548980	89549336	110	466	0.780601	39.0351	39.2739	-9862.26	-8808.1	0	0	0.961173	2.91504e-06	0.124761
33483	ENSG00000029534	chr8	-	ANK1	ENSG00000029534	41672516	41672912	72	468	1.30932	64.0234	508.246	-14139.5	-13794.8	5.55112e-16	2.37582e-11	4.69543	3.64713e-197	1.56093e-192
33508	ENSG00000165113	chr9	-	GKAP1	ENSG00000165113	83792951	83793017	77	143	0.594026	25.4773	15.3333	-4310.53	-3453.05	0	0	0.80185	1.99657e-38	8.54513e-34
33521	ENSG00000109184	chr4	+	DCUN1D4	ENSG00000109184	51908920	51908975	108	163	0.206401	25.7	7.34545	-3586.52	-2590.46	0	0	0.582402	9.07513e-75	3.88406e-70
33525	ENSG00000109184	chr4	+	DCUN1D4	ENSG00000109184	51863670	51863709	70	109	1.36603	41.2244	55.2372	-3236.99	-3145.78	3.88629e-09	0.000166329	1.08396	3.16029e-24	1.35257e-19
33537	ENSG00000154723	chr21	-	ATP5J	ENSG00000154723	25734333	25734375	170	212	1.69449	14.0833	55.625	-5630.12	-2361.26	0	0	1.61438	2.03592e-17	8.71352e-13
33546	ENSG00000151849	chr13	-	CENPJ	ENSG00000151849	24889316	24889400	64	148	0.71114	130.673	130.908	-7166.4	-6962.21	1.55242e-12	6.64422e-08	1.00377	0.655524	1
33547	ENSG00000151849	chr13	-	CENPJ	ENSG00000151849	24886234	24886385	64	215	1.34364	48.3013	50.5795	-5339.74	-4594.11	0	0	0.930161	2.22588e-10	9.52653e-06
33589	ENSG00000125386	chr4	+	FAM193A	ENSG00000125386	2655058	2655129	147	218	2.07639	14.7042	22.0387	-4415.83	-2758.89	0	0	0.621976	1.99727e-190	8.54812e-186
33643	ENSG00000159842	chr17	-	ABR	ENSG00000159842	1100637	1100735	185	283	1.24245	102.245	95.9796	-7172.3	-6242.22	0	0	0.600226	1.59857e-36	6.84171e-32
33690	ENSG00000100325	chr22	-	ASCC2	ENSG00000100325	29833541	29833614	97	170	1.35601	20.274	41.8733	-4090.08	-3403.03	0	0	1.24839	8.73647e-17	3.73912e-12
33720	ENSG00000106327	chr7	-	TFR2	ENSG00000106327	100631499	100631596	163	260	0.708394	2.0799	15.5593	-7928.65	-4246.26	0	0	2.88048	1.10266e-233	4.71928e-229
33723	ENSG00000235257	chr3	-	ITGA9-AS1	ENSG00000235257	37821014	37821100	384	470	0.754279	130.305	115.006	-6148.1	-5177.02	0	0	1.07827	0.589768	1
33728	ENSG00000105967	chr7	-	TFEC	ENSG00000105967	115974170	115974256	114	200	1.21836	88.2936	55.6279	-7326.83	-6927.33	1.11022e-16	4.75164e-12	0.51535	3.34533e-226	1.43177e-221
33738	ENSG00000150433	chr11	-	TMEM218	ENSG00000150433	125110644	125110746	172	274	0.560007	14.3015	9.63235	-4258.08	-2493.55	0	0	0.933507	0.493588	1
33846	ENSG00000120519	chr4	-	SLC10A7	ENSG00000120519	146509913	146510049	75	211	0.607896	38.5129	30.7739	-4225.95	-3871.24	1.33227e-15	5.70197e-11	1.23443	1.76062e-18	7.53528e-14
33848	ENSG00000075292	chr2	+	ZNF638	ENSG00000075292	71422814	71424038	37	1261	1.23265	207.743	148.961	-24880.6	-24626	1.43219e-14	6.12962e-10	0.712235	1.54127e-70	6.59649e-66
33862	ENSG00000125457	chr17	-	MIF4GD	ENSG00000125457	75268083	75268192	92	201	0.791713	222.025	171.149	-6788.72	-6537.21	1.4877e-13	6.3672e-09	0.810368	1.41775e-13	6.06783e-09
33863	ENSG00000125457	chr17	-	MIF4GD	ENSG00000125457	75269347	75269469	109	231	1.4909	30.9078	36.7275	-6568.54	-5693.91	0	0	0.712956	6.55126e-32	2.80387e-27
33866	ENSG00000125457	chr17	-	MIF4GD	ENSG00000125457	75269347	75269448	109	210	1.487	32.6856	37.2748	-5721.57	-3606.34	0	0	0.712956	6.55126e-32	2.80387e-27
33981	ENSG00000111300	chr12	-	NAA25	ENSG00000111300	112049483	112049611	151	279	0.73628	41.0352	24.7832	-5582.47	-4734.16	0	0	0.903042	2.00614e-14	8.58608e-10
34023	ENSG00000073536	chr17	-	NLE1	ENSG00000073536	35134943	35135059	159	275	0.629486	11.528	14.097	-8718.33	-6245.05	0	0	1.58872	1.51729e-225	6.49387e-221
34039	ENSG00000088832	chr20	-	FKBP1A	ENSG00000088832	1377430	1377511	112	193	0.589863	25.3364	20.8704	-4738.76	-1425.24	0	0	1.35176	7.17918e-29	3.07262e-24
34057	ENSG00000176915	chr12	-	ANKLE2	ENSG00000176915	132741809	132741891	66	148	3.09517	12.8933	31.1616	-4988.14	-3944.18	0	0	0.755968	8.81023e-63	3.77069e-58
34063	ENSG00000214021	chr3	+	TTLL3	ENSG00000214021	9833104	9833245	435	576	1.35431	49.3387	35.4823	-12162.7	-8651.25	0	0	0.383588	0	0
34089	ENSG00000196730	chr9	+	DAPK1	ENSG00000196730	87639650	87639698	129	177	1.31783	143.24	108.229	-3807.6	-3611.49	6.45861e-12	2.76422e-07	0.672184	1.82974e-122	7.83111e-118
34090	ENSG00000074755	chr17	-	ZZEF1	ENSG00000074755	4056216	4056345	138	267	0.791148	84.3953	79.1357	-7134.42	-6997.03	6.63113e-11	2.83806e-06	0.911285	5.13804e-13	2.19903e-08
34101	ENSG00000152683	chr2	+	SLC30A6	ENSG00000152683	32197344	32197392	94	142	0.602651	41.5417	36.2604	-4232.24	-3876.07	1.55431e-15	6.6523e-11	1.2612	8.92086e-84	3.81804e-79
34109	ENSG00000180530	chr21	-	NRIP1	ENSG00000180530	15014344	15014466	7291	7413	0.50579	205.68	150.93	-29743.6	-29634	3.32429e-11	1.42276e-06	0.563226	0	0
34119	ENSG00000163444	chr1	+	TMEM183A	ENSG00000163444	203017756	203017919	180	343	0.451706	77.681	68.6304	-8532.87	-6737.02	0	0	1.18296	4.37063e-25	1.87059e-20
34126	ENSG00000062194	chr5	+	GPBP1	ENSG00000062194	57214074	57214193	952	1071	1.4117	241.116	207.891	-23328.5	-23325.3	4.9698e-07	0.0212702	0.758933	4.27883e-280	1.8313e-275
34157	ENSG00000070495	chr17	-	JMJD6	ENSG00000070495	76721263	76721351	138	226	0.600891	24.0653	17.0852	-6104.71	-3725.05	0	0	0.857123	6.85873e-97	2.93547e-92
34159	ENSG00000070495	chr17	-	JMJD6	ENSG00000070495	76721263	76721356	138	231	0.587445	25.9086	17.836	-6553.74	-4953.84	0	0	0.857123	6.85873e-97	2.93547e-92
34173	ENSG00000012660	chr6	-	ELOVL5	ENSG00000012660	53273220	53273344	134	258	1.2302	302.01	381.921	-10046.1	-10033.8	9.71507e-07	0.0415795	0.931524	3.05211e-22	1.30627e-17
34181	ENSG00000164258	chr5	+	NDUFS4	ENSG00000164258	53604724	53604895	78	249	1.30894	9.98246	19.0673	-7802.93	-4977.32	0	0	1.1839	7.38417e-63	3.16035e-58
34189	ENSG00000164576	chr5	+	SAP30L	ENSG00000164576	154452456	154452495	122	161	0.708233	24.6731	16.8333	-3835.46	-1495.09	0	0	0.778349	8.26718e-38	3.53827e-33
34201	ENSG00000031003	chr5	-	FAM13B	ENSG00000031003	138018955	138019146	212	403	1.35107	63.6649	60.8547	-9621.7	-8936.07	0	0	0.729544	2.31181e-71	9.8943e-67
34204	ENSG00000031003	chr5	-	FAM13B	ENSG00000031003	137946228	137946311	95	178	0.735476	100.687	57.5392	-7027	-6867.23	1.77984e-11	7.61755e-07	0.625356	3.49e-92	1.49369e-87
34228	ENSG00000177565	chr3	-	TBL1XR1	ENSG00000177565	177064920	177065022	145	247	1.43363	153.083	144.407	-5956.6	-5783.19	1.13087e-11	4.84002e-07	0.881245	3.94051e-14	1.6865e-09
34284	ENSG00000134419	chr16	-	RPS15A	ENSG00000134419	18786240	18786336	85	181	1.45724	95.0547	148.13	-7636.23	-4980.56	0	0	0.9677	0.000897054	1
34299	ENSG00000160633	chr19	+	SAFB	ENSG00000160633	5641740	5641946	64	270	0.790957	496.11	683.999	-8271.75	-8193.17	5.4117e-09	0.000231615	1.23755	1.49463e-44	6.39689e-40
34315	ENSG00000119004	chr2	+	CYP20A1	ENSG00000119004	203272670	203272748	167	245	1.81414	47.2051	82.0865	-6394.13	-5998.96	1.11022e-16	4.75164e-12	1.04987	0.0741055	1
34320	ENSG00000119004	chr2	+	CYP20A1	ENSG00000119004	203272646	203272748	167	269	1.79985	36.8162	63.9265	-6284.62	-5135.01	0	0	1.04987	0.0741055	1
34340	ENSG00000071626	chr19	+	DAZAP1	ENSG00000071626	1433739	1433827	176	264	1.5914	24.571	66.5511	-23803.8	-21559.8	0	0	1.19077	7.49831e-26	3.2092e-21
34344	ENSG00000213699	chr2	+	SLC35F6	ENSG00000213699	26775044	26775215	72	243	1.81579	34.2749	39.3333	-6256.62	-5857.94	1.11022e-16	4.75164e-12	0.705392	1.18336e-78	5.06464e-74
34451	ENSG00000174233	chr12	-	ADCY6	ENSG00000174233	48773940	48774098	178	336	1.20843	61.3877	77.9684	-7737.66	-7367.81	3.33067e-16	1.42549e-11	0.976796	0.117715	1
34456	ENSG00000117859	chr1	+	OSBPL9	ENSG00000117859	51756320	51756358	50	88	0.689204	101.467	83.3947	-3397.24	-2853.87	0	0	1.11112	5.71586e-07	0.0244633
34481	ENSG00000117859	chr1	+	OSBPL9	ENSG00000117859	51651991	51652041	112	162	1.22806	65.79	64.76	-3441.13	-3246.08	5.21305e-12	2.23113e-07	0.803105	2.64913e-10	1.1338e-05
34495	ENSG00000174891	chr3	+	RSRC1	ENSG00000174891	158203072	158203245	125	298	1.47363	121.171	376.221	-7012.87	-6767	1.97176e-13	8.43892e-09	1.45679	4.05578e-21	1.73583e-16
34529	ENSG00000104691	chr8	+	UBXN8	ENSG00000104691	30754665	30754787	70	192	0.351727	53.3873	116.756	-5426.17	-5179.81	2.12941e-13	9.11365e-09	1.79238	8.53957e-69	3.65485e-64
34531	ENSG00000136098	chr13	-	NEK3	ENSG00000136098	52141020	52141069	102	151	1.38531	23.5204	34.4643	-2981.13	-2540.86	1.11022e-16	4.75164e-12	0.693843	4.28657e-40	1.83461e-35
34536	ENSG00000114857	chr3	+	NKTR	ENSG00000114857	42620016	42620043	44	71	0.790157	203.435	66.1574	-2849.1	-2395.28	1.11022e-16	4.75164e-12	0.563298	4.45209e-77	1.90545e-72
34557	ENSG00000189077	chr7	-	TMEM120A	ENSG00000189077	75987923	75987984	92	153	0.630699	49.9262	50.9016	-5190.55	-4876.98	4.88498e-15	2.09072e-10	1.30547	4.04975e-08	0.00173325
34558	ENSG00000189077	chr7	-	TMEM120A	ENSG00000189077	75987538	75987602	68	132	1.3576	24.293	53.4023	-3682.42	-3495.45	9.18354e-12	3.93046e-07	1.25223	8.01362e-18	3.42975e-13
34559	ENSG00000132950	chr13	-	ZMYM5	ENSG00000132950	19838700	19838985	356	641	1.39845	59.1482	90.6746	-20779	-18331.1	0	0	0.778977	4.10754e-48	1.75798e-43
34597	ENSG00000144535	chr2	+	DIS3L2	ENSG00000144535	232198527	232198776	173	422	0.486328	11.496	5.27209	-6245.74	-3945.86	0	0	0.707673	2.42091e-97	1.03612e-92
34638	ENSG00000130714	chr9	+	POMT1	ENSG00000130714	131506114	131506220	151	257	0.647599	73.6132	31.2972	-4137.76	-3799.5	2.55351e-15	1.09288e-10	0.420226	2.84136e-33	1.21607e-28
34701	ENSG00000161791	chr12	-	FMNL3	ENSG00000161791	49658442	49658594	108	260	1.58644	8.70888	17.8109	-4221.07	-3347.56	0	0	1.13074	2.80927e-21	1.20234e-16
34744	ENSG00000090054	chr9	-	SPTLC1	ENSG00000090054	92079434	92079566	132	264	0.438221	34.0966	31.2708	-5309.97	-3650.34	0	0	1.05835	1.05204e-08	0.000450264
34819	ENSG00000179889	chr16	+	PDXDC1	ENSG00000179889	15008779	15008847	189	257	0.759868	245.485	260.625	-7278.19	-7106.72	1.19216e-11	5.10231e-07	0.941195	1.27906e-06	0.0547425
34836	ENSG00000174227	chr4	+	PIGG	ENSG00000174227	501101	501170	205	274	0.522116	11.3333	9.67754	-7092.14	-4755.31	0	0	0.927647	4.68763e-11	2.00626e-06
34867	ENSG00000173960	chr2	+	UBXN2A	ENSG00000173960	23968919	23969035	54	170	2.08001	3.69397	16.056	-4684.44	-3758.85	0	0	1.65131	1.25155e-62	5.35651e-58
34894	ENSG00000240344	chr2	-	PPIL3	ENSG00000240344	200882342	200882435	67	160	0.793456	215.626	165.446	-4832.91	-4518.45	1.25455e-14	5.36936e-10	0.868457	5.15142e-21	2.20476e-16
34911	ENSG00000108588	chr17	-	CCDC47	ENSG00000108588	63772777	63772863	282	368	0.618829	16.4535	13.3547	-8240.72	-2881.51	0	0	1.12329	0.000100367	1
34936	ENSG00000100413	chr22	-	POLR3H	ENSG00000100413	41532604	41532745	63	204	0.767308	74.9592	107.504	-5307.04	-4663.68	0	0	1.36905	1.47665e-30	6.31992e-26
35036	ENSG00000011021	chr1	+	CLCN6	ENSG00000011021	11815846	11815911	59	124	0.730537	55.5231	56.6769	-3087.17	-3027.76	5.35801e-08	0.00229318	1.07314	4.33657e-06	0.185601
35048	ENSG00000065357	chr12	+	DGKA	ENSG00000065357	55941510	55941584	73	147	1.30876	70.1791	74.0203	-4101.43	-3993.33	1.1341e-09	4.85382e-05	0.866853	3.66419e-12	1.56823e-07
35053	ENSG00000047578	chr16	+	KIAA0556	ENSG00000047578	27654608	27654736	131	259	1.33643	20.0195	13.1699	-6274.24	-6107.62	7.99349e-12	3.42114e-07	0.614185	4.76378e-104	2.03885e-99
35054	ENSG00000047578	chr16	+	KIAA0556	ENSG00000047578	27699534	27699599	172	237	0.570157	15.9731	9.94231	-4220.45	-3659.19	0	0	0.984935	1.40137e-19	5.99774e-15
35090	ENSG00000131018	chr6	-	SYNE1	ENSG00000131018	152130720	152130778	989	1047	1.27201	31.8448	28.2241	-14734.9	-14168.8	0	0	0.592891	5.75607e-154	2.46354e-149
35105	ENSG00000140199	chr15	-	SLC12A6	ENSG00000140199	34275345	34275389	94	138	1.35567	113.79	128.381	-4982.67	-3828.84	0	0	0.992101	1.88146e-60	8.05248e-56
35111	ENSG00000167323	chr11	+	STIM1	ENSG00000167323	4084673	4084765	235	327	0.594579	30.4538	25.3315	-6719.93	-4474.23	0	0	0.922237	0.00536473	1
35180	ENSG00000204138	chr1	+	PHACTR4	ENSG00000204138	28457832	28457859	53	80	0.773877	33.75	30.2315	-4658.39	-3767.49	0	0	0.989475	0.0105605	1
35277	ENSG00000116871	chr1	+	MAP7D1	ENSG00000116871	36174898	36175008	114	224	1.24991	130.573	153.093	-10163.3	-8953.34	0	0	0.863492	1.46715e-09	6.27927e-05
35323	ENSG00000204842	chr12	-	ATXN2	ENSG00000204842	111482787	111482831	184	228	0.665778	15.6705	22.5909	-5657.4	-4383.66	0	0	1.16354	1.66919e-39	7.14398e-35
35329	ENSG00000204842	chr12	-	ATXN2	ENSG00000204842	111464662	111464715	145	198	0.637762	88.1179	106.175	-6720.46	-6256.94	0	0	1.15707	1.04058e-47	4.45356e-43
35333	ENSG00000204842	chr12	-	ATXN2	ENSG00000204842	111510385	111510582	107	304	0.657925	81.9911	95.6967	-8820.47	-8656.03	1.02622e-11	4.39213e-07	1.11125	4.43529e-27	1.89826e-22
35379	ENSG00000112679	chr6	+	DUSP22	ENSG00000112679	335114	335163	82	131	1.25729	95.4898	85.3418	-4013.5	-3714.5	3.30846e-14	1.41599e-09	0.819903	1.63556e-51	7.00004e-47
35458	ENSG00000140262	chr15	+	TCF12	ENSG00000140262	57232291	57232430	105	244	0.792072	180.311	130.115	-7105.38	-7081.77	3.88155e-07	0.0166126	0.789934	3.37738e-107	1.44548e-102
35460	ENSG00000140262	chr15	+	TCF12	ENSG00000140262	57063750	57063823	72	145	0.663486	172.719	114.284	-4618.22	-4467.15	6.50419e-11	2.78373e-06	0.828802	1.66502e-46	7.12614e-42
35482	ENSG00000126698	chr1	-	DNAJC8	ENSG00000126698	28230131	28230252	101	222	0.46194	30.907	31.4421	-5105.94	-2964.16	0	0	1.33646	6.6007e-14	2.82503e-09
35485	ENSG00000070814	chr5	+	TCOF1	ENSG00000070814	150383062	150383172	200	310	1.80982	10.125	29.1	-9721.69	-8073.4	0	0	1.14157	6.61024e-61	2.82912e-56
35524	ENSG00000180061	chr19	-	TMEM150B	ENSG00000180061	55320391	55320458	127	194	1.25361	23.1082	39.9067	-3521.78	-3210.57	1.26565e-14	5.41687e-10	1.42432	2.03081e-21	8.69165e-17
35558	ENSG00000137075	chr9	-	RNF38	ENSG00000137075	36390467	36390616	193	342	1.25149	31.057	34.8792	-8732.28	-8103.71	0	0	0.730285	2.66433e-15	1.1403e-10
35600	ENSG00000135709	chr16	+	KIAA0513	ENSG00000135709	85081315	85081392	78	155	0.439346	8.04545	18.1461	-2495.72	-2249.88	3.56049e-13	1.52385e-08	3.25736	1.15125e-179	4.92722e-175
35613	ENSG00000119801	chr2	+	YPEL5	ENSG00000119801	30155850	30155910	296	356	0.663405	288.188	130.387	-9376.19	-8017.67	0	0	0.589436	4.51017e-21	1.93031e-16
35656	ENSG00000175634	chr11	+	RPS6KB2	ENSG00000175634	67432356	67432492	147	283	0.782151	21.6893	31.4504	-6549.85	-5294.61	0	0	1.65673	3.56797e-172	1.52706e-167
35661	ENSG00000154832	chr18	-	CXXC1	ENSG00000154832	50285325	50285351	245	271	0.671009	282.587	256.269	-10137.8	-9432.07	0	0	1.08107	3.41855e-08	0.00146311
35669	ENSG00000116095	chr2	+	PLEKHA3	ENSG00000116095	178488968	178489014	116	162	0.690747	14.6848	12.837	-4887.45	-3714.58	0	0	1.09221	3.17781e-11	1.36007e-06
35718	ENSG00000068354	chrX	+	TBC1D25	ENSG00000068354	48544869	48545023	109	263	0.68816	24.7078	19.3523	-5140.56	-4621.99	0	0	1.10542	0.449387	1
35802	ENSG00000072310	chr17	-	SREBF1	ENSG00000072310	17817548	17817591	201	244	0.759506	43.2442	46.4477	-8931.8	-4870.99	0	0	1.26502	1.55922e-72	6.67329e-68
35832	ENSG00000170502	chr4	+	NUDT9	ENSG00000170502	87438277	87438372	239	334	1.42242	99.4395	196.158	-8108.62	-7967.74	5.46316e-11	2.33818e-06	1.64224	4.84683e-51	2.07439e-46
35844	ENSG00000184381	chr22	-	PLA2G6	ENSG00000184381	38127407	38127458	78	129	1.3155	89.7108	152.775	-5928.26	-5134.89	0	0	1.04792	0.0175481	1
35850	ENSG00000102125	chrX	+	TAZ	ENSG00000102125	154414101	154414190	85	174	1.31235	67.3933	92.9466	-4990.83	-4599.21	3.33067e-16	1.42549e-11	0.91032	0.000107963	1
35856	ENSG00000120798	chr12	-	NR2C1	ENSG00000120798	95062850	95062887	230	267	1.34047	11.5135	15.8041	-5409.44	-3810.03	0	0	0.738099	6.63938e-67	2.84159e-62
35866	ENSG00000214135	chr3	-	AC024560.3	ENSG00000214135	197622187	197622330	164	307	0.756927	55.8741	74.5944	-8620.3	-8208.78	0	0	1.23209	4.12664e-48	1.76616e-43
36056	ENSG00000105341	chr19	-	ATP5SL	ENSG00000105341	41436392	41436472	136	216	1.23131	116.806	180.478	-8597.71	-8358.44	1.9762e-13	8.45793e-09	1.19322	1.11403e-17	4.76796e-13
36076	ENSG00000156931	chr3	+	VPS8	ENSG00000156931	184839698	184839752	32	86	1.30088	46.0509	24.9861	-2351.7	-1912.62	1.11022e-16	4.75164e-12	0.411841	1.36398e-117	5.8377e-113
36091	ENSG00000168385	chr2	+	SEPT2	ENSG00000168385	241324216	241324241	340	365	1.23124	405.86	389.13	-6214.6	-4664.92	0	0	0.830197	0.00242262	1
36263	ENSG00000114520	chr3	-	SNX4	ENSG00000114520	125489408	125489463	72	127	1.66185	64.6773	134.141	-3231.69	-3050.71	1.94831e-11	8.33856e-07	1.46414	1.56042e-57	6.67846e-53
36283	ENSG00000106976	chr9	+	DNM1	ENSG00000106976	128239985	128239996	51	62	0.420094	12.7045	14.2955	-2663.96	-1521.9	0	0	1.35726	1.17077e-76	5.01077e-72
36301	ENSG00000136243	chr7	+	NUPL2	ENSG00000136243	23197173	23197247	86	160	0.787632	14.0642	20.3615	-3883.47	-2774.03	0	0	1.12975	4.43614e-26	1.89862e-21
36326	ENSG00000138750	chr4	-	NUP54	ENSG00000138750	76136186	76136412	187	413	0.770207	133.873	176.733	-10395.5	-10112.2	1.27676e-14	5.46439e-10	1.20882	1.0149e-74	4.34366e-70
36333	ENSG00000171960	chr1	+	PPIH	ENSG00000171960	42675288	42675327	89	128	0.680858	62.7308	65.3077	-6844.9	-5380.46	0	0	1.48633	1.91896e-25	8.21296e-21
36456	ENSG00000119383	chr9	+	PPP2R4	ENSG00000119383	129127964	129128068	86	190	0.767953	37.5192	46.0625	-6600.03	-5192.38	0	0	1.41934	9.60987e-117	4.11293e-112
36484	ENSG00000161642	chr12	-	ZNF385A	ENSG00000161642	54371473	54371642	169	338	1.25132	85.3609	273.688	-9748.93	-7558.95	0	0	1.99722	5.94305e-231	2.54357e-226
36567	ENSG00000161513	chr17	-	FDXR	ENSG00000161513	74866446	74866568	113	235	0.64921	38.1352	97.2254	-5608.09	-5474.54	1.25041e-10	5.35165e-06	2.56021	1.96082e-171	8.39211e-167
36570	ENSG00000161513	chr17	-	FDXR	ENSG00000161513	74863896	74864067	170	341	1.61575	15.826	86.6345	-8980.21	-8903.82	3.13724e-09	0.000134271	2.49548	2.64979e-178	1.13409e-173
36588	ENSG00000140853	chr16	+	NLRC5	ENSG00000140853	57055436	57055519	62	145	1.30807	65.5211	131.057	-4503.11	-4229.89	9.4813e-14	4.0579e-09	1.44585	1.04208e-61	4.45998e-57
36595	ENSG00000140853	chr16	+	NLRC5	ENSG00000140853	57055433	57055519	62	148	1.30559	64.939	129.561	-4472.13	-3908.74	0	0	1.44585	1.04208e-61	4.45998e-57
36655	ENSG00000158161	chr1	-	EYA3	ENSG00000158161	28035544	28035680	85	221	1.20695	46.0754	80.6489	-4905.53	-4730.88	1.25817e-11	5.38485e-07	1.19236	1.83358e-24	7.84753e-20
36656	ENSG00000158161	chr1	-	EYA3	ENSG00000158161	28027789	28027926	85	222	0.368319	24.7482	18.6734	-5356.09	-4124.51	0	0	1.39385	2.58065e-92	1.10449e-87
36658	ENSG00000158161	chr1	-	EYA3	ENSG00000158161	27998284	27998351	58	125	0.390735	21.2052	25.7201	-3503.87	-2915.82	0	0	1.33263	3.37754e-31	1.44555e-26
36670	ENSG00000187109	chr12	-	NAP1L1	ENSG00000187109	76061010	76061087	141	218	0.536873	40.1201	27.8571	-7527.63	-3185.81	0	0	0.696422	1.09812e-175	4.69983e-171
36703	ENSG00000160305	chr21	+	DIP2A	ENSG00000160305	46504361	46504489	251	379	1.25045	31.9004	40.1523	-7765.36	-7739.84	2.2558e-07	0.00965459	0.837204	4.17038e-25	1.78488e-20
36704	ENSG00000184489	chr8	+	PTP4A3	ENSG00000184489	141427750	141427824	130	204	1.47837	45.5912	89.6486	-17102.3	-16103.2	0	0	1.07702	0.0158749	1
36710	ENSG00000107262	chr9	-	BAG1	ENSG00000107262	33262105	33262246	82	223	0.424816	49.2234	43.7429	-7342.08	-5314.86	0	0	1.36675	3.32267e-36	1.42207e-31
36726	ENSG00000119725	chr14	+	ZNF410	ENSG00000119725	73903960	73904110	191	341	0.599529	116.73	137.427	-9753.64	-9716.47	7.55818e-08	0.00323483	1.15127	1.16228e-123	4.97445e-119
36727	ENSG00000119725	chr14	+	ZNF410	ENSG00000119725	73920980	73921105	89	214	1.24329	106.358	160.028	-6643.12	-6445.9	2.48168e-12	1.06213e-07	1.02776	0.368902	1
36733	ENSG00000126653	chr17	+	NSRP1	ENSG00000126653	30156540	30156662	93	215	1.95522	6.23156	17.2705	-4292.95	-3293.81	0	0	1.20003	1.04426e-30	4.46933e-26
36758	ENSG00000132466	chr4	-	ANKRD17	ENSG00000132466	73139531	73140283	148	900	1.31763	70.3763	80.3424	-18159.8	-17748.9	0	0	0.872103	3.3359e-17	1.42773e-12
36775	ENSG00000163818	chr3	-	LZTFL1	ENSG00000163818	45831073	45831138	77	142	1.22353	129.673	115.119	-3808.89	-3583.39	1.21325e-12	5.1926e-08	0.802803	6.72922e-77	2.88004e-72
36776	ENSG00000163818	chr3	-	LZTFL1	ENSG00000163818	45827356	45827459	3012	3115	1.31742	105.908	114.682	-37285.9	-36256.6	0	0	0.77554	2.47493e-38	1.05925e-33
36798	ENSG00000067445	chrX	+	TRO	ENSG00000067445	54922578	54923768	88	1278	0.798119	55.4855	33.1777	-18254.3	-17941.1	6.66134e-16	2.85099e-11	0.692047	2.57804e-30	1.10338e-25
36818	ENSG00000166091	chr14	+	CMTM5	ENSG00000166091	23379031	23379123	340	432	0.63677	77.7255	192.394	-9231.74	-8440.13	0	0	2.17144	9.77233e-177	4.18246e-172
36838	ENSG00000079974	chr22	-	RABL2B	ENSG00000079974	50769905	50770016	97	208	1.24116	93.0541	89.3581	-5346.17	-5022.6	5.66214e-15	2.42334e-10	0.804547	7.85145e-10	3.36034e-05
36842	ENSG00000126391	chr11	+	FRMD8	ENSG00000126391	65393573	65393674	167	268	0.697925	69.0198	73.6411	-5969.04	-5595.56	4.44089e-16	1.90066e-11	1.39477	3.2503e-46	1.3911e-41
36859	ENSG00000159921	chr9	-	GNE	ENSG00000159921	36222777	36222998	182	403	0.744345	61.8054	50.2081	-8544.99	-8115.26	0	0	0.941982	2.18797e-10	9.36429e-06
36871	ENSG00000135341	chr6	-	MAP3K7	ENSG00000135341	90518447	90518562	3108	3223	1.43104	150.854	101.309	-36216.1	-35431.5	0	0	0.626757	2.37595e-283	1.01688e-278
36879	ENSG00000184164	chr22	+	CRELD2	ENSG00000184164	49922297	49922443	176	322	0.435454	46.0771	19.8253	-7199.59	-5409.45	0	0	0.997954	3.1928e-05	1
36946	ENSG00000164327	chr5	-	RICTOR	ENSG00000164327	39074111	39074158	97	144	1.37652	29.883	19.9255	-1724.89	-1132.19	0	0	0.653097	3.41703e-11	1.46246e-06
36950	ENSG00000188917	chrX	-	TRMT2B	ENSG00000188917	101037917	101038051	99	233	0.767077	90.1567	78.0224	-5189.45	-4952.26	3.98237e-13	1.70441e-08	0.975544	0.598945	1
36985	ENSG00000164548	chr7	-	TRA2A	ENSG00000164548	23531181	23531270	133	222	0.717138	112.747	123.247	-7789.03	-5634.25	0	0	0.886738	0.00174904	1
36989	ENSG00000184277	chr15	-	TM2D3	ENSG00000184277	101651696	101651773	157	234	1.37274	20.2825	35.2922	-4648.23	-3230.72	0	0	1.06199	0.537282	1
36997	ENSG00000015153	chr12	-	YAF2	ENSG00000015153	42210355	42210454	152	251	0.374018	23.5783	17.8965	-4923.02	-3809.34	0	0	1.133	4.65891e-13	1.99397e-08
37004	ENSG00000015153	chr12	-	YAF2	ENSG00000015153	42210548	42210619	152	223	0.493201	25.9366	29.4261	-6173.18	-4981.34	0	0	1.29136	4.91317e-26	2.10279e-21
37034	ENSG00000243406	chr13	-	MRPS31P5	ENSG00000243406	52183976	52184114	72	210	0.747812	27.9004	32.8714	-4969.67	-4872.61	1.31919e-09	5.64601e-05	1.04599	3.74665e-07	0.0160353
37036	ENSG00000166263	chr17	+	STXBP4	ENSG00000166263	54990825	54990957	124	256	0.623826	13.2462	9.82008	-3665.17	-3497.58	1.33074e-11	5.69541e-07	1.16641	1.37503e-19	5.88497e-15
37050	ENSG00000118507	chr6	+	AKAP7	ENSG00000118507	131169113	131169273	136	296	0.795119	69.5547	57.4672	-6519.92	-6395.96	1.69548e-10	7.25648e-06	0.990987	0.721431	1
37063	ENSG00000168003	chr11	+	SLC3A2	ENSG00000168003	62886437	62886568	143	274	0.68644	31.5115	45.1832	-7374.77	-4941.35	0	0	1.09986	5.82012e-08	0.00249095
37071	ENSG00000168003	chr11	+	SLC3A2	ENSG00000168003	62876787	62876879	92	184	1.48231	13.8832	32.5652	-13369	-10469.9	0	0	1.54451	4.20312e-12	1.79889e-07
37073	ENSG00000168003	chr11	+	SLC3A2	ENSG00000168003	62876784	62876879	92	187	1.47203	13.7184	31.9632	-13293.2	-9782.28	0	0	1.54451	4.20312e-12	1.79889e-07
37095	ENSG00000162144	chr11	-	CYB561A3	ENSG00000162144	61353784	61353992	154	362	0.773892	197.971	197.069	-11984.3	-11890.2	8.16211e-10	3.4933e-05	1.03406	0.000129226	1
37123	ENSG00000138642	chr4	+	HERC6	ENSG00000138642	88396851	88396987	127	263	0.69891	43.1434	26.3272	-4337.08	-4140.08	2.8052e-12	1.2006e-07	0.872704	3.78378e-05	1
37137	ENSG00000169727	chr17	+	GPS1	ENSG00000169727	82052378	82052459	67	148	0.772972	71.8241	74.6204	-4375.41	-3051.06	0	0	1.13861	0.0288052	1
37138	ENSG00000169727	chr17	+	GPS1	ENSG00000169727	82052256	82052459	67	270	0.671515	64.9926	59.3362	-6081.96	-4473.03	0	0	1.13861	0.0288052	1
37139	ENSG00000169727	chr17	+	GPS1	ENSG00000169727	82052259	82052459	67	267	0.672208	65.405	59.7687	-6179.19	-4642.82	0	0	1.13861	0.0288052	1
37171	ENSG00000166548	chr16	-	TK2	ENSG00000166548	66541879	66541953	53	127	0.482672	51.3345	44.7534	-2244.6	-2031.58	3.91198e-12	1.67429e-07	0.884031	0.00309365	1
37194	ENSG00000136754	chr10	-	ABI1	ENSG00000136754	26771075	26771089	100	114	1.23109	142.179	150.643	-6475.55	-5844.9	0	0	0.985872	0.00947061	1
37198	ENSG00000136754	chr10	-	ABI1	ENSG00000136754	26759062	26759238	185	361	0.738528	231.531	271.237	-10616.7	-10197.4	0	0	1.08302	1.06244e-13	4.54713e-09
37202	ENSG00000136754	chr10	-	ABI1	ENSG00000136754	26755655	26755741	185	271	0.746672	62.3343	54.439	-8040.23	-6169.04	0	0	1.08302	1.06244e-13	4.54713e-09
37213	ENSG00000136754	chr10	-	ABI1	ENSG00000136754	26759062	26759235	185	358	0.736511	232.025	271.724	-10567.2	-10104.8	0	0	1.08302	1.06244e-13	4.54713e-09
37215	ENSG00000135537	chr6	+	LACE1	ENSG00000135537	108401996	108402054	99	157	0.573661	15.4784	24.2155	-2741.66	-2679.29	3.00631e-08	0.00128667	1.50151	4.74744e-66	2.03186e-61
37217	ENSG00000128609	chr7	-	NDUFA5	ENSG00000128609	123551368	123551576	116	324	1.79378	4.6851	12.2873	-5296.2	-2943.59	0	0	1.12777	0.000719437	1
37221	ENSG00000128609	chr7	-	NDUFA5	ENSG00000128609	123546658	123546817	65	224	0.353852	52.6289	25.1226	-6247.55	-4420.2	0	0	1.06303	5.21793e-09	0.000223322
37267	ENSG00000166145	chr15	+	SPINT1	ENSG00000166145	40854397	40854522	26	151	0.63161	35.554	22.524	-2709.75	-2589.41	6.23611e-10	2.66899e-05	0.778139	5.41294e-09	0.000231669
37333	ENSG00000274211	chr17	+	SOCS7	ENSG00000274211	38364752	38364856	64	168	1.32156	19.774	27.2476	-4327.83	-4002	4.77396e-15	2.04321e-10	0.932353	1.0907e-13	4.66807e-09
37339	ENSG00000163864	chr3	-	NMNAT3	ENSG00000163864	139627616	139627764	183	331	1.33059	37.8649	103.801	-8146.41	-7833.74	4.66294e-15	1.99569e-10	2.47037	1.87257e-84	8.01442e-80
37431	ENSG00000107021	chr9	+	TBC1D13	ENSG00000107021	128790735	128790775	73	113	0.779646	94.325	98.2937	-3445.82	-3348.63	3.70141e-09	0.000158417	1.14615	1.27217e-11	5.44475e-07
37505	ENSG00000015133	chr14	-	CCDC88C	ENSG00000015133	91281162	91281308	68	214	0.52752	24.9315	16.7723	-4398.03	-3407.46	0	0	0.806113	1.69385e-73	7.24949e-69
37562	ENSG00000160410	chr19	+	SHKBP1	ENSG00000160410	40590244	40590422	96	274	1.20461	241.989	294.125	-9152.75	-9059.39	1.42524e-09	6.09989e-05	0.798261	4.08437e-45	1.74807e-40
37600	ENSG00000186792	chr3	-	HYAL3	ENSG00000186792	50293632	50293721	684	773	1.26475	54.4972	108.039	-29861.9	-29721.2	7.37166e-12	3.155e-07	1.33233	6.12754e-131	2.62253e-126
37656	ENSG00000118482	chr6	+	PHF3	ENSG00000118482	63684129	63685911	161	1943	0.485532	108.378	59.0882	-30885.8	-29704.7	0	0	0.659726	3.46329e-194	1.48226e-189
37659	ENSG00000130935	chr17	+	NOL11	ENSG00000130935	67722580	67722637	148	205	0.61833	182.154	197.329	-6668.75	-6611.06	2.50045e-08	0.00107017	1.14243	6.42683e-80	2.75062e-75
37661	ENSG00000273136	chr1	+	NBPF26	ENSG00000273136	120822104	120822267	51	214	1.48197	22.839	13.7868	-2295.49	-1863.98	1.11022e-16	4.75164e-12	0.289849	7.38891e-29	3.16238e-24
37677	ENSG00000104972	chr19	+	LILRB1	ENSG00000104972	54635104	54635179	122	197	0.709368	45.4067	48.7433	-3288.94	-2767.74	0	0	1.16639	3.49608e-28	1.49629e-23
37684	ENSG00000186818	chr19	+	LILRB4	ENSG00000186818	54667635	54667793	52	210	0.565858	128.622	53.8244	-8311.8	-7437.61	0	0	0.813784	3.76641e-20	1.61199e-15
37685	ENSG00000186818	chr19	+	LILRB4	ENSG00000186818	54667638	54667793	52	207	0.563259	129.827	54.0548	-8310.83	-7442.1	0	0	0.813784	3.76641e-20	1.61199e-15
37721	ENSG00000197943	chr16	+	PLCG2	ENSG00000197943	81900612	81900780	120	288	1.23675	57.311	70.2054	-7132.76	-7048.47	2.78724e-09	0.000119291	0.995624	0.7	1
37733	ENSG00000277072	chr7	-	STAG3L2	ENSG00000277072	74885023	74885146	90	213	0.791367	579.537	338.88	-7611.65	-6584.83	0	0	0.684663	4.73516e-41	2.0266e-36
37734	ENSG00000277072	chr7	-	STAG3L2	ENSG00000277072	74888562	74888700	85	223	0.540384	18.779	19.8188	-5259.75	-1975.66	0	0	0.876098	0.00102669	1
37745	ENSG00000150593	chr10	+	PDCD4	ENSG00000150593	110876670	110876753	104	187	0.698727	47.9518	60.5693	-11977	-8997.13	0	0	1.65376	8.62437e-172	3.69114e-167
37750	ENSG00000076928	chr19	+	ARHGEF1	ENSG00000076928	41906457	41906620	86	249	1.40159	238.377	422.61	-8400.05	-8268.74	1.32759e-10	5.68196e-06	0.922613	3.90546e-07	0.016715
37762	ENSG00000167965	chr16	+	MLST8	ENSG00000167965	2207035	2207110	162	237	1.29815	105.207	208.22	-8390.65	-8276.71	3.54104e-10	1.51553e-05	1.30698	2.80754e-94	1.2016e-89
37779	ENSG00000137486	chr11	-	ARRB1	ENSG00000137486	75271701	75271724	70	93	0.726157	85.75	94.587	-4039.87	-3491.42	0	0	1.19915	2.58803e-28	1.10765e-23
37781	ENSG00000106723	chr9	+	SPIN1	ENSG00000106723	88462496	88462749	48	301	1.42299	185.592	136.552	-9975.66	-9832.98	3.41338e-11	1.46089e-06	0.740857	3.36579e-131	1.44052e-126
37788	ENSG00000060138	chr12	-	YBX3	ENSG00000060138	10703523	10703619	174	270	0.401203	128.93	40.138	-9060.45	-5241.78	0	0	0.850798	8.07068e-114	3.45417e-109
37802	ENSG00000185499	chr1	-	MUC1	ENSG00000185499	155187455	155187576	149	270	1.34626	29.3616	162.905	-7878.57	-7643.41	2.51466e-13	1.07625e-08	3.11097	3.10997e-112	1.33104e-107
37805	ENSG00000185499	chr1	-	MUC1	ENSG00000185499	155188008	155188063	136	191	1.23317	30.7	114.259	-4280.62	-4170.06	9.12603e-10	3.90585e-05	2.86913	2.42079e-125	1.03607e-120
37809	ENSG00000185499	chr1	-	MUC1	ENSG00000185499	155187722	155187858	121	257	0.773667	27.9982	105.206	-5684.07	-5516.17	1.64357e-11	7.03433e-07	3.35276	4.13298e-112	1.76887e-107
37842	ENSG00000105135	chr19	-	ILVBL	ENSG00000105135	15123375	15123576	127	328	0.767676	137.108	149.225	-9515.61	-9352.15	1.13792e-11	4.8702e-07	0.996272	0.657364	1
37844	ENSG00000126453	chr19	+	BCL2L12	ENSG00000126453	49667019	49667161	114	256	1.31736	132.773	417.06	-7817.65	-7499.31	5.32907e-15	2.28079e-10	1.83809	1.18509e-162	5.07207e-158
37848	ENSG00000126453	chr19	+	BCL2L12	ENSG00000126453	49667022	49667161	114	253	1.31616	133.047	417.635	-7744.71	-7445.26	1.32117e-14	5.65446e-10	1.83809	1.18509e-162	5.07207e-158
37859	ENSG00000005889	chrX	+	ZFX	ENSG00000005889	24173607	24173723	85	201	0.290673	22.4246	13.2953	-11838	-9199.04	0	0	1.11439	4.65499e-09	0.000199229
37903	ENSG00000130066	chrX	+	SAT1	ENSG00000130066	23784294	23784403	83	192	0.449963	521.947	366.328	-7810.18	-6088.86	0	0	1.2539	1.17058e-54	5.00995e-50
37916	ENSG00000134955	chr11	+	SLC37A2	ENSG00000134955	125084234	125084319	62	147	2.04038	44.7206	82.0941	-2608.85	-2347.58	2.25597e-13	9.65534e-09	1.2509	8.72054e-35	3.7323e-30
37965	ENSG00000174483	chr11	+	BBS1	ENSG00000174483	66515540	66515586	272	318	1.2301	52.9293	47.3696	-5422.77	-5352.5	9.12268e-09	0.000390442	0.615222	4.1321e-90	1.7685e-85
37970	ENSG00000174483	chr11	+	BBS1	ENSG00000174483	66511205	66511239	76	110	0.708771	39.7353	35.3456	-5885.06	-5628.92	9.30367e-14	3.98188e-09	0.778048	2.30621e-86	9.87033e-82
37981	ENSG00000148399	chr9	-	DPH7	ENSG00000148399	137576309	137576402	87	180	0.69766	62.4543	45.3333	-5351.3	-4900.85	0	0	0.901816	9.04535e-07	0.0387132
37992	ENSG00000166411	chr15	+	IDH3A	ENSG00000166411	78156908	78157162	62	316	0.598187	41.0138	23.0384	-5979.63	-4677.52	0	0	0.959329	1.97895e-06	0.0846972
38022	ENSG00000175354	chr18	-	PTPN2	ENSG00000175354	12819214	12819282	209	277	0.576249	41.625	31.4412	-7904.73	-5949.59	0	0	0.779048	3.30669e-136	1.41523e-131
38037	ENSG00000188706	chrX	-	ZDHHC9	ENSG00000188706	129814658	129814795	48	185	0.682457	81.4343	75.3832	-5732.97	-5601.8	1.37413e-10	5.88115e-06	1.03969	6.55416e-06	0.280511
38116	ENSG00000154710	chr7	+	RABGEF1	ENSG00000154710	66783675	66783841	166	332	0.785588	51.5316	41.6416	-6450.13	-6350.22	8.47886e-10	3.62887e-05	0.970491	5.6983e-09	0.000243881
38134	ENSG00000141127	chr17	+	PRPSAP2	ENSG00000141127	18867282	18867334	150	202	1.33157	117.385	123.062	-5106.42	-4950.01	4.14455e-11	1.77383e-06	0.773787	2.20074e-77	9.41894e-73
38141	ENSG00000141127	chr17	+	PRPSAP2	ENSG00000141127	18872583	18872649	150	216	0.736578	171.455	146.375	-7430.63	-7284.15	4.33306e-11	1.8545e-06	1.04942	0.899898	1
38142	ENSG00000141127	chr17	+	PRPSAP2	ENSG00000141127	18882568	18882683	172	287	1.24057	83.9457	132.02	-6508.64	-6466.44	9.15694e-08	0.00391908	1.31999	5.03797e-43	2.1562e-38
38145	ENSG00000141127	chr17	+	PRPSAP2	ENSG00000141127	18867257	18867334	150	227	1.3244	80.8636	85.1786	-5332.83	-4721.67	0	0	0.773787	2.20074e-77	9.41894e-73
38163	ENSG00000179988	chr10	+	PSTK	ENSG00000179988	122986869	122986962	75	168	0.770833	37.8978	33.4597	-3950.55	-3255.52	0	0	0.931595	0.12183	1
38164	ENSG00000179988	chr10	+	PSTK	ENSG00000179988	122987334	122987504	93	263	0.694764	24.325	13.925	-4891.32	-4373.37	0	0	0.817269	2.82234e-06	0.120794
38176	ENSG00000124275	chr5	+	MTRR	ENSG00000124275	7886615	7886703	153	241	1.35494	61.2812	70.0085	-7520.98	-7358.34	1.42152e-11	6.08396e-07	0.880155	3.40443e-22	1.45706e-17
38195	ENSG00000213397	chrX	-	HAUS7	ENSG00000213397	153464988	153465055	61	128	0.783345	103.228	86.6604	-4592.17	-4471.37	4.5353e-10	1.94106e-05	0.873837	9.40331e-27	4.02452e-22
38196	ENSG00000213397	chrX	-	HAUS7	ENSG00000213397	153454877	153455053	114	290	0.681997	25.8793	24.5895	-8536.11	-7394.99	0	0	1.00289	0.809654	1
38261	ENSG00000092853	chr1	-	CLSPN	ENSG00000092853	35753745	35753936	256	447	0.776547	116.455	163.224	-20857.2	-20735.6	5.2216e-11	2.23479e-06	1.43572	1.24213e-189	5.31618e-185
38292	ENSG00000167977	chr16	+	KCTD5	ENSG00000167977	2697906	2697997	108	199	0.769428	114.706	95.8654	-5279.92	-5207.28	1.00851e-08	0.000431632	1.00839	0.546497	1
38302	ENSG00000165983	chr10	+	PTER	ENSG00000165983	16505020	16505160	265	405	0.71084	55.8607	82.1714	-33265.1	-32094.9	0	0	1.20179	4.43499e-104	1.89813e-99
38314	ENSG00000064115	chr12	-	TM7SF3	ENSG00000064115	26983493	26983596	86	189	0.674602	99.7063	98.8228	-8419.72	-6815.28	0	0	1.08765	1.64442e-25	7.03795e-21
38335	ENSG00000011028	chr17	+	MRC2	ENSG00000011028	62689522	62689760	108	346	1.28253	38.4685	51.6964	-7816.91	-7592.85	3.13749e-13	1.34281e-08	0.807205	5.66648e-32	2.4252e-27
38378	ENSG00000137478	chr11	-	FCHSD2	ENSG00000137478	72842621	72842841	129	349	0.750316	295.675	170.252	-10729.6	-10483.9	9.51461e-14	4.07216e-09	0.684826	9.11621e-106	3.90165e-101
38409	ENSG00000104231	chr8	-	ZFAND1	ENSG00000104231	81708788	81708829	155	196	0.635431	24.0122	14.8598	-6142.37	-4224.07	0	0	0.971223	0.000149105	1
38418	ENSG00000204628	chr5	-	GNB2L1	ENSG00000204628	181240216	181240327	95	206	0.780687	170.365	228.673	-10713	-7858.94	0	0	1.08393	4.59935e-16	1.96848e-11
38432	ENSG00000204628	chr5	-	GNB2L1	ENSG00000204628	181240216	181240345	95	224	0.772656	169.413	221.603	-8314.32	-6046.45	0	0	1.08469	5.16599e-09	0.000221099
38448	ENSG00000204628	chr5	-	GNB2L1	ENSG00000204628	181237225	181237319	113	207	0.627992	211.548	184.681	-7794.83	-5610.97	0	0	1.30753	4.50813e-07	0.0192943
38451	ENSG00000063046	chr12	+	EIF4B	ENSG00000063046	53022254	53022366	54	166	2.4561	16.8862	39.6696	-6832.98	-3787.31	0	0	0.980525	0.950112	1
38462	ENSG00000127419	chr4	+	TMEM175	ENSG00000127419	948411	948615	38	242	0.401198	43.8873	15.9167	-4172.03	-3666.54	0	0	0.895067	0.112402	1
38468	ENSG00000127419	chr4	+	TMEM175	ENSG00000127419	948116	948154	183	221	0.766604	43.0592	39.8289	-4817.76	-4528.78	2.45359e-14	1.05011e-09	1.04526	0.225621	1
38470	ENSG00000127419	chr4	+	TMEM175	ENSG00000127419	948116	948615	183	682	0.4353	34.7725	16.2725	-8692.64	-7724.37	0	0	1.04526	0.225621	1
38471	ENSG00000127419	chr4	+	TMEM175	ENSG00000127419	948511	948615	38	142	0.348094	46.3173	13.988	-2974.59	-2246.09	0	0	0.895067	0.112402	1
38476	ENSG00000170889	chr19	+	RPS9	ENSG00000170889	54206553	54206724	186	357	0.640466	595.057	629.545	-15865.8	-12265.4	0	0	1.25495	4.37741e-12	1.87349e-07
38480	ENSG00000083845	chr19	+	RPS5	ENSG00000083845	58388418	58388480	108	170	1.26325	34.746	67.1935	-11444.7	-6772.1	0	0	1.08659	6.69831e-12	2.86681e-07
38484	ENSG00000172661	chr10	+	FAM21C	ENSG00000172661	45751482	45751553	87	158	1.22109	126.419	146.063	-5557.23	-5460.88	1.96867e-09	8.42573e-05	0.882165	5.39869e-59	2.31059e-54
38498	ENSG00000111605	chr12	+	CPSF6	ENSG00000111605	69258035	69258145	173	283	0.609143	70.9114	64.0591	-18976.2	-16267.9	0	0	1.02817	2.76163e-18	1.18195e-13
38564	ENSG00000137171	chr6	+	KLC4	ENSG00000137171	43062917	43063147	282	512	0.621914	72.5065	85.6283	-9765.29	-9432.18	9.99201e-16	4.27648e-11	0.985927	3.15582e-05	1
38574	ENSG00000123146	chr19	+	ADGRE5	ENSG00000123146	14397077	14397223	155	301	0.649843	131.396	52.5565	-9355.51	-7759.83	0	0	0.516554	4.33208e-139	1.85409e-134
38596	ENSG00000196655	chr11	+	TRAPPC4	ENSG00000196655	119020150	119020253	174	277	1.23608	131.57	310.687	-9008.08	-8983.98	3.5084e-07	0.0150156	1.84977	9.05478e-249	3.87536e-244
38616	ENSG00000124831	chr2	+	LRRFIP1	ENSG00000124831	237751200	237751271	125	196	0.205195	10.8662	3.85563	-6708.74	-3392.51	0	0	0.706309	3.27711e-93	1.40257e-88
38640	ENSG00000165669	chr10	-	FAM204A	ENSG00000165669	118341727	118341927	241	441	1.34671	80.1687	104.225	-9020.64	-5686.59	0	0	0.931594	1.41116e-07	0.00603964
38643	ENSG00000165669	chr10	-	FAM204A	ENSG00000165669	118322305	118322411	106	212	0.792411	12.217	10.8962	-5705.09	-3763.54	0	0	1.03235	0.0336755	1
38665	ENSG00000110492	chr11	+	MDK	ENSG00000110492	46382294	46382461	76	243	1.27807	225.039	288.121	-8889.34	-8830.94	1.90963e-08	0.000817304	0.672935	1.7012e-62	7.28098e-58
38803	ENSG00000046651	chrX	+	OFD1	ENSG00000046651	13763745	13763855	100	210	0.770146	205.684	213.45	-8040	-7802.31	2.59015e-13	1.10856e-08	1.00756	0.000269521	1
38805	ENSG00000046651	chrX	+	OFD1	ENSG00000046651	13751249	13751368	106	225	0.784866	155.527	83.6113	-5418.92	-5316.58	1.15803e-09	4.95625e-05	0.628143	2.4672e-176	1.05594e-171
38829	ENSG00000003756	chr3	+	RBM5	ENSG00000003756	50100532	50100605	69	142	0.798583	220.377	153.524	-4610.28	-4120.31	0	0	0.694384	9.14793e-144	3.91522e-139
38834	ENSG00000062598	chr20	-	ELMO2	ENSG00000062598	46393529	46393601	50	122	1.43602	50.6979	49.6424	-2414.92	-2176.42	9.87765e-13	4.22754e-08	0.899299	1.03387e-12	4.42488e-08
38842	ENSG00000115268	chr19	+	RPS15	ENSG00000115268	1439606	1439826	85	305	1.40536	48.4455	90.883	-14729.9	-10101.1	0	0	1.05894	1.64384e-07	0.00703547
38857	ENSG00000100479	chr14	-	POLE2	ENSG00000100479	49647293	49647360	115	182	1.20622	109.116	191.179	-5867.3	-3786.33	0	0	1.54238	8.68038e-12	3.71511e-07
38866	ENSG00000087884	chr11	+	AAMDC	ENSG00000087884	77855345	77855482	149	286	0.696573	23.9854	41.5693	-7373.97	-5972.91	0	0	1.31799	3.0438e-35	1.30271e-30
38882	ENSG00000158062	chr1	-	UBXN11	ENSG00000158062	26300926	26301024	100	198	0.72717	29.5383	28.0842	-3934.54	-3325.42	0	0	1.11247	5.42294e-05	1
38891	ENSG00000158062	chr1	-	UBXN11	ENSG00000158062	26300926	26301053	100	227	0.747622	24.3799	23.8268	-3821.7	-2677.31	0	0	1.11247	5.42294e-05	1
38898	ENSG00000158062	chr1	-	UBXN11	ENSG00000158062	26296919	26296995	126	202	1.2018	117.352	139.227	-5160.6	-5101.03	3.38826e-08	0.00145014	0.884001	1.15932e-35	4.96177e-31
38899	ENSG00000158062	chr1	-	UBXN11	ENSG00000158062	26294205	26294331	214	340	0.771481	166.617	134.188	-8105.94	-8015.58	1.64816e-09	7.05397e-05	0.908066	1.06308e-20	4.54986e-16
38945	ENSG00000168958	chr2	+	MFF	ENSG00000168958	227342745	227342819	88	162	1.32803	53.0338	72.7365	-6282.83	-5521.53	0	0	1.03312	0.283593	1
38953	ENSG00000168958	chr2	+	MFF	ENSG00000168958	227329606	227329783	111	288	0.669251	36.7655	24.1483	-9469.71	-7374.14	0	0	0.971866	0.0458579	1
38985	ENSG00000132676	chr1	+	DAP3	ENSG00000132676	155709033	155709125	79	171	1.49705	8.19837	21.4429	-4002.86	-2657.91	0	0	1.24254	6.04421e-07	0.0258686
39025	ENSG00000159314	chr17	-	ARHGAP27	ENSG00000159314	45404601	45404681	83	163	1.41209	94.8906	122.575	-6747.8	-6715	2.0295e-07	0.00868608	1.06957	5.04016e-08	0.00215714
39026	ENSG00000159314	chr17	-	ARHGAP27	ENSG00000159314	45404269	45404334	67	132	0.688435	63.7154	61.7538	-3870.93	-3624.19	3.95906e-13	1.69444e-08	1.02659	0.0160251	1
39030	ENSG00000074621	chr15	+	SLC24A1	ENSG00000074621	65651670	65651759	560	649	0.631235	21.3287	19.2893	-10897.7	-10496.8	0	0	0.959085	0.337398	1
39032	ENSG00000074621	chr15	+	SLC24A1	ENSG00000074621	65638128	65638181	2015	2068	0.577079	27.0236	12.8538	-22156.8	-21739.8	0	0	0.532053	0	0
39034	ENSG00000196305	chr9	-	IARS	ENSG00000196305	92288126	92288282	119	275	1.24448	304.591	291.171	-8545.49	-8386.13	1.87463e-11	8.02325e-07	0.965512	0.0594981	1
39035	ENSG00000196305	chr9	-	IARS	ENSG00000196305	92240643	92240691	125	173	0.775339	28.9635	35.5781	-5995.09	-4035.69	0	0	1.04311	0.03895	1
39064	ENSG00000164978	chr9	+	NUDT2	ENSG00000164978	34336300	34336341	93	134	0.451496	28.061	14.7988	-3333.26	-1712.47	0	0	1.14226	0.00013828	1
39065	ENSG00000164978	chr9	+	NUDT2	ENSG00000164978	34338713	34338847	93	227	0.705223	94.444	149.578	-5962.92	-3485.96	0	0	1.37047	8.37808e-14	3.58574e-09
39066	ENSG00000164978	chr9	+	NUDT2	ENSG00000164978	34336229	34336341	93	205	0.524738	22.7031	13.9353	-4048.98	-2502.75	0	0	1.14226	0.00013828	1
39083	ENSG00000154144	chr11	+	TBRG1	ENSG00000154144	124625671	124625903	70	302	1.64107	112.277	131.994	-8497.8	-8141.1	5.55112e-16	2.37582e-11	0.730764	1.19414e-63	5.11082e-59
39097	ENSG00000119979	chr10	+	FAM45A	ENSG00000119979	119111849	119111928	216	295	0.776536	200.842	172.278	-8884.83	-8852.91	1.51664e-07	0.00649108	1.13884	1.62757e-12	6.96582e-08
39101	ENSG00000185808	chr21	-	PIGP	ENSG00000185808	37072145	37072310	72	237	0.753575	19.1909	21.5348	-5594.11	-4741.67	0	0	1.00054	0.736671	1
39110	ENSG00000127616	chr19	+	SMARCA4	ENSG00000127616	11039458	11039553	218	313	0.537109	37.9737	47.0605	-13128.3	-10790.9	0	0	1.43959	1.32825e-179	5.68479e-175
39115	ENSG00000127616	chr19	+	SMARCA4	ENSG00000127616	11033767	11033865	227	325	0.717719	37.5663	38.602	-8543.9	-6631.26	0	0	1.19102	4.5959e-64	1.967e-59
39237	ENSG00000159110	chr21	+	IFNAR2	ENSG00000159110	33260597	33260727	168	298	0.792643	170.117	120.177	-36378.4	-35382.9	0	0	0.756765	3.71353e-39	1.58935e-34
39255	ENSG00000087470	chr12	+	DNM1L	ENSG00000087470	32738264	32738296	77	109	1.22507	162.602	159.805	-5879.09	-5241.76	0	0	0.936267	0.980541	1
39259	ENSG00000087470	chr12	+	DNM1L	ENSG00000087470	32710929	32711015	71	157	1.34519	199.381	171.686	-6276.93	-5937.2	2.22045e-15	9.50329e-11	0.766115	8.07767e-94	3.45716e-89
39261	ENSG00000087470	chr12	+	DNM1L	ENSG00000087470	32713209	32713371	86	248	0.462415	240.647	183.843	-6968.05	-6611.03	7.77156e-16	3.32615e-11	0.904808	8.48265e-22	3.63049e-17
39292	ENSG00000185418	chr15	-	TARSL2	ENSG00000185418	101657785	101657857	114	186	1.21308	27.4271	46.4375	-4690.68	-4392.5	1.85407e-14	7.93524e-10	0.980925	0.427062	1
39407	ENSG00000139218	chr12	-	SCAF11	ENSG00000139218	45974190	45975734	81	1625	0.793737	17.1844	16.6368	-19164.6	-16179.6	0	0	1.00794	0.977	1
39423	ENSG00000223482	chr10	-	NUTM2A-AS1	ENSG00000223482	87307957	87308060	53	156	0.412363	54.068	60.4442	-3576.17	-2635.05	0	0	1.56111	3.08076e-67	1.31853e-62
39438	ENSG00000139546	chr12	+	TARBP2	ENSG00000139546	53505135	53505262	117	244	0.790184	114.411	160.652	-9130.17	-9032.47	8.86991e-10	3.79623e-05	1.2433	1.13776e-51	4.8695e-47
39449	ENSG00000168255	chr7	-	POLR2J3	ENSG00000168255	102568010	102568184	86	260	1.22183	627.389	1156.61	-8991.24	-8124.56	0	0	1.14282	7.98864e-18	3.41906e-13
39531	ENSG00000103194	chr16	+	USP10	ENSG00000103194	84733053	84733105	107	159	0.626596	23.9663	31.7356	-3700.03	-2766.71	0	0	1.40799	3.08731e-12	1.32134e-07
39551	ENSG00000162337	chr11	+	LRP5	ENSG00000162337	68389881	68390052	396	567	1.3582	64.6491	158.789	-15121.8	-15098.4	1.39344e-07	0.00596377	1.40572	5.54031e-130	2.3712e-125
39580	ENSG00000173660	chr1	+	UQCRH	ENSG00000173660	46309897	46310044	26	173	0.67545	269.668	381.944	-9164.18	-7558.91	0	0	1.55477	2.45026e-74	1.04869e-69
39587	ENSG00000186815	chr12	+	TPCN1	ENSG00000186815	113288495	113288526	71	102	0.765232	14.3226	13.5323	-3561.5	-3018.19	0	0	1.11999	6.32155e-12	2.70556e-07
39631	ENSG00000078304	chr14	+	PPP2R5C	ENSG00000078304	101883257	101883349	110	202	1.22287	227.533	282.236	-7390.97	-7140.96	1.6076e-13	6.88038e-09	1.07046	2.03253e-13	8.69901e-09
39632	ENSG00000166912	chr15	-	MTMR10	ENSG00000166912	30976819	30976955	72	208	0.711001	50.4596	30.9835	-3580.49	-3337.17	3.24407e-13	1.38843e-08	0.714565	1.03586e-19	4.43337e-15
39657	ENSG00000009780	chr1	+	FAM76A	ENSG00000009780	27734031	27734183	54	206	1.59708	26.4408	33.3849	-5141.51	-4882.59	8.78186e-14	3.75855e-09	0.773651	6.41084e-47	2.74378e-42
39789	ENSG00000187244	chr19	+	BCAM	ENSG00000187244	44814152	44814288	182	318	1.84897	35.5864	80.8346	-7719.44	-7639.9	2.9991e-09	0.000128359	0.941033	5.46225e-10	2.33779e-05
39824	ENSG00000153406	chr16	-	NMRAL1	ENSG00000153406	4471314	4471449	238	373	0.645591	16.6852	20.4556	-9003.44	-7010.78	0	0	1.46036	1.70551e-189	7.29942e-185
39828	ENSG00000153406	chr16	-	NMRAL1	ENSG00000153406	4471357	4471449	238	330	0.614191	17.3505	20.2255	-8435.58	-6397.68	0	0	1.46036	1.70551e-189	7.29942e-185
39919	ENSG00000103126	chr16	-	AXIN1	ENSG00000103126	291190	291297	167	274	1.29467	47.8621	113.629	-10916.4	-9828	0	0	1.32291	5.78577e-250	2.47625e-245
39926	ENSG00000161800	chr12	-	RACGAP1	ENSG00000161800	49997040	49997204	95	259	0.767291	118.343	135.216	-7272.52	-7064.96	1.20015e-12	5.13653e-08	1.08636	5.08692e-35	2.17715e-30
39968	ENSG00000122025	chr13	-	FLT3	ENSG00000122025	28025284	28025415	82	213	0.783982	107.221	37.1336	-6179.95	-4186.57	0	0	0.316878	5.1724e-217	2.21373e-212
40023	ENSG00000197713	chr2	+	RPE	ENSG00000197713	210009657	210009736	140	219	0.671493	154.668	93.3228	-5370.79	-4555.43	0	0	0.650149	1.36301e-84	5.83356e-80
40053	ENSG00000162813	chr1	-	BPNT1	ENSG00000162813	220072850	220072957	48	155	1.20411	71.5864	88.8598	-4701.91	-4630.83	1.36656e-08	0.000584872	1.07702	7.46609e-13	3.19541e-08
40057	ENSG00000162813	chr1	-	BPNT1	ENSG00000162813	220066073	220066117	197	241	0.665278	4.875	14.108	-5836.67	-4353.71	0	0	1.12517	1.53586e-16	6.57331e-12
40069	ENSG00000185787	chr15	+	MORF4L1	ENSG00000185787	78884970	78885083	67	180	0.505373	47.2677	37.1327	-6195	-4072.85	0	0	1.1368	2.12848e-11	9.10968e-07
40086	ENSG00000185787	chr15	+	MORF4L1	ENSG00000185787	78884967	78885083	67	183	0.504323	47.5776	37.2414	-6149.97	-3931.24	0	0	1.1368	2.12848e-11	9.10968e-07
40107	ENSG00000162946	chr1	+	DISC1	ENSG00000162946	231701955	231702024	979	1048	2.02376	20.5	30.7536	-12897.8	-12666.4	5.80647e-14	2.48511e-09	0.735816	1.06366e-42	4.55238e-38
40110	ENSG00000162946	chr1	+	DISC1	ENSG00000162946	231749926	231750076	69	219	0.629578	33.75	26.6033	-4587.91	-4545.04	8.43791e-08	0.00361134	1.17136	5.15228e-05	1
40116	ENSG00000162946	chr1	+	DISC1	ENSG00000162946	231800108	231800210	54	156	0.57072	44.2696	18.2353	-10405.7	-10196.9	2.39142e-13	1.0235e-08	0.553663	1.72959e-14	7.40247e-10
40145	ENSG00000120616	chr10	-	EPC1	ENSG00000120616	32273014	32273082	141	209	0.500956	23.4007	12.9228	-5127.34	-2515.21	0	0	0.773685	4.54298e-58	1.94435e-53
40180	ENSG00000141027	chr17	-	NCOR1	ENSG00000141027	16151590	16151616	66	92	1.41707	46.5192	138.625	-3196.55	-2894.73	5.59552e-14	2.39483e-09	1.60982	3.07977e-163	1.31811e-158
40188	ENSG00000100014	chr22	+	SPECC1L	ENSG00000100014	24411588	24411704	102	218	0.679459	104.716	95.1185	-5286.39	-5025.62	1.25899e-13	5.38836e-09	1.13595	1.05909e-07	0.00453279
40211	ENSG00000132300	chr2	+	PTCD3	ENSG00000132300	86118921	86119044	104	227	0.703616	207.455	271.01	-6786.21	-6533.46	1.32894e-13	5.68772e-09	1.3649	7.99589e-93	3.42216e-88
40252	ENSG00000139631	chr12	-	CSAD	ENSG00000139631	53171326	53171441	79	194	1.44769	47.7565	45.4783	-4866.03	-4577.27	2.74225e-14	1.17366e-09	0.620255	1.37361e-154	5.87893e-150
40253	ENSG00000139631	chr12	-	CSAD	ENSG00000139631	53171177	53171441	79	343	1.38241	28.9536	27.0729	-6073.01	-5221.02	0	0	0.620255	1.37361e-154	5.87893e-150
40254	ENSG00000139631	chr12	-	CSAD	ENSG00000139631	53161127	53161191	81	145	0.65443	58.3438	31.8125	-4450.87	-4145.26	1.56541e-14	6.69982e-10	0.704142	1.93878e-73	8.2978e-69
40257	ENSG00000139631	chr12	-	CSAD	ENSG00000139631	53171273	53171441	79	247	1.36412	38.5551	34.9688	-5279.73	-4345.86	0	0	0.620255	1.37361e-154	5.87893e-150
40287	ENSG00000184313	chr1	+	MROH7	ENSG00000184313	54682656	54682794	154	292	1.42376	28.6667	13.3007	-4524.81	-3929.37	0	0	0.331455	6.07289e-289	2.59914e-284
40299	ENSG00000149716	chr11	-	ORAOV1	ENSG00000149716	69671749	69671819	117	187	0.680377	57.6893	99.2679	-5100.45	-4905.18	3.75833e-12	1.60853e-07	1.37869	2.35109e-33	1.00624e-28
40333	ENSG00000123136	chr19	-	DDX39A	ENSG00000123136	14410421	14410605	118	302	0.617236	85.5571	80.5177	-11068.4	-9198.55	0	0	1.07908	2.35291e-17	1.00702e-12
40358	ENSG00000126858	chr17	+	RHOT1	ENSG00000126858	32211116	32211238	95	217	0.745224	47.8934	54.1066	-20787.8	-20351.8	0	0	1.10493	0.113178	1
40382	ENSG00000122545	chr7	+	SEPT7	ENSG00000122545	35831492	35831496	338	342	1.20361	229.938	279.812	-5164.45	-4304.82	0	0	1.11112	0.71331	1
40425	ENSG00000129292	chr8	+	PHF20L1	ENSG00000129292	132825035	132825157	56	178	0.327263	18.5225	10.2623	-4182.87	-2233.7	0	0	1.90011	7.8675e-153	3.36721e-148
40467	ENSG00000101473	chr20	-	ACOT8	ENSG00000101473	45855159	45855292	225	358	1.29053	90.4248	139.4	-8320.61	-5398.23	0	0	0.954192	0.00824669	1
40476	ENSG00000137522	chr11	+	RNF121	ENSG00000137522	71982761	71982915	141	295	1.23973	43.5503	70.276	-6645.4	-6423.1	5.08482e-13	2.17625e-08	1.00389	0.299894	1
40478	ENSG00000137522	chr11	+	RNF121	ENSG00000137522	71957227	71957264	97	134	0.70791	73.4189	69.1757	-3679.6	-2744.15	0	0	1.08012	0.142103	1
40552	ENSG00000223959	chr16	+	AFG3L1P	ENSG00000223959	89978810	89978878	163	231	0.647182	67.3676	55.9596	-5410.97	-5285.05	2.09323e-10	8.95881e-06	1.09402	9.26329e-06	0.396459
40573	ENSG00000004468	chr4	+	CD38	ENSG00000004468	15824881	15825016	129	264	0.682617	231.77	230.761	-7542.27	-7426.69	3.72549e-10	1.59447e-05	1.02888	0.000407265	1
40583	ENSG00000273559	chr17	-	CWC25	ENSG00000273559	38815625	38815741	236	352	0.590271	16.4073	17.1013	-10501.3	-7386.79	0	0	1.161	8.97124e-33	3.8396e-28
40585	ENSG00000273559	chr17	-	CWC25	ENSG00000273559	38810276	38810400	63	187	0.433088	90.1774	77.3952	-6364.16	-5225.77	0	0	1.26315	3.69539e-34	1.58159e-29
40706	ENSG00000141905	chr19	+	NFIC	ENSG00000141905	3453763	3453916	184	337	0.772743	41.884	76.1977	-8318.46	-7415.79	0	0	1.58456	2.46614e-25	1.05548e-20
40752	ENSG00000089486	chr16	-	CDIP1	ENSG00000089486	4514046	4514144	155	253	0.73497	82.9388	135.946	-6928.86	-6806.53	2.45268e-10	1.04972e-05	1.25644	1.81892e-14	7.78479e-10
40802	ENSG00000114439	chr3	+	BBX	ENSG00000114439	107772628	107773636	80	1088	1.39956	85.6972	185.454	-23224.4	-23151	1.21314e-09	5.19212e-05	1.11183	4.11743e-18	1.76222e-13
40812	ENSG00000146063	chr5	+	TRIM41	ENSG00000146063	181233413	181233435	230	252	0.730429	144.636	155.216	-8154.83	-7936.97	7.10543e-13	3.04105e-08	1.08145	6.8347e-25	2.92518e-20
40872	ENSG00000164331	chr5	-	ANKRA2	ENSG00000164331	73561130	73561288	65	223	0.597238	80.6424	69.4035	-9562.42	-8912.82	0	0	0.782116	4.20071e-90	1.79786e-85
40900	ENSG00000116353	chr1	-	MECR	ENSG00000116353	29203131	29203233	102	204	1.317	61.1299	113.488	-6738.78	-6695.86	8.44151e-08	0.00361288	1.23277	3.44587e-36	1.4748e-31
40947	ENSG00000172530	chr16	+	BANP	ENSG00000172530	88065267	88065332	38	103	0.487945	27.0962	16.0308	-3547.51	-2793.12	0	0	1.03772	8.8159e-15	3.77312e-10
41011	ENSG00000104325	chr8	+	DECR1	ENSG00000104325	90005448	90005731	84	367	0.4111	30.492	18.3781	-8726.35	-5277.31	0	0	1.18921	1.63672e-13	7.00498e-09
41061	ENSG00000117713	chr1	+	ARID1A	ENSG00000117713	26774980	26775220	96	336	1.3861	205.029	329.869	-10493.2	-10009.2	0	0	0.979674	0.00333918	1
41080	ENSG00000181192	chr10	+	DHTKD1	ENSG00000181192	12087535	12087729	211	405	1.32595	95.6495	81.5722	-11369.9	-11306	5.93873e-09	0.000254172	0.774383	6.7408e-122	2.885e-117
41085	ENSG00000071889	chrX	-	FAM3A	ENSG00000071889	154512314	154512411	23	120	0.765719	24.2397	30.2603	-4077.19	-3202.77	0	0	1.20908	9.40372e-31	4.0247e-26
41104	ENSG00000175287	chr9	+	PHYHD1	ENSG00000175287	128936583	128936645	55	117	1.49161	23.9839	32.4677	-2148.77	-1515.17	0	0	0.854795	0.00939012	1
41115	ENSG00000132004	chr19	-	FBXW9	ENSG00000132004	12691342	12691454	91	203	0.596732	50.1362	62.4732	-5539.74	-5347.43	3.63798e-12	1.55702e-07	1.55063	7.58257e-44	3.24527e-39
41119	ENSG00000005379	chr17	-	BZRAP1	ENSG00000005379	58304338	58304399	1216	1277	0.723141	176.779	90.1762	-20033.4	-19215.4	0	0	0.689144	1.83279e-237	7.84417e-233
41125	ENSG00000116754	chr1	+	SRSF11	ENSG00000116754	70247117	70247149	89	121	0.650698	92.8359	147.234	-5732.79	-4121.52	0	0	1.56896	1.11854e-136	4.78725e-132
41129	ENSG00000116754	chr1	+	SRSF11	ENSG00000116754	70231095	70231203	133	241	0.708659	418.299	253.37	-8258.41	-6084.67	0	0	0.843592	2.12721e-54	9.10425e-50
41134	ENSG00000116754	chr1	+	SRSF11	ENSG00000116754	70231859	70231975	133	249	0.779162	376.213	261.179	-9000.48	-7744.65	0	0	0.843592	2.12721e-54	9.10425e-50
41140	ENSG00000144677	chr3	+	CTDSPL	ENSG00000144677	37957111	37957143	154	186	0.797004	43.5078	62.4062	-5165.99	-4787.26	4.44089e-16	1.90066e-11	1.38302	3.24436e-25	1.38855e-20
41164	ENSG00000151726	chr4	-	ACSL1	ENSG00000151726	184780332	184780433	99	200	0.752257	61.9802	62.2203	-3576.57	-2998.04	0	0	1.06396	5.29442e-05	1
41246	ENSG00000143190	chr1	+	POU2F1	ENSG00000143190	167374108	167374296	119	307	0.797768	28.2726	27.9707	-6243.39	-6052.79	2.63689e-12	1.12856e-07	1.11561	8.56621e-26	3.66625e-21
41257	ENSG00000143190	chr1	+	POU2F1	ENSG00000143190	167303474	167303574	67	167	0.646451	15.28	12.18	-2406.12	-1565.95	0	0	1.06996	0.311796	1
41290	ENSG00000147439	chr8	-	BIN3	ENSG00000147439	22636525	22636586	136	197	1.23211	123.09	227.422	-4992.22	-4893.86	2.14566e-09	9.18321e-05	1.15935	6.83785e-07	0.0292653
41423	ENSG00000124193	chr20	+	SRSF6	ENSG00000124193	43459153	43459420	148	415	0.711431	578.009	413.961	-13248.5	-11881.7	0	0	0.808593	3.72176e-14	1.59288e-09
41424	ENSG00000007545	chr16	+	CRAMP1	ENSG00000007545	1666073	1666177	81	185	1.32746	39.5697	49.2957	-6209.48	-5758.41	0	0	0.918971	9.1286e-13	3.90695e-08
41447	ENSG00000108509	chr17	-	CAMTA2	ENSG00000108509	4982089	4982160	153	224	1.80109	32.6655	60.6761	-5745.68	-5577.72	1.31901e-11	5.64524e-07	0.915015	2.92337e-11	1.25117e-06
41485	ENSG00000122223	chr1	-	CD244	ENSG00000122223	160841210	160841485	110	385	1.35093	59.3409	54.7091	-10886.3	-9838.48	0	0	0.831171	1.16129e-76	4.97022e-72
41565	ENSG00000166927	chr11	+	MS4A7	ENSG00000166927	60385088	60385222	159	293	1.42747	285.797	561.562	-8244.41	-6978.62	0	0	1.57079	7.88155e-73	3.37322e-68
41577	ENSG00000134575	chr11	-	ACP2	ENSG00000134575	47245474	47245572	89	187	1.21071	77.2066	83.8776	-5893.56	-5744.19	4.4418e-11	1.90105e-06	0.968171	0.769474	1
41668	ENSG00000070831	chr1	+	CDC42	ENSG00000070831	22078706	22078881	154	329	0.649247	22.4914	15.4314	-7871.4	-4548.48	0	0	0.940465	5.13981e-05	1
41719	ENSG00000116237	chr1	-	ICMT	ENSG00000116237	6233474	6233643	217	386	0.75078	119.641	124.016	-8807.66	-8596.9	7.3741e-13	3.15604e-08	1.26146	1.41379e-23	6.0509e-19
41727	ENSG00000137814	chr15	+	HAUS2	ENSG00000137814	42558198	42558290	137	229	0.734767	93.5	151.024	-4561.15	-3738.35	0	0	1.65893	5.46067e-23	2.33711e-18
41730	ENSG00000137814	chr15	+	HAUS2	ENSG00000137814	42559339	42559408	92	161	1.29032	86.9638	154.993	-4624.17	-4137.44	0	0	1.15196	1.87053e-05	0.800567
41731	ENSG00000137814	chr15	+	HAUS2	ENSG00000137814	42560782	42560870	69	157	0.628492	43.5341	53.8636	-5343.79	-4769.47	0	0	1.42624	1.37105e-68	5.86794e-64
41736	ENSG00000097033	chr1	+	SH3GLB1	ENSG00000097033	86728403	86728489	92	178	0.420219	43.2122	23.0552	-4945.25	-3430.65	0	0	1.18466	1.27054e-40	5.43778e-36
41832	ENSG00000197283	chr6	+	SYNGAP1	ENSG00000197283	33442453	33442494	178	219	0.575541	16.378	11.0244	-18497.6	-17352.9	0	0	0.699205	2.07024e-68	8.86042e-64
41851	ENSG00000158483	chr11	+	FAM86C1	ENSG00000158483	71791736	71791819	62	145	1.38474	12.7922	28.494	-3801.01	-3287.75	0	0	1.33276	1.41485e-36	6.0554e-32
41869	ENSG00000090857	chr16	+	PDPR	ENSG00000090857	70131302	70131419	121	238	0.787825	122.974	92.3632	-7192.83	-6798.81	1.11022e-16	4.75164e-12	1.03084	0.126791	1
42054	ENSG00000118513	chr6	+	MYB	ENSG00000118513	135202414	135202669	110	365	2.52562	26.7863	54.6225	-9753.63	-7025.68	0	0	0.956524	4.14648e-07	0.0177465
42127	ENSG00000186635	chr11	-	ARAP1	ENSG00000186635	72704152	72704334	174	356	0.685882	141.503	235.595	-9285.86	-9220.87	1.00275e-08	0.000429166	1.41055	6.97798e-96	2.98651e-91
42173	ENSG00000182473	chr17	-	EXOC7	ENSG00000182473	76090329	76090397	145	213	0.778975	76.1287	73.2132	-8054.67	-7203.42	0	0	1.092	2.36525e-19	1.0123e-14
42175	ENSG00000182473	chr17	-	EXOC7	ENSG00000182473	76091143	76091235	68	160	0.645342	106.5	100.897	-6578.82	-5537.45	0	0	1.04925	0.000213126	1
42211	ENSG00000100099	chr22	-	HPS4	ENSG00000100099	26466051	26466104	96	149	0.773966	157.142	109.613	-3997.86	-3567.38	1.11022e-16	4.75164e-12	0.930894	6.72789e-21	2.87947e-16
42215	ENSG00000100099	chr22	-	HPS4	ENSG00000100099	26471213	26471388	94	269	0.610212	43.56	32.6386	-6684.3	-5162	0	0	0.982989	0.000210592	1
42279	ENSG00000160767	chr1	-	FAM189B	ENSG00000160767	155250276	155250821	68	613	0.791616	59.6775	53.2546	-10930.1	-10807.6	8.73773e-11	3.73966e-06	0.852732	2.68203e-08	0.00114788
42305	ENSG00000115355	chr2	-	CCDC88A	ENSG00000115355	55299839	55299919	265	345	0.789418	217.203	130.847	-8071.75	-7976.34	1.14996e-09	4.9217e-05	0.608433	9.40905e-282	4.02698e-277
42311	ENSG00000168970	chr15	+	JMJD7-PLA2G4B	ENSG00000168970	41843126	41843223	37	134	0.666814	26.3866	20.1649	-4068.85	-3509.26	0	0	1.18108	4.19917e-45	1.7972e-40
42323	ENSG00000106635	chr7	-	BCL7B	ENSG00000106635	73539882	73540052	79	249	1.24232	190.654	338.309	-7805.19	-7718.57	2.83696e-09	0.000121419	1.02057	0.335334	1
42341	ENSG00000156983	chr3	+	BRPF1	ENSG00000156983	9744224	9744508	323	607	1.58347	52.4692	84.3996	-14387.8	-14224	5.54368e-12	2.37264e-07	0.789549	1.04781e-82	4.48451e-78
42365	ENSG00000183696	chr7	+	UPP1	ENSG00000183696	48099670	48099787	64	181	1.38258	16.5748	18.9124	-2709.72	-2351.99	1.88738e-15	8.07779e-11	0.678155	3.77054e-36	1.61376e-31
42387	ENSG00000101152	chr20	+	DNAJC5	ENSG00000101152	63931109	63931182	171	244	1.38751	27.7089	62.9521	-34884.5	-34469.7	0	0	1.21209	8.6388e-258	3.69732e-253
42394	ENSG00000100225	chr22	+	FBXO7	ENSG00000100225	32478981	32479275	448	742	1.31864	386.73	912.385	-18615.7	-14066.7	0	0	1.50525	3.12598e-20	1.33789e-15
42419	ENSG00000266173	chr17	-	STRADA	ENSG00000266173	63714006	63714108	121	223	1.51263	149.127	158.25	-5332.02	-4828.81	0	0	0.718909	4.16604e-34	1.78302e-29
42430	ENSG00000095787	chr10	+	WAC	ENSG00000095787	28611255	28611481	122	348	0.422648	57.2268	22.1582	-9187.76	-6168.61	0	0	0.827178	3.09474e-167	1.32452e-162
42433	ENSG00000095787	chr10	+	WAC	ENSG00000095787	28534234	28534346	36	148	0.396719	41.3705	25.346	-6382.07	-3164.18	0	0	1.00328	0.000168837	1
42446	ENSG00000135535	chr6	-	CD164	ENSG00000135535	109370411	109370467	2499	2555	0.752014	1713.52	1107.62	-58543.8	-58394.7	2.36855e-12	1.01372e-07	0.675988	1.80979e-272	7.74574e-268
42448	ENSG00000137074	chr9	-	APTX	ENSG00000137074	32988083	32988129	187	233	1.2228	77.4946	114.652	-6993.55	-6679.55	5.77316e-15	2.47085e-10	1.18941	1.98811e-54	8.50891e-50
42455	ENSG00000137074	chr9	-	APTX	ENSG00000137074	32988083	32988124	187	228	1.22934	81.0366	121.037	-6966.54	-6636.45	2.77556e-15	1.18791e-10	1.18941	1.98811e-54	8.50891e-50
42459	ENSG00000137074	chr9	-	APTX	ENSG00000137074	32984631	32984857	103	329	0.676159	145.931	140.643	-7577.54	-7527.32	3.91393e-08	0.00167512	1.0468	2.66273e-05	1
42469	ENSG00000168411	chr16	-	RFWD3	ENSG00000168411	74660932	74661451	202	721	1.20375	122.777	164.485	-16382.9	-16041.3	4.44089e-16	1.90066e-11	0.974826	0.184829	1
42556	ENSG00000119139	chr9	+	TJP2	ENSG00000119139	69249375	69249485	212	322	0.650412	66.325	47.7386	-10925	-10494.1	0	0	0.662112	5.08788e-233	2.17756e-228
42562	ENSG00000089195	chr20	-	TRMT6	ENSG00000089195	5944805	5944914	91	200	1.34986	76.156	144.883	-6382.55	-6123.61	1.04361e-13	4.46654e-09	1.26661	5.63921e-38	2.41353e-33
42618	ENSG00000146918	chr7	-	NCAPG2	ENSG00000146918	158650832	158650972	103	243	1.32433	134.821	155.345	-8343.31	-8305.22	9.27839e-08	0.00397106	1.02344	0.623761	1
42717	ENSG00000170629	chr7	-	DPY19L2P2	ENSG00000170629	103184002	103184127	138	263	2.62656	8.828	14.634	-3493.98	-2745.05	0	0	0.600599	7.28119e-46	3.11628e-41
42730	ENSG00000158321	chr7	+	AUTS2	ENSG00000158321	70774028	70774099	95	166	0.588482	27.6655	13.3345	-2632.53	-1997.32	0	0	0.782372	2.73727e-40	1.17152e-35
42778	ENSG00000141480	chr17	+	ARRB2	ENSG00000141480	4716412	4716608	60	256	0.763089	327.688	247.352	-6995.27	-6764.06	4.67959e-13	2.00282e-08	0.87594	6.22571e-12	2.66454e-07
42798	ENSG00000156253	chr21	-	RWDD2B	ENSG00000156253	29008240	29008307	362	429	0.767103	44.3993	59.9067	-10419.4	-10020.2	0	0	1.34041	3.48366e-128	1.49097e-123
42803	ENSG00000011143	chr17	-	MKS1	ENSG00000011143	58214741	58214838	128	225	1.26493	60.5902	71.5593	-6669.22	-6410.36	8.17124e-14	3.49721e-09	1.21235	9.29165e-37	3.97673e-32
42804	ENSG00000011143	chr17	-	MKS1	ENSG00000011143	58214741	58214898	128	285	1.27668	39.4443	47.8089	-6668.36	-5189.95	0	0	1.21235	9.29165e-37	3.97673e-32
42887	ENSG00000147419	chr8	-	CCDC25	ENSG00000147419	27748495	27748598	202	305	1.20773	98.3592	344.163	-8313.38	-8166.71	4.4186e-11	1.89112e-06	2.17273	1.79899e-125	7.69951e-121
42912	ENSG00000145214	chr4	-	DGKQ	ENSG00000145214	965491	965529	115	153	0.740939	36.2039	29.0724	-4282.68	-3884.23	2.22045e-16	9.50329e-12	0.964164	0.0587188	1
42913	ENSG00000145214	chr4	-	DGKQ	ENSG00000145214	961688	961834	111	257	1.30434	39.1027	57.8305	-5782.22	-5650.07	1.21556e-10	5.20246e-06	1.02049	0.821676	1
42944	ENSG00000108651	chr17	-	UTP6	ENSG00000108651	31865366	31865438	342	414	1.21019	207.531	330.913	-9468.41	-9311.59	1.66183e-11	7.11245e-07	1.13791	4.8838e-05	1
42948	ENSG00000138326	chr10	+	RPS24	ENSG00000138326	78040204	78040225	110	131	0.702517	12458.8	15219.8	-6590.05	-5376.4	0	0	1.13811	0.0579994	1
42949	ENSG00000138326	chr10	+	RPS24	ENSG00000138326	78037965	78037982	110	127	1.96666	16.3088	45.3382	-4576.89	-1574.3	0	0	0.943232	0.0854984	1
42956	ENSG00000187951	chr15	+	ARHGAP11B	ENSG00000187951	30641522	30641617	74	169	0.487731	38.2079	22.5474	-3098.18	-2451.26	0	0	0.771023	3.12546e-59	1.33767e-54
42981	ENSG00000278259	chr17	-	MYO19	ENSG00000278259	36501852	36501961	166	275	1.26425	22.0894	34.3853	-6349.07	-4512.46	0	0	1.18037	4.44996e-113	1.90454e-108
43026	ENSG00000068885	chr3	-	IFT80	ENSG00000068885	160366043	160366152	89	198	1.39318	132.587	76.2271	-4565.04	-4377.41	6.71352e-12	2.87332e-07	0.585155	1.75874e-88	7.52725e-84
43049	ENSG00000104852	chr19	+	SNRNP70	ENSG00000104852	49102114	49102185	81	152	0.625319	428.412	397.525	-6740.1	-5319.74	0	0	1.14039	3.06277e-90	1.31084e-85
43051	ENSG00000104852	chr19	+	SNRNP70	ENSG00000104852	49102114	49103587	81	1554	0.662847	488.102	481.462	-41406.6	-38341.8	0	0	1.14039	3.06277e-90	1.31084e-85
43053	ENSG00000104852	chr19	+	SNRNP70	ENSG00000104852	49102114	49102173	81	140	0.62625	436.623	409.119	-6714.85	-5511.91	0	0	1.14039	3.06277e-90	1.31084e-85
43157	ENSG00000147383	chrX	+	NSDHL	ENSG00000147383	152831634	152831700	150	216	1.39214	11.3636	26.4545	-5038.09	-3673.37	0	0	1.39056	5.15162e-10	2.20484e-05
43171	ENSG00000076685	chr10	-	NT5C2	ENSG00000076685	103105358	103105381	91	114	1.26128	149.457	96.3804	-4556.38	-4034.08	0	0	0.569312	8.14385e-274	3.48548e-269
43189	ENSG00000104267	chr8	+	CA2	ENSG00000104267	85473693	85473811	197	315	1.24406	52.4767	770.032	-9488.12	-9463.14	3.19241e-07	0.0136632	7.9068	5.46427e-154	2.33865e-149
43219	ENSG00000101974	chrX	-	ATP11C	ENSG00000101974	139731651	139731755	2613	2717	0.454334	27.6851	20.113	-34581.8	-32785.1	0	0	0.828616	7.00009e-85	2.99597e-80
43255	ENSG00000113048	chr5	-	MRPS27	ENSG00000113048	72227050	72227275	142	367	0.381829	32.1667	16.9667	-7881.12	-5290.88	0	0	1.29152	2.18101e-86	9.33451e-82
43318	ENSG00000133805	chr11	+	AMPD3	ENSG00000133805	10478526	10478730	225	429	0.684798	45.6029	44.337	-9009.8	-8841.37	6.02007e-12	2.57653e-07	0.878489	4.15786e-34	1.77952e-29
43422	ENSG00000130734	chr19	+	ATG4D	ENSG00000130734	10547189	10547253	173	237	1.34266	79.0742	156.582	-7205.63	-6882.86	3.77476e-15	1.61556e-10	1.17578	6.82277e-81	2.92008e-76
43423	ENSG00000130734	chr19	+	ATG4D	ENSG00000130734	10546839	10547115	173	449	1.26643	60.269	111.834	-9741.01	-9606.88	6.24238e-11	2.67168e-06	1.39408	3.78008e-60	1.61784e-55
43425	ENSG00000130734	chr19	+	ATG4D	ENSG00000130734	10546839	10547253	173	587	1.27619	58.4964	106.677	-12336.4	-11886.8	0	0	1.17578	6.82277e-81	2.92008e-76
43462	ENSG00000162923	chr1	-	WDR26	ENSG00000162923	224413253	224413335	138	220	1.9722	9.03354	16.6738	-6853.22	-4355.86	0	0	1.05059	2.63377e-14	1.12723e-09
43490	ENSG00000124214	chr20	-	STAU1	ENSG00000124214	49174195	49174269	138	212	1.22227	136.135	242.264	-6793.81	-5382.91	0	0	1.1403	0.0121044	1
43493	ENSG00000124214	chr20	-	STAU1	ENSG00000124214	49165997	49166285	138	426	0.796861	19.5182	23.7378	-7879.76	-6579.87	0	0	1.06211	0.419051	1
43508	ENSG00000147576	chr8	+	ADHFE1	ENSG00000147576	66445218	66445414	154	350	1.23937	19.7564	14.2972	-4668.45	-4134.33	0	0	0.601197	7.59587e-99	3.25096e-94
43541	ENSG00000205571	chr5	+	SMN2	ENSG00000205571	70076521	70076574	110	163	1.27732	87.2075	163.731	-13722.8	-13073.8	0	0	1.29953	1.24015e-16	5.3077e-12
43691	ENSG00000242086	chr3	+	LINC00969	ENSG00000242086	195685818	195685939	113	234	1.67783	24.6198	42.6074	-7664.85	-3587.8	0	0	0.894846	2.95099e-06	0.126299
43694	ENSG00000242086	chr3	+	LINC00969	ENSG00000242086	195663624	195663767	162	305	0.765117	32.6451	40.778	-7885.95	-6117.29	0	0	1.26677	3.69719e-50	1.58236e-45
43755	ENSG00000026508	chr11	+	CD44	ENSG00000026508	35209965	35210054	230	319	0.516213	23.7107	6.50843	-7877.98	-4116.21	0	0	0.56091	4.91753e-240	2.10465e-235
43759	ENSG00000026508	chr11	+	CD44	ENSG00000026508	35211246	35211449	230	433	0.786451	29.3288	16.9594	-9290.49	-6076.17	0	0	0.56091	4.91753e-240	2.10465e-235
43803	ENSG00000142599	chr1	-	RERE	ENSG00000142599	8614561	8614686	105	230	1.28386	46.22	49.576	-4808.68	-4611.43	3.21987e-12	1.37807e-07	0.84732	1.92891e-37	8.25556e-33
43807	ENSG00000204852	chr12	+	TCTN1	ENSG00000204852	110647749	110647893	125	269	1.38526	33.9392	37.3455	-4530.16	-3455.95	0	0	0.788705	2.74884e-14	1.17648e-09
43848	ENSG00000005189	chr16	+	AC004381.6	ENSG00000005189	20843934	20844026	137	229	1.30379	94.1821	70.4565	-7839.49	-7675.55	1.209e-11	5.1744e-07	0.723172	3.21865e-114	1.37755e-109
43852	ENSG00000005189	chr16	+	AC004381.6	ENSG00000005189	20839755	20839859	120	224	0.729912	123.481	81.4207	-6249.74	-6154.85	1.46986e-09	6.29086e-05	0.819715	9.00713e-70	3.85496e-65
43913	ENSG00000120913	chr8	+	PDLIM2	ENSG00000120913	22591551	22591668	145	262	1.39902	81.4893	205.357	-12685.7	-11405	0	0	1.48022	2.77363e-95	1.18709e-90
43914	ENSG00000120913	chr8	+	PDLIM2	ENSG00000120913	22589298	22589374	78	154	1.27867	71.1579	156.793	-6199.69	-5986.89	1.36968e-12	5.8621e-08	1.48137	3.76812e-184	1.61272e-179
43915	ENSG00000164506	chr6	+	STXBP5	ENSG00000164506	147353323	147353373	65	115	1.27586	76.565	104.56	-6043.33	-5768.11	4.03011e-14	1.72485e-09	1.18902	2.06817e-80	8.85155e-76
43921	ENSG00000116750	chr1	-	UCHL5	ENSG00000116750	193027875	193027955	102	182	0.759519	23.4563	18.7344	-4552.17	-3022.8	0	0	1.08731	5.26448e-20	2.25315e-15
43937	ENSG00000127511	chr19	+	SIN3B	ENSG00000127511	16862884	16862979	207	302	0.673804	47.9632	26.8737	-6513.02	-5596.13	0	0	0.955257	0.0281204	1
43992	ENSG00000074603	chr15	-	DPP8	ENSG00000074603	65454263	65454415	142	294	1.40883	47.8766	53.4276	-7107.94	-6645.66	0	0	0.935526	1.59807e-05	0.68396
44023	ENSG00000020922	chr11	-	MRE11A	ENSG00000020922	94445810	94445893	58	141	1.39952	103.581	126.13	-6999.37	-6966.02	1.81575e-07	0.00777123	0.888721	1.9832e-39	8.48791e-35
44024	ENSG00000134146	chr15	-	DPH6	ENSG00000134146	35450685	35450803	61	179	0.797818	46.0551	104.388	-4105.41	-4009.26	2.28566e-09	9.78242e-05	1.72894	2.45183e-108	1.04936e-103
44060	ENSG00000138386	chr2	+	NAB1	ENSG00000138386	190683738	190683827	51	140	1.37107	124.289	102.343	-5309.09	-5063.77	2.39586e-13	1.0254e-08	0.77185	1.2593e-74	5.38968e-70
44067	ENSG00000076242	chr3	+	MLH1	ENSG00000076242	37008814	37008905	72	163	0.792264	156.025	169.56	-3954.74	-3858.78	3.15245e-09	0.000134922	1.03281	7.51657e-05	1
44138	ENSG00000205981	chr3	-	DNAJC19	ENSG00000205981	180986998	180987022	70	94	1.26911	215.302	422.677	-4004.25	-3699.69	3.71925e-14	1.5918e-09	1.30278	2.64613e-118	1.13252e-113
44142	ENSG00000164305	chr4	-	CASP3	ENSG00000164305	184631037	184631157	1805	1925	0.775593	162.873	308.035	-32662.5	-31186.2	0	0	1.92461	0	0
44186	ENSG00000145604	chr5	+	SKP2	ENSG00000145604	36168313	36168447	143	277	0.780923	122.224	130.795	-6975.9	-6895.95	4.0898e-09	0.000175039	1.25897	5.47912e-135	2.34501e-130
44199	ENSG00000164414	chr6	+	SLC35A1	ENSG00000164414	87506382	87506448	152	218	1.33783	126.769	123.473	-7039.8	-6884.04	2.38649e-11	1.02139e-06	0.81507	2.51744e-76	1.07744e-71
44200	ENSG00000164414	chr6	+	SLC35A1	ENSG00000164414	87508420	87508466	66	112	1.23791	134.12	130.332	-4796.73	-4525.2	9.01501e-14	3.85833e-09	0.928899	1.27392e-17	5.45223e-13
44204	ENSG00000141012	chr16	-	GALNS	ENSG00000141012	88837622	88837765	66	209	0.747487	35.542	38.5017	-4791.8	-4705.72	3.43551e-09	0.000147037	1.22136	3.71974e-57	1.59201e-52
44254	ENSG00000138443	chr2	+	ABI2	ENSG00000138443	203411285	203411371	158	244	1.28882	67.6657	58.718	-7519.24	-7003.33	0	0	0.763752	4.28666e-40	1.83465e-35
44264	ENSG00000138443	chr2	+	ABI2	ENSG00000138443	203394700	203394846	97	243	1.48306	80.0479	73.5086	-6294.84	-6253.79	9.09814e-08	0.00389391	0.591427	8.00046e-68	3.42412e-63
44299	ENSG00000187239	chr9	-	FNBP1	ENSG00000187239	129923844	129923996	109	261	0.761811	101.977	188.347	-9886.17	-8744.97	0	0	0.690804	2.67328e-189	1.14414e-184
44301	ENSG00000187239	chr9	-	FNBP1	ENSG00000187239	129923844	129924026	109	291	0.788963	99.3173	179.765	-10421.6	-9392.15	0	0	0.690804	2.67328e-189	1.14414e-184
44495	ENSG00000204351	chr6	+	SKIV2L	ENSG00000204351	31961196	31961386	53	243	0.724455	101.655	84.15	-6588.33	-6296.69	1.65423e-14	7.07995e-10	0.719035	1.9723e-56	8.44124e-52
44512	ENSG00000123562	chrX	-	MORF4L2	ENSG00000123562	103684681	103684729	101	149	0.770333	196.417	234.573	-5600.99	-4999.63	0	0	1.16953	1.13276e-17	4.8481e-13
44530	ENSG00000089123	chr20	-	TASP1	ENSG00000089123	13623446	13623514	120	188	0.736238	44.3493	38.3676	-3626.35	-3414.72	1.89171e-12	8.09633e-08	1.19497	8.6049e-11	3.68281e-06
44548	ENSG00000130244	chr19	+	FAM98C	ENSG00000130244	38406910	38407077	116	283	0.721569	53.512	112.584	-9796.94	-9380.18	0	0	1.7936	1.38415e-126	5.92403e-122
44558	ENSG00000148396	chr9	-	SEC16A	ENSG00000148396	136445052	136445111	77	136	1.23056	36.0932	74.5551	-4546.47	-4202.72	3.44169e-15	1.47301e-10	1.22314	1.02799e-52	4.39971e-48
44560	ENSG00000148396	chr9	-	SEC16A	ENSG00000148396	136445645	136445719	59	133	0.771737	89.8142	110.841	-4361.47	-4109.57	2.77334e-13	1.18696e-08	1.45013	7.52062e-11	3.21875e-06
44747	ENSG00000259316	chr15	-	CTD-2116N17.1	ENSG00000259316	64365986	64366075	404	493	1.29235	729.362	2136.71	-9730.16	-7630.35	0	0	1.55396	1.18872e-06	0.0508762
44791	ENSG00000103197	chr16	+	TSC2	ENSG00000103197	2053342	2053452	86	196	1.26577	83.9114	112.314	-6128.77	-6019.43	5.89399e-10	2.52257e-05	0.860005	3.10236e-11	1.32778e-06
44826	ENSG00000106144	chr7	+	CASP2	ENSG00000106144	143300380	143300440	90	150	0.616364	66.6208	37.0167	-5969.88	-4732.7	0	0	0.710917	1.00667e-86	4.30846e-82
44829	ENSG00000099917	chr22	+	MED15	ENSG00000099917	20582611	20582747	110	246	0.744281	162.357	198.996	-8132.41	-7860.01	4.25215e-14	1.81988e-09	1.17371	1.58695e-36	6.79198e-32
44856	ENSG00000137177	chr6	-	KIF13A	ENSG00000137177	17898168	17898180	60	72	2.10182	18.2708	39.4375	-2625.05	-2229.59	6.66134e-16	2.85099e-11	0.96132	0.00564835	1
44863	ENSG00000167535	chr12	+	CACNB3	ENSG00000167535	48824258	48824373	122	237	1.44046	39.9913	35.7478	-3949.88	-3706.77	2.70228e-13	1.15655e-08	0.88985	9.85883e-09	0.000421948
44864	ENSG00000167535	chr12	+	CACNB3	ENSG00000167535	48825163	48825243	19	99	0.565256	30.6906	13.45	-1776.85	-1463.62	2.79776e-14	1.19741e-09	0.60404	4.41251e-42	1.88851e-37
44876	ENSG00000184047	chr12	-	DIABLO	ENSG00000184047	122218266	122218397	110	241	1.21168	185.79	248.687	-8131.59	-8007.44	1.91392e-10	8.1914e-06	1.05774	0.164983	1
44892	ENSG00000144597	chr3	+	EAF1	ENSG00000144597	15432087	15432223	94	230	0.692101	46.6287	34.4467	-6821.03	-6602.76	5.90417e-13	2.52692e-08	0.983825	0.00359358	1
44899	ENSG00000204256	chr6	+	BRD2	ENSG00000204256	32975021	32975112	303	394	0.748483	150.019	157.615	-12686.3	-12158.4	0	0	1.01203	0.346589	1
44928	ENSG00000073921	chr11	-	PICALM	ENSG00000073921	85976623	85976682	104	163	0.776174	347.191	426.292	-5991.67	-5909.77	5.99829e-09	0.000256721	1.38873	6.59702e-159	2.82346e-154
44947	ENSG00000102078	chrX	+	SLC25A14	ENSG00000102078	130349824	130349867	94	137	0.656682	16.593	9.62791	-2706.01	-2171.41	0	0	0.63232	1.63921e-109	7.01566e-105
44958	ENSG00000011451	chr19	-	WIZ	ENSG00000011451	15428110	15428508	551	949	0.70962	49.9447	53.2205	-26868.7	-26311	0	0	1.24478	2.15107e-80	9.20638e-76
44979	ENSG00000154845	chr18	-	PPP4R1	ENSG00000154845	9562922	9563046	95	219	0.546933	59.9516	22.8669	-6297.13	-5377.67	0	0	0.849269	2.74628e-22	1.17538e-17
45005	ENSG00000132359	chr17	+	RAP1GAP2	ENSG00000132359	2962670	2962714	35	79	0.773871	35.7955	14.108	-1857.32	-1199.36	0	0	0.431931	2.13296e-67	9.12887e-63
45021	ENSG00000153310	chr8	-	FAM49B	ENSG00000153310	129879389	129879471	121	203	1.26677	240.479	426.799	-5381.12	-5249.5	2.27964e-10	9.75665e-06	1.27451	2.38251e-15	1.01969e-10
45098	ENSG00000005100	chr17	-	DHX33	ENSG00000005100	5455160	5455271	159	270	1.28128	50.5766	84.3221	-7975.07	-7942.38	1.36314e-07	0.00583411	1.31646	2.68844e-50	1.15063e-45
45131	ENSG00000101019	chr20	-	UQCC1	ENSG00000101019	35314688	35314765	113	190	0.218186	109.049	28.6753	-4581.31	-3247.44	0	0	1.26146	0.399882	1
45178	ENSG00000154370	chr1	-	TRIM11	ENSG00000154370	228400964	228401194	22	252	1.52461	60.3837	97.0359	-6230.14	-6099.81	1.42594e-10	6.10287e-06	0.972233	7.65357e-17	3.27565e-12
45498	ENSG00000111912	chr6	+	NCOA7	ENSG00000111912	125855020	125855240	113	333	1.28691	76.3125	96.1239	-6959.97	-6913.08	4.71112e-08	0.00201631	0.856317	1.03122e-14	4.41351e-10
45505	ENSG00000157637	chr17	-	SLC38A10	ENSG00000157637	81250070	81250093	176	199	0.780416	52.337	39.9674	-6711.1	-4623.45	0	0	1.21399	1.29374e-45	5.5371e-41
45523	ENSG00000100055	chr22	+	CYTH4	ENSG00000100055	37304172	37304286	148	262	1.44284	15.5461	8.07237	-5001.26	-3189.05	0	0	0.656936	8.73184e-77	3.73714e-72
45539	ENSG00000138050	chr2	-	THUMPD2	ENSG00000138050	39757248	39757368	71	191	0.709938	70.0917	63.8875	-4934.89	-4636.27	1.95399e-14	8.36289e-10	0.804492	1.56131e-58	6.68227e-54
45545	ENSG00000005801	chr11	-	ZNF195	ENSG00000005801	3362546	3362602	146	202	1.39537	39.125	63.5759	-5208.9	-4565.09	0	0	0.907718	1.244e-08	0.00053242
45594	ENSG00000128739	chr15	+	SNRPN	ENSG00000128739	24967029	24967152	95	218	3.85236	27.6524	136.455	-8135.78	-6545.96	0	0	1.07847	7.18661e-43	3.0758e-38
45605	ENSG00000128739	chr15	+	SNRPN	ENSG00000128739	24967029	24967240	95	306	2.89208	24.0521	89.8235	-8657.13	-6341.8	0	0	1.07847	7.18661e-43	3.0758e-38
45658	ENSG00000126214	chr14	+	KLC1	ENSG00000126214	103693553	103693634	66	147	0.750608	138.552	119.975	-4624.7	-4163.94	0	0	0.976995	0.219046	1
45666	ENSG00000126214	chr14	+	KLC1	ENSG00000126214	103687081	103687211	161	291	0.784733	158.702	169.387	-7809.01	-7011.32	0	0	1.07283	6.29901e-11	2.69591e-06
45743	ENSG00000103351	chr16	+	CLUAP1	ENSG00000103351	3526412	3526484	141	213	1.3845	47.1493	82.3264	-5585.48	-5481.44	9.27231e-10	3.96845e-05	1.3469	1.51478e-77	6.48311e-73
45752	ENSG00000153914	chr5	+	SREK1	ENSG00000153914	66158809	66158932	133	256	0.732747	173.222	101.368	-7407.06	-6843.49	0	0	0.765061	2.74787e-24	1.17606e-19
45753	ENSG00000153914	chr5	+	SREK1	ENSG00000153914	66156065	66158932	133	3000	0.654043	104.704	53.0353	-45716.8	-44203.7	0	0	0.765061	2.74787e-24	1.17606e-19
45763	ENSG00000178917	chr3	-	ZNF852	ENSG00000178917	44502965	44503056	126	217	1.61824	19.9341	21.783	-3708	-2665.23	0	0	0.850685	0.00157018	1
45782	ENSG00000131389	chr3	+	SLC6A6	ENSG00000131389	14443624	14443863	41	280	1.4607	44.1548	52.4937	-6818.03	-6711.94	5.50587e-10	2.35646e-05	0.826593	7.62699e-21	3.26428e-16
45786	ENSG00000131389	chr3	+	SLC6A6	ENSG00000131389	14468088	14468212	103	227	0.579427	55.6956	66.9476	-5234	-5150.67	3.69696e-09	0.000158226	0.91794	1.97785e-16	8.46502e-12
45803	ENSG00000136643	chr1	+	RPS6KC1	ENSG00000136643	213071006	213071041	254	289	1.47744	26.9786	37.3786	-4371.84	-3975.7	1.11022e-16	4.75164e-12	1.25819	1.55075e-08	0.000663704
45815	ENSG00000166226	chr12	+	CCT2	ENSG00000166226	69585751	69586009	64	322	0.464072	38.0833	38.0087	-6904.21	-5559.09	0	0	1.18122	0.0069798	1
45953	ENSG00000163633	chr4	-	C4orf36	ENSG00000163633	86932222	86932319	98	195	0.721286	42.9562	30.7964	-4955.04	-4884.69	9.61407e-09	0.000411473	0.763359	4.82522e-29	2.06515e-24
46018	ENSG00000099284	chr10	+	H2AFY2	ENSG00000099284	70091757	70091954	106	303	0.707754	39.7081	78.6954	-6477.67	-6186.78	1.43219e-14	6.12962e-10	1.26328	6.1065e-35	2.61352e-30
46028	ENSG00000007392	chr16	-	LUC7L	ENSG00000007392	190662	190802	29	169	0.381678	29.925	24.0036	-4551.09	-3288.84	0	0	1.1898	2.25466e-27	9.64971e-23
46046	ENSG00000101224	chr20	+	CDC25B	ENSG00000101224	3801722	3801802	134	214	1.32744	123.691	121.919	-7195.49	-7074.24	2.16707e-10	9.27482e-06	0.898141	7.04962e-12	3.01717e-07
46095	ENSG00000185619	chr4	+	PCGF3	ENSG00000185619	732400	732498	140	238	1.44422	35.7168	67.6709	-6513.85	-6161.37	9.99201e-16	4.27648e-11	0.94784	0.000497273	1
46100	ENSG00000185619	chr4	+	PCGF3	ENSG00000185619	732444	732498	140	194	1.67451	34.75	77.4722	-5823.94	-5329.55	0	0	0.94784	0.000497273	1
46114	ENSG00000064201	chr11	+	TSPAN32	ENSG00000064201	2303410	2303481	114	185	4.44957	6.99648	41.993	-5877.46	-4131.21	0	0	0.952015	3.05232e-10	1.30636e-05
46283	ENSG00000113761	chr5	+	ZNF346	ENSG00000113761	177023160	177023234	178	252	2.80829	6.27027	19.2736	-5886.87	-4690.75	0	0	0.788561	1.055e-34	4.5153e-30
46308	ENSG00000205531	chr11	-	NAP1L4	ENSG00000205531	2979207	2979237	58	88	1.26504	319.833	491.4	-2645.59	-1401.87	0	0	1.36139	0.00360642	1
46309	ENSG00000205531	chr11	-	NAP1L4	ENSG00000205531	2954301	2954410	29	138	0.623672	102.977	97.422	-5975.71	-4709.28	0	0	1.19535	9.61247e-33	4.11404e-28
46334	ENSG00000155096	chr8	-	AZIN1	ENSG00000155096	102839650	102839823	172	345	1.2722	292.29	373.932	-12269.2	-12254.2	5.24622e-07	0.0224533	1.13272	1.12041e-29	4.79524e-25
46362	ENSG00000168765	chr1	+	GSTM4	ENSG00000168765	109657590	109657671	64	145	0.7304	205.602	209.664	-5148.72	-5060.23	4.10384e-09	0.00017564	0.961522	0.00759681	1
46375	ENSG00000119185	chr2	-	ITGB1BP1	ENSG00000119185	9418626	9418732	78	184	1.25003	211.347	356.363	-5810.32	-4863.48	0	0	0.915445	0.983504	1
46395	ENSG00000100889	chr14	+	PCK2	ENSG00000100889	24103160	24103255	137	232	1.32644	54.2711	122.389	-13513.3	-12917.8	0	0	1.41572	2.06449e-102	8.83583e-98
46438	ENSG00000123191	chr13	-	ATP7B	ENSG00000123191	51958311	51958544	91	324	0.71559	21.3476	34.78	-7357.13	-7020.19	1.22125e-15	5.22681e-11	2.44768	7.14463e-206	3.05783e-201

## Sheet: dSpliceType_A3SS
A3SSID	geneName	chr	strand	symbol	A3SS	start	stop	changePoint_L	changePoint_R	SplicingRatio	Coverage1	Coverage2	SIC_ij	SIC_n	DS_p_value	DS_adj_p_value	DE_foldChange	DE_p_value	DE_adj_p_value
91	ENSG00000148337	chr9	-	CIZ1	ENSG00000148337	128180800	128180814	78	92	1.22752	205.446	372.196	-7758.66	-7701.11	2.85422e-08	0.00122158	1.18355	2.69251e-64	1.15237e-59
109	ENSG00000028277	chr19	-	POU2F2	ENSG00000028277	42096196	42096243	113	160	1.46593	21.8298	21.25	-3827.35	-3730.56	2.19819e-09	9.40803e-05	0.543306	4.8404e-107	2.07164e-102
198	ENSG00000177084	chr12	-	POLE	ENSG00000177084	132632489	132632508	173	192	1.37956	122.026	218	-6878.47	-6812.53	1.46597e-08	0.000627421	1.13678	1.12158e-11	4.80023e-07
311	ENSG00000145901	chr5	-	TNIP1	ENSG00000145901	151032384	151032400	96	112	1.32018	28.1094	38.6562	-6602.83	-5413.57	0	0	0.965384	0.0409627	1
354	ENSG00000006634	chr7	+	DBF4	ENSG00000006634	87900221	87900281	45	105	1.78883	56.3375	119.321	-3187.99	-2909.19	1.19571e-13	5.11752e-09	1.12036	3.76391e-13	1.61091e-08
393	ENSG00000136279	chr7	+	DBNL	ENSG00000136279	44058878	44058901	51	74	0.756051	26.5	29.3043	-3648.56	-2821.95	0	0	1.23581	8.69734e-34	3.72237e-29
423	ENSG00000175048	chr6	+	ZDHHC14	ENSG00000175048	157672724	157672768	102	146	0.752276	35.6307	39.3523	-14532.3	-14524.2	4.64438e-07	0.0198775	0.930848	6.2932e-08	0.00269343
443	ENSG00000100335	chr22	+	MIEF1	ENSG00000100335	39512232	39512317	177	262	0.629938	43.4706	50.3618	-7958.64	-7925.24	1.35515e-07	0.00579991	1.55603	6.53497e-111	2.7969e-106
599	ENSG00000163930	chr3	-	BAP1	ENSG00000163930	52402872	52402940	92	160	0.454896	59.9154	49.3272	-6953.32	-5660.09	0	0	1.27647	3.28863e-82	1.4075e-77
604	ENSG00000105669	chr19	-	COPE	ENSG00000105669	18899948	18900006	74	132	0.65652	14.819	14.6164	-4282.93	-2228.27	0	0	1.20322	3.95568e-81	1.69299e-76
733	ENSG00000124784	chr6	+	RIOK1	ENSG00000124784	7395021	7395052	204	235	1.40326	21.5565	33.6371	-6273.43	-5491.18	0	0	1.00405	0.0270247	1
759	ENSG00000092098	chr14	+	RNF31	ENSG00000092098	24149406	24149476	75	145	1.21391	125.15	215.086	-5401.9	-5348.27	5.60684e-08	0.00239967	1.09614	2.12291e-17	9.08584e-13
857	ENSG00000160298	chr21	-	C21orf58	ENSG00000160298	46317269	46317348	60	139	1.339	37.5886	50.2627	-6161.6	-5743.18	1.11022e-16	4.75164e-12	0.845254	1.36883e-111	5.85847e-107
858	ENSG00000160298	chr21	-	C21orf58	ENSG00000160298	46314881	46315049	164	332	0.744599	58.1667	56.9449	-7223.2	-6836.14	2.22045e-16	9.50329e-12	1.03785	0.284938	1
859	ENSG00000139641	chr12	+	ESYT1	ENSG00000139641	56134080	56134109	92	121	1.55805	28.7414	53.0517	-4185.69	-3773.95	2.22045e-16	9.50329e-12	1.1296	6.07255e-15	2.59899e-10
889	ENSG00000175029	chr10	-	CTBP2	ENSG00000175029	124994607	124994683	137	213	1.22214	128.405	212.487	-8341.28	-6985.14	0	0	1.16256	4.05291e-26	1.73461e-21
966	ENSG00000119616	chr14	+	FCF1	ENSG00000119616	74715821	74715950	71	200	0.490863	27.5426	20.5078	-6336.45	-4281.65	0	0	1.48736	1.02454e-235	4.38495e-231
973	ENSG00000142864	chr1	-	SERBP1	ENSG00000142864	67424960	67424977	71	88	1.41584	1274.68	3411.66	-6968.11	-6027.63	0	0	1.40667	3.51665e-93	1.50509e-88
1000	ENSG00000146083	chr5	-	RNF44	ENSG00000146083	176532130	176532193	125	188	0.792615	124.361	121.587	-7371.06	-6734.36	0	0	0.887321	9.90097e-45	4.23752e-40
1008	ENSG00000114867	chr3	+	EIF4G1	ENSG00000114867	184316072	184316131	93	152	0.61591	23.6229	33.2754	-5200.89	-3912.13	0	0	1.69055	7.86958e-103	3.3681e-98
1072	ENSG00000134905	chr13	-	CARS2	ENSG00000134905	110644484	110644606	98	220	0.565618	32.707	34.1127	-6961.75	-5076.66	0	0	1.44285	3.91832e-114	1.677e-109
1073	ENSG00000134905	chr13	-	CARS2	ENSG00000134905	110642522	110644182	206	1866	0.548813	24.7252	21.7405	-23890	-20714.3	0	0	1.38231	5.96777e-105	2.55415e-100
1112	ENSG00000100911	chr14	-	PSME2	ENSG00000100911	24145773	24145896	62	185	1.23645	81.4126	132.079	-5039.29	-4011.73	0	0	1.25853	2.36016e-56	1.01012e-51
1148	ENSG00000143771	chr1	+	CNIH4	ENSG00000143771	224375795	224379068	140	3413	0.759299	35.2522	29.2791	-36352.1	-35373.5	0	0	1.23075	0.038282	1
1165	ENSG00000213930	chr9	+	GALT	ENSG00000213930	34648048	34648114	129	195	0.387821	21.4545	9.91288	-4472.5	-2863.24	0	0	0.840034	1.33791e-48	5.7261e-44
1228	ENSG00000172534	chrX	-	HCFC1	ENSG00000172534	153952959	153953090	444	575	1.29018	40.6794	74.876	-16768.2	-15033.2	0	0	1.13206	4.49601e-35	1.92425e-30
1235	ENSG00000139197	chr12	+	PEX5	ENSG00000139197	7203432	7203455	92	115	1.20028	94.5435	123.348	-4166.29	-4120.94	1.43781e-07	0.00615368	0.95711	2.78113e-05	1
1250	ENSG00000101182	chr20	-	PSMA7	ENSG00000101182	62137427	62137465	62	100	0.516565	41.8421	33.6513	-5499.7	-3255.31	0	0	1.5302	1.16957e-143	5.00565e-139
1255	ENSG00000155275	chr4	+	TRMT44	ENSG00000155275	8449669	8449697	114	142	2.26508	25.625	51.3482	-5342.81	-4818.79	0	0	0.960715	8.72887e-06	0.373587
1257	ENSG00000100416	chr22	+	TRMU	ENSG00000100416	46350291	46350345	122	176	1.28339	41.5833	73.4398	-5321.59	-5044.09	4.9627e-14	2.12398e-09	1.30477	3.59984e-71	1.54069e-66
1277	ENSG00000115652	chr2	-	UXS1	ENSG00000115652	106164785	106164799	48	62	3.7786	31.4107	98.7679	-1857.9	-1358.11	0	0	0.993832	0.307393	1
1331	ENSG00000117360	chr1	+	PRPF3	ENSG00000117360	150344376	150344433	99	156	0.44426	58.4605	38.8289	-5236.97	-4440.45	0	0	0.727064	1.97881e-62	8.46909e-58
1355	ENSG00000095485	chr10	-	CWF19L1	ENSG00000095485	100261029	100261044	62	77	1.38696	86.0167	100.533	-3103.5	-2816.48	9.10383e-14	3.89635e-09	0.947536	0.00984496	1
1360	ENSG00000137804	chr15	+	NUSAP1	ENSG00000137804	41350988	41351032	143	187	1.23104	220.994	218.159	-6199.64	-6013.8	6.74094e-12	2.88506e-07	0.974014	0.00543751	1
1390	ENSG00000141030	chr17	-	COPS3	ENSG00000141030	17267978	17268045	92	159	0.600357	37.1679	41.8619	-5358.4	-3871.66	0	0	1.22732	1.51883e-05	0.650045
1392	ENSG00000141030	chr17	-	COPS3	ENSG00000141030	17276165	17276183	129	147	1.60018	17.8472	43.2222	-4151.12	-1753.56	0	0	1.32972	2.91317e-14	1.24681e-09
1403	ENSG00000161265	chr19	-	U2AF1L4	ENSG00000161265	35744422	35744738	98	414	0.739029	70.6994	49.375	-8070.27	-7169.49	0	0	0.719035	1.272e-43	5.44402e-39
1404	ENSG00000161265	chr19	-	U2AF1L4	ENSG00000161265	35744422	35744981	98	657	0.754663	66.0729	47.0045	-11860.1	-11209.9	0	0	0.720192	4.00318e-19	1.71332e-14
1413	ENSG00000089157	chr12	-	RPLP0	ENSG00000089157	120200832	120200891	101	160	1.224	942.487	2099.39	-6112.23	-3001.41	0	0	1.1097	0.494043	1
1442	ENSG00000156873	chr16	+	PHKG2	ENSG00000156873	30756355	30756366	90	101	0.656283	23.7955	16.3636	-5742.08	-3887.46	0	0	0.988262	0.308263	1
1511	ENSG00000019991	chr7	-	HGF	ENSG00000019991	81752248	81752262	127	141	0.387282	57.1429	17.375	-4585.61	-2563.18	0	0	0.497905	1.38309e-210	5.91951e-206
1535	ENSG00000109046	chr17	+	WSB1	ENSG00000109046	27307744	27309099	100	1455	0.750045	137.518	76.5116	-26767.6	-24644.8	0	0	0.800426	8.22819e-79	3.52158e-74
1581	ENSG00000138964	chr22	+	PARVG	ENSG00000138964	44186577	44187775	64	1262	0.57965	292.692	103.496	-27572.8	-26180.2	0	0	0.615864	7.18277e-94	3.07416e-89
1639	ENSG00000146707	chr7	-	POMZP3	ENSG00000146707	76618301	76618615	117	431	1.75612	20.4944	31.5653	-8518.42	-7051.28	0	0	0.631653	3.56985e-68	1.52786e-63
1698	ENSG00000135390	chr12	-	ATP5G2	ENSG00000135390	53669949	53670114	77	242	0.711017	40.5682	44.2773	-6761.83	-4270.54	0	0	1.18042	1.52422e-11	6.52349e-07
1705	ENSG00000151923	chr10	-	TIAL1	ENSG00000151923	119582558	119582608	98	148	0.775951	109	87.595	-5247.27	-5021.73	9.63452e-13	4.12348e-08	0.915382	1.71316e-16	7.33214e-12
1806	ENSG00000213593	chr11	+	TMX2	ENSG00000213593	57737836	57737912	60	136	1.34254	48.3586	75.5033	-5283.53	-4408.51	0	0	1.06248	0.0564281	1
2019	ENSG00000168010	chr11	+	ATG16L2	ENSG00000168010	72821199	72821547	99	447	0.762282	201.483	112.396	-12684.2	-12031.3	0	0	0.579491	6.39319e-126	2.73622e-121
2064	ENSG00000110074	chr11	+	FOXRED1	ENSG00000110074	126273316	126273335	110	129	3.34376	9.73684	37.6842	-4799.22	-3756.4	0	0	0.96818	0.0281766	1
2080	ENSG00000142046	chr19	+	TMEM91	ENSG00000142046	41383561	41383862	149	450	0.796271	67.5091	71.3405	-10328.9	-8541.41	0	0	0.92439	0.000175956	1
2108	ENSG00000178921	chr17	+	PFAS	ENSG00000178921	8266501	8266752	119	370	0.707228	38.4572	65.8127	-9808.57	-8658.13	0	0	1.52576	1.45566e-75	6.23009e-71
2181	ENSG00000141994	chr19	-	DUS3L	ENSG00000141994	5786846	5786919	96	169	0.693809	187.021	218.784	-5845.92	-4423.21	0	0	1.0693	1.08248e-14	4.63292e-10
2231	ENSG00000093010	chr22	+	COMT	ENSG00000093010	19964110	19964167	193	250	0.745105	14.75	12.5439	-8989.71	-5437.63	0	0	0.963731	3.34603e-10	1.43207e-05
2232	ENSG00000093010	chr22	+	COMT	ENSG00000093010	19962233	19962526	90	383	2.02735	20.7159	54.837	-13554.8	-10672.3	0	0	0.947668	0.358514	1
2295	ENSG00000061938	chr3	-	TNK2	ENSG00000061938	195870206	195870378	91	263	0.666439	31.2878	29.7776	-8592.92	-6132.2	0	0	1.05359	6.21499e-11	2.65996e-06
2299	ENSG00000083896	chr4	-	YTHDC1	ENSG00000083896	68318730	68318753	39	62	0.73823	138.272	104.076	-2238.87	-1766.07	1.11022e-16	4.75164e-12	0.846544	3.09293e-40	1.32374e-35
2321	ENSG00000181513	chr17	+	ACBD4	ENSG00000181513	45137722	45137759	86	123	1.41604	24.3446	31.1757	-3151.81	-2881.93	1.50102e-13	6.42422e-09	0.707707	1.87058e-84	8.0059e-80
2339	ENSG00000110200	chr11	-	ANAPC15	ENSG00000110200	72109929	72109940	341	352	0.313315	44.8864	38.9318	-10146	-6632.31	0	0	1.11929	0.000455098	1
2406	ENSG00000108395	chr17	-	TRIM37	ENSG00000108395	59001715	59001741	116	142	1.23861	16.8558	28.5769	-4306.58	-4023.52	4.65183e-14	1.99094e-09	1.10959	0.000143971	1
2453	ENSG00000133112	chr13	-	TPT1	ENSG00000133112	45337389	45337553	3917	4081	1.49394	108.84	150.884	-21733.1	-19973.5	0	0	0.751976	0.000111191	1
2463	ENSG00000110619	chr11	-	CARS	ENSG00000110619	3002054	3002174	83	203	0.700263	32.9146	51.6792	-4901.27	-4125.15	0	0	1.64221	5.93247e-108	2.53904e-103
2663	ENSG00000102710	chr13	-	SUPT20H	ENSG00000102710	37022081	37023044	69	1032	0.676195	66.8533	66.06	-18844.2	-17848	0	0	1.41477	5.56108e-94	2.38009e-89
2664	ENSG00000102710	chr13	-	SUPT20H	ENSG00000102710	37022081	37022317	69	305	0.649601	118.865	128.601	-9260	-8525.44	0	0	1.41477	5.56108e-94	2.38009e-89
2665	ENSG00000102710	chr13	-	SUPT20H	ENSG00000102710	37017329	37017364	83	118	1.22809	132.143	222.786	-3602.64	-3491.76	1.46698e-09	6.27851e-05	1.24403	1.55702e-106	6.6639e-102
2687	ENSG00000157870	chr1	+	FAM213B	ENSG00000157870	2588922	2588953	95	126	1.37942	25.9758	127.04	-3839.03	-3535.91	2.56462e-14	1.09763e-09	2.75928	7.1713e-71	3.06924e-66
2837	ENSG00000204120	chr2	+	GIGYF2	ENSG00000204120	232790698	232790715	179	196	0.707686	130.426	102.809	-7676.18	-7576.92	9.46585e-10	4.05129e-05	0.836349	1.23241e-31	5.27458e-27
2944	ENSG00000089053	chr12	-	ANAPC5	ENSG00000089053	121328459	121328497	142	180	1.20754	279.053	434.961	-6728.78	-6375.36	1.66533e-15	7.12747e-11	0.995216	0.118229	1
2975	ENSG00000198467	chr9	-	TPM2	ENSG00000198467	35682164	35682904	171	911	1.40348	10.0145	8.29493	-9100.11	-7656.29	0	0	0.885917	0.0205149	1
2988	ENSG00000266714	chr17	+	MYO15B	ENSG00000266714	75591601	75591615	74	88	1.48882	179.589	275.679	-4145.59	-3846.08	3.93019e-14	1.68208e-09	0.887325	2.91175e-28	1.2462e-23
3019	ENSG00000214087	chr17	-	ARL16	ENSG00000214087	81682150	81682675	115	640	0.65321	70.6533	54.8748	-13180.7	-11951.7	0	0	1.07296	0.0163696	1
3225	ENSG00000180902	chr2	+	D2HGDH	ENSG00000180902	241743622	241743638	139	155	1.37723	68.1094	141.859	-6669.87	-6289.66	3.33067e-16	1.42549e-11	1.12682	1.97098e-24	8.43558e-20
3238	ENSG00000170581	chr12	-	STAT2	ENSG00000170581	56355792	56355803	83	94	1.30963	134.659	113.591	-4373.51	-4261.83	8.10824e-10	3.47025e-05	0.821502	1.76317e-47	7.54618e-43
3239	ENSG00000092199	chr14	-	HNRNPC	ENSG00000092199	21263337	21263829	25	517	0.650424	390.325	437.747	-12708	-7354.32	0	0	1.09309	0.00817342	1
3296	ENSG00000115307	chr2	-	AUP1	ENSG00000115307	74527060	74527121	118	179	0.65818	106.705	132.32	-7551.06	-6296.61	0	0	1.33572	2.78501e-163	1.19196e-158
3297	ENSG00000139746	chr13	-	RBM26	ENSG00000139746	79365719	79365733	140	154	1.22167	32.2321	39.7857	-6175.34	-5682.16	0	0	1.01148	0.0356566	1
3314	ENSG00000196367	chr7	+	TRRAP	ENSG00000196367	98993538	98993591	90	143	1.24329	65.217	74.2311	-5083.02	-4852.54	5.63549e-13	2.41193e-08	0.859691	4.73029e-50	2.02452e-45
3326	ENSG00000121310	chr1	-	ECHDC2	ENSG00000121310	52905091	52906611	56	1576	0.535491	27.2885	12.0567	-16196.7	-15201.6	0	0	0.626368	2.19609e-121	9.39904e-117
3333	ENSG00000197586	chr20	+	ENTPD6	ENSG00000197586	25225162	25225204	56	98	0.647321	95.1548	67.7262	-4182.76	-3728.55	0	0	0.844479	1.91583e-16	8.19955e-12
3405	ENSG00000088038	chr19	+	CNOT3	ENSG00000088038	54145542	54145597	95	150	0.601758	25.9318	19.5409	-7314.24	-5434.94	0	0	0.907795	2.04366e-16	8.74665e-12
3470	ENSG00000101361	chr20	+	NOP56	ENSG00000101361	2655238	2655324	198	284	0.402141	46.4215	33.4273	-10911.4	-7583.64	0	0	1.50559	1.9907e-220	8.52e-216
3545	ENSG00000176715	chr16	+	ACSF3	ENSG00000176715	89145214	89145266	126	178	0.658196	24.8798	20.7788	-5672.92	-3010.46	0	0	1.09548	3.38314e-07	0.0144795
3626	ENSG00000204482	chr6	+	LST1	ENSG00000204482	31588497	31588517	22	42	1.44518	73.8625	137.725	-8275.35	-7800.45	0	0	1.02475	0.807801	1
3677	ENSG00000111364	chr12	+	DDX55	ENSG00000111364	123609939	123610002	149	212	1.24498	94.6429	183.619	-7067.21	-6989.3	5.56526e-09	0.000238187	1.27559	3.30261e-94	1.41349e-89
3685	ENSG00000157881	chr1	-	PANK4	ENSG00000157881	2510749	2510782	70	103	1.27501	27	44.303	-2580.94	-2266.88	2.86438e-14	1.22592e-09	1.32416	1.48533e-36	6.35705e-32
3728	ENSG00000061273	chr12	-	HDAC7	ENSG00000061273	47792005	47792669	133	797	0.450455	42.1171	48.593	-17484.5	-14345	0	0	1.77192	4.47145e-209	1.91374e-204
3760	ENSG00000125089	chr4	+	SH3TC1	ENSG00000125089	8236278	8237473	122	1317	1.25983	29.8178	31.1987	-18331.9	-16740.9	0	0	0.788738	1.38036e-141	5.9078e-137
3762	ENSG00000125089	chr4	+	SH3TC1	ENSG00000125089	8209665	8209747	199	281	0.793091	33.1433	38.4085	-5684.85	-5253.38	0	0	1.21441	5.59668e-54	2.39532e-49
3764	ENSG00000064687	chr19	+	ABCA7	ENSG00000064687	1057915	1057968	115	168	1.21188	62.4057	105.17	-4809.11	-4727.24	6.14865e-09	0.000263156	1.13728	6.18641e-12	2.64772e-07
3859	ENSG00000148737	chr10	+	TCF7L2	ENSG00000148737	113150983	113150997	86	100	1.71836	15.7321	37.1786	-3891.19	-3081.57	0	0	0.98539	0.134005	1
3990	ENSG00000103168	chr16	-	TAF1C	ENSG00000103168	84184990	84185060	138	208	0.759496	106.632	95.4714	-5322.58	-4106.37	0	0	0.887681	6.64951e-05	1
4012	ENSG00000111641	chr12	-	NOP2	ENSG00000111641	6566325	6566336	223	234	0.475314	134.159	125.341	-6896.5	-6209.53	0	0	1.38441	1.67568e-114	7.17172e-110
4026	ENSG00000167468	chr19	+	GPX4	ENSG00000167468	1106378	1106399	24	45	0.778571	32.119	44.4643	-2742.06	-1818.6	0	0	1.51955	9.28635e-118	3.97446e-113
4118	ENSG00000125447	chr17	-	GGA3	ENSG00000125447	75243167	75243258	103	194	0.257399	13.9725	3.66484	-4959.49	-2771.3	0	0	1.21241	3.59433e-17	1.53834e-12
4169	ENSG00000140264	chr15	+	SERF2	ENSG00000140264	43793687	43793709	108	130	0.798744	185.67	266.284	-13232.4	-11854.6	0	0	1.323	1.00447e-26	4.29904e-22
4224	ENSG00000213983	chr14	-	AP1G2	ENSG00000213983	23564160	23564221	113	174	0.581948	135.496	66.8279	-4735.64	-3998.18	0	0	0.697748	3.06754e-84	1.31287e-79
4263	ENSG00000125459	chr1	+	MSTO1	ENSG00000125459	155613425	155613461	184	220	0.460013	11.875	8.40278	-6266.65	-3899.92	0	0	1.20666	6.20544e-79	2.65587e-74
4268	ENSG00000174748	chr3	+	RPL15	ENSG00000174748	23917837	23917849	369	381	1.28982	230.562	339.854	-8363.34	-3944.94	0	0	1.17678	0.634828	1
4371	ENSG00000141279	chr17	+	NPEPPS	ENSG00000141279	47591904	47591955	164	215	0.693781	19.1275	20.5098	-6882.95	-5469.69	0	0	0.77086	6.43024e-54	2.75208e-49
4388	ENSG00000070423	chr19	-	RNF126	ENSG00000070423	651856	651915	244	303	1.65537	8.75424	19.5381	-7403.16	-5783.86	0	0	1.24576	3.06175e-18	1.3104e-13
4401	ENSG00000196547	chr15	+	MAN2A2	ENSG00000196547	90912517	90912541	236	260	1.58658	111.552	252.281	-8764.34	-8227.28	0	0	1.19727	4.64385e-48	1.98752e-43
4439	ENSG00000102858	chr16	+	MGRN1	ENSG00000102858	4686259	4688795	89	2625	0.708038	13.3021	14.8245	-23902.2	-20304.6	0	0	1.18224	4.12281e-13	1.76452e-08
4483	ENSG00000139636	chr12	-	LMBR1L	ENSG00000139636	49101264	49101323	13	72	0.584511	51.8178	50.3686	-2473.31	-2233.98	1.09757e-12	4.69747e-08	1.06623	7.03647e-16	3.01154e-11
4490	ENSG00000134644	chr1	-	PUM1	ENSG00000134644	30966198	30966278	215	295	1.26294	113.975	129.434	-8686.99	-8543.02	4.22491e-11	1.80822e-06	0.849996	1.04215e-30	4.46029e-26
4505	ENSG00000099622	chr19	+	CIRBP	ENSG00000099622	1270867	1270927	78	138	0.628188	214.079	210.004	-5321.12	-2856.77	0	0	0.963773	0.232001	1
4529	ENSG00000134802	chr11	-	SLC43A3	ENSG00000134802	57426353	57426389	363	399	2.03861	26.7361	82.0069	-10107.8	-8981.17	0	0	1.5559	2.77959e-193	1.18964e-188
4545	ENSG00000198131	chr19	+	ZNF544	ENSG00000198131	58246711	58246745	126	160	1.21526	114.515	142.897	-4228.14	-4141.93	6.16719e-09	0.00026395	0.877548	8.18135e-37	3.50154e-32
4550	ENSG00000112031	chr6	-	MTRF1L	ENSG00000112031	152995295	152995319	158	182	1.98674	44.5	83.5938	-4720.54	-4170.75	0	0	0.905112	3.43072e-07	0.0146831
4593	ENSG00000100908	chr14	-	EMC9	ENSG00000100908	24139615	24139789	69	243	1.32467	28.0086	47.7529	-5390.34	-4917.11	0	0	1.01101	0.498867	1
4610	ENSG00000175470	chr10	+	PPP2R2D	ENSG00000175470	131943968	131944094	112	238	1.35317	103.544	189.125	-5808.92	-5738.29	1.2103e-08	0.000517998	1.23691	9.1935e-38	3.93473e-33
4620	ENSG00000085872	chr19	-	CHERP	ENSG00000085872	16530881	16530913	111	143	1.20426	18.8906	37	-6128.95	-4978.45	0	0	1.2666	2.51222e-49	1.07521e-44
4686	ENSG00000166681	chrX	+	NGFRAP1	ENSG00000166681	103377463	103377509	78	124	1.2931	163.951	356	-12615.7	-11421.7	0	0	1.15252	1.25668e-08	0.000537848
4760	ENSG00000133943	chr14	+	C14orf159	ENSG00000133943	91188910	91188987	203	280	0.721279	182.36	154.347	-9400.65	-9252.57	3.01497e-11	1.29038e-06	0.95561	9.9512e-07	0.0425902
4831	ENSG00000023191	chr11	-	RNH1	ENSG00000023191	502182	502249	119	186	1.7101	128.433	505.571	-7741.93	-6821.4	0	0	2.1918	3.60135e-22	1.54134e-17
4884	ENSG00000168487	chr8	+	BMP1	ENSG00000168487	22201118	22201802	180	864	1.21852	32.6137	45.6023	-14094.9	-13192.8	0	0	0.85194	1.23455e-17	5.28375e-13
4895	ENSG00000100425	chr22	-	BRD1	ENSG00000100425	49787495	49787887	104	496	0.766056	39.8342	40.1977	-12996.3	-11232.3	0	0	1.06949	0.00987289	1
4900	ENSG00000092148	chr14	-	HECTD1	ENSG00000092148	31129308	31129448	695	835	1.24843	59.625	67.6571	-16898.3	-16542.7	1.11022e-16	4.75164e-12	0.982745	3.3532e-15	1.43514e-10
4911	ENSG00000141084	chr16	-	RANBP10	ENSG00000141084	67728512	67728601	121	210	0.79656	19.764	44.7388	-8224.95	-7178.31	0	0	1.92186	9.04099e-179	3.86946e-174
4987	ENSG00000196531	chr12	-	NACA	ENSG00000196531	56724524	56724549	71	96	1.3882	338.86	572.5	-3973.09	-2915.5	0	0	0.941171	0.304716	1
5009	ENSG00000150760	chr10	+	DOCK1	ENSG00000150760	127012232	127012294	72	134	1.30453	31.9395	15.9153	-2782.21	-2299.4	0	0	0.326898	5.75589e-116	2.46346e-111
5063	ENSG00000188976	chr1	-	NOC2L	ENSG00000188976	954083	954523	78	518	0.637106	38.4455	56.6943	-10836.6	-9391.39	0	0	1.34963	3.75375e-85	1.60657e-80
5120	ENSG00000121716	chr7	+	PILRB	ENSG00000121716	100356394	100356749	97	452	1.28981	78.1697	79.7993	-11415.7	-10513.6	0	0	0.673021	2.22928e-48	9.54108e-44
5165	ENSG00000087157	chr17	+	PGS1	ENSG00000087157	78414879	78414951	521	593	1.27444	72.6979	115.66	-13486.8	-13352.2	4.11664e-11	1.76188e-06	1.08677	0.391635	1
5218	ENSG00000161960	chr17	+	EIF4A1	ENSG00000161960	7578120	7578164	89	133	0.609906	558.648	513.216	-6475.16	-5077.27	0	0	1.24578	5.18061e-53	2.21725e-48
5237	ENSG00000109381	chr4	-	ELF2	ENSG00000109381	139072004	139072039	137	172	0.787135	42.6571	26.2286	-4872.79	-4262.74	0	0	0.806732	8.70882e-32	3.72729e-27
5254	ENSG00000140632	chr16	-	GLYR1	ENSG00000140632	4813839	4813955	101	217	0.719793	48.1422	54.4224	-6353.56	-5279.08	0	0	1.29184	1.16792e-106	4.99858e-102
5329	ENSG00000162613	chr1	-	FUBP1	ENSG00000162613	77948775	77948914	369	508	0.590365	118.324	76.1169	-13981.3	-12003.5	0	0	1.16004	8.76435e-09	0.000375105
5395	ENSG00000013364	chr16	+	MVP	ENSG00000013364	29830474	29830514	37	77	1.69912	24.75	46.0938	-4564.65	-3956.59	0	0	1.11982	0.643764	1
5403	ENSG00000142657	chr1	+	PGD	ENSG00000142657	10400376	10400392	75	91	0.488864	23.5156	10.2344	-6589.13	-4432.63	0	0	0.833916	5.55881e-68	2.37912e-63
5449	ENSG00000166441	chr11	+	RPL27A	ENSG00000166441	8683863	8684005	63	205	1.25412	53.5775	101.748	-6522.75	-3847.88	0	0	1.0297	0.23614	1
5459	ENSG00000196154	chr1	-	S100A4	ENSG00000196154	153543924	153543939	310	325	1.58532	26.1667	99.2833	-10575.6	-8119.91	0	0	1.77856	2.32823e-96	9.96459e-92
5515	ENSG00000084207	chr11	+	GSTP1	ENSG00000084207	67585038	67585137	87	186	0.676134	26.1869	26.4318	-7152.55	-4694.41	0	0	0.978998	5.99192e-06	0.256448
5564	ENSG00000197111	chr12	+	PCBP2	ENSG00000197111	53459800	53461014	131	1345	0.748679	82.1271	101.654	-27474.6	-23311.2	0	0	1.05765	1.38422e-08	0.000592434
5611	ENSG00000175061	chr17	+	LRRC75A-AS1	ENSG00000175061	16440111	16440184	175	248	0.684117	96.3048	120.226	-8065.21	-6587.73	0	0	1.31598	0.0134261	1
5627	ENSG00000168883	chr2	+	USP39	ENSG00000168883	85623626	85623645	94	113	1.49558	17.6974	53.5658	-5737.08	-4357.18	0	0	1.39369	1.37253e-84	5.87429e-80
5736	ENSG00000150433	chr11	-	TMEM218	ENSG00000150433	125101257	125101303	55	101	1.29411	87.1793	134.484	-5257.49	-5149.5	8.35818e-10	3.57722e-05	1.07852	0.312968	1
5745	ENSG00000172663	chr11	-	TMEM134	ENSG00000172663	67467564	67467590	62	88	1.20707	68.7788	118.087	-3164.94	-2865.81	5.72875e-14	2.45185e-09	0.994279	0.870447	1
5783	ENSG00000155256	chr10	+	ZFYVE27	ENSG00000155256	97751376	97751390	139	153	1.34992	31.5893	48.7679	-4381.98	-4122.84	1.96843e-13	8.42466e-09	0.899373	3.77248e-34	1.61459e-29
5787	ENSG00000172046	chr3	-	USP19	ENSG00000172046	49115939	49115944	214	219	1.5342	36.4	49.95	-6736.24	-4901.34	0	0	1.19264	3.33627e-54	1.42789e-49
5792	ENSG00000105726	chr19	-	ATP13A1	ENSG00000105726	19654075	19654144	105	174	1.38933	89.0435	137.772	-7129.25	-6645.84	0	0	0.967615	0.00265985	1
5815	ENSG00000132680	chr1	-	KIAA0907	ENSG00000132680	155916710	155916737	84	111	1.24829	67.4815	73.5093	-5006.44	-4827.87	1.01826e-11	4.35806e-07	0.992154	0.281874	1
5825	ENSG00000185324	chr16	+	CDK10	ENSG00000185324	89694569	89694664	59	154	0.506187	62.6316	46.0921	-5401.73	-4527.13	0	0	1.09542	3.66593e-06	0.156898
5960	ENSG00000184863	chr7	+	RBM33	ENSG00000184863	155711173	155711202	208	237	1.22551	20.9138	37.0862	-9578.85	-8967.32	0	0	1.06531	3.29296e-18	1.40935e-13
5988	ENSG00000015479	chr5	+	MATR3	ENSG00000015479	139325296	139325439	369	512	1.2782	116.503	193.101	-19168.3	-16813.9	0	0	1.05746	6.8295e-10	2.92296e-05
6063	ENSG00000162302	chr11	+	RPS6KA4	ENSG00000162302	64361852	64361906	103	157	1.21246	115.009	165.63	-5283.87	-5141.1	1.05265e-10	4.50523e-06	0.948621	3.80507e-06	0.162853
6094	ENSG00000135956	chr2	-	TMEM127	ENSG00000135956	96265490	96265512	351	373	0.669705	51.2386	35.5114	-5575.38	-4323.03	0	0	1.01017	0.824963	1
6124	ENSG00000163374	chr1	-	YY1AP1	ENSG00000163374	155668718	155668777	90	149	1.2197	116.191	184.309	-6337.72	-5937.58	2.22045e-16	9.50329e-12	0.930067	1.71519e-22	7.34085e-18
6158	ENSG00000140320	chr15	+	BAHD1	ENSG00000140320	40465335	40465343	76	84	2.0993	15.7188	40.9062	-4059.25	-2829.68	0	0	1.03539	0.525738	1
6177	ENSG00000136271	chr7	-	DDX56	ENSG00000136271	44568993	44569005	89	101	0.608352	24.5	37.2917	-4016.28	-3182.13	0	0	1.29887	1.54423e-104	6.60913e-100
6190	ENSG00000125991	chr20	+	ERGIC3	ENSG00000125991	35556955	35556972	64	81	5.21595	53.5294	410.735	-5935.58	-4605.99	0	0	0.926041	3.53861e-31	1.51449e-26
6323	ENSG00000169727	chr17	+	GPS1	ENSG00000169727	82054498	82054509	181	192	1.26245	35.2045	60.2273	-4880.99	-3247.31	0	0	1.1619	7.46556e-34	3.19518e-29
6410	ENSG00000186792	chr3	-	HYAL3	ENSG00000186792	50294854	50295619	144	909	0.681368	60.8863	73.3866	-16198.1	-12900.4	0	0	1.3512	9.01707e-70	3.85922e-65
6480	ENSG00000160271	chr9	-	RALGDS	ENSG00000160271	133109686	133109721	59	94	1.36241	57.75	71.7286	-5563.91	-5295.71	8.16014e-14	3.49246e-09	0.684403	5.49834e-155	2.35323e-150
6549	ENSG00000170004	chr17	+	CHD3	ENSG00000170004	7894115	7894126	130	141	1.40029	109.227	185.636	-6273.34	-5833.56	0	0	0.968383	0.00795724	1
6560	ENSG00000104946	chr19	+	TBC1D17	ENSG00000104946	49888157	49888230	116	189	1.49518	20.0753	29.5	-4816.52	-4361.16	0	0	0.89529	1.13869e-14	4.87349e-10
6602	ENSG00000204628	chr5	-	GNB2L1	ENSG00000204628	181240328	181240345	111	128	0.635826	163.5	178.294	-7641.59	-5758.36	0	0	1.03198	0.157295	1
6603	ENSG00000204628	chr5	-	GNB2L1	ENSG00000204628	181237043	181237319	105	381	0.630366	197.823	183.292	-11423.7	-8921.26	0	0	1.30807	2.76424e-08	0.00118307
6604	ENSG00000063046	chr12	+	EIF4B	ENSG00000063046	53021716	53021805	116	205	1.48662	45.8933	73.5169	-6030.78	-3706.29	0	0	0.94687	2.05653e-08	0.000880173
6609	ENSG00000170889	chr19	+	RPS9	ENSG00000170889	54206553	54207397	186	1030	0.680366	319.643	345.839	-29657.4	-25782.3	0	0	1.25495	4.37741e-12	1.87349e-07
6614	ENSG00000132305	chr2	-	IMMT	ENSG00000132305	86171313	86171345	104	136	1.51438	117.281	229.477	-5672.19	-5306.9	1.11022e-15	4.75164e-11	1.16925	1.67496e-86	7.16865e-82
6686	ENSG00000046651	chrX	+	OFD1	ENSG00000046651	13752704	13753367	119	782	0.729684	63.3929	24.1176	-10912.2	-9291.76	0	0	0.586146	1.78464e-159	7.63809e-155
6693	ENSG00000003756	chr3	+	RBM5	ENSG00000003756	50100532	50103082	69	2619	0.759806	123.135	75.1056	-43962.8	-43163	0	0	0.694384	9.14793e-144	3.91522e-139
6746	ENSG00000119979	chr10	+	FAM45A	ENSG00000119979	119107948	119107967	80	99	1.31813	87.2368	111.961	-5596.42	-4826.91	0	0	1.10759	0.939415	1
6788	ENSG00000217930	chr16	-	PAM16	ENSG00000217930	4341505	4341672	136	303	0.740775	23.4551	37.1707	-7482.49	-6311.78	0	0	1.71966	3.2184e-154	1.37744e-149
6794	ENSG00000139546	chr12	+	TARBP2	ENSG00000139546	53504612	53504697	72	157	1.28651	7.2	20.0088	-4736.43	-3495.66	0	0	1.19537	2.51536e-67	1.07655e-62
6825	ENSG00000227372	chr1	-	TP73-AS1	ENSG00000227372	3742912	3742957	107	152	1.28212	34.4889	51.4944	-5253.63	-5127.83	2.62599e-10	1.1239e-05	0.991748	0.00864692	1
6850	ENSG00000198563	chr6	-	DDX39B	ENSG00000198563	31538856	31538939	92	175	1.26194	47.3765	95.2018	-7553.72	-6198.53	0	0	1.19598	5.27716e-83	2.25857e-78
6948	ENSG00000132773	chr1	+	TOE1	ENSG00000132773	45342735	45342842	259	366	0.586938	43.6495	40.2687	-9935.62	-9271.58	0	0	1.06732	1.3617e-17	5.82794e-13
7011	ENSG00000153944	chr17	+	MSI2	ENSG00000153944	57674918	57674971	62	115	0.785481	209.292	120.722	-6246.05	-5530.4	0	0	0.666951	6.03344e-121	2.58225e-116
7014	ENSG00000127463	chr1	-	EMC1	ENSG00000127463	19219670	19219698	100	128	1.30172	129.455	185.125	-4350.45	-4227.32	4.79321e-10	2.05144e-05	0.906296	8.2619e-25	3.53601e-20
7047	ENSG00000214655	chr10	+	ZSWIM8	ENSG00000214655	73794541	73794555	183	197	1.44964	87.75	93.4286	-5113.7	-4870.69	3.06422e-13	1.31145e-08	0.724081	2.50594e-63	1.07252e-58
7051	ENSG00000255152	chr6	+	MSH5-SAPCD1	ENSG00000255152	31761750	31761817	143	210	0.683378	35.9104	24.0896	-4934.27	-3766.34	0	0	0.859968	7.09228e-12	3.03543e-07
7127	ENSG00000128604	chr7	+	IRF5	ENSG00000128604	128947230	128947277	33	80	1.22521	77.6117	97.4894	-6664.13	-6372.54	1.96509e-14	8.41041e-10	0.915444	5.58853e-21	2.39184e-16
7144	ENSG00000116754	chr1	+	SRSF11	ENSG00000116754	70249931	70249951	89	109	0.651167	65.35	78.0625	-5478.56	-3667.45	0	0	1.56896	1.11854e-136	4.78725e-132
7195	ENSG00000131503	chr5	+	ANKHD1	ENSG00000131503	140486958	140487005	143	190	1.23813	152.335	117.053	-4719.43	-4621.15	2.06676e-09	8.84554e-05	0.697423	1.7976e-83	7.69354e-79
7202	ENSG00000146067	chr5	-	FAM193B	ENSG00000146067	177532132	177532200	178	246	0.720265	93.9338	69.1838	-8308.59	-7881.76	0	0	0.916322	0.000106138	1
7203	ENSG00000146067	chr5	-	FAM193B	ENSG00000146067	177536487	177536745	128	386	1.28418	147.11	196.15	-13248.7	-13127.3	1.08523e-10	4.64467e-06	0.842742	1.98787e-72	8.5079e-68
7230	ENSG00000110075	chr11	+	PPP6R3	ENSG00000110075	68587927	68587944	86	103	1.36058	113.868	74.1324	-3001.8	-2834.83	4.06687e-11	1.74058e-06	0.617707	1.00726e-66	4.31095e-62
7259	ENSG00000197283	chr6	+	SYNGAP1	ENSG00000197283	33447830	33447842	211	223	0.793696	59.3333	45.7083	-6530.87	-5654.14	0	0	0.775559	1.05472e-59	4.51411e-55
7269	ENSG00000090857	chr16	+	PDPR	ENSG00000090857	70142471	70142552	155	236	0.50056	38.1574	21.5895	-6656.08	-5242.36	0	0	0.901301	6.67858e-61	2.85837e-56
7339	ENSG00000181090	chr9	+	EHMT1	ENSG00000181090	137743371	137743391	180	200	1.86285	87.9625	191.562	-7195.29	-6536.64	0	0	1.05873	0.00143704	1
7511	ENSG00000160917	chr7	+	CPSF4	ENSG00000160917	99453966	99454043	72	149	0.765026	85.4935	104.386	-4899.74	-4532.39	1.11022e-15	4.75164e-11	1.25111	3.77752e-82	1.61674e-77
7513	ENSG00000160917	chr7	+	CPSF4	ENSG00000160917	99453966	99454040	72	146	0.751417	83.4257	100.081	-5019.46	-4528.71	0	0	1.25047	3.51603e-82	1.50482e-77
7550	ENSG00000124214	chr20	-	STAU1	ENSG00000124214	49124588	49124605	212	229	1.40866	51.4853	85.4118	-7313.04	-6700.79	0	0	1.03581	0.000338768	1
7557	ENSG00000079313	chr19	-	REXO1	ENSG00000079313	1820058	1820180	123	245	0.600444	41.4037	51.8525	-7115.11	-6061	0	0	1.1383	4.76203e-32	2.0381e-27
7628	ENSG00000182196	chr12	+	ARL6IP4	ENSG00000182196	122981571	122981594	170	193	1.22991	232.815	429.674	-13277.6	-11769.8	0	0	1.4211	3.87814e-48	1.65981e-43
7668	ENSG00000189283	chr3	-	FHIT	ENSG00000189283	59749569	59749579	258	268	0.666452	89.25	30.525	-4244.31	-3444.22	0	0	0.531649	1.20456e-53	5.15538e-49
7682	ENSG00000102081	chrX	+	FMR1	ENSG00000102081	147944869	147944943	195	269	0.731756	128.422	160.517	-7498.86	-7319.88	6.42042e-12	2.74788e-07	1.13865	7.22438e-20	3.09196e-15
7690	ENSG00000187239	chr9	-	FNBP1	ENSG00000187239	129923997	129924026	152	181	1.41352	85.6293	136.655	-8273.86	-7672.97	0	0	1.11224	1.46872e-06	0.0628596
7707	ENSG00000204351	chr6	+	SKIV2L	ENSG00000204351	31968623	31968685	210	272	1.73076	32.7984	54.746	-7128.53	-6448.29	0	0	0.671645	2.0185e-92	8.63898e-88
7719	ENSG00000148396	chr9	-	SEC16A	ENSG00000148396	136446950	136447015	94	159	0.780933	26.2962	36.4308	-5721.95	-4908.5	0	0	1.26591	8.63543e-116	3.69588e-111
7811	ENSG00000184939	chr16	+	ZFP90	ENSG00000184939	68558375	68558472	126	223	0.760146	19.1701	13.2448	-4452.5	-3730.66	0	0	0.84867	5.01194e-18	2.14506e-13
7831	ENSG00000108788	chr17	+	MLX	ENSG00000108788	42568470	42568836	36	402	0.678461	39.1619	41.4201	-6005.91	-4626.09	0	0	1.3857	4.83194e-75	2.06802e-70
7867	ENSG00000149923	chr16	+	PPP4C	ENSG00000149923	30082746	30083393	50	697	0.75614	114.503	155.476	-16282.9	-14624.2	0	0	1.257	2.00581e-140	8.58469e-136
7868	ENSG00000149923	chr16	+	PPP4C	ENSG00000149923	30081200	30081258	160	218	0.359446	32.25	31.5991	-6278.75	-3803.21	0	0	1.60382	1.15222e-92	4.9314e-88
7891	ENSG00000153914	chr5	+	SREK1	ENSG00000153914	66164608	66164782	130	304	0.723853	104.93	76.1652	-8274.59	-7054.56	0	0	0.872835	3.56481e-54	1.5257e-49
7936	ENSG00000125354	chrX	-	SEPT6	ENSG00000125354	119625380	119625396	44	60	7.86426	59.7031	472.922	-6675.14	-5125.5	0	0	0.879244	7.06266e-31	3.02275e-26
7947	ENSG00000185619	chr4	+	PCGF3	ENSG00000185619	733884	734930	117	1163	0.740534	66.1312	56.9109	-20004.1	-19580.3	0	0	1.05717	0.640012	1
7965	ENSG00000167543	chr17	+	TP53I13	ENSG00000167543	29571832	29571856	128	152	0.756803	33.5417	22.25	-7574.77	-5861.84	0	0	0.721539	5.73058e-155	2.45263e-150
7979	ENSG00000172613	chr11	+	RAD9A	ENSG00000172613	67393691	67393722	114	145	0.763624	59.0565	60.5887	-3896.06	-3460.35	1.11022e-16	4.75164e-12	1.07009	3.58083e-07	0.0153256

## Sheet: dSpliceType_A5SS
A5SSID	geneName	geneID	strand	symbol	A5SS	start	stop	changePoint_L	changePoint_R	SplicingRatio	Coverage1	Coverage2	SIC_ij	SIC_n	DS_p_value	DS_adj_p_value	DE_foldChange	DE_p_value	DE_adj_p_value
9	ENSG00000158805	chr16	+	ZNF276	ENSG00000158805	89727326	89727357	46	77	0.604368	71.2339	46.3387	-3074.35	-2640.27	1.11022e-16	4.75164e-12	0.824056	1.5499e-14	6.63343e-10
14	ENSG00000109180	chr4	+	OCIAD1	ENSG00000109180	48831250	48831398	22	170	0.641923	87.8057	82.8378	-4582.52	-3653.42	0	0	1.12672	0.00041085	1
16	ENSG00000109180	chr4	+	OCIAD1	ENSG00000109180	48831250	48831496	22	268	0.689814	111.878	116.703	-6444.57	-5485	0	0	1.12672	0.00041085	1
19	ENSG00000109180	chr4	+	OCIAD1	ENSG00000109180	48831399	48831496	171	268	0.791251	148.585	168.216	-6321.21	-5505.62	0	0	1.03891	0.506511	1
28	ENSG00000125703	chr1	+	ATG4C	ENSG00000125703	62784226	62784273	90	137	1.36415	39.6755	46.7181	-3766.72	-1913.91	0	0	1.02006	0.174758	1
33	ENSG00000167280	chr17	+	ENGASE	ENSG00000167280	79082064	79082877	165	978	0.631102	66.3026	43.5584	-18465.8	-17817.2	0	0	0.929732	9.58206e-07	0.0410102
133	ENSG00000100823	chr14	+	APEX1	ENSG00000100823	20455704	20455773	125	194	0.482647	127.065	117.018	-10344.7	-7577.39	0	0	1.24622	3.005e-84	1.28611e-79
139	ENSG00000105053	chr19	-	VRK3	ENSG00000105053	50025267	50025345	62	140	0.48701	14.266	24.6442	-2232.3	-917.634	0	0	0.899295	0.316582	1
159	ENSG00000171634	chr17	+	BPTF	ENSG00000171634	67945897	67946325	487	915	1.25394	61.559	72.3347	-19229.1	-18625	0	0	0.779862	9.22483e-119	3.94813e-114
164	ENSG00000172590	chr14	+	MRPL52	ENSG00000172590	22833483	22833489	64	70	1.32182	13	40.875	-5410.66	-4553.97	0	0	1.60463	2.02225e-23	8.65504e-19
172	ENSG00000163516	chr2	+	ANKZF1	ENSG00000163516	219230351	219230405	122	176	1.80712	33.5417	60.3241	-5076.84	-4808.25	7.9603e-14	3.40693e-09	1.01369	0.780962	1
196	ENSG00000102317	chrX	+	RBM3	ENSG00000102317	48575668	48576083	106	521	0.590425	88.6608	83.5139	-13385	-10379.8	0	0	1.13361	5.99439e-19	2.56554e-14
198	ENSG00000124508	chr6	+	BTN2A2	ENSG00000124508	26383182	26383299	55	172	2.63799	13.9979	25.0791	-3358.04	-2858.4	0	0	0.730543	4.68116e-25	2.00349e-20
236	ENSG00000136279	chr7	+	DBNL	ENSG00000136279	44052942	44052951	74	83	0.3869	12.9722	7.25	-5421.62	-3279.21	0	0	1.10793	6.32533e-11	2.70718e-06
239	ENSG00000107404	chr1	-	DVL1	ENSG00000107404	1339287	1339361	131	205	1.36532	19.9628	27.0439	-5009.83	-4346.61	0	0	1.01631	0.731478	1
252	ENSG00000166855	chr15	-	CLPX	ENSG00000166855	65156778	65156843	164	229	0.286535	12.3885	8.79231	-5505.17	-3172.98	0	0	1.25397	3.23695e-61	1.38538e-56
259	ENSG00000128973	chr15	-	CLN6	ENSG00000128973	68211556	68211674	55	173	0.580294	22.464	23.7521	-6971.02	-5119.45	0	0	1.26023	2.52107e-101	1.07899e-96
261	ENSG00000276291	chr9	+	FRG1HP	ENSG00000276291	40992480	40992775	218	513	1.32637	52.6237	57.7288	-10040	-8781.6	0	0	0.752521	1.42515e-25	6.09951e-21
297	ENSG00000092036	chr14	-	HAUS4	ENSG00000092036	22956746	22956915	76	245	0.647473	56.2855	45.8447	-5916.71	-4585.36	0	0	0.875068	4.61433e-06	0.197489
318	ENSG00000104951	chr19	-	IL4I1	ENSG00000104951	49929326	49929416	121	211	1.22817	330.703	757.589	-4748.25	-2149.4	0	0	1.35641	2.09583e-08	0.000896994
332	ENSG00000135047	chr9	+	CTSL	ENSG00000135047	87726254	87726308	113	167	2.0835	76.3611	172.625	-6284.87	-5651.68	0	0	1.3089	2.00224e-14	8.56939e-10
333	ENSG00000100429	chr22	-	HDAC10	ENSG00000100429	50250974	50251101	134	261	1.31323	62.7441	80.9193	-7900.98	-6532.79	0	0	0.872735	0.0133304	1
345	ENSG00000143537	chr1	+	ADAM15	ENSG00000143537	155061976	155062117	71	212	0.664198	29.5496	44.9663	-6440.6	-5466.93	0	0	1.23225	5.12154e-10	2.19197e-05
415	ENSG00000197345	chr11	-	MRPL21	ENSG00000197345	68900535	68900547	85	97	0.615748	32.8125	51.2292	-3715.06	-2516.52	0	0	1.22306	6.86312e-38	2.93735e-33
455	ENSG00000148335	chr9	+	NTMT1	ENSG00000148335	129632802	129632865	151	214	1.24064	82.8532	241.968	-9955.3	-9890.81	9.62298e-09	0.000411854	1.55568	6.87742e-139	2.94347e-134
556	ENSG00000143379	chr1	+	SETDB1	ENSG00000143379	150926464	150926517	39	92	1.20076	91.4104	101.797	-7323.19	-7062.73	8.16014e-14	3.49246e-09	1.13769	0.00422227	1
561	ENSG00000137955	chr1	+	RABGGTB	ENSG00000137955	75786798	75786865	97	164	1.25145	38.056	42.2425	-4528.17	-3472.93	0	0	0.995462	0.0154505	1
576	ENSG00000137404	chr6	-	NRM	ENSG00000137404	30690025	30690046	176	197	1.38078	21.7619	23.5952	-7714.24	-6773.52	0	0	0.780548	3.64367e-48	1.55946e-43
593	ENSG00000060971	chr3	-	ACAA1	ENSG00000060971	38126162	38126509	55	402	0.684394	124.749	103.49	-10928.7	-9908.52	0	0	0.959576	0.0378378	1
596	ENSG00000105298	chr19	-	CACTIN	ENSG00000105298	3614386	3614396	122	132	0.417891	26.1	18.875	-6160.69	-4848.97	0	0	1.19079	4.23806e-37	1.81385e-32
612	ENSG00000131143	chr16	+	COX4I1	ENSG00000131143	85805105	85805153	167	215	0.636438	91.5312	106.635	-9987.51	-7263.36	0	0	1.15191	7.86111e-27	3.36448e-22
615	ENSG00000197989	chr1	-	SNHG12	ENSG00000197989	28581094	28581110	86	102	1.24931	55.4219	171.266	-5023.93	-4602.76	1.11022e-16	4.75164e-12	1.57131	9.47885e-66	4.05685e-61
617	ENSG00000197989	chr1	-	SNHG12	ENSG00000197989	28580425	28580559	69	203	0.657282	150.886	262.922	-6432.16	-5652.94	0	0	1.36636	6.76714e-81	2.89627e-76
619	ENSG00000086758	chrX	-	HUWE1	ENSG00000086758	53543841	53543885	96	140	0.705144	138.335	137.426	-5016.02	-4478.65	0	0	1.11895	9.75491e-09	0.0004175
690	ENSG00000116698	chr1	+	SMG7	ENSG00000116698	183542365	183542502	288	425	0.694825	71.6405	64.2609	-10001.5	-8956.97	0	0	0.758584	9.68226e-94	4.14391e-89
763	ENSG00000169718	chr17	-	DUS1L	ENSG00000169718	82061557	82061617	144	204	1.9932	14.0042	46.7	-7017.38	-4994.65	0	0	1.13279	5.11233e-77	2.18803e-72
766	ENSG00000101182	chr20	-	PSMA7	ENSG00000101182	62139696	62139780	122	206	0.718102	49.2113	67.2381	-8472.15	-5882.2	0	0	1.4732	2.52847e-143	1.08216e-138
789	ENSG00000167962	chr16	-	ZNF598	ENSG00000167962	2000391	2000408	760	777	1.27543	78.0441	175.294	-18553.8	-18390.3	4.74287e-12	2.0299e-07	1.31017	5.54245e-130	2.37211e-125
929	ENSG00000100722	chr14	+	ZC3H14	ENSG00000100722	88603046	88603060	217	231	1.60441	53.875	74.6607	-6480.52	-6086.56	2.22045e-16	9.50329e-12	0.964168	0.148236	1
935	ENSG00000089327	chr19	+	FXYD5	ENSG00000089327	35157502	35157617	80	195	0.558293	28.1717	18.7587	-5119.57	-2928.92	0	0	0.884713	1.24901e-50	5.34563e-46
947	ENSG00000140464	chr15	+	PML	ENSG00000140464	74033415	74033422	258	265	0.48091	21.1071	20.5357	-35854.5	-31553.2	0	0	1.50455	5.07038e-160	2.17007e-155
1009	ENSG00000129103	chr7	+	SUMF2	ENSG00000129103	56068639	56068647	156	164	1.86746	21.0625	38.1875	-7861.38	-5580.17	0	0	0.945017	3.29408e-12	1.40983e-07
1054	ENSG00000105486	chr19	-	LIG1	ENSG00000105486	48120167	48121169	53	1055	0.61761	70.3633	61.4286	-21182.6	-18974.7	0	0	1.26324	1.92521e-122	8.23969e-118
1066	ENSG00000186577	chr6	-	C6orf1	ENSG00000186577	34247681	34247740	25	84	0.721663	43.0085	81.8856	-3729.41	-3628.92	2.26705e-09	9.70273e-05	1.56301	5.4888e-94	2.34915e-89
1067	ENSG00000175193	chr3	-	PARL	ENSG00000175193	183862697	183862752	95	150	0.760341	15.2682	21.5318	-3855.48	-2808.73	0	0	1.21328	1.37033e-30	5.86489e-26
1165	ENSG00000133195	chr17	-	SLC39A11	ENSG00000133195	72947731	72947751	170	190	1.30315	18.525	31.575	-5730.38	-4983.1	0	0	1.15695	2.42306e-97	1.03704e-92
1218	ENSG00000008128	chr1	-	CDK11A	ENSG00000008128	1709479	1709517	95	133	0.525253	117.98	171	-6080.07	-4885.88	0	0	1.46418	1.12312e-77	4.80686e-73
1219	ENSG00000248333	chr1	-	CDK11B	ENSG00000248333	1642347	1642385	95	133	0.517416	144.757	218.921	-6094.97	-4850.48	0	0	1.4481	1.36348e-71	5.83556e-67
1242	ENSG00000169660	chr17	+	HEXDC	ENSG00000169660	82439714	82440334	82	702	0.710386	44.3157	27.1234	-10733.9	-9308.77	0	0	0.655443	3.63197e-44	1.55445e-39
1244	ENSG00000031823	chr19	-	RANBP3	ENSG00000031823	5931404	5931418	119	133	1.3383	58.2143	98.0893	-4919.26	-4664.38	2.09055e-13	8.94734e-09	1.06886	9.27173e-05	1
1248	ENSG00000144591	chr2	+	GMPPA	ENSG00000144591	219498939	219499254	37	352	1.57881	36.9587	70.7111	-5331.24	-4118.65	0	0	0.961284	0.721525	1
1273	ENSG00000167664	chr19	-	TMIGD2	ENSG00000167664	4294567	4294578	653	664	1.34559	47.5455	50.3636	-10413	-9634.05	0	0	0.72089	3.69659e-82	1.58211e-77
1301	ENSG00000166169	chr10	-	POLL	ENSG00000166169	101584602	101584877	173	448	1.63819	31.9273	53.5673	-7920.97	-7617.46	5.88418e-15	2.51837e-10	1.05455	1.54949e-11	6.63165e-07
1307	ENSG00000161547	chr17	-	SRSF2	ENSG00000161547	76736799	76736834	310	345	0.796506	811.65	914.671	-17045.7	-13350.7	0	0	1.13639	2.1715e-13	9.29381e-09
1328	ENSG00000166986	chr12	+	MARS	ENSG00000166986	57515992	57516158	71	237	0.635913	109.724	131.726	-7029.12	-6112.9	0	0	1.18487	1.60642e-41	6.87533e-37
1332	ENSG00000136877	chr9	+	FPGS	ENSG00000136877	127807689	127807775	102	188	0.716349	42.9506	56.9767	-5889.77	-4340.23	0	0	1.34509	8.832e-123	3.78001e-118
1336	ENSG00000166136	chr10	-	NDUFB8	ENSG00000166136	100529366	100529379	99	112	0.747032	26.0962	28.9423	-6266.43	-4574.27	0	0	1.10763	1.28582e-26	5.5032e-22
1364	ENSG00000112773	chr6	-	FAM46A	ENSG00000112773	81752376	81752430	588	642	1.34069	8.13889	16.7083	-13338.3	-11855.6	0	0	1.2055	2.139e-06	0.091547
1367	ENSG00000141994	chr19	-	DUS3L	ENSG00000141994	5786749	5787060	75	386	0.795662	167.351	219.274	-10310.1	-9862.95	0	0	1.08956	1.89463e-27	8.10884e-23
1382	ENSG00000105325	chr19	+	FZR1	ENSG00000105325	3534514	3534522	92	100	0.652693	14.6562	10.9688	-3018.13	-1137.44	0	0	1.26721	4.61203e-126	1.9739e-121
1414	ENSG00000160408	chr9	-	ST6GALNAC6	ENSG00000160408	127890637	127890655	107	125	1.23996	49.2222	128.319	-10021.9	-9751.3	2.76446e-14	1.18316e-09	1.22195	4.08621e-50	1.74886e-45
1423	ENSG00000138434	chr2	+	SSFA2	ENSG00000138434	181916428	181917005	1211	1788	0.512664	96.1755	51.3228	-28468.7	-26510.6	0	0	0.69768	0	0
1437	ENSG00000152234	chr18	-	ATP5A1	ENSG00000152234	46094980	46095052	169	241	0.566823	39.4583	29.0903	-8024.26	-5286.43	0	0	1.19012	2.14051e-106	9.16115e-102
1440	ENSG00000137841	chr15	-	PLCB2	ENSG00000137841	40296746	40296757	112	123	1.27585	135.136	193.273	-5997.11	-5918.37	7.12462e-09	0.000304927	0.800993	6.4549e-22	2.76263e-17
1445	ENSG00000184009	chr17	-	ACTG1	ENSG00000184009	81512615	81512733	128	246	0.758809	71.9767	46.2182	-7220.19	-4513.15	0	0	0.920277	0.0015922	1
1463	ENSG00000111237	chr12	-	VPS29	ENSG00000111237	110499457	110499534	191	268	0.595071	138.123	108.419	-6679.8	-5505.51	0	0	1.34568	5.93141e-46	2.53858e-41
1481	ENSG00000241370	chr6	+	RPP21	ENSG00000241370	30346558	30346564	125	131	0.784498	9.45833	16.7083	-5085.21	-2974.57	0	0	2.16716	2.78511e-52	1.192e-47
1518	ENSG00000130669	chr19	+	PAK4	ENSG00000130669	39168303	39168312	72	81	2.69016	8.58333	39.75	-5810.77	-4293.76	0	0	1.38812	1.09547e-87	4.6885e-83
1526	ENSG00000242294	chr7	+	STAG3L5P	ENSG00000242294	100336221	100336337	95	211	0.799205	229.231	167.106	-5911.06	-5401.05	0	0	0.686642	3.61361e-24	1.54659e-19
1530	ENSG00000129071	chr3	-	MBD4	ENSG00000129071	129436443	129436460	74	91	0.782368	41.6618	63.7059	-18789.3	-18599.8	8.73523e-13	3.73859e-08	1.19391	6.64714e-84	2.84491e-79
1531	ENSG00000125779	chr20	+	PANK2	ENSG00000125779	3908136	3908278	209	351	1.35717	52.4137	105.995	-11707	-11198.5	0	0	1.16704	1.35241e-32	5.78819e-28
1602	ENSG00000205581	chr21	-	HMGN1	ENSG00000205581	39345830	39347246	128	1544	0.483394	348.309	177.061	-32310.3	-29993	0	0	0.912323	1.00863e-05	0.431685
1605	ENSG00000198755	chr6	+	RPL10A	ENSG00000198755	35469028	35469285	80	337	1.21682	332.305	636.9	-13537.5	-11166.5	0	0	1.01888	0.00526542	1
1628	ENSG00000078674	chr8	+	PCM1	ENSG00000078674	17991677	17991700	134	157	0.79371	183.087	161.337	-5973.86	-5761.57	1.45528e-12	6.22845e-08	0.914232	1.3818e-21	5.91396e-17
1646	ENSG00000141552	chr17	+	ANAPC11	ENSG00000141552	81894587	81894624	119	156	0.644084	21.1486	21.3581	-9018.59	-7138.21	0	0	1.06292	0.0104063	1
1649	ENSG00000119844	chr2	+	AFTPH	ENSG00000119844	64579547	64581273	60	1786	0.567235	19.0514	9.20249	-19668.5	-18125	0	0	0.811461	1.47236e-14	6.30156e-10
1658	ENSG00000167325	chr11	+	RRM1	ENSG00000167325	4119929	4119970	83	124	0.131601	16.4512	2.7622	-5884.89	-3133.02	0	0	1.21969	1.84168e-41	7.88221e-37
1698	ENSG00000196781	chr9	-	TLE1	ENSG00000196781	81652184	81652213	204	233	0.430235	25.6207	12.0345	-6098.22	-3634.54	0	0	0.826662	2.45878e-30	1.05233e-25
1739	ENSG00000265681	chr18	-	RPL17	ENSG00000265681	49491352	49491404	134	186	0.772475	98.5769	70.1875	-6945.6	-3768.51	0	0	1.07319	1.14724e-09	4.91008e-05
1743	ENSG00000089022	chr12	+	MAPKAPK5	ENSG00000089022	111889001	111889006	115	120	2.14286	40.55	113.35	-5184.79	-4222.27	0	0	1.04361	2.55313e-06	0.109271
1776	ENSG00000179364	chr14	+	PACS2	ENSG00000179364	105382047	105382058	132	143	2.01824	8.25	22.0909	-5319.58	-3847.37	0	0	0.858266	9.17868e-22	3.92838e-17
1793	ENSG00000111640	chr12	+	GAPDH	ENSG00000111640	6534862	6534991	51	180	0.551918	106.407	85.9399	-7019.43	-4187.28	0	0	0.903909	3.11024e-07	0.0133115
1887	ENSG00000071054	chr2	+	MAP4K4	ENSG00000071054	101867310	101867318	97	105	4.65802	6.03125	42.0312	-6635.57	-4735.6	0	0	1.29196	1.92268e-106	8.22887e-102
1888	ENSG00000071054	chr2	+	MAP4K4	ENSG00000071054	101887238	101887261	149	172	2.43021	23.3478	79.3696	-7360.73	-6125.1	0	0	1.26595	3.39868e-76	1.4546e-71
1962	ENSG00000159363	chr1	-	ATP13A2	ENSG00000159363	17004692	17004706	76	90	1.21832	49.1607	80.75	-4094.47	-3859.19	7.81819e-13	3.34611e-08	1.09722	4.27356e-19	1.82904e-14
1965	ENSG00000013374	chr7	+	NUB1	ENSG00000013374	151374202	151374243	104	145	0.793801	35.2683	32.4756	-4724.34	-3817.58	0	0	1.08985	8.51204e-30	3.64307e-25
1987	ENSG00000125107	chr16	-	CNOT1	ENSG00000125107	58536968	58536988	248	268	0.76697	78.5625	62.15	-10857.4	-9768.12	0	0	0.922794	8.37246e-23	3.58333e-18
2057	ENSG00000173171	chr1	+	MTX1	ENSG00000173171	155210628	155212219	79	1670	0.610336	44.094	47.4393	-25470.7	-22844.1	0	0	1.31177	3.77624e-113	1.61619e-108
2103	ENSG00000130811	chr19	-	EIF3G	ENSG00000130811	10119067	10119087	88	108	0.681235	31.3125	38.7125	-4917.04	-1953.73	0	0	1.24945	6.68138e-55	2.85956e-50
2110	ENSG00000196367	chr7	+	TRRAP	ENSG00000196367	98983460	98983492	195	227	1.86266	34.1172	35.7344	-8579.7	-8037.26	0	0	0.767973	2.75028e-102	1.17709e-97
2115	ENSG00000070010	chr22	-	UFD1L	ENSG00000070010	19475470	19475495	32	57	1.24269	125.86	204.36	-3432.39	-2468.7	0	0	0.989933	0.454178	1
2135	ENSG00000160193	chr21	-	WDR4	ENSG00000160193	42873551	42873602	156	207	1.26173	46.1275	110.363	-5791.76	-5750.02	1.1824e-07	0.00506053	1.58793	4.28676e-148	1.83469e-143
2156	ENSG00000124151	chr20	+	NCOA3	ENSG00000124151	47649098	47649109	92	103	1.2673	33.75	38.5909	-6388.98	-6190.3	1.90858e-12	8.16855e-08	0.792458	8.54856e-28	3.6587e-23
2172	ENSG00000148985	chr11	+	PGAP2	ENSG00000148985	3824377	3824455	106	184	0.637082	28.1346	24.3686	-5455.2	-4180.48	0	0	1.16463	2.95726e-51	1.26568e-46
2174	ENSG00000148985	chr11	+	PGAP2	ENSG00000148985	3824365	3824455	94	184	0.794601	36.0667	39.8222	-5292.14	-4193.12	0	0	1.16146	7.7571e-72	3.31996e-67
2207	ENSG00000178922	chr1	-	HYI	ENSG00000178922	43451410	43451427	153	170	1.24373	70.1324	59.8382	-5162.33	-4643.77	0	0	0.448326	1.28233e-82	5.48823e-78
2220	ENSG00000140332	chr15	-	TLE3	ENSG00000140332	70074503	70074532	204	233	0.71977	28.6638	24.1121	-5812.54	-5038.47	0	0	0.950375	4.41269e-16	1.88859e-11
2223	ENSG00000140332	chr15	-	TLE3	ENSG00000140332	70058150	70058158	199	207	1.36387	15.9375	35.1875	-7358.36	-6130.82	0	0	1.23435	1.47186e-47	6.29942e-43
2224	ENSG00000140332	chr15	-	TLE3	ENSG00000140332	70057459	70057473	76	90	1.40267	33.3036	94.5357	-5660.69	-5366.9	2.52021e-14	1.07862e-09	1.21621	4.45288e-60	1.90579e-55
2262	ENSG00000132600	chr16	+	PRMT7	ENSG00000132600	68311100	68311111	43	54	0.540911	26.8182	31.6818	-4620.59	-3167.49	0	0	1.22141	1.68903e-06	0.0722886
2265	ENSG00000074582	chr2	+	BCS1L	ENSG00000074582	218660422	218660482	114	174	0.664756	67.675	62.0708	-10784.5	-9871.39	0	0	1.16306	1.06337e-52	4.5511e-48
2287	ENSG00000079432	chr19	+	CIC	ENSG00000079432	42294299	42294304	125	130	1.38184	116.65	152.1	-5920.5	-5347.81	0	0	0.909197	7.68383e-18	3.2886e-13
2294	ENSG00000179195	chr12	+	ZNF664	ENSG00000179195	123973304	123973352	84	132	0.798689	32.4062	40.625	-6102.82	-5570.83	0	0	1.22619	0.000729916	1
2316	ENSG00000105655	chr19	-	ISYNA1	ENSG00000105655	18435248	18435265	296	313	0.611063	9.07353	13.9853	-12374.8	-9479.98	0	0	1.39292	1.94016e-71	8.30368e-67
2332	ENSG00000183011	chr17	-	NAA38	ENSG00000183011	7856985	7857014	158	187	1.22054	143.129	352.966	-9100.98	-7775.69	0	0	1.35929	8.93967e-44	3.82609e-39
2336	ENSG00000162910	chr1	-	MRPL55	ENSG00000162910	228109149	228109260	66	177	1.37156	60.5743	124.016	-3498.36	-2108.81	0	0	1.12728	0.0571977	1
2345	ENSG00000087274	chr4	+	ADD1	ENSG00000087274	2908605	2909431	89	915	0.775643	20.8547	17.4927	-13689.6	-10489.4	0	0	1.1523	5.96336e-26	2.55226e-21
2346	ENSG00000087274	chr4	+	ADD1	ENSG00000087274	2905016	2905108	251	343	0.606959	61.9755	56.0136	-9730.3	-8262.04	0	0	1.12924	3.6371e-37	1.55664e-32
2374	ENSG00000180198	chr1	+	RCC1	ENSG00000180198	28530574	28530615	50	91	0.646135	31.8354	33.628	-5857.59	-4485.76	0	0	1.29529	2.6563e-25	1.13687e-20
2411	ENSG00000139651	chr12	+	ZNF740	ENSG00000139651	53181993	53182190	315	512	0.719895	18.8223	15.1409	-10325.2	-8060.86	0	0	0.952402	9.43951e-14	4.04002e-09
2425	ENSG00000143761	chr1	+	ARF1	ENSG00000143761	228082766	228082850	105	189	0.78009	24.4524	36.506	-6398.7	-2700.51	0	0	1.06202	0.487692	1
2439	ENSG00000183597	chr22	+	TANGO2	ENSG00000183597	20021135	20021246	65	176	0.698408	23.8604	34.0856	-3558.68	-2172.28	0	0	1.74454	3.47828e-09	0.000148867
2477	ENSG00000095059	chr19	-	DHPS	ENSG00000095059	12680150	12680195	121	166	0.790785	204.861	184.456	-6278.71	-5421.7	0	0	0.938471	7.79733e-15	3.33718e-10
2478	ENSG00000095059	chr19	-	DHPS	ENSG00000095059	12680150	12680160	121	131	0.499462	43.275	25.175	-6871.16	-5418.24	0	0	0.926921	4.66238e-22	1.99545e-17
2529	ENSG00000159199	chr17	+	ATP5G1	ENSG00000159199	48892841	48892910	23	92	1.85971	13.9928	70.6051	-2750.24	-1841.38	0	0	1.92067	1.02387e-16	4.38208e-12
2530	ENSG00000181991	chr15	+	MRPS11	ENSG00000181991	88468025	88469145	116	1236	0.757584	7.84732	10.4971	-12938	-10188.2	0	0	1.56043	4.41528e-65	1.8897e-60
2537	ENSG00000090686	chr1	-	USP48	ENSG00000090686	21736430	21736445	128	143	0.650288	42.25	51.7	-6884.2	-5923.8	0	0	0.879713	1.75917e-21	7.52908e-17
2540	ENSG00000145216	chr4	+	FIP1L1	ENSG00000145216	53453134	53453142	213	221	0.604647	11.625	18.5312	-9071.42	-6667.6	0	0	1.73901	7.50486e-210	3.212e-205
2587	ENSG00000160593	chr11	-	JAML	ENSG00000160593	118197968	118197997	86	115	0.751282	34.7069	11.0776	-5549.11	-2596.51	0	0	0.461522	1.38815e-193	5.94114e-189
2592	ENSG00000095303	chr9	+	PTGS1	ENSG00000095303	122386622	122386732	175	285	1.21277	127.693	146.982	-9292.83	-9233.21	1.57233e-08	0.000672942	0.795905	1.56041e-133	6.67838e-129
2618	ENSG00000108591	chr17	+	DRG2	ENSG00000108591	18099716	18099723	82	89	1.30876	71.3929	125.464	-3803.53	-3010.46	0	0	0.928053	1.25392e-06	0.0536666
2629	ENSG00000184900	chr21	-	SUMO3	ENSG00000184900	44813862	44813975	71	184	1.76203	5.77434	13.3673	-6037.9	-4088.78	0	0	1.0135	0.71175	1
2630	ENSG00000184900	chr21	-	SUMO3	ENSG00000184900	44808997	44809046	1423	1472	0.400681	24.3776	20.2704	-32122.2	-24913.8	0	0	1.04725	1.55378e-05	0.665001
2635	ENSG00000100219	chr22	-	XBP1	ENSG00000100219	28799042	28799056	128	142	0.679412	97.4286	94.125	-6256.89	-5056.19	0	0	0.761379	9.3785e-76	4.01391e-71
2648	ENSG00000112695	chr6	-	COX7A2	ENSG00000112695	75241123	75241175	84	136	0.71367	31.0433	27.7788	-5904.61	-3731.29	0	0	1.12371	1.30504e-12	5.58546e-08
2654	ENSG00000136247	chr7	+	ZDHHC4	ENSG00000136247	6577499	6577720	30	251	0.65733	28.2048	34.983	-5987.93	-4677.46	0	0	1.10096	0.015368	1
2674	ENSG00000196576	chr22	-	PLXNB2	ENSG00000196576	50294719	50294725	1080	1086	1.32533	55.9167	85.5	-22680.2	-19546.2	0	0	1.1939	3.88923e-25	1.66455e-20
2685	ENSG00000213983	chr14	-	AP1G2	ENSG00000213983	23567597	23567738	208	349	0.789187	98.0603	83.7855	-7379.07	-4762.39	0	0	0.682983	1.43969e-43	6.16173e-39
2718	ENSG00000161970	chr17	-	RPL26	ENSG00000161970	8382775	8383156	172	553	1.84455	120.174	303.746	-11887.2	-6996.71	0	0	1.13041	0.429838	1
2732	ENSG00000196507	chrX	+	TCEAL3	ENSG00000196507	103608059	103608070	152	163	0.732009	23.8636	23.4091	-2776.48	-1833.75	0	0	1.10682	0.171602	1
2765	ENSG00000141279	chr17	+	NPEPPS	ENSG00000141279	47585701	47585745	200	244	0.751732	45.0625	25.7045	-6720.6	-5686.1	0	0	0.822219	7.51895e-49	3.21804e-44
2787	ENSG00000196547	chr15	+	MAN2A2	ENSG00000196547	90903433	90903734	201	502	1.33702	8.21595	18.3422	-9858.5	-6819	0	0	0.997566	0.847492	1
2811	ENSG00000119314	chr9	-	PTBP3	ENSG00000119314	112297832	112297840	169	177	1.60517	102.562	116.781	-5615.2	-4223.21	0	0	0.905712	3.78389e-19	1.61946e-14
2823	ENSG00000128463	chr15	+	EMC4	ENSG00000128463	34225651	34225658	114	121	0.711052	31.1786	34.6071	-7625.42	-5705.92	0	0	1.12921	1.30928e-26	5.60358e-22
2830	ENSG00000139620	chr12	-	KANSL2	ENSG00000139620	48660366	48660467	119	220	1.22419	140.653	212.547	-7887.82	-7658.14	3.89022e-13	1.66498e-08	0.944184	8.5679e-06	0.366697
2929	ENSG00000148688	chr10	+	RPP30	ENSG00000148688	90894892	90895483	116	707	0.758232	23.7931	17.7678	-7916.4	-6253.27	0	0	1.0159	0.150482	1
2951	ENSG00000165948	chr14	+	IFI27L1	ENSG00000165948	94101976	94102059	161	244	0.552144	37.9548	46.8253	-7765.37	-5853.9	0	0	1.57445	2.65926e-66	1.13813e-61
2962	ENSG00000138592	chr15	+	USP8	ENSG00000138592	50424515	50424654	132	271	0.662007	21.3381	24.7482	-5718.02	-4287.21	0	0	0.954456	0.0529222	1
2996	ENSG00000162066	chr16	+	AMDHD2	ENSG00000162066	2528560	2528718	107	265	0.753566	36.9193	64.7326	-6586.44	-6275.82	6.77236e-15	2.8985e-10	1.78149	1.26836e-79	5.42846e-75
3042	ENSG00000133943	chr14	+	C14orf159	ENSG00000133943	91170187	91170201	183	197	1.25511	74.625	88.1964	-7122.57	-6655.95	0	0	0.967677	0.00968738	1
3099	ENSG00000130429	chr7	+	ARPC1B	ENSG00000130429	99377440	99377455	101	116	0.631443	68.45	50.2667	-4287.67	-3014.74	0	0	0.996991	0.413099	1
3112	ENSG00000092094	chr14	-	OSGEP	ENSG00000092094	20448902	20448963	78	139	0.686234	82.7254	69.582	-4104.89	-3176.12	0	0	1.0422	1.64803e-06	0.0705341
3117	ENSG00000196262	chr7	+	PPIA	ENSG00000196262	44798815	44798904	66	155	0.7783	288.228	340.711	-4467.02	-4082.5	8.88178e-16	3.80131e-11	1.13315	0.232093	1
3139	ENSG00000173230	chr3	-	GOLGB1	ENSG00000173230	121669197	121669211	97	111	0.53742	40.5	20.0536	-4599.97	-3544.49	0	0	1.03088	0.630542	1
3144	ENSG00000070756	chr8	-	PABPC1	ENSG00000070756	100704280	100704296	443	459	0.689694	299.891	346.641	-16026.8	-13856.1	0	0	1.51194	2.80613e-36	1.201e-31
3213	ENSG00000182899	chr3	+	RPL35A	ENSG00000182899	197951312	197951328	152	168	0.692729	168.047	140.188	-10446.3	-8108.54	0	0	0.983571	0.151053	1
3237	ENSG00000133226	chr1	+	SRRM1	ENSG00000133226	24655124	24655129	268	273	1.20172	348.35	538.05	-9599.19	-8865.26	0	0	0.986551	0.488809	1
3243	ENSG00000051009	chr11	-	FAM160A2	ENSG00000051009	6218558	6218599	779	820	0.731793	22.939	16.7561	-14257.7	-12926.4	0	0	0.866439	2.00244e-13	8.57026e-09
3285	ENSG00000068079	chr17	+	IFI35	ENSG00000068079	43013374	43013379	106	111	1.43354	39.45	83.5	-6485.36	-5671.77	0	0	1.4679	2.2244e-60	9.52019e-56
3349	ENSG00000110080	chr11	+	ST3GAL4	ENSG00000110080	126406546	126406557	72	83	1.21899	99.7045	120.25	-3138.64	-2941.83	8.94684e-12	3.82916e-07	0.817215	6.34851e-21	2.7171e-16
3371	ENSG00000130511	chr19	+	SSBP4	ENSG00000130511	18433818	18433932	107	221	0.501417	51.6711	27.7632	-9810.02	-7202.84	0	0	1.13384	7.16902e-09	0.000306827
3399	ENSG00000223501	chr6	-	VPS52	ENSG00000223501	33263772	33263782	65	75	1.30978	150.8	229.925	-3582.64	-2459.76	0	0	1.22007	8.48691e-39	3.63231e-34
3408	ENSG00000105939	chr7	-	ZC3HAV1	ENSG00000105939	139079104	139079469	101	466	0.701634	30.7247	23.0315	-22536	-18612.9	0	0	0.982617	1.12354e-09	4.80863e-05
3430	ENSG00000126456	chr19	-	IRF3	ENSG00000126456	49661450	49661947	115	612	0.679559	68.9024	62.0106	-20197.3	-16898	0	0	1.12686	1.92974e-47	8.2591e-43
3474	ENSG00000120705	chr5	-	ETF1	ENSG00000120705	138542705	138542832	175	302	0.468949	34.0846	24.3386	-7938.24	-5093.03	0	0	1.10239	3.35957e-05	1
3500	ENSG00000204498	chr6	+	NFKBIL1	ENSG00000204498	31557805	31557849	176	220	0.6109	69.5795	64.5114	-12283	-11544.9	0	0	1.0661	8.2005e-15	3.50973e-10
3535	ENSG00000204463	chr6	-	BAG6	ENSG00000204463	31652400	31652423	120	143	1.36807	108.391	218.098	-6182.77	-4404.49	0	0	1.24238	9.39069e-06	0.401912
3579	ENSG00000269893	chr4	+	SNHG8	ENSG00000269893	118278793	118279137	83	427	1.48867	848.088	1946.59	-11043.2	-5170.82	0	0	0.982337	0.697015	1
3585	ENSG00000118518	chr6	+	RNF146	ENSG00000118518	127266926	127267095	42	211	1.27568	20.2189	30.034	-4162.66	-3458.57	0	0	0.771585	2.69004e-12	1.15131e-07
3670	ENSG00000172663	chr11	-	TMEM134	ENSG00000172663	67468017	67468027	62	72	0.631873	25.55	28.45	-2838.93	-2194.96	0	0	0.994279	0.870447	1
3726	ENSG00000134419	chr16	-	RPS15A	ENSG00000134419	18790244	18790309	137	202	0.790288	767.508	778.9	-6740.32	-4590.65	0	0	0.934693	0.0520013	1
3743	ENSG00000174891	chr3	+	RSRC1	ENSG00000174891	158110212	158110223	159	170	2.50783	12.9545	50.9091	-4714.27	-2935.2	0	0	1.25576	4.88306e-08	0.0020899
3767	ENSG00000168564	chr4	+	CDKN2AIP	ENSG00000168564	183445635	183445665	99	129	2.57245	25.95	65.8667	-31123.7	-30414.4	0	0	1.2215	4.60521e-35	1.97099e-30
3793	ENSG00000100413	chr22	-	POLR3H	ENSG00000100413	41532604	41532658	63	117	0.597416	36.0278	37.3009	-3854.61	-3025.66	0	0	1.32504	2.44717e-46	1.04737e-41
3803	ENSG00000168000	chr11	-	BSCL2	ENSG00000168000	62706203	62706258	316	371	1.31162	23.4091	43.4045	-7971.82	-4947.61	0	0	1.23117	0.000190039	1
3854	ENSG00000158773	chr1	-	USF1	ENSG00000158773	161042555	161042585	101	131	1.43266	86.5667	131.883	-4678.68	-4422.17	2.41251e-13	1.03253e-08	0.979543	0.00455869	1
3887	ENSG00000108465	chr17	+	CDK5RAP3	ENSG00000108465	47973651	47973693	131	173	1.41253	60.7143	87.625	-6239.66	-5522.94	0	0	0.813078	3.04943e-96	1.30512e-91
3890	ENSG00000154832	chr18	-	CXXC1	ENSG00000154832	50284720	50284731	184	195	0.429728	14.5227	9.93182	-6972.87	-5127.94	0	0	1.09861	1.48606e-06	0.0636021
3924	ENSG00000114354	chr3	+	TFG	ENSG00000114354	100736705	100736716	128	139	1.38613	137.273	251.818	-5576.24	-5179.56	3.33067e-16	1.42549e-11	1.26021	3.13115e-137	1.3401e-132
3935	ENSG00000163374	chr1	-	YY1AP1	ENSG00000163374	155672521	155672559	144	182	0.566796	72.2039	60.1316	-7800.16	-6618.25	0	0	0.99385	0.675951	1
3943	ENSG00000237765	chr4	+	FAM200B	ENSG00000237765	15681902	15681968	145	211	2.00221	12.7273	21.6098	-7634.01	-6863.35	0	0	0.735812	1.2381e-33	5.29895e-29
3965	ENSG00000171960	chr1	+	PPIH	ENSG00000171960	42659252	42659370	23	141	0.511681	26.375	33.4237	-3092.76	-2050.04	0	0	1.4766	9.97244e-73	4.26811e-68
3967	ENSG00000084072	chr1	+	PPIE	ENSG00000084072	39745499	39748767	123	3391	0.755035	13.768	21.9836	-37495.3	-34360.8	0	0	1.2427	1.59726e-104	6.83611e-100
3986	ENSG00000140853	chr16	+	NLRC5	ENSG00000140853	57028156	57028203	83	130	0.653004	32.1117	33.984	-3964.83	-3440.27	0	0	1.22531	7.45639e-40	3.19126e-35
4008	ENSG00000125885	chr20	+	MCM8	ENSG00000125885	5951024	5951077	371	424	0.756367	52.6509	46.3302	-6277.7	-5306.46	0	0	1.08275	0.00900625	1
4021	ENSG00000215041	chr17	-	NEURL4	ENSG00000215041	7322948	7322953	131	136	0.635379	53.85	45.2	-5323.13	-4361.4	0	0	0.991937	0.103945	1
4027	ENSG00000205356	chr7	-	TECPR1	ENSG00000205356	98251394	98251418	243	267	1.44406	15.6875	23.0104	-5760.81	-5446.56	4.996e-15	2.13824e-10	0.833975	4.78016e-37	2.04586e-32
4028	ENSG00000168488	chr16	+	ATXN2L	ENSG00000168488	28836123	28836485	189	551	0.717219	272.074	353.282	-21524.8	-19146.9	0	0	1.23947	3.41032e-31	1.45958e-26
4042	ENSG00000184277	chr15	-	TM2D3	ENSG00000184277	101651696	101652270	157	731	0.635457	10.3236	8.27483	-9409.8	-7557.34	0	0	1.0617	0.57085	1
4068	ENSG00000166145	chr15	+	SPINT1	ENSG00000166145	40853882	40853929	170	217	0.577579	28.1223	15.3989	-3246.97	-3039.75	2.60536e-12	1.11507e-07	0.706474	5.24363e-33	2.24422e-28
4110	ENSG00000277072	chr7	-	STAG3L2	ENSG00000277072	74890271	74890387	85	201	0.742226	182.409	148.877	-6400.11	-4284.95	0	0	0.876098	0.00102669	1
4130	ENSG00000187147	chr1	+	RNF220	ENSG00000187147	44635589	44635666	43	120	0.724854	177.782	190.292	-6199.36	-5266.47	0	0	1.12529	6.68668e-69	2.86183e-64
4157	ENSG00000170004	chr17	+	CHD3	ENSG00000170004	7909339	7909384	195	240	0.550086	77.0111	57.5278	-9008.07	-7467.25	0	0	0.912892	0.00123928	1
4197	ENSG00000063046	chr12	+	EIF4B	ENSG00000063046	53034710	53034724	97	111	1.30057	214.375	345.393	-9684.9	-8668.81	0	0	1.12741	3.77799e-30	1.61694e-25
4198	ENSG00000127419	chr4	+	TMEM175	ENSG00000127419	948155	948615	38	498	0.489684	34.1212	14.3435	-6117.54	-5443.35	0	0	0.895067	0.112402	1
4219	ENSG00000010361	chr19	-	FUZ	ENSG00000010361	49812615	49812637	84	106	1.29175	83.5909	174.989	-4107.92	-3936.89	2.67014e-11	1.14279e-06	1.23236	1.25888e-58	5.38788e-54
4234	ENSG00000003756	chr3	+	RBM5	ENSG00000003756	50089030	50089057	75	102	0.143212	15	16.25	-3259.28	-2341.15	0	0	0.89291	0.00846273	1
4242	ENSG00000105202	chr19	-	FBL	ENSG00000105202	39840620	39840655	101	136	1.69384	744.586	4156.12	-6653.55	-5721.95	0	0	2.03583	5.92085e-29	2.53407e-24
4243	ENSG00000105202	chr19	-	FBL	ENSG00000105202	39840617	39840655	101	139	1.66513	757.467	4169.48	-6697.43	-5781.68	0	0	2.03583	5.92085e-29	2.53407e-24
4256	ENSG00000132676	chr1	+	DAP3	ENSG00000132676	155689175	155689243	83	151	0.753254	81.4007	108.934	-3938.62	-3222.03	0	0	1.24338	5.38428e-06	0.230442
4258	ENSG00000163703	chr3	+	CRELD1	ENSG00000163703	9941017	9941026	166	175	1.40361	58.6389	67.8056	-4767.85	-4236.09	0	0	0.573784	1.60374e-152	6.86385e-148
4302	ENSG00000173660	chr1	+	UQCRH	ENSG00000173660	46309128	46309143	26	41	0.684715	87.7333	119.617	-5999.11	-4336.6	0	0	1.55477	2.45026e-74	1.04869e-69
4315	ENSG00000126709	chr1	-	IFI6	ENSG00000126709	27669233	27669244	77	88	1.37807	82.0682	96.8864	-4855.48	-4129.43	0	0	0.917841	1.7015e-09	7.28223e-05
4327	ENSG00000142546	chr19	-	NOSIP	ENSG00000142546	49557081	49557089	118	126	5.03575	2.78125	32.2188	-7057.86	-5251.89	0	0	1.48665	1.06642e-158	4.56419e-154
4376	ENSG00000002919	chr17	+	SNX11	ENSG00000002919	48112086	48112111	54	79	0.688058	26.12	25.78	-3402.42	-2728.02	0	0	1.24579	2.29624e-42	9.82768e-38
4389	ENSG00000132424	chr6	-	PNISR	ENSG00000132424	99403829	99404602	170	943	0.671689	266.592	127.248	-19327.3	-16889.7	0	0	0.765971	2.90526e-50	1.24342e-45
4411	ENSG00000273559	chr17	-	CWC25	ENSG00000273559	38810276	38810467	63	254	0.491772	86.7801	80.4751	-7521.58	-6394.84	0	0	1.26315	3.69539e-34	1.58159e-29
4416	ENSG00000214655	chr10	+	ZSWIM8	ENSG00000214655	73800171	73800194	159	182	0.779656	69.2391	41.5761	-7205.22	-6771.06	0	0	0.731187	1.00058e-185	4.28236e-181
4459	ENSG00000153250	chr2	-	RBMS1	ENSG00000153250	160286969	160286977	49	57	1.20638	53.4062	88.1562	-3635.07	-3058.49	0	0	1.23678	1.48604e-45	6.36009e-41
4462	ENSG00000161999	chr16	-	JMJD8	ENSG00000161999	683861	683909	96	144	1.20698	103.792	151.609	-5994.72	-5176.86	0	0	0.943114	0.192373	1
4470	ENSG00000164068	chr3	+	RNF123	ENSG00000164068	49712657	49712892	177	412	0.660197	22.9479	26.2298	-7846.99	-6269.58	0	0	1.19295	5.78474e-59	2.47581e-54
4500	ENSG00000239900	chr22	+	ADSL	ENSG00000239900	40361636	40361677	147	188	0.505193	33.9146	33.2012	-6673.34	-4118.2	0	0	1.46633	4.26885e-281	1.82703e-276
4519	ENSG00000120265	chr6	+	PCMT1	ENSG00000120265	149802370	149802416	169	215	1.21822	162.332	397.538	-20058.7	-19118.9	0	0	1.42438	2.41395e-47	1.03315e-42
4588	ENSG00000156983	chr3	+	BRPF1	ENSG00000156983	9742154	9742171	128	145	0.761879	57.5147	56.7353	-8289.18	-7989.81	8.10463e-15	3.4687e-10	0.857366	5.87925e-14	2.51626e-09
4600	ENSG00000266173	chr17	-	STRADA	ENSG00000266173	63704341	63704431	42	132	1.22966	89.7528	140.7	-5896.35	-5608.3	3.16414e-14	1.35422e-09	1.0199	0.0249325	1
4662	ENSG00000106400	chr7	+	ZNHIT1	ENSG00000106400	101218486	101221796	166	3476	0.524987	20.7666	19.3224	-40120.3	-37704.9	0	0	1.00925	4.81718e-06	0.206171
4677	ENSG00000102103	chrX	+	PQBP1	ENSG00000102103	48898083	48898093	170	180	0.756556	63	75.4	-3729.78	-2587.01	0	0	1.19573	3.07632e-05	1
4680	ENSG00000104852	chr19	+	SNRNP70	ENSG00000104852	49102174	49103587	59	1472	0.688799	490.309	484.578	-39079.5	-37206.6	0	0	0.960655	0.0461424	1
4684	ENSG00000104064	chr15	-	GABPB1	ENSG00000104064	50301221	50301256	113	148	1.34904	64.25	81.7429	-5074.02	-4509.35	0	0	0.726401	1.1591e-175	4.96084e-171
4747	ENSG00000255339	chr10	-	RP11-411B6.6	ENSG00000255339	100529366	100529379	99	112	0.747032	26.0962	28.9423	-6266.43	-4574.27	0	0	1.10763	1.28582e-26	5.5032e-22
4834	ENSG00000143390	chr1	-	RFX5	ENSG00000143390	151346482	151346488	128	134	1.49601	55.8333	63.625	-6608.91	-5198.04	0	0	0.966391	0.0493898	1
4866	ENSG00000203760	chr6	+	CENPW	ENSG00000203760	126340400	126340444	225	269	1.33013	15.25	42.25	-8644.37	-7050.37	0	0	1.42292	1.09273e-88	4.67677e-84
4872	ENSG00000185504	chr17	-	FAAP100	ENSG00000185504	81551732	81551927	955	1150	1.3154	24.3269	56.3667	-24242.3	-22794	0	0	1.17353	1.63479e-90	6.99672e-86
4916	ENSG00000177728	chr17	+	TMEM94	ENSG00000177728	75491853	75491900	161	208	1.40235	70.383	97.7234	-10294.1	-10212.6	2.2531e-09	9.64303e-05	0.723636	2.54668e-232	1.08995e-227
4917	ENSG00000177728	chr17	+	TMEM94	ENSG00000177728	75491456	75491467	152	163	1.68936	29.1364	55.2273	-7170.21	-6531.08	0	0	0.842399	5.83149e-36	2.49582e-31
4955	ENSG00000131748	chr17	+	STARD3	ENSG00000131748	39662345	39662367	93	115	2.4915	7.39773	27.0795	-14387.8	-11926.7	0	0	1.0578	1.14323e-08	0.000489292
4959	ENSG00000108788	chr17	+	MLX	ENSG00000108788	42567167	42567328	94	255	1.22462	7.13975	21.486	-2851.18	-2021.05	0	0	1.1578	0.114286	1
5004	ENSG00000130175	chr19	+	PRKCSH	ENSG00000130175	11447598	11447618	158	178	1.20984	374.975	697.4	-6162.43	-5382.26	0	0	1.10188	0.00397013	1
5052	ENSG00000169599	chr2	-	NFU1	ENSG00000169599	69437271	69437360	103	192	1.33057	4.30337	18.3736	-5057.53	-3671.52	0	0	1.63042	6.5705e-08	0.00281211

## Sheet: dSpliceType_MXE
MXEID	geneName	geneID	strand	symbol	MXE	startL	stopL	startR	stopR	changePoint_L	changePoint_M	changePoint_R	Mid1SplicingRatio	Mid2SplicingRatio	Mid1Coverage1	Mid1Coverage2	SIC_ijk	SIC_n	DS_p_value	DS_adj_p_value	DE_foldChange	DE_p_value	DE_adj_p_value
25	ENSG00000064933	chr2	+	PMS1	ENSG00000064933	189795769	189795951	189805652	189805754	151	333	435	0.245402	0.608616	139.71	156.383	-9466.41	-8643.2	0	0	1.1006	2.28623e-11	9.78485e-07
26	ENSG00000064933	chr2	+	PMS1	ENSG00000064933	189863743	189863974	189867799	189867929	889	1120	1250	0.70507	1.41869	136.391	162.214	-22898.3	-21578.1	0	0	0.946939	6.6409e-17	2.84224e-12
57	ENSG00000179818	chr2	-	PCBP1-AS1	ENSG00000179818	70059643	70059680	70077301	70077381	102	139	219	1.66027	2.15802	55.6824	41.7905	-5115.49	-3523.85	0	0	0.454977	1.0392e-134	4.44768e-130
63	ENSG00000179818	chr2	-	PCBP1-AS1	ENSG00000179818	70059643	70059680	70083538	70083687	61	98	247	1.28154	0.776748	55.6824	41.7905	-5003.63	-4224.49	0	0	0.636958	7.28112e-19	3.11625e-14
143	ENSG00000179818	chr2	-	PCBP1-AS1	ENSG00000179818	70053731	70053792	70059643	70059680	102	163	200	2.22875	1.66027	41.3607	40.1803	-5447.04	-4649.11	0	0	0.454977	1.0392e-134	4.44768e-130
154	ENSG00000179818	chr2	-	PCBP1-AS1	ENSG00000179818	70018015	70018131	70032133	70032255	202	318	440	0.45258	1.90451	32.556	7.35991	-6847.15	-4532.21	0	0	0.391355	1.60552e-41	6.87146e-37
167	ENSG00000179818	chr2	-	PCBP1-AS1	ENSG00000179818	69996686	69996888	70032133	70032255	96	298	420	0.738092	1.72698	45.6993	15.4332	-6840.84	-4951	0	0	0.403405	2.49628e-15	1.06838e-10
276	ENSG00000163565	chr1	+	IFI16	ENSG00000163565	159045297	159045464	159049432	159049599	167	334	501	0.754901	0.769033	391.802	406.103	-21050.7	-20393.9	0	0	1.12686	4.31683e-12	1.84756e-07
283	ENSG00000105339	chr8	+	DENND3	ENSG00000105339	141160632	141160787	141163333	141163429	121	276	372	1.52512	1.25873	58.8742	82.6548	-8623.66	-8329.57	9.76996e-15	4.18145e-10	0.925062	5.10128e-11	2.1833e-06
293	ENSG00000126091	chr1	+	ST3GAL3	ENSG00000126091	43858135	43858308	43879335	43879507	92	265	437	0.171931	0.262083	14.8945	10.6257	-5900.64	-3451.77	0	0	1.26629	5.81277e-69	2.48781e-64
346	ENSG00000124508	chr6	+	BTN2A2	ENSG00000124508	26383792	26383915	26388013	26388294	80	203	484	0.341426	0.623484	37.1037	24.2785	-7799.08	-7064.95	0	0	0.874371	1.284e-08	0.000549539
593	ENSG00000137497	chr11	-	NUMA1	ENSG00000137497	72049419	72049539	72050662	72050833	73	193	364	1.72592	1.36538	18.1667	32.2625	-5379.21	-2967.52	0	0	0.853889	1.12131e-06	0.0479909
594	ENSG00000137497	chr11	-	NUMA1	ENSG00000137497	72049419	72049539	72068496	72068617	73	193	314	1.72592	1.21158	18.1667	32.2625	-5309.05	-3107.45	0	0	0.853889	1.12131e-06	0.0479909
595	ENSG00000137497	chr11	-	NUMA1	ENSG00000137497	72049419	72049539	72062589	72062686	73	193	290	1.72592	1.63656	18.1667	32.2625	-5022.47	-2196.93	0	0	0.853889	1.12131e-06	0.0479909
622	ENSG00000161955	chr17	+	TNFSF13	ENSG00000161955	7559624	7559702	7559851	7559893	229	307	349	0.73084	0.733449	170.676	118	-9233.98	-8790.8	0	0	0.740126	7.28124e-177	3.1163e-172
624	ENSG00000149809	chr11	+	TM7SF2	ENSG00000149809	65112811	65112865	65113369	65113414	196	250	295	0.650531	1.42351	56.3472	43.4213	-5522.94	-4223.58	0	0	0.774915	4.5329e-14	1.94004e-09
642	ENSG00000109586	chr4	+	GALNT7	ENSG00000109586	173297795	173297977	173298115	173298297	79	261	443	1.44587	0.645121	66.9478	48	-9056.77	-7908.26	0	0	0.730125	1.07282e-81	4.59155e-77
650	ENSG00000028528	chr15	+	SNX1	ENSG00000028528	64123503	64123546	64126079	64126220	111	154	295	0.786806	0.663556	276.07	305.61	-8361.76	-7861.87	0	0	1.32161	1.2548e-119	5.37042e-115
727	ENSG00000156398	chr10	+	SFXN2	ENSG00000156398	102716614	102716711	102724936	102724996	45	142	202	0.244552	0.154361	12.5103	13	-8335.15	-3615.15	0	0	1.44515	4.74621e-27	2.03133e-22
741	ENSG00000124222	chr20	+	STX16	ENSG00000124222	58659623	58659634	58667201	58667318	14	25	142	1.3148	0.693577	115.977	128.295	-4004.68	-2559.03	0	0	0.747021	9.0927e-86	3.89158e-81
742	ENSG00000060971	chr3	-	ACAA1	ENSG00000060971	38131926	38132005	38133952	38134009	98	177	234	1.36282	1.2801	175.854	248.237	-6947.33	-6722.49	6.18283e-13	2.64619e-08	0.908876	0.015895	1
746	ENSG00000164933	chr8	-	SLC25A32	ENSG00000164933	103403164	103403324	103404776	103404861	113	273	358	1.45067	1.38303	98.8641	117.598	-9151.71	-8993.83	1.43062e-11	6.12292e-07	0.855165	1.27319e-69	5.44913e-65
762	ENSG00000170632	chr7	+	ARMC10	ENSG00000170632	103086869	103086937	103092477	103092653	134	202	378	0.27965	0.775197	25.6801	8.27574	-8648.79	-5341.35	0	0	1.19809	1.19498e-47	5.11438e-43
775	ENSG00000099331	chr19	+	MYO9B	ENSG00000099331	17177797	17177886	17180927	17181040	78	167	280	1.79253	1.35061	18.6489	31.191	-6110.58	-3740.85	0	0	0.915226	6.06755e-27	2.59685e-22
809	ENSG00000170776	chr15	+	AKAP13	ENSG00000170776	85658537	85658590	85662388	85662453	370	423	488	0.781123	2.80817	52.1321	28.75	-10004.9	-8788.66	0	0	0.655625	2.15877e-127	9.23933e-123
821	ENSG00000185379	chr17	-	RAD51D	ENSG00000185379	35107366	35107447	35116859	35117037	134	215	393	0.738123	0.702016	60.1543	65.2562	-7657.59	-6628.22	0	0	1.27386	2.80201e-13	1.19923e-08
982	ENSG00000025293	chr20	+	PHF20	ENSG00000025293	35782328	35782609	35800094	35800173	53	334	413	0.327484	0.358911	7.82473	10.7509	-5630.53	-3733.28	0	0	1.25465	9.04974e-09	0.00038732
1048	ENSG00000116171	chr1	+	SCP2	ENSG00000116171	52941796	52941853	52948009	52948080	179	236	307	1.46863	1.7294	59.1316	73.5439	-5969.51	-5569.5	1.11022e-16	4.75164e-12	1.1563	1.89857e-07	0.00812568
1196	ENSG00000134574	chr11	+	DDB2	ENSG00000134574	47216858	47217049	47232814	47232959	136	327	472	1.36324	1.22138	79.7461	131.678	-10720.8	-10651.6	4.98701e-09	0.000213439	1.07616	1.18434e-05	0.506885
1204	ENSG00000177479	chr3	+	ARIH2	ENSG00000177479	48927462	48927813	48945136	48945181	63	414	459	0.627378	1.36755	369.124	468.853	-11473.2	-9952.91	0	0	1.00093	0.945923	1
1205	ENSG00000177479	chr3	+	ARIH2	ENSG00000177479	48927462	48927813	48944982	48945181	63	414	613	0.627378	1.23548	369.124	468.853	-12468.9	-8345.06	0	0	1.00093	0.945923	1
1211	ENSG00000177479	chr3	+	ARIH2	ENSG00000177479	48924718	48924839	48945136	48945181	63	184	229	0.703599	1.36755	140.979	154.554	-5796.82	-4778.52	0	0	1.00093	0.945923	1
1212	ENSG00000177479	chr3	+	ARIH2	ENSG00000177479	48924718	48924839	48944982	48945181	63	184	383	0.703599	1.23548	140.979	154.554	-6783.48	-4700.89	0	0	1.00093	0.945923	1
1213	ENSG00000177479	chr3	+	ARIH2	ENSG00000177479	48924718	48924839	48927462	48927813	63	184	535	0.703599	0.627378	140.979	154.554	-13121.6	-11406.7	0	0	1.00093	0.945923	1
1244	ENSG00000141469	chr18	+	SLC14A1	ENSG00000141469	45736456	45736648	45739163	45739310	128	320	467	1.90967	0.674806	6.10677	30.1419	-7691.07	-7485.93	6.98885e-13	2.99116e-08	2.67041	7.53687e-125	3.22571e-120
1288	ENSG00000128595	chr7	+	CALU	ENSG00000128595	128754262	128754455	128754529	128754722	231	424	617	1.23651	0.780178	153.536	220.244	-15431.1	-13567.5	0	0	1.22535	1.57062e-35	6.72209e-31
1309	ENSG00000102878	chr16	+	HSF4	ENSG00000102878	67167303	67167402	67167461	67167599	102	201	339	0.463207	1.21576	13.4318	7.2096	-4436.52	-3227.91	0	0	0.862719	6.1803e-08	0.0026451
1310	ENSG00000102878	chr16	+	HSF4	ENSG00000102878	67167303	67167402	67167475	67167599	102	201	325	0.463207	1.27581	13.4318	7.2096	-4335.9	-3155.35	0	0	0.862719	6.1803e-08	0.0026451
1333	ENSG00000175224	chr11	+	ATG13	ENSG00000175224	46621042	46621157	46630045	46630100	50	165	220	0.702502	1.23506	13.3696	15.6152	-4406.17	-3111.78	0	0	0.931435	0.121256	1
1334	ENSG00000175224	chr11	+	ATG13	ENSG00000175224	46630045	46630100	46638499	46638610	115	170	281	1.38903	0.170571	98.3727	150.077	-4828.13	-1959.04	0	0	0.936994	0.679619	1
1336	ENSG00000175224	chr11	+	ATG13	ENSG00000175224	46621060	46621157	46630045	46630100	50	147	202	0.690274	1.23506	14.1546	16.3273	-4374.7	-3159.47	0	0	0.931435	0.121256	1
1360	ENSG00000166278	chr6	+	C2	ENSG00000166278	31933867	31933965	31935923	31936061	173	271	409	1.20854	0.753045	197.668	233.707	-9843.66	-9081.3	0	0	0.919388	4.90932e-27	2.10114e-22
1425	ENSG00000182944	chr22	+	EWSR1	ENSG00000182944	29288606	29288786	29288987	29289062	211	391	466	1.28288	0.513071	732.242	1377.24	-13157.2	-10362.4	0	0	1.05823	0.938004	1
1451	ENSG00000204410	chr6	+	MSH5	ENSG00000204410	31761818	31761865	31761866	31761955	143	190	279	0.760607	0.787215	208.628	191.032	-7790.98	-7745.77	6.82017e-08	0.00291896	0.992499	0.512844	1
1540	ENSG00000205581	chr21	-	HMGN1	ENSG00000205581	39347247	39347292	39347379	39347483	128	173	277	0.533257	0.699707	241.467	106.778	-7385.38	-6065.08	0	0	0.939025	0.424428	1
1541	ENSG00000205581	chr21	-	HMGN1	ENSG00000205581	39347247	39347292	39347379	39347478	128	173	272	0.533257	0.696905	241.467	106.778	-7284.89	-5926.57	0	0	0.939025	0.424428	1
1544	ENSG00000205581	chr21	-	HMGN1	ENSG00000205581	39345830	39345958	39347247	39347292	128	256	301	0.525426	0.415808	449.307	322.211	-9171.16	-6469.94	0	0	1.31344	2.17974e-20	9.32907e-16
1545	ENSG00000205581	chr21	-	HMGN1	ENSG00000205581	39345830	39345958	39347379	39347478	128	256	355	0.525426	0.522062	449.307	322.211	-10372.8	-7963.76	0	0	1.31344	2.17974e-20	9.32907e-16
1546	ENSG00000205581	chr21	-	HMGN1	ENSG00000205581	39345830	39345958	39347379	39347483	128	256	360	0.525426	0.524083	449.307	322.211	-10474.8	-7999.73	0	0	1.31344	2.17974e-20	9.32907e-16
1576	ENSG00000105607	chr19	+	GCDH	ENSG00000105607	12892116	12892178	12892317	12892434	143	205	322	1.27596	0.495047	135.347	268.867	-9193.47	-5687.3	0	0	1.28724	2.52587e-25	1.08105e-20
1638	ENSG00000163517	chr3	+	HDAC11	ENSG00000163517	13483464	13483564	13501871	13501933	148	248	310	0.666259	1.52455	16.325	15.88	-4900.04	-4303.82	0	0	1.093	6.67397e-06	0.285639
1651	ENSG00000204120	chr2	+	GIGYF2	ENSG00000204120	232703424	232703489	232724574	232724691	61	126	243	0.725969	0.594577	93.3308	108.108	-3958.51	-2360.6	0	0	1.22043	0.0111508	1
1653	ENSG00000204120	chr2	+	GIGYF2	ENSG00000204120	232724574	232724691	232734417	232734486	65	182	251	0.679047	0.4976	30.9188	22.6132	-4484.6	-2747.31	0	0	1.1364	4.47544e-13	1.91544e-08
1661	ENSG00000204120	chr2	+	GIGYF2	ENSG00000204120	232731122	232731234	232734417	232734486	65	177	246	0.534377	0.4976	10.8237	11.7545	-4251.47	-2579.87	0	0	1.1364	4.47544e-13	1.91544e-08
1667	ENSG00000204120	chr2	+	GIGYF2	ENSG00000204120	232731122	232731258	232734417	232734486	65	201	270	0.556361	0.4976	10	10.9393	-4170.22	-2631.56	0	0	1.1364	4.47544e-13	1.91544e-08
1690	ENSG00000028203	chr12	+	VEZT	ENSG00000028203	95256550	95256622	95257150	95257239	104	176	265	0.658368	1.30778	81.1042	70.3576	-6701.61	-5574.91	0	0	0.945059	1.04807e-05	0.448565
1693	ENSG00000028203	chr12	+	VEZT	ENSG00000028203	95256550	95256622	95257154	95257239	131	203	288	0.662071	1.28241	81.1042	70.3576	-7556.82	-6855.59	0	0	0.939155	1.86061e-05	0.796321
1699	ENSG00000028203	chr12	+	VEZT	ENSG00000028203	95224180	95224236	95242164	95242264	74	130	230	1.48655	0.225898	16.9821	36.308	-4230.23	-2062.29	0	0	0.980716	0.933064	1
1716	ENSG00000090554	chr19	+	FLT3LG	ENSG00000090554	49478963	49479047	49480298	49480476	143	227	405	0.641439	0.610147	38.4405	44.1071	-7306.77	-6963.82	9.99201e-16	4.27648e-11	1.41563	2.40208e-110	1.02807e-105
1728	ENSG00000071054	chr2	+	MAP4K4	ENSG00000071054	101860825	101860986	101863821	101864051	128	289	519	0.444501	0.355927	34.5543	19.5342	-9173.64	-7528.73	0	0	1.43913	9.8405e-109	4.21163e-104
1840	ENSG00000106070	chr7	-	GRB10	ENSG00000106070	50710875	50710990	50732272	50732368	87	202	298	0.782637	0.613277	15.8457	17.1522	-6698.33	-5797.46	0	0	1.31623	1.08357e-11	4.63756e-07
1885	ENSG00000132256	chr11	-	TRIM5	ENSG00000132256	5665981	5666081	5667689	5667711	26	126	148	1.45399	1.36418	65.635	106.46	-7131.91	-6808.43	3.55271e-15	1.52053e-10	1.16711	4.69595e-58	2.00982e-53
1894	ENSG00000115970	chr2	-	THADA	ENSG00000115970	43428100	43428231	43485234	43485325	168	299	390	1.37082	0.759504	53.0019	55.4046	-7885.38	-7274.03	0	0	0.774542	2.48802e-165	1.06485e-160
1897	ENSG00000119787	chr2	-	ATL2	ENSG00000119787	38343268	38343512	38354067	38354177	134	378	488	1.21699	1.43713	102.611	104.95	-9225.16	-6509.6	0	0	0.781614	1.65012e-11	7.06234e-07
1968	ENSG00000090905	chr16	+	TNRC6A	ENSG00000090905	24815147	24815305	24815355	24815475	131	289	409	0.749293	0.612389	88.4494	74.9367	-8300.56	-7599.9	0	0	0.977613	0.0034975	1
1977	ENSG00000064012	chr2	+	CASP8	ENSG00000064012	201272898	201272942	201274889	201274953	138	182	246	0.645888	0.540881	110.091	99.2955	-7505.12	-6610.76	0	0	0.982633	0.00775271	1
2082	ENSG00000183597	chr22	+	TANGO2	ENSG00000183597	20053437	20053551	20061530	20061683	119	233	386	1.27422	1.31072	49.0768	121.412	-9609.06	-8650.94	0	0	1.75003	3.41226e-76	1.46041e-71
2117	ENSG00000127314	chr12	+	RAP1B	ENSG00000127314	68624671	68624873	68641034	68641153	135	337	456	0.443073	0.700325	77.5953	105.135	-8623.47	-5447.32	0	0	1.58561	2.42967e-14	1.03988e-09
2131	ENSG00000151665	chr2	-	PIGF	ENSG00000151665	46588075	46588179	46591803	46591925	306	410	532	0.686217	0.52779	76.7957	46.9615	-11978.9	-8780.71	0	0	0.966955	0.119246	1
2132	ENSG00000108848	chr17	+	LUC7L3	ENSG00000108848	50737287	50737479	50738141	50738199	66	258	316	0.570663	0.499973	154.908	122.139	-7268.4	-5752.87	0	0	0.947095	0.0168212	1
2244	ENSG00000042980	chr8	+	ADAM28	ENSG00000042980	24321218	24321289	24321315	24321448	71	142	275	0.799337	0.618902	130.63	48.2148	-10711.8	-4240.32	0	0	0.362625	6.25789e-228	2.67832e-223
2282	ENSG00000183010	chr17	-	PYCR1	ENSG00000183010	81934326	81934489	81934653	81934745	992	1155	1247	0.752345	0.698425	82.1258	232.311	-23577.4	-21940.4	0	0	2.2404	0	0
2295	ENSG00000115459	chr2	+	ELMOD3	ENSG00000115459	85355555	85355716	85356967	85357252	94	255	540	1.40125	1.66801	29.4441	26.3307	-7302.71	-6148.68	0	0	0.572983	7.36979e-89	3.1542e-84
2305	ENSG00000030582	chr17	+	GRN	ENSG00000030582	44345531	44345605	44346089	44346228	32	106	245	1.23122	0.612391	27.9932	29.9054	-6218.92	-3605.33	0	0	1.0384	0.6142	1
2306	ENSG00000058272	chr12	-	PPP1R12A	ENSG00000058272	79805592	79805768	79806166	79806333	90	266	433	1.84515	0.679075	59.5597	146.781	-10538.2	-9254.33	0	0	1.04524	0.0579317	1
2368	ENSG00000139644	chr12	+	TMBIM6	ENSG00000139644	49742438	49742607	49744413	49744542	158	327	456	0.432367	1.35293	26.9379	16.9882	-6931.46	-4559.41	0	0	0.913525	0.173346	1
2369	ENSG00000139644	chr12	+	TMBIM6	ENSG00000139644	49741957	49742280	49743417	49743565	54	377	525	0.784384	0.424116	31.8916	41.4234	-7620.76	-5389.08	0	0	0.8636	0.022666	1
2414	ENSG00000169231	chr1	-	THBS3	ENSG00000169231	155203513	155203539	155204855	155204957	82	108	210	0.602824	0.748697	54.8077	28.9615	-6547.76	-6035.16	0	0	0.637542	6.28618e-99	2.69042e-94
2460	ENSG00000163904	chr3	+	SENP2	ENSG00000163904	185598412	185598545	185598958	185599024	55	188	254	1.20934	0.605849	84.5432	78.8402	-5670.19	-5446.92	6.19504e-13	2.65142e-08	0.930871	2.13919e-15	9.15552e-11
2472	ENSG00000161558	chr19	-	TMEM143	ENSG00000161558	48360072	48360176	48360319	48360568	194	298	547	1.45776	1.6827	28.5144	44.1875	-27442.8	-8193.86	0	0	0.779657	4.79108e-49	2.05054e-44
2473	ENSG00000161558	chr19	-	TMEM143	ENSG00000161558	48345160	48345354	48360072	48360176	130	324	428	1.52778	2.11269	47.6121	45.3518	-8978.88	-8344.7	0	0	0.738291	5.28966e-72	2.26392e-67
2477	ENSG00000134490	chr18	-	TMEM241	ENSG00000134490	23399566	23399647	23421367	23421444	77	158	235	0.775815	1.26253	44.5617	30.0895	-3985.93	-3426.75	0	0	1.14689	0.183143	1
2543	ENSG00000082269	chr6	+	FAM135A	ENSG00000082269	70426439	70426532	70426570	70426709	85	178	317	0.618236	1.92531	45.0995	29.6505	-4927.45	-3216.59	0	0	0.813547	5.55013e-26	2.3754e-21
2544	ENSG00000101017	chr20	+	CD40	ENSG00000101017	46123126	46123219	46126640	46126701	146	239	300	0.574701	0.404187	34.9866	44.6882	-5794.82	-5558.5	2.56462e-13	1.09763e-08	1.27173	8.00739e-55	3.42708e-50
2555	ENSG00000198231	chr17	+	DDX42	ENSG00000198231	63799480	63799523	63799589	63799625	61	104	140	0.706744	1.37976	84.2674	42.3721	-5697.44	-3127.86	0	0	0.856827	1.10274e-66	4.71963e-62
2563	ENSG00000063761	chr14	+	ADCK1	ENSG00000063761	77859076	77859279	77887091	77887249	83	286	444	0.508607	0.435895	33.1613	38.2438	-7685.41	-7518.7	6.49669e-12	2.78052e-07	2.20287	1.28938e-194	5.51842e-190
2568	ENSG00000107290	chr9	-	SETX	ENSG00000107290	132266127	132266249	132269403	132269489	3629	3751	3837	0.565856	0.601988	14.6209	8.72951	-62752.2	-58521.1	0	0	1.00101	1.19956e-31	5.134e-27
2571	ENSG00000063601	chrX	+	MTMR1	ENSG00000063601	150712342	150712365	150714479	150714529	105	128	178	0.599244	0.357108	72.4457	30.1848	-6885.7	-2613.9	0	0	0.867051	0.0103806	1
2596	ENSG00000129197	chr17	+	RPAIN	ENSG00000129197	5425971	5426299	5428071	5428211	60	388	528	0.739214	0.755184	162.381	202.155	-15354.3	-12125.5	0	0	1.26398	1.90001e-36	8.13185e-32
2623	ENSG00000131051	chr20	-	RBM39	ENSG00000131051	35739393	35739547	35740525	35740597	49	203	275	0.675635	0.734478	272.703	190.667	-7867.71	-6511.27	0	0	0.873263	1.51329e-08	0.000647675
2649	ENSG00000278023	chr17	-	RDM1	ENSG00000278023	35922577	35922675	35924604	35924772	85	183	351	0.154377	0.450955	11.2296	10.5587	-5507.24	-4572.09	0	0	1.48357	4.73133e-20	2.02496e-15
2652	ENSG00000125746	chr19	-	EML2	ENSG00000125746	45617630	45617697	45619060	45619191	88	155	286	1.20717	0.774032	54.3321	88.3097	-7805.64	-7344.13	0	0	1.13803	1.50046e-17	6.42181e-13
2673	ENSG00000072849	chr17	-	DERL2	ENSG00000072849	5480387	5480582	5481101	5481142	90	285	326	1.34169	0.743137	188.171	273.326	-8642.51	-7142.24	0	0	1.02478	0.422954	1
2674	ENSG00000103248	chr16	-	MTHFSD	ENSG00000103248	86552033	86552146	86552179	86552292	113	226	339	1.23964	0.762965	32.6615	25.3009	-5637.01	-4698.12	0	0	0.811822	3.02309e-11	1.29385e-06
2730	ENSG00000111445	chr12	+	RFC5	ENSG00000111445	118017690	118017815	118017995	118018053	188	313	371	1.27886	0.401578	8.842	13.478	-4584.72	-2587.54	0	0	1.11084	0.0474007	1
2749	ENSG00000120948	chr1	+	TARDBP	ENSG00000120948	11015524	11015646	11016123	11016254	249	371	502	0.421093	0.480781	29.2336	34.0676	-12915.4	-7545.81	0	0	0.976552	3.81095e-10	1.63105e-05
2773	ENSG00000165219	chr9	+	GAPVD1	ENSG00000165219	125268936	125268984	125295458	125295574	48	96	212	1.24874	0.303953	16.8646	22.4583	-6392.69	-4348.95	0	0	1.11903	0.804127	1
2778	ENSG00000171204	chr11	+	TMEM126B	ENSG00000171204	85629132	85629262	85631145	85631316	95	225	396	0.701115	0.711886	20.35	30.6904	-8169.53	-5428.62	0	0	1.30173	9.45349e-13	4.046e-08
2779	ENSG00000171204	chr11	+	TMEM126B	ENSG00000171204	85629132	85629203	85631145	85631316	91	162	333	0.50874	0.711339	22.1585	29.081	-7606.32	-4787.99	0	0	1.30316	2.92382e-14	1.25137e-09
2815	ENSG00000177565	chr3	-	TBL1XR1	ENSG00000177565	177064920	177065022	177079827	177079945	145	247	365	1.43363	2.02653	153.083	144.407	-7173.12	-5480.82	0	0	0.881245	3.94051e-14	1.6865e-09
2898	ENSG00000204138	chr1	+	PHACTR4	ENSG00000204138	28432931	28433046	28457832	28457859	53	168	195	0.160543	0.773877	13.8043	4.1	-5816.07	-3530.49	0	0	0.989475	0.0105605	1
2899	ENSG00000204138	chr1	+	PHACTR4	ENSG00000204138	28432931	28433046	28457832	28457855	53	168	191	0.160543	0.753595	13.8043	4.1	-5845	-3572.57	0	0	0.989475	0.0105605	1
2912	ENSG00000140262	chr15	+	TCF12	ENSG00000140262	57063750	57063823	57072653	57072714	72	145	206	0.663486	1.41723	172.719	114.284	-5190.19	-3844.66	0	0	0.828802	1.66502e-46	7.12614e-42
3018	ENSG00000126391	chr11	+	FRMD8	ENSG00000126391	65389361	65389528	65393573	65393674	84	251	352	0.665268	0.537612	89.0314	117.144	-7674.04	-7201.18	0	0	1.73098	1.7837e-86	7.63405e-82
3020	ENSG00000126391	chr11	+	FRMD8	ENSG00000126391	65389385	65389528	65393573	65393674	84	227	328	0.63085	0.537612	93.3671	114.456	-7183.31	-6696.35	0	0	1.73098	1.7837e-86	7.63405e-82
3028	ENSG00000247774	chr12	-	PCED1B-AS1	ENSG00000247774	47206511	47206588	47209281	47209458	247	324	501	1.77576	1.4658	28.6266	33.0519	-7637.61	-6667.85	0	0	0.767724	1.47266e-20	6.30286e-16
3030	ENSG00000243406	chr13	-	MRPS31P5	ENSG00000243406	52183976	52184114	52184273	52184408	72	210	345	0.747812	0.355137	27.9004	32.8714	-17631.5	-6288.76	0	0	1.04599	3.74665e-07	0.0160353
3035	ENSG00000166548	chr16	-	TK2	ENSG00000166548	66536964	66537017	66541879	66541953	89	142	216	0.396636	0.140081	51.3349	52.0802	-3604.33	-3090.32	0	0	1.02525	2.80033e-08	0.00119851
3037	ENSG00000136754	chr10	-	ABI1	ENSG00000136754	26755655	26755741	26759062	26759238	185	271	447	0.746672	0.738528	62.3343	54.439	-11794	-9848.57	0	0	1.08302	1.06244e-13	4.54713e-09
3038	ENSG00000136754	chr10	-	ABI1	ENSG00000136754	26755655	26755741	26759062	26759235	185	271	444	0.746672	0.736511	62.3343	54.439	-11744.5	-9781.73	0	0	1.08302	1.06244e-13	4.54713e-09
3041	ENSG00000166145	chr15	+	SPINT1	ENSG00000166145	40854060	40854086	40854397	40854522	218	244	369	0.626321	0.45909	38.0962	26.8558	-5333.84	-5234.45	8.60213e-10	3.68163e-05	0.876908	4.73522e-36	2.02663e-31
3056	ENSG00000197721	chr1	+	CR1L	ENSG00000197721	207708178	207708263	207715312	207715397	99	184	269	0.515777	1.81496	52.8941	71.8441	-3431.38	-2723.25	0	0	1.87484	1.82602e-06	0.0781519
3087	ENSG00000174483	chr11	+	BBS1	ENSG00000174483	66514406	66514678	66515540	66515586	34	306	352	1.37583	1.5972	53.1562	51.0689	-5955.9	-5747.5	1.1412e-12	4.88421e-08	0.583758	5.3528e-38	2.29094e-33
3112	ENSG00000161395	chr17	-	PGAP3	ENSG00000161395	39674617	39674679	39684597	39684749	61	123	275	1.23819	1.2552	58.246	80.0081	-6550.12	-6534.04	8.32818e-07	0.0356438	0.858358	6.29332e-26	2.69348e-21
3126	ENSG00000125450	chr17	+	NUP85	ENSG00000125450	75218185	75218306	75225103	75225237	69	190	324	0.797006	0.760819	141.855	205.752	-9130.41	-8984.36	3.60921e-11	1.54471e-06	1.2711	3.13507e-71	1.34178e-66
3170	ENSG00000163681	chr3	+	SLMAP	ENSG00000163681	57865242	57865292	57871636	57871698	168	218	280	0.761354	0.73637	21.505	26.69	-5454.37	-4789.77	0	0	1.33522	8.02625e-136	3.43516e-131
3197	ENSG00000078304	chr14	+	PPP2R5C	ENSG00000078304	101883257	101883349	101883432	101883562	110	202	332	1.30407	1.28971	227.533	282.236	-8666.4	-8411.06	9.33698e-14	3.99613e-09	1.03121	0.495676	1
3198	ENSG00000078304	chr14	+	PPP2R5C	ENSG00000078304	101786018	101786183	101818992	101819085	65	230	323	0.503669	0.524126	20.2318	14.7379	-7636.9	-5874.11	0	0	1.08117	2.22444e-07	0.0095204
3224	ENSG00000197713	chr2	+	RPE	ENSG00000197713	210003438	210003468	210009657	210009736	140	170	249	0.269924	0.671493	16.4333	4.025	-5631.25	-3397.38	0	0	0.650149	1.36301e-84	5.83356e-80
3310	ENSG00000116754	chr1	+	SRSF11	ENSG00000116754	70231095	70231203	70231859	70231975	133	241	357	0.708659	0.779162	418.299	253.37	-10813.4	-7918.23	0	0	0.843592	2.12721e-54	9.10425e-50
3344	ENSG00000215126	chr9	-	CBWD7	ENSG00000215126	41170279	41170423	41171847	41171934	46	190	277	0.491987	0.791106	16.8038	6.00521	-3928.44	-2130.69	0	0	0.776344	2.17809e-28	9.32201e-24
3362	ENSG00000122882	chr10	-	ECD	ENSG00000122882	73152293	73152421	73154256	73154448	128	256	448	0.630217	0.687967	86.5977	102.301	-10936.3	-10566.3	2.22045e-16	9.50329e-12	1.01803	0.0137351	1
3396	ENSG00000118513	chr6	+	MYB	ENSG00000118513	135194356	135194460	135195748	135196002	80	184	438	0.794351	0.79827	991.587	1021.4	-15206	-14710.3	0	0	0.932163	2.30501e-12	9.86521e-08
3398	ENSG00000182473	chr17	-	EXOC7	ENSG00000182473	76090329	76090397	76091143	76091235	145	213	305	0.778975	0.753724	76.1287	73.2132	-9811.25	-8391.68	0	0	1.092	2.36525e-19	1.0123e-14
3418	ENSG00000107669	chr10	-	ATE1	ENSG00000107669	121898841	121898969	121899866	121899994	32	160	288	1.39858	0.554814	40.377	63.8887	-7748.15	-6061.87	0	0	1.18182	5.10879e-87	2.18651e-82
3421	ENSG00000135535	chr6	-	CD164	ENSG00000135535	109370411	109370467	109376074	109376112	2499	2555	2593	0.751645	0.766842	1713.52	1107.62	-60233.4	-60041.1	1.66422e-13	7.12271e-09	0.685429	4.16181e-275	1.78121e-270
3499	ENSG00000026508	chr11	+	CD44	ENSG00000026508	35209965	35210054	35211246	35211449	230	319	522	0.516213	0.786451	23.7107	6.50843	-9864.63	-5241.05	0	0	0.56091	4.91753e-240	2.10465e-235
3584	ENSG00000259316	chr15	-	CTD-2116N17.1	ENSG00000259316	64365986	64366075	64376743	64376905	404	493	655	1.29235	1.25766	729.362	2136.71	-14138.2	-10496	0	0	1.55396	1.18872e-06	0.0508762
3585	ENSG00000259316	chr15	-	CTD-2116N17.1	ENSG00000259316	64365974	64366075	64376743	64376905	404	505	667	1.27124	1.25766	704.894	2018.54	-14217	-10466.3	0	0	1.55396	1.18872e-06	0.0508762
3634	ENSG00000262879	chr17	-	RP11-156P1.3	ENSG00000262879	47035044	47035126	47054118	47054213	103	185	280	0.628609	0.799251	19.9055	13.3293	-8862.93	-5769.23	0	0	1.00549	1.70762e-10	7.30842e-06

## Sheet: dSpliceType_RI
RIID	geneName	geneID	strand	symbol	RI	start	stop	changePoint_L	changePoint_R	SplicingRatio	Coverage1	Coverage2	SIC_ij	SIC_n	DS_p_value	DS_adj_p_value	DE_foldChange	DE_p_value	DE_adj_p_value
3	ENSG00000150316	chr11	-	CWC15	ENSG00000150316	94971066	94971374	88	396	0.602518	10.1623	9.6875	-7491.87	-4671.2	0	0	1.32916	6.32465e-95	2.70689e-90
9	ENSG00000100395	chr22	+	L3MBTL2	ENSG00000100395	41227324	41227803	234	713	1.23769	6.74269	13.4045	-9156.22	-6797.79	0	0	0.964213	7.46071e-11	3.19311e-06
20	ENSG00000104894	chr19	+	CD37	ENSG00000104894	49335787	49336908	72	1193	0.665285	27.5863	14.5642	-16562.5	-13999.5	0	0	0.730678	5.57696e-148	2.38688e-143
21	ENSG00000104894	chr19	+	CD37	ENSG00000104894	49335783	49336908	68	1193	0.695571	30.1909	16.7956	-16400.5	-14063.4	0	0	0.731685	3.09084e-146	1.32285e-141
25	ENSG00000125875	chr20	-	TBC1D20	ENSG00000125875	441690	441856	101	267	0.647983	11.4518	9.78916	-6331.32	-4927.22	0	0	1.13781	9.97071e-16	4.26737e-11
67	ENSG00000114626	chr3	+	ABTB1	ENSG00000114626	127677564	127677675	98	209	0.22823	28.8356	8.2545	-6534.11	-4427.79	0	0	0.942562	3.94082e-07	0.0168663
71	ENSG00000114626	chr3	+	ABTB1	ENSG00000114626	127677084	127677167	116	199	0.743678	37.7169	28.9066	-5824.97	-5115.33	0	0	0.955803	3.55075e-09	0.000151969
72	ENSG00000114626	chr3	+	ABTB1	ENSG00000114626	127676582	127676966	45	429	0.781963	14.0228	12.0215	-9635.62	-7858.72	0	0	0.966989	0.0494534	1
273	ENSG00000142347	chr19	-	MYO1F	ENSG00000142347	8554572	8554653	94	175	1.99168	10.8056	13.1759	-4714.94	-3462.31	0	0	0.762081	2.13385e-64	9.13266e-60
311	ENSG00000165688	chr9	+	PMPCA	ENSG00000165688	136421977	136423094	144	1261	0.617322	22.3612	26.3375	-28408.6	-23333	0	0	1.49317	3.74405e-127	1.60242e-122
315	ENSG00000141458	chr18	-	NPC1	ENSG00000141458	23533518	23534445	162	1089	0.576992	12.0968	7.07093	-9708.57	-7653.65	0	0	1.09525	9.80185e-08	0.0041951
319	ENSG00000162032	chr16	-	SPSB3	ENSG00000162032	1778322	1778434	187	299	1.26709	87.933	148.201	-10344	-9735.18	0	0	0.991788	0.614066	1
329	ENSG00000162032	chr16	-	SPSB3	ENSG00000162032	1777873	1777945	125	197	0.561006	56.0868	36.3576	-16655.4	-15350.7	0	0	0.958674	0.833323	1
331	ENSG00000138834	chr16	+	MAPK8IP3	ENSG00000138834	1767919	1768068	113	262	1.54475	12.3641	25.1208	-5174.58	-4296.05	0	0	1.08274	6.5322e-16	2.79572e-11
343	ENSG00000164080	chr3	+	RAD54L2	ENSG00000164080	51630389	51630704	116	431	0.363666	11.7079	3.9746	-7653.12	-5913.58	0	0	0.746174	3.5371e-97	1.51384e-92
344	ENSG00000164080	chr3	+	RAD54L2	ENSG00000164080	51638322	51639418	177	1273	0.754921	11.9535	8.64827	-13585.3	-12164.7	0	0	0.842395	1.2367e-58	5.29295e-54
347	ENSG00000157538	chr21	-	DSCR3	ENSG00000157538	37225627	37227653	2206	4232	0.726937	12.856	10.8525	-18132.9	-14486.4	0	0	1.30278	1.35932e-69	5.81777e-65
369	ENSG00000137965	chr1	+	IFI44	ENSG00000137965	78655210	78655361	195	346	1.49608	24.1788	27.2881	-8578.4	-6380.17	0	0	1.05591	1.57249e-16	6.7301e-12
377	ENSG00000163565	chr1	+	IFI16	ENSG00000163565	159052099	159053532	419	1852	0.577979	16.0775	9.73901	-28079.6	-21107.5	0	0	1.06087	1.22551e-08	0.000524505
407	ENSG00000160072	chr1	+	ATAD3B	ENSG00000160072	1485839	1486109	56	326	0.717572	17.3833	26.0602	-7184.75	-5592.15	0	0	1.49952	1.10825e-112	4.7432e-108
433	ENSG00000167272	chr12	-	POP5	ENSG00000167272	120579598	120579773	83	258	0.795812	35.1986	32.7071	-6628.01	-4398.21	0	0	1.1261	1.10524e-47	4.73032e-43
437	ENSG00000173209	chr2	+	AHSA2	ENSG00000173209	61185619	61186445	116	942	0.566434	187.801	71.3929	-17841.6	-16502.2	0	0	0.598244	1.19041e-147	5.09484e-143
463	ENSG00000137504	chr11	-	CREBZF	ENSG00000137504	85663602	85663814	77	289	0.63033	215.541	112.542	-28277.4	-25999.8	0	0	0.83409	1.00188e-20	4.28796e-16
487	ENSG00000100823	chr14	+	APEX1	ENSG00000100823	20455774	20455913	195	334	0.418782	98.3741	64.0612	-11574.5	-9106.56	0	0	1.2351	3.26085e-10	1.39561e-05
489	ENSG00000100823	chr14	+	APEX1	ENSG00000100823	20455704	20455913	125	334	0.443647	107.833	81.5048	-12527.1	-9128.42	0	0	1.24622	3.005e-84	1.28611e-79
491	ENSG00000100823	chr14	+	APEX1	ENSG00000100823	20455390	20455577	163	350	0.719037	180.241	217.057	-10693.7	-9574.26	0	0	1.16752	6.75774e-08	0.00289224
495	ENSG00000198912	chr1	-	C1orf174	ENSG00000198912	3891058	3892882	488	2312	0.63914	26.5317	26.9062	-29885.9	-25772.2	0	0	1.51575	4.85822e-147	2.07927e-142
513	ENSG00000158517	chr7	+	NCF1	ENSG00000158517	74783062	74783524	122	584	0.54428	25.3615	15.9605	-8823.66	-6794.84	0	0	1.50032	1.4472e-202	6.19388e-198
567	ENSG00000179094	chr17	-	PER1	ENSG00000179094	8147003	8147249	105	351	0.751422	293.891	169.543	-10493.6	-8999.54	0	0	0.602117	1.46307e-124	6.26178e-120
611	ENSG00000100258	chr22	-	LMF2	ENSG00000100258	50504452	50504558	111	217	0.371265	18.0566	8.38443	-6789.06	-3637.86	0	0	0.842916	2.28566e-19	9.78238e-15
613	ENSG00000137818	chr15	+	RPLP1	ENSG00000137818	69453722	69455169	74	1521	1.382	57.0765	89.7832	-31942.3	-28476.8	0	0	1.033	3.61229e-05	1
619	ENSG00000052749	chr10	-	RRP12	ENSG00000052749	97371082	97372072	158	1148	0.56676	45.1869	31.1614	-18407.8	-16123	0	0	0.901331	4.79361e-33	2.05162e-28
623	ENSG00000163516	chr2	+	ANKZF1	ENSG00000163516	219233192	219233285	112	205	0.758854	18.3414	13.3306	-5826.82	-4242.15	0	0	0.77558	1.09212e-118	4.67418e-114
625	ENSG00000163516	chr2	+	ANKZF1	ENSG00000163516	219234289	219234825	155	691	0.656984	76.6012	49.2113	-21270.3	-20073.9	0	0	0.813341	4.08486e-16	1.74828e-11
627	ENSG00000163516	chr2	+	ANKZF1	ENSG00000163516	219236096	219236321	85	310	1.47607	8.88	15.94	-7896.91	-6501.51	0	0	0.997723	0.2129	1
647	ENSG00000168291	chr3	-	PDHB	ENSG00000168291	58431985	58433630	107	1752	0.556887	5.35942	10.2157	-16326.3	-13774.6	0	0	2.19905	1.82548e-100	7.81287e-96
648	ENSG00000168291	chr3	-	PDHB	ENSG00000168291	58431794	58431876	62	144	0.439609	8.62195	11.0152	-4961.56	-3036.21	0	0	1.72723	2.10393e-104	9.00459e-100
667	ENSG00000129255	chr17	+	MPDU1	ENSG00000129255	7586778	7586898	85	205	0.593606	61.5562	53.0042	-5188.73	-2962.47	0	0	1.22918	4.86604e-57	2.08262e-52
669	ENSG00000129255	chr17	+	MPDU1	ENSG00000129255	7587018	7587160	118	260	0.542535	55.3134	79.5775	-7129.76	-4406.3	0	0	1.39348	7.00943e-81	2.99996e-76
729	ENSG00000238105	chr12	-	GOLGA2P5	ENSG00000238105	100157257	100157527	91	361	0.525803	21.6296	14.5167	-6336.18	-5284.39	0	0	0.938194	0.0105813	1
749	ENSG00000204344	chr6	+	STK19	ENSG00000204344	31979554	31980450	139	1035	0.60265	32.9688	25.2104	-14031.8	-12870.7	0	0	0.887823	2.56889e-29	1.09946e-24
771	ENSG00000163463	chr1	-	KRTCAP2	ENSG00000163463	155172629	155172737	63	171	0.331987	32.3056	20.5069	-7374.49	-4096.75	0	0	1.27913	5.44929e-94	2.33224e-89
781	ENSG00000142765	chr1	+	SYTL1	ENSG00000142765	27349499	27349651	100	252	0.703191	26.3421	26.5987	-6570.36	-5215.41	0	0	1.23508	3.73477e-86	1.59844e-81
798	ENSG00000137101	chr9	-	CD72	ENSG00000137101	35616279	35616599	335	655	0.446867	15.5687	10.7328	-9956.97	-7884.74	0	0	1.29849	4.23085e-70	1.81076e-65
817	ENSG00000185813	chr17	-	PCYT2	ENSG00000185813	81906178	81906463	77	362	0.44996	12.1904	8.81053	-5243.75	-4254.03	0	0	1.36055	5.27362e-74	2.25706e-69
825	ENSG00000088970	chr20	+	KIZ	ENSG00000088970	21244289	21246478	43	2232	0.385863	20.3169	15.2503	-21924.3	-20779.5	0	0	0.95653	0.833516	1
827	ENSG00000184922	chr17	+	FMNL1	ENSG00000184922	45244026	45244175	234	383	0.562939	19.6628	13.4698	-8353.73	-5057.66	0	0	1.02347	0.025372	1
847	ENSG00000092439	chr15	-	TRPM7	ENSG00000092439	50575790	50575868	65	143	0.42421	10.1378	3.73077	-3262.29	-2461.87	0	0	0.696604	9.94929e-74	4.2582e-69
873	ENSG00000186470	chr6	+	BTN3A2	ENSG00000186470	26373297	26373386	20	109	1.78024	22.2051	31.7275	-2193.27	-1605.76	0	0	1.01213	0.191467	1
874	ENSG00000186470	chr6	+	BTN3A2	ENSG00000186470	26368051	26368177	60	186	1.21128	23.3115	13.7103	-3775.53	-2729.62	0	0	0.80417	7.28668e-07	0.0311863
895	ENSG00000026950	chr6	+	BTN3A1	ENSG00000026950	26409915	26410005	20	110	1.51239	28.7917	27.7278	-1983.44	-1521.34	1.11022e-16	4.75164e-12	0.696163	9.90784e-15	4.24046e-10
901	ENSG00000161638	chr12	-	ITGA5	ENSG00000161638	54404476	54404702	45	271	0.509148	30.6593	28.5465	-6971.6	-5324.19	0	0	1.16294	6.52467e-22	2.79249e-17
925	ENSG00000136279	chr7	+	DBNL	ENSG00000136279	44057860	44058128	77	345	0.699703	11.5224	11.194	-7948.21	-4523.94	0	0	1.18905	6.2256e-87	2.66449e-82
931	ENSG00000107404	chr1	-	DVL1	ENSG00000107404	1339440	1339581	152	293	1.34386	14.016	28.8493	-5292.49	-4822.06	0	0	1.15394	0.00521324	1
939	ENSG00000161996	chr16	+	WDR90	ENSG00000161996	655890	656301	116	527	0.670174	49.3431	45.2287	-12477.4	-11445	0	0	1.01115	1.09548e-05	0.468853
967	ENSG00000117266	chr1	+	CDK18	ENSG00000117266	205523298	205523482	150	334	0.3684	11.1332	4.37228	-5709.41	-5033.68	0	0	0.924054	1.81053e-07	0.00774891
999	ENSG00000113013	chr5	-	HSPA9	ENSG00000113013	138556867	138557401	92	626	0.435088	69.2706	63.5557	-13272.3	-10871.6	0	0	1.52194	3.52839e-106	1.51012e-101
1007	ENSG00000117410	chr1	+	ATP6V0B	ENSG00000117410	43976380	43976589	77	286	0.780645	42.677	35.4187	-6405.79	-4623.31	0	0	0.881188	1.05898e-19	4.53234e-15
1009	ENSG00000117410	chr1	+	ATP6V0B	ENSG00000117410	43977217	43977980	190	953	0.771711	45.2379	35.7084	-20296.7	-16586.7	0	0	0.905328	7.14808e-06	0.305931
1069	ENSG00000125968	chr20	+	ID1	ENSG00000125968	31605814	31606052	530	768	0.294992	22.7763	4.54202	-13170.1	-10886.8	0	0	0.386875	2.23878e-286	9.58177e-282
1071	ENSG00000109332	chr4	-	UBE2D3	ENSG00000109332	102801560	102802560	105	1105	0.297484	69.3648	21.535	-15511.8	-12143.3	0	0	0.996647	0.607669	1
1073	ENSG00000180448	chr19	+	HMHA1	ENSG00000180448	1080380	1080463	124	207	1.66031	5.99398	11.4428	-5951.46	-4318.67	0	0	0.761585	2.92701e-126	1.25273e-121
1083	ENSG00000156515	chr10	+	HK1	ENSG00000156515	69384482	69384795	148	461	0.337238	19.0024	18.8522	-10371.2	-7277.44	0	0	2.38573	8.81498e-209	3.77272e-204
1085	ENSG00000159176	chr1	-	CSRP1	ENSG00000159176	201485377	201488854	93	3570	0.422269	24.2509	13.6807	-34316.6	-30775	0	0	1.12415	1.29184e-36	5.52896e-32
1087	ENSG00000160014	chr19	+	CALM3	ENSG00000160014	46608589	46608845	106	362	0.595177	22.1084	25.9043	-10461.1	-7116.28	0	0	1.56898	1.97544e-235	8.45468e-231
1105	ENSG00000186787	chrX	-	SPIN2B	ENSG00000186787	57120102	57120404	419	721	1.44175	69.0397	122.028	-13202.9	-12051.2	0	0	1.18307	2.40137e-09	0.000102776
1107	ENSG00000160766	chr1	-	GBAP1	ENSG00000160766	155217374	155217963	133	722	0.497062	11.149	4.50255	-8351.13	-6603.52	0	0	0.865952	0.105704	1
1117	ENSG00000103365	chr16	-	GGA2	ENSG00000103365	23493459	23494302	98	941	0.67338	46.5531	39.4327	-14984.1	-13847.8	0	0	1.06142	2.33142e-09	9.97823e-05
1133	ENSG00000123737	chr4	+	EXOSC9	ENSG00000123737	121814048	121816368	181	2501	0.73404	52.2211	50.6685	-37657.7	-35013.4	0	0	1.55197	2.06948e-195	8.85718e-191
1144	ENSG00000100429	chr22	-	HDAC10	ENSG00000100429	50248293	50248365	67	139	1.66103	17.8194	36.875	-4718.13	-3289.66	0	0	0.958577	7.44414e-10	3.18602e-05
1146	ENSG00000100429	chr22	-	HDAC10	ENSG00000100429	50246736	50246874	56	194	1.39091	14.1377	21.8551	-4914.28	-3918.32	0	0	0.907727	1.74803e-20	7.48139e-16
1150	ENSG00000100429	chr22	-	HDAC10	ENSG00000100429	50245828	50245909	152	233	0.748484	46.9784	56.6543	-8551	-7348.14	0	0	1.05937	4.68236e-09	0.0002004
1164	ENSG00000147274	chrX	-	RBMX	ENSG00000147274	136879124	136879318	106	300	0.701189	12.0567	14.0683	-8044.22	-5206.29	0	0	0.950462	0.00961758	1
1187	ENSG00000166526	chr7	-	ZNF3	ENSG00000166526	100075262	100075541	126	405	0.409013	40.0905	18.1927	-7111.37	-5913.37	0	0	0.812967	1.01825e-34	4.35801e-30
1191	ENSG00000164088	chr3	+	PPM1M	ENSG00000164088	52249323	52249669	148	494	0.516469	12.2601	7.10477	-17401.1	-14793.5	0	0	0.905802	3.69724e-39	1.58238e-34
1211	ENSG00000135469	chr12	+	COQ10A	ENSG00000135469	56269252	56269459	192	399	0.433321	21.5254	12.4843	-6718.14	-5278.11	0	0	0.777452	1.95655e-47	8.37385e-43
1215	ENSG00000117632	chr1	-	STMN1	ENSG00000117632	25901683	25903640	191	2148	0.575773	126.616	69.9194	-43273.1	-38876.9	0	0	0.916206	2.25265e-19	9.64113e-15
1225	ENSG00000168002	chr11	+	POLR2G	ENSG00000168002	62761905	62762541	109	745	0.739297	21.1167	19.1336	-15261.5	-13658.4	0	0	1.11209	0.165957	1
1233	ENSG00000165801	chr14	+	ARHGEF40	ENSG00000165801	21087106	21087319	104	317	0.676412	18.8744	11.25	-5587.32	-4319.35	0	0	0.731538	2.45158e-74	1.04925e-69
1250	ENSG00000149823	chr11	+	VPS51	ENSG00000149823	65107728	65107802	146	220	0.533787	11.8041	10.875	-10296.4	-5601.72	0	0	0.827465	1.24615e-20	5.33341e-16
1254	ENSG00000120896	chr8	+	SORBS3	ENSG00000120896	22566714	22566821	52	159	1.47891	12.6075	15.4836	-3140.21	-2443.14	0	0	0.766494	2.97148e-52	1.27177e-47
1259	ENSG00000163930	chr3	-	BAP1	ENSG00000163930	52402941	52403137	161	357	0.553596	33.8163	25.9401	-9001.54	-7449.75	0	0	1.23046	7.27757e-10	3.11473e-05
1260	ENSG00000163930	chr3	-	BAP1	ENSG00000163930	52402872	52403137	92	357	0.500539	40.4858	31.9274	-9460.8	-7421.71	0	0	1.27647	3.28863e-82	1.4075e-77
1263	ENSG00000163930	chr3	-	BAP1	ENSG00000163930	52406377	52406828	123	574	0.556528	42.4169	41.1364	-10848.3	-9133.85	0	0	1.26036	1.6693e-68	7.14442e-64
1269	ENSG00000144635	chr3	-	DYNC1LI1	ENSG00000144635	32570420	32570624	73	277	0.423204	10.5257	9.93995	-5114.24	-3691.92	0	0	1.56112	2.04782e-28	8.76446e-24
1279	ENSG00000013275	chr19	+	PSMC4	ENSG00000013275	39980147	39980285	76	214	0.364598	63.0072	48.7228	-8147.55	-5523.14	0	0	1.38535	1.70366e-120	7.29149e-116
1281	ENSG00000013275	chr19	+	PSMC4	ENSG00000013275	39980455	39980661	168	374	0.169687	30.4381	9.15898	-7576.32	-4309.15	0	0	1.17469	2.20163e-95	9.42277e-91
1333	ENSG00000123349	chr12	+	PFDN5	ENSG00000123349	53296552	53297849	121	1418	0.788905	54.9225	61.9295	-22955.6	-21520.2	0	0	0.997113	0.977799	1
1334	ENSG00000123349	chr12	+	PFDN5	ENSG00000123349	53296468	53297849	37	1418	0.798702	58.122	66.534	-22699.6	-21466.2	0	0	0.932795	0.983569	1
1343	ENSG00000197170	chr17	-	PSMD12	ENSG00000197170	67357432	67357518	128	214	0.370361	23.032	18.3198	-4943.06	-3584.11	0	0	1.41617	3.07929e-116	1.31791e-111
1345	ENSG00000119403	chr9	-	PHF19	ENSG00000119403	120865831	120866027	120	316	0.608266	10.0421	5.02934	-5102.19	-3489.02	0	0	0.848174	2.27934e-66	9.75534e-62
1349	ENSG00000119650	chr14	+	IFT43	ENSG00000119650	76082368	76082616	72	320	0.3782	17.3569	9.89617	-4184.85	-3100.56	0	0	1.10184	5.91828e-13	2.53297e-08
1489	ENSG00000123329	chr12	-	ARHGAP9	ENSG00000123329	57476652	57476870	61	279	0.787361	72.2294	34.0287	-5676.89	-4379.53	0	0	0.632395	5.32512e-69	2.2791e-64
1527	ENSG00000163938	chr3	+	GNL3	ENSG00000163938	52690705	52690944	112	351	0.748985	81.0188	94.9195	-9894.67	-8070.14	0	0	1.47432	3.73436e-131	1.59827e-126
1537	ENSG00000039650	chr19	-	PNKP	ENSG00000039650	49864237	49864323	57	143	1.35975	33.3256	35.0087	-3989.61	-3477.7	0	0	0.731783	2.86001e-84	1.22406e-79
1541	ENSG00000039650	chr19	-	PNKP	ENSG00000039650	49861696	49861771	87	162	0.57046	18.6233	8.32333	-4244.58	-2574.66	0	0	0.71598	3.71069e-65	1.58814e-60
1543	ENSG00000039650	chr19	-	PNKP	ENSG00000039650	49861511	49861607	61	157	1.45809	16.974	20.7604	-4857.02	-4171.64	0	0	0.717001	3.37656e-17	1.44513e-12
1561	ENSG00000151498	chr11	+	ACAD8	ENSG00000151498	134259746	134261043	137	1434	0.524567	34.7057	22.728	-18860.1	-16972.1	0	0	1.25036	7.00609e-42	2.99854e-37
1563	ENSG00000011600	chr19	-	TYROBP	ENSG00000011600	35907581	35907729	134	282	0.646571	17.728	23.1976	-6044.52	-3739.38	0	0	1.07541	1.21225e-29	5.18832e-25
1569	ENSG00000137070	chr9	+	IL11RA	ENSG00000137070	34655318	34655604	99	385	1.23281	14.021	10.486	-4601.54	-4005.33	0	0	0.520173	2.34623e-152	1.00416e-147
1571	ENSG00000129084	chr11	-	PSMA1	ENSG00000129084	14513888	14514402	70	584	0.495563	175.567	85.3808	-12814.4	-10514.5	0	0	1.13269	9.03249e-18	3.86582e-13
1579	ENSG00000215021	chr12	-	PHB2	ENSG00000215021	6970281	6970416	84	219	0.566181	16.4296	24.6333	-9535.81	-6735.12	0	0	1.41017	1.29102e-44	5.52542e-40
1581	ENSG00000215021	chr12	-	PHB2	ENSG00000215021	6967780	6967891	103	214	0.676012	89.8063	129.815	-8654.65	-6952.95	0	0	1.45307	7.18016e-96	3.07304e-91
1583	ENSG00000124784	chr6	+	RIOK1	ENSG00000124784	7402716	7402816	112	212	0.586492	43.0525	27.9625	-5009.85	-3786.06	0	0	0.991508	0.308264	1
1585	ENSG00000115091	chr2	+	ACTR3	ENSG00000115091	113951846	113955622	125	3901	0.520307	24.0875	16.8473	-44774.9	-41874.7	0	0	1.23513	3.53845e-37	1.51442e-32
1591	ENSG00000187514	chr2	+	PTMA	ENSG00000187514	231711420	231711886	71	537	1.45747	234.479	442.482	-15985.9	-12154.5	0	0	1.48175	1.02719e-47	4.39627e-43
1592	ENSG00000187514	chr2	+	PTMA	ENSG00000187514	231711420	231711889	71	540	1.43892	245.175	463.919	-15387.7	-12152.5	0	0	1.48176	1.63119e-56	6.98134e-52
1623	ENSG00000100151	chr22	+	PICK1	ENSG00000100151	38073824	38074306	50	532	0.786092	34.4637	32.0711	-10054.3	-9494.04	0	0	0.907334	1.74988e-07	0.00748932
1627	ENSG00000076944	chr19	+	STXBP2	ENSG00000076944	7642537	7642765	107	335	0.570269	23.3498	30.1568	-6809.74	-5248.49	0	0	1.45909	2.84589e-64	1.21801e-59
1651	ENSG00000019582	chr5	-	CD74	ENSG00000019582	150406961	150407151	79	269	0.624903	216.626	106.947	-11914.3	-8382.14	0	0	0.564078	1.88286e-281	8.05847e-277
1709	ENSG00000149743	chr11	-	TRPT1	ENSG00000149743	64224971	64225498	169	696	0.420055	29.2524	15.5199	-10571.3	-9010.78	0	0	1.37745	6.38079e-107	2.73092e-102
1718	ENSG00000149743	chr11	-	TRPT1	ENSG00000149743	64224211	64224284	110	183	0.558381	13.7226	13.9623	-4118.73	-2762.95	0	0	1.25456	6.6745e-61	2.85662e-56
1729	ENSG00000105193	chr19	-	RPS16	ENSG00000105193	39433762	39435606	96	1940	1.202	61.1529	90.2674	-38160.1	-35406.9	0	0	1.04681	0.00560956	1
1737	ENSG00000006015	chr19	+	C19orf60	ENSG00000006015	18590934	18592107	79	1252	0.740024	35.3632	44.3348	-20887.3	-18438	0	0	1.25426	5.10827e-14	2.18629e-09
1773	ENSG00000132475	chr17	-	H3F3B	ENSG00000132475	75778964	75779046	153	235	0.779915	292.524	341.082	-11105.2	-8790.71	0	0	0.990045	0.312551	1
1779	ENSG00000140829	chr16	+	DHX38	ENSG00000140829	72099046	72099203	118	275	0.583457	18.4347	15.9538	-5575.82	-3532.64	0	0	0.96652	6.22019e-10	2.66218e-05
1783	ENSG00000213523	chr5	-	SRA1	ENSG00000213523	140551170	140551981	108	919	0.379674	18.8967	11.2349	-13531.3	-10859.8	0	0	1.39267	3.12773e-79	1.33864e-74
1797	ENSG00000105698	chr19	+	USF2	ENSG00000105698	35278793	35278945	94	246	0.497942	42.1447	25.2204	-7963.21	-5581.4	0	0	1.04537	5.66564e-14	2.42484e-09
1802	ENSG00000105698	chr19	+	USF2	ENSG00000105698	35270004	35270446	200	642	0.730726	16.832	12.7274	-12962.1	-8618.1	0	0	0.933819	0.00145533	1
1805	ENSG00000081307	chr3	+	UBA5	ENSG00000081307	132671882	132672049	104	271	0.339142	18.0195	6.92814	-6142.75	-4001.52	0	0	1.09071	2.30765e-08	0.000987652
1810	ENSG00000197114	chr20	+	ZGPAT	ENSG00000197114	63733740	63734704	152	1116	0.624344	50.1927	50.7899	-20731.1	-19918.9	0	0	1.27345	6.80819e-76	2.91384e-71
1814	ENSG00000197114	chr20	+	ZGPAT	ENSG00000197114	63733713	63734704	125	1116	0.656288	52.0058	55.3068	-20487.3	-19930.8	0	0	1.25558	7.32313e-62	3.13423e-57
1821	ENSG00000167967	chr16	+	E4F1	ENSG00000167967	2229676	2232170	105	2599	0.701552	19.6237	26.6159	-34556.9	-33232.6	0	0	1.22682	3.48613e-95	1.49203e-90
1831	ENSG00000159079	chr21	-	C21orf59	ENSG00000159079	32601974	32603160	306	1492	0.781638	47.464	69.5255	-19378.8	-16283.5	0	0	1.48805	5.74123e-23	2.45719e-18
1837	ENSG00000172932	chr11	+	ANKRD13D	ENSG00000172932	67291522	67291602	45	125	0.475176	29.2875	21.1375	-5325.55	-3870.71	0	0	1.15373	7.5097e-33	3.21408e-28
1839	ENSG00000172932	chr11	+	ANKRD13D	ENSG00000172932	67290214	67290321	135	242	0.735775	52.5935	41.243	-7087.91	-5736.09	0	0	0.910094	2.54069e-08	0.00108739
1887	ENSG00000004777	chr19	+	ARHGAP33	ENSG00000004777	35787560	35787643	391	474	0.786701	53.0843	31.3825	-29054.8	-28538.5	0	0	0.789011	5.56645e-132	2.38239e-127
1893	ENSG00000185122	chr8	+	HSF1	ENSG00000185122	144309897	144311173	124	1400	0.792348	18.6442	33.7923	-19959.7	-18224.9	0	0	1.4222	1.54328e-82	6.60508e-78
1895	ENSG00000115286	chr19	+	NDUFS7	ENSG00000115286	1388594	1388832	68	306	0.420234	10.0284	7.48214	-5913.51	-3146.63	0	0	1.3289	1.88499e-94	8.06756e-90
1909	ENSG00000115286	chr19	+	NDUFS7	ENSG00000115286	1393331	1395390	88	2147	0.637226	29.6214	37.9098	-34316.4	-32444.3	0	0	1.45765	5.55593e-24	2.37788e-19
1917	ENSG00000106009	chr7	-	BRAT1	ENSG00000106009	2543324	2543589	119	384	0.607117	54.8519	74.433	-14883.4	-13834.7	0	0	1.5123	3.26636e-200	1.39797e-195
1921	ENSG00000106009	chr7	-	BRAT1	ENSG00000106009	2538765	2539178	883	1296	0.582854	19.8959	16.8481	-20416.4	-15776.8	0	0	1.28201	1.42269e-167	6.08896e-163
1923	ENSG00000106009	chr7	-	BRAT1	ENSG00000106009	2542212	2543203	91	1082	0.772604	28.5838	42.5106	-28133.3	-25439.5	0	0	1.46561	3.99341e-56	1.70914e-51
1927	ENSG00000114745	chr3	-	GORASP1	ENSG00000114745	39100878	39101015	130	267	0.647313	27.115	17.312	-5014.16	-3922.76	0	0	0.938004	8.15161e-05	1
1967	ENSG00000204356	chr6	-	NELFE	ENSG00000204356	31953832	31954079	102	349	0.406675	28.917	20.333	-6609.19	-4668.97	0	0	1.33737	3.65251e-32	1.56324e-27
1995	ENSG00000133246	chr19	-	PRAM1	ENSG00000133246	8490227	8490337	170	280	2.08798	16.9341	23.525	-4402.23	-3218.25	0	0	0.687886	2.11648e-11	9.05833e-07
2029	ENSG00000143379	chr1	+	SETDB1	ENSG00000143379	150963140	150963529	165	554	0.788152	21.6472	22.5392	-11969.9	-9559.97	0	0	0.933762	4.48675e-16	1.92028e-11
2037	ENSG00000224389	chr6	+	C4B	ENSG00000224389	32034598	32034859	83	344	0.300632	8.86973	12.3592	-7063.17	-5092.5	0	0	2.13993	1.51702e-246	6.49269e-242
2039	ENSG00000244731	chr6	+	C4A	ENSG00000244731	32001861	32002122	83	344	0.312302	8.86973	12.2443	-7108.05	-5203.21	0	0	2.05521	8.61251e-210	3.68607e-205
2041	ENSG00000137955	chr1	+	RABGGTB	ENSG00000137955	75790058	75790151	105	198	1.41077	148.298	194.312	-7063.74	-6462.26	0	0	0.951965	0.0414422	1
2043	ENSG00000167671	chr19	-	UBXN6	ENSG00000167671	4446198	4446282	148	232	0.610897	48.9107	62.378	-8259.69	-6522.27	0	0	1.48672	1.42599e-167	6.1031e-163
2045	ENSG00000167671	chr19	-	UBXN6	ENSG00000167671	4446720	4446835	219	334	0.555308	53.2065	54.8565	-9362.38	-7315.91	0	0	1.22488	1.07287e-81	4.59178e-77
2061	ENSG00000110934	chr12	-	BIN2	ENSG00000110934	51302116	51302685	95	664	0.526157	39.6204	21.5391	-10571.2	-8418.65	0	0	1.06309	1.30678e-07	0.0055929
2063	ENSG00000173137	chr8	+	ADCK5	ENSG00000173137	144391712	144391782	131	201	0.522268	22.7786	16.0929	-4099.36	-3662.89	0	0	1.35439	6.03409e-96	2.58253e-91
2069	ENSG00000148334	chr9	-	PTGES2	ENSG00000148334	128122480	128122933	117	570	0.666615	35.6512	56.4851	-14504.7	-12894.1	0	0	1.93856	1.85621e-265	7.94439e-261
2131	ENSG00000059804	chr12	-	SLC2A3	ENSG00000059804	7929872	7930479	187	794	0.537475	19.2224	18.4609	-11699.8	-9266.34	0	0	0.836874	1.11489e-45	4.77162e-41
2133	ENSG00000129460	chr14	+	NGDN	ENSG00000129460	23477357	23477502	156	301	0.598289	57.5466	54.5845	-7107.78	-5702.83	0	0	1.13441	5.88789e-30	2.51996e-25
2137	ENSG00000129460	chr14	+	NGDN	ENSG00000129460	23475309	23475557	137	385	0.341172	52.1099	26.5282	-7579.28	-5708.65	0	0	1.08847	1.96755e-13	8.42093e-09
2177	ENSG00000135486	chr12	+	HNRNPA1	ENSG00000135486	54281503	54281794	116	407	0.698899	486.5	410.624	-16097.3	-12512.6	0	0	1.2657	6.26591e-100	2.68174e-95
2187	ENSG00000060971	chr3	-	ACAA1	ENSG00000060971	38126342	38126509	179	346	0.575062	61.4925	42.4536	-10342.7	-8803.96	0	0	0.95355	0.0151498	1
2189	ENSG00000060971	chr3	-	ACAA1	ENSG00000060971	38125882	38126509	55	682	0.668993	78.2364	65.073	-12165.6	-10343.7	0	0	0.959576	0.0378378	1
2193	ENSG00000060971	chr3	-	ACAA1	ENSG00000060971	38125882	38126161	55	334	0.646522	19.8405	16.8754	-12625.6	-10363.1	0	0	0.839215	5.22014e-05	1
2197	ENSG00000109118	chr17	-	PHF12	ENSG00000109118	28924303	28926990	393	3080	0.373579	16.0296	8.76796	-28696.9	-24656	0	0	1.11653	9.156e-15	3.91867e-10
2199	ENSG00000205250	chr16	+	E2F4	ENSG00000205250	67192871	67193008	109	246	1.27264	49.6442	140.285	-9198.72	-8069.5	0	0	1.53324	1.17857e-106	5.04414e-102
2277	ENSG00000156976	chr3	+	EIF4A2	ENSG00000156976	186784697	186785882	132	1317	1.29775	342.623	321.167	-31267.5	-28715.3	0	0	0.75924	7.03821e-214	3.01228e-209
2279	ENSG00000131143	chr16	+	COX4I1	ENSG00000131143	85805105	85805732	167	794	0.564842	91.0319	84.4753	-19878.4	-16006.1	0	0	1.15191	7.86111e-27	3.36448e-22
2280	ENSG00000131143	chr16	+	COX4I1	ENSG00000131143	85805154	85805732	216	794	0.560188	91.0048	82.6267	-18595.8	-16087.5	0	0	1.14975	1.62286e-05	0.694568
2297	ENSG00000197989	chr1	-	SNHG12	ENSG00000197989	28579982	28580559	448	1025	0.730868	71.6854	162.354	-20111.6	-18476	0	0	1.43982	1.42627e-36	6.1043e-32
2333	ENSG00000146083	chr5	-	RNF44	ENSG00000146083	176529819	176530081	87	349	0.734898	62.9866	49.4552	-8132.17	-7044.72	0	0	0.900686	0.00146956	1
2335	ENSG00000114867	chr3	+	EIF4G1	ENSG00000114867	184331365	184331471	98	204	0.476402	79.3726	71.2028	-8281.37	-5805.26	0	0	1.56398	2.08887e-121	8.94017e-117
2422	ENSG00000159348	chr1	-	CYB5R1	ENSG00000159348	202965994	202966527	106	639	0.526708	11.9902	6.4409	-7626.71	-5826.75	0	0	0.853006	1.71985e-87	7.3608e-83
2458	ENSG00000184154	chr11	+	LRTOMT	ENSG00000184154	72095097	72095378	148	429	0.701841	16.637	7.87544	-15722.8	-15067.4	0	0	0.838878	1.76934e-98	7.57259e-94
2475	ENSG00000102879	chr16	+	CORO1A	ENSG00000102879	30185408	30186597	198	1387	0.78293	88.1146	66.6779	-28812	-25793.4	0	0	0.866104	3.70966e-15	1.5877e-10
2477	ENSG00000102879	chr16	+	CORO1A	ENSG00000102879	30186946	30187038	129	221	0.703159	54.3913	50.4158	-9897.74	-6841.9	0	0	0.975053	0.0011634	1
2480	ENSG00000099331	chr19	+	MYO9B	ENSG00000099331	17202884	17203146	41	303	0.778509	81.9676	58.3282	-7842.33	-6974.47	0	0	0.808011	4.5513e-63	1.94791e-58
2505	ENSG00000161013	chr5	-	MGAT4B	ENSG00000161013	179801468	179801553	133	218	0.487958	19.9088	21.4441	-7397.17	-5564.61	0	0	1.83353	1.76957e-273	7.57359e-269
2507	ENSG00000161013	chr5	-	MGAT4B	ENSG00000161013	179799637	179799953	130	446	0.449751	56.6606	60.9454	-10742	-8599.51	0	0	1.74229	2.90131e-303	1.24173e-298
2521	ENSG00000134905	chr13	-	CARS2	ENSG00000134905	110646091	110647100	123	1132	0.732318	46.0235	68.8816	-23063.3	-21308.9	0	0	1.577	1.38197e-165	5.91468e-161
2543	ENSG00000176454	chr15	-	LPCAT4	ENSG00000176454	34359746	34360110	156	520	0.771551	48.7582	43.6758	-10448.5	-8791.84	0	0	0.925474	1.1961e-13	5.11921e-09
2552	ENSG00000140988	chr16	-	RPS2	ENSG00000140988	1962271	1962496	209	434	1.43867	55.2589	144.069	-16228.7	-11301.6	0	0	1.33439	3.10332e-39	1.32819e-34
2561	ENSG00000261884	chr16	-	CTC-479C5.12	ENSG00000261884	67934949	67935295	151	497	0.651105	52.1431	42.8136	-12139.4	-10139.9	0	0	1.1044	0.0733702	1
2563	ENSG00000187778	chr12	-	MCRS1	ENSG00000187778	49566216	49566721	138	643	0.434066	28.9881	28.2688	-11041.7	-8738.55	0	0	1.07101	1.66984e-07	0.00714677
2569	ENSG00000179335	chr15	+	CLK3	ENSG00000179335	74622217	74622493	96	372	0.769687	53.3107	45.8804	-7433.31	-6721.11	0	0	0.770702	6.20784e-29	2.65689e-24
2571	ENSG00000178950	chr4	-	GAK	ENSG00000178950	851085	851749	148	812	0.670983	40.7176	44.4767	-17522.8	-15420.8	0	0	1.20584	6.95708e-44	2.97756e-39
2586	ENSG00000125124	chr16	-	BBS2	ENSG00000125124	56502457	56502672	139	354	0.645884	33.407	18.8512	-7952.13	-6078.66	0	0	1.05594	1.20005e-05	0.513607
2593	ENSG00000168283	chr10	+	BMI1	ENSG00000168283	22326562	22326889	130	457	0.667998	26.185	12.2209	-7511.77	-5885.57	0	0	0.765273	2.25715e-92	9.66036e-88
2597	ENSG00000100911	chr14	-	PSME2	ENSG00000100911	24145897	24146207	186	496	0.599837	48.8363	37.0194	-8370.65	-6424.06	0	0	1.27453	0.00752572	1
2598	ENSG00000100911	chr14	-	PSME2	ENSG00000100911	24145466	24145709	86	329	0.649389	11.8035	12.4198	-10267	-7748.76	0	0	1.17931	0.0249294	1
2602	ENSG00000100911	chr14	-	PSME2	ENSG00000100911	24144469	24145057	68	656	0.729627	26.7861	19.2555	-10996.9	-8607.73	0	0	1.06469	7.70224e-08	0.00329648
2617	ENSG00000161204	chr3	+	ABCF3	ENSG00000161204	184192690	184192804	88	202	0.299988	43.8531	21.4912	-5175.85	-3732.14	0	0	1.10568	7.94493e-10	3.40035e-05
2621	ENSG00000161204	chr3	+	ABCF3	ENSG00000161204	184189145	184189254	56	165	0.207402	19.0482	9.72477	-2539.25	-1464.91	0	0	1.20965	1.25661e-51	5.37818e-47
2623	ENSG00000161204	chr3	+	ABCF3	ENSG00000161204	184189278	184189387	22	131	0.431304	20.6124	12.9633	-2690.57	-1961.76	0	0	1.27072	7.5931e-35	3.24977e-30
2628	ENSG00000161204	chr3	+	ABCF3	ENSG00000161204	184186655	184186795	147	287	0.645479	22.3393	23.5536	-5965.74	-4910.79	0	0	1.01708	0.0127537	1
[truncated: 1,078 more rows]
