# Supplementary material for: Altered splicing and cytoplasmic levels of tRNA synthetases in SF3B1-mutant myelodysplastic syndromes as a therapeutic vulnerability
Source: Sci Rep. 2019 Feb 25;9:2678. doi: 10.1038/s41598-019-39591-7 (PMC6390101; doi:10.1038/s41598-019-39591-7)
Supplement: Supplementary file 4 — Table S3 [file 41598_2019_39591_MOESM4_ESM.xlsx]

## Sheet: dSpliceType_A5SS
A5SSID	geneName	chr	strand	symbol	A5SS	start	stop	changePoint_L	changePoint_R	SplicingRatio	Coverage1	Coverage2	SIC_ij	SIC_n	DS_p_value	DS_adj_p_value	DE_foldChange	DE_p_value	DE_adj_p_value
46	ENSG00000179818	chr2	-	PCBP1-AS1	ENSG00000179818	70086055	70086123	77	145	1.38094	19.8529	23.2696	-3585.25	-3058.36	0	0	0.877804	0.000115632	1
52	ENSG00000179818	chr2	-	PCBP1-AS1	ENSG00000179818	70085816	70086123	77	384	1.22089	18.4875	19.1336	-6091.6	-5041.17	0	0	0.876871	0.00019651	1
107	ENSG00000166747	chr16	-	AP1G1	ENSG00000166747	71808505	71808762	203	460	0.756882	18.6809	14.3839	-6314.98	-2099.14	0	0	0.953393	0.266513	1
139	ENSG00000105053	chr19	-	VRK3	ENSG00000105053	50025267	50025345	62	140	1.39591	8.6453	12.8547	-1960.09	-792.878	0	0	1.01847	0.429789	1
164	ENSG00000172590	chr14	+	MRPL52	ENSG00000172590	22833483	22833489	64	70	1.60671	25.8889	40.5556	-4453.16	-3448.57	0	0	0.977418	0.631158	1
185	ENSG00000238105	chr12	-	GOLGA2P5	ENSG00000238105	100158679	100158797	80	198	0.671943	22.5847	17.3955	-3872	-3485.46	2.22045e-15	9.50329e-11	1.17755	1.18403e-34	5.06755e-30
196	ENSG00000102317	chrX	+	RBM3	ENSG00000102317	48575668	48576083	106	521	1.31435	31.4514	38.6691	-10633.9	-8575.47	0	0	0.934725	1.10584e-06	0.047329
198	ENSG00000124508	chr6	+	BTN2A2	ENSG00000124508	26383182	26383299	55	172	1.28108	18.3077	27.5242	-3714.31	-3446.87	5.973e-13	2.55638e-08	1.24855	0.000216326	1
298	ENSG00000082996	chr3	+	RNF13	ENSG00000082996	149895561	149895570	87	96	5.44236	2.22222	12.2593	-3113.32	-1919.2	0	0	1.03009	0.000139298	1
317	ENSG00000114491	chr3	+	UMPS	ENSG00000114491	124738240	124738443	671	874	1.25213	9.54023	11.4319	-17992.4	-15375.9	0	0	0.978414	1.15583e-05	0.494684
318	ENSG00000104951	chr19	-	IL4I1	ENSG00000104951	49929326	49929416	121	211	1.31828	1795.11	2340.01	-4076.81	-2088.31	0	0	0.996172	0.980536	1
341	ENSG00000166526	chr7	-	ZNF3	ENSG00000166526	100077229	100077302	88	161	1.20185	8.87215	11.347	-4369.99	-3827.2	0	0	1.07321	3.77426e-06	0.161534
345	ENSG00000143537	chr1	+	ADAM15	ENSG00000143537	155061976	155062117	71	212	1.38916	12.7163	16.5816	-4502.01	-3798.57	0	0	0.98996	0.287902	1
370	ENSG00000148498	chr10	-	PARD3	ENSG00000148498	34347956	34347964	189	197	1.42794	13.75	19.0833	-5413.54	-4743.87	0	0	0.985154	0.142495	1
402	ENSG00000172888	chr3	+	ZNF621	ENSG00000172888	40525039	40525274	160	395	1.24866	10.8369	8.94184	-4263.97	-4149.51	3.60057e-09	0.000154101	0.722526	9.27022e-15	3.96756e-10
415	ENSG00000197345	chr11	-	MRPL21	ENSG00000197345	68900535	68900547	85	97	1.38656	32.0278	41.8333	-3051.99	-2500.34	0	0	0.954059	2.05359e-07	0.00878918
443	ENSG00000157106	chr16	-	SMG1	ENSG00000157106	18868523	18868632	164	273	1.20595	44.9755	53.0428	-5169.95	-4129.85	0	0	1.00798	0.683785	1
484	ENSG00000101040	chr20	-	ZMYND8	ENSG00000101040	47238758	47238895	190	327	0.626797	21.2117	11.6691	-8403.67	-7080.9	0	0	0.879527	6.89863e-105	2.95255e-100
498	ENSG00000205309	chr17	+	NT5M	ENSG00000205309	17344909	17344926	114	131	0.783504	12.549	7.35294	-10125.3	-9975.9	1.33489e-10	5.7132e-06	0.876144	7.78394e-80	3.33145e-75
499	ENSG00000033867	chr3	-	SLC4A7	ENSG00000033867	27484067	27484078	81	92	0.502837	11.8788	3.78788	-3540	-2379.13	0	0	0.645156	1.60643e-87	6.87536e-83
561	ENSG00000137955	chr1	+	RABGGTB	ENSG00000137955	75786798	75786865	97	164	0.788208	45.8358	42.5423	-4309.45	-3903.32	9.99201e-16	4.27648e-11	1.15842	0.0665771	1
577	ENSG00000137404	chr6	-	NRM	ENSG00000137404	30690025	30690046	895	916	0.798863	41.1587	34.5556	-16966.7	-15834.1	0	0	1.02786	3.52062e-06	0.150679
599	ENSG00000119616	chr14	+	FCF1	ENSG00000119616	74713201	74713259	30	88	1.20168	22.0805	30.1782	-2398.07	-1838.96	0	0	1.10686	0.0606789	1
612	ENSG00000131143	chr16	+	COX4I1	ENSG00000131143	85805105	85805153	167	215	1.23316	29.9097	38.8819	-7582.16	-5393.15	0	0	1.05652	2.83925e-08	0.00121517
659	ENSG00000135473	chr12	-	PAN2	ENSG00000135473	56324037	56324048	106	117	1.3959	16.0606	17.0303	-3769.76	-3381.27	2.33147e-15	9.97845e-11	0.76459	9.92087e-139	4.24603e-134
696	ENSG00000256269	chr11	+	HMBS	ENSG00000256269	119085067	119085157	181	271	0.768442	11.6593	9.65185	-4116.77	-3504.86	0	0	1.09414	0.00853601	1
718	ENSG00000204536	chr6	-	CCHCR1	ENSG00000204536	31144629	31144686	151	208	1.42089	9	14.1404	-5278.17	-4291.33	0	0	1.14406	1.2732e-62	5.44919e-58
723	ENSG00000206149	chr15	+	HERC2P9	ENSG00000206149	28641227	28641312	56	141	1.29262	27.7373	29.5255	-4376.55	-4056.6	4.34097e-14	1.85789e-09	0.799583	2.08715e-35	8.93277e-31
759	ENSG00000139197	chr12	+	PEX5	ENSG00000139197	7190525	7190569	162	206	1.64552	10.7273	14.7424	-4040.33	-3171.9	0	0	0.850714	4.22323e-56	1.8075e-51
777	ENSG00000141698	chr17	-	NT5C3B	ENSG00000141698	41835588	41835858	69	339	0.772797	12.7938	8.19383	-5006.49	-3314.22	0	0	0.84211	3.51021e-56	1.50234e-51
794	ENSG00000148343	chr9	+	FAM73B	ENSG00000148343	129068333	129068975	134	776	0.742395	22.1054	14.7503	-10141.1	-9805.52	4.21885e-15	1.80562e-10	0.882247	4.06513e-05	1
809	ENSG00000148187	chr9	+	MRRF	ENSG00000148187	122265546	122265780	83	317	1.25178	17.8006	23.4259	-7705.68	-7183.62	0	0	1.13475	0.0629343	1
810	ENSG00000148187	chr9	+	MRRF	ENSG00000148187	122285288	122285946	118	776	0.538529	10.2523	6.3769	-9401.76	-7956.29	0	0	1.11946	0.0196343	1
858	ENSG00000089157	chr12	-	RPLP0	ENSG00000089157	120200719	120200729	367	377	1.36425	197.433	303.8	-8963.95	-7700.26	0	0	1.14861	0.000861049	1
866	ENSG00000178802	chr15	+	MPI	ENSG00000178802	74890090	74890201	47	158	0.732759	13.8498	9.51952	-3712.85	-2603.17	0	0	0.938771	0.193472	1
913	ENSG00000186166	chr11	+	CCDC84	ENSG00000186166	119011284	119011311	62	89	1.48022	19.3086	28.9012	-2307.62	-2087.37	2.03045e-11	8.69014e-07	1.02894	0.0392158	1
916	ENSG00000102984	chr16	-	ZNF821	ENSG00000102984	71867893	71867911	145	163	0.767202	10.5741	6.74074	-3363.68	-3238.39	3.06407e-09	0.000131139	0.894569	2.8819e-08	0.00123342
974	ENSG00000187961	chr1	+	KLHL17	ENSG00000187961	964168	964180	60	72	0.771937	23.4444	15.5556	-3585.68	-3496.89	5.35235e-08	0.00229075	0.846972	3.17166e-24	1.35744e-19
1039	ENSG00000184470	chr22	-	TXNRD2	ENSG00000184470	19877040	19877108	285	353	0.769179	40.0882	30.3627	-5583.92	-5109.47	0	0	1.00486	0.899992	1
1046	ENSG00000180229	chr15	-	HERC2P3	ENSG00000180229	20443339	20443370	168	199	0.250411	15.2581	2.88172	-5576.64	-3366.27	0	0	0.78331	4.6106e-162	1.97329e-157
1054	ENSG00000105486	chr19	-	LIG1	ENSG00000105486	48120167	48121169	53	1055	1.56879	20.5403	33.5336	-17394.3	-15894.4	0	0	1.06699	1.95167e-07	0.00835294
1067	ENSG00000175193	chr3	-	PARL	ENSG00000175193	183862697	183862752	95	150	1.23131	12.7091	16.4364	-3250.08	-2392.43	0	0	1.03701	5.41051e-05	1
1078	ENSG00000177675	chr12	-	CD163L1	ENSG00000177675	7368058	7368086	95	123	0.785289	12.9167	8.25	-4065.63	-3383.45	0	0	0.815835	1.52971e-53	6.54702e-49
1165	ENSG00000133195	chr17	-	SLC39A11	ENSG00000133195	72947731	72947751	170	190	0.722219	12.9	9.06667	-4346.43	-4049.05	1.18239e-13	5.0605e-09	0.988727	0.144437	1
1170	ENSG00000174652	chr19	-	ZNF266	ENSG00000174652	9418762	9419050	126	414	0.780442	45.1968	29.0081	-9202.12	-8410.63	0	0	0.844077	3.81183e-10	1.63142e-05
1215	ENSG00000008128	chr1	-	CDK11A	ENSG00000008128	1722588	1722707	115	234	1.25926	16.591	22.3305	-4784.08	-2919.28	0	0	1.07927	0.122296	1
1258	ENSG00000047346	chr15	-	FAM214A	ENSG00000047346	52587056	52587150	199	293	1.49175	11.0071	13.6099	-5077.17	-4292.11	0	0	0.847503	9.08951e-47	3.89022e-42
1280	ENSG00000150776	chr11	+	C11orf57	ENSG00000150776	112075644	112075650	76	82	1.44862	16	23.8333	-4116.09	-2680.25	0	0	1.06076	3.10817e-09	0.000133027
1306	ENSG00000136450	chr17	-	SRSF1	ENSG00000136450	58006907	58006943	184	220	1.37624	11.1204	14.5648	-10865.8	-8619.54	0	0	0.979332	0.314827	1
1332	ENSG00000136877	chr9	+	FPGS	ENSG00000136877	127807689	127807775	102	188	1.34032	34.124	46.4729	-4920.72	-4128.34	0	0	1.02629	0.0208998	1
1382	ENSG00000105325	chr19	+	FZR1	ENSG00000105325	3534514	3534522	92	100	1.44156	10.9583	13.0833	-2153.97	-1143.01	0	0	0.824044	1.55698e-66	6.66371e-62
1390	ENSG00000129968	chr19	-	ABHD17A	ENSG00000129968	1878664	1879920	179	1435	0.798576	33.4315	26.0329	-20583.4	-18582.4	0	0	0.981095	0.225408	1
1408	ENSG00000131480	chr17	+	AOC2	ENSG00000131480	42849291	42849371	204	284	1.2286	8.6125	11.9625	-4563.36	-4462.88	1.21925e-08	0.000521827	1.0927	1.27663e-16	5.46387e-12
1411	ENSG00000072274	chr3	-	TFRC	ENSG00000072274	196081831	196082042	58	269	1.24116	9.33333	11.8373	-4119.3	-2628.54	0	0	1.02089	0.827478	1
1480	ENSG00000198740	chr17	-	ZNF652	ENSG00000198740	49316826	49317365	147	686	0.789016	11.5325	7.6846	-12728.1	-12480	2.23932e-13	9.58406e-09	0.881156	8.15117e-42	3.48862e-37
1518	ENSG00000130669	chr19	+	PAK4	ENSG00000130669	39168303	39168312	72	81	0.798774	19.5185	15.037	-4729.69	-3283.32	0	0	0.976009	2.90158e-17	1.24185e-12
1533	ENSG00000135297	chr6	+	MTO1	ENSG00000135297	73480127	73480367	190	430	1.60683	16.3875	26.9306	-8084.03	-7132.12	0	0	1.02499	0.216985	1
1560	ENSG00000187741	chr16	-	FANCA	ENSG00000187741	89798951	89799165	112	326	0.679377	40.4766	35.9844	-5002.77	-4072.32	0	0	1.30635	6.13925e-14	2.62754e-09
1628	ENSG00000078674	chr8	+	PCM1	ENSG00000078674	17991677	17991700	134	157	1.20772	63.2754	71.4638	-4823.17	-4760.92	4.06667e-07	0.0174049	0.934694	4.09561e-17	1.75288e-12
1630	ENSG00000112306	chr6	+	RPS12	ENSG00000112306	132815089	132815224	116	251	1.21178	253.232	396.963	-8386	-6671.43	0	0	1.30095	9.77506e-40	4.18363e-35
1651	ENSG00000143702	chr1	-	CEP170	ENSG00000143702	243142286	243142315	170	199	0.715275	42.7241	28.023	-6114.26	-5188.81	0	0	0.903829	1.88563e-23	8.07029e-19
1682	ENSG00000142541	chr19	+	RPL13A	ENSG00000142541	49489923	49490090	72	239	0.794808	60.0998	58.6347	-6171.45	-4720.74	0	0	1.2308	1.15583e-27	4.94682e-23
1738	ENSG00000265681	chr18	-	RPL17	ENSG00000265681	49491736	49491745	52	61	0.428901	556.852	312.63	-2983.84	-2148.13	0	0	0.973341	0.0724233	1
1749	ENSG00000169241	chr1	+	SLC50A1	ENSG00000169241	155136377	155136396	77	96	0.735607	17.8246	12.9825	-3662.72	-2791.11	0	0	0.993564	0.908472	1
1838	ENSG00000169738	chr17	-	DCXR	ENSG00000169738	82036182	82036190	184	192	0.434592	19.625	9.70833	-5198.23	-3857.97	0	0	1.12488	0.00325787	1
1843	ENSG00000102225	chrX	+	CDK16	ENSG00000102225	47222343	47222380	81	118	1.36747	14.7387	18.7387	-5174.41	-4499.65	0	0	1.32313	0.148889	1
1845	ENSG00000146223	chr6	+	RPL7L1	ENSG00000146223	42880967	42881082	105	220	1.31561	31.7043	40.0638	-7244.14	-5848.16	0	0	0.961996	0.00630588	1
1872	ENSG00000167613	chr19	-	LAIR1	ENSG00000167613	54360916	54361009	50	143	1.213	269.419	272.118	-6569.54	-6156.25	4.44089e-16	1.90066e-11	0.811715	7.25448e-07	0.0310484
1874	ENSG00000167613	chr19	-	LAIR1	ENSG00000167613	54359843	54360021	38	216	0.71334	27.9326	15.8521	-3581.35	-2713.04	0	0	0.801424	7.5628e-07	0.032368
1888	ENSG00000071054	chr2	+	MAP4K4	ENSG00000071054	101887238	101887261	149	172	0.770093	48.3913	31.087	-6405.66	-5225.87	0	0	0.838837	1.43584e-55	6.14526e-51
1950	ENSG00000048991	chr2	+	R3HDM1	ENSG00000048991	135641605	135641790	68	253	0.625623	17.1838	9.81081	-5326.41	-4519.71	0	0	0.783768	0.168495	1
1977	ENSG00000225697	chr3	-	SLC26A6	ENSG00000225697	48631224	48631252	147	175	0.765344	35.5476	26.2381	-3429.11	-3124.98	1.39666e-13	5.97757e-09	0.951672	4.81994e-19	2.06289e-14
1987	ENSG00000125107	chr16	-	CNOT1	ENSG00000125107	58536968	58536988	248	268	1.2159	49.2	53.5333	-9972.54	-8892.23	0	0	0.899863	1.12172e-41	4.80085e-37
2140	ENSG00000171824	chr1	-	EXOSC10	ENSG00000171824	11077330	11077364	106	140	0.702125	38.549	25.8431	-4101.65	-3213.84	0	0	0.941086	5.11803e-43	2.19047e-38
2145	ENSG00000132323	chr2	-	ILKAP	ENSG00000132323	238194782	238194804	56	78	1.2352	23.1364	24.6212	-2490.5	-2195.04	4.66294e-13	1.99569e-08	0.865568	6.09191e-57	2.60728e-52
2167	ENSG00000115687	chr2	-	PASK	ENSG00000115687	241115022	241115042	199	219	1.26358	21.3833	27.6833	-5603.57	-5218.33	1.55431e-15	6.6523e-11	1.0026	0.402699	1
2172	ENSG00000148985	chr11	+	PGAP2	ENSG00000148985	3824377	3824455	106	184	0.490886	24.0427	12.6453	-4450.12	-3346.78	0	0	1.09964	5.65354e-16	2.41966e-11
2173	ENSG00000148985	chr11	+	PGAP2	ENSG00000148985	3824377	3824449	106	178	0.499578	24.25	12.9907	-4398.88	-3352.15	0	0	1.09964	5.65354e-16	2.41966e-11
2174	ENSG00000148985	chr11	+	PGAP2	ENSG00000148985	3824365	3824455	94	184	0.696321	29.9741	22.4556	-4336.54	-3354.41	0	0	1.09447	5.5359e-16	2.36931e-11
2175	ENSG00000148985	chr11	+	PGAP2	ENSG00000148985	3824365	3824449	94	178	0.712395	30.5754	23.4524	-4287.19	-3360.28	0	0	1.09447	5.5359e-16	2.36931e-11
2176	ENSG00000148985	chr11	+	PGAP2	ENSG00000148985	3824450	3824455	179	184	0.190158	21.5333	4.13333	-3893.13	-2597.08	0	0	1.05711	0.154616	1
2204	ENSG00000182400	chr14	-	TRAPPC6B	ENSG00000182400	39159450	39159482	117	149	1.24472	18.9896	20.5833	-3401.12	-2994	1.33227e-15	5.70197e-11	0.879123	2.76029e-66	1.18137e-61
2262	ENSG00000132600	chr16	+	PRMT7	ENSG00000132600	68311100	68311111	43	54	0.735911	25.5455	23.0303	-3880.5	-3210.93	0	0	1.23401	9.698e-14	4.15065e-09
2290	ENSG00000164967	chr9	-	RPP25L	ENSG00000164967	34611860	34612063	846	1049	1.30487	22.8177	30.289	-13626.5	-12099.4	0	0	1.04742	0.151675	1
2327	ENSG00000177302	chr17	-	TOP3A	ENSG00000177302	18308313	18308350	75	112	1.40493	7.71171	11.2342	-2832.85	-2429.36	2.10942e-15	9.02812e-11	1.07421	1.08556e-19	4.6461e-15
2329	ENSG00000064012	chr2	+	CASP8	ENSG00000064012	201276969	201277104	141	276	1.51933	16.3901	22.4741	-11961.1	-10770	0	0	0.895339	3.87155e-23	1.65699e-18
2354	ENSG00000111364	chr12	+	DDX55	ENSG00000111364	123605982	123605994	50	62	0.630597	13.8056	9.22222	-2615.78	-2139.73	2.22045e-16	9.50329e-12	1.0486	3.02666e-07	0.0129538
2364	ENSG00000110046	chr11	-	ATG2A	ENSG00000110046	64902510	64902515	126	131	1.25818	8.4	10.6667	-3899.91	-3704.55	3.27769e-11	1.40282e-06	1.03835	0.969893	1
2402	ENSG00000079277	chr1	-	MKNK1	ENSG00000079277	46604185	46604226	167	208	1.37281	15.1301	27.2033	-3449.24	-2506.36	0	0	1.39356	4.42606e-06	0.189431
2411	ENSG00000139651	chr12	+	ZNF740	ENSG00000139651	53181993	53182190	315	512	1.33971	17.4772	22.8426	-10800.1	-9647.75	0	0	0.975688	0.00194318	1
2441	ENSG00000164039	chr4	-	BDH2	ENSG00000164039	103085699	103086479	113	893	0.78344	23.7278	18.0419	-12886.7	-11988.8	0	0	0.979681	8.0964e-09	0.000346518
2465	ENSG00000147687	chr8	-	TATDN1	ENSG00000147687	124518742	124518817	143	218	1.33096	12.6756	21.2356	-4416.91	-3674.38	0	0	1.24036	9.76319e-100	4.17855e-95
2474	ENSG00000119689	chr14	+	DLST	ENSG00000119689	74891168	74891193	111	136	1.42466	13.8133	18.3467	-5226.27	-3999.64	0	0	0.922814	1.66845e-31	7.1408e-27
2478	ENSG00000095059	chr19	-	DHPS	ENSG00000095059	12680150	12680160	121	131	1.68738	18.4667	25.9	-5813.73	-4694.91	0	0	0.84636	1.16702e-86	4.99473e-82
2537	ENSG00000090686	chr1	-	USP48	ENSG00000090686	21736430	21736445	128	143	1.4347	9.51111	12.5778	-5563.54	-4550.54	0	0	0.914761	2.05907e-21	8.81262e-17
2563	ENSG00000177082	chr15	-	WDR73	ENSG00000177082	84654227	84654233	67	73	0.720836	15.4444	14.9444	-2548.89	-645.56	0	0	1.17453	0.00592781	1
2598	ENSG00000127586	chr16	+	CHTF18	ENSG00000127586	792348	792367	123	142	1.22667	43.1053	46.3509	-5438.89	-4745.56	0	0	0.886429	7.53064e-34	3.22304e-29
2600	ENSG00000127586	chr16	+	CHTF18	ENSG00000127586	790667	790671	141	145	1.63865	71.0833	110.917	-6323.19	-5555.3	0	0	0.958118	5.75817e-07	0.0246444
2632	ENSG00000111247	chr12	+	RAD51AP1	ENSG00000111247	4543905	4543911	141	147	1.48636	23.2222	38.1111	-5352.97	-4189.27	0	0	1.09613	1.20459e-21	5.15552e-17
2635	ENSG00000100219	chr22	-	XBP1	ENSG00000100219	28799042	28799056	128	142	0.763476	54.2619	27.6429	-5290.94	-3635.72	0	0	0.674712	5.16929e-158	2.2124e-153
2640	ENSG00000140264	chr15	+	SERF2	ENSG00000140264	43792579	43792611	210	242	0.616345	18.0521	10.25	-5168.7	-3620.86	0	0	0.894914	0.36163	1
2642	ENSG00000188130	chr22	-	MAPK12	ENSG00000188130	50256788	50256934	47	193	1.31429	13.6073	12.242	-2697.67	-2345.6	1.5099e-14	6.46224e-10	0.68321	1.0837e-42	4.63814e-38
2648	ENSG00000112695	chr6	-	COX7A2	ENSG00000112695	75241123	75241175	84	136	1.52238	18.4423	28.4423	-4547.65	-3057.98	0	0	0.998451	0.835258	1
2665	ENSG00000115661	chr2	+	STK16	ENSG00000115661	219245523	219245796	43	316	1.43831	11.4286	14.4505	-6249.32	-4554.34	0	0	0.99044	0.00350602	1
2679	ENSG00000197021	chrX	-	CXorf40B	ENSG00000197021	149937414	149937432	132	150	1.31281	18.9815	23.1667	-3306.44	-2830.81	1.11022e-16	4.75164e-12	0.919883	8.42973e-09	0.000360784
2685	ENSG00000213983	chr14	-	AP1G2	ENSG00000213983	23567597	23567738	208	349	1.38069	12.0875	17.922	-5626.3	-4129.41	0	0	1.12527	0.0142101	1
2696	ENSG00000147548	chr8	-	WHSC1L1	ENSG00000147548	38281467	38281499	141	173	1.52089	16.5833	22.6042	-3672.7	-3395.01	4.3654e-13	1.86835e-08	0.864329	1.78417e-09	7.63607e-05
2698	ENSG00000125459	chr1	+	MSTO1	ENSG00000125459	155611292	155611355	75	138	1.28216	24.6296	30.2487	-3149.65	-2603.41	0	0	0.955834	3.13745e-05	1
2719	ENSG00000156345	chr9	-	CDK20	ENSG00000156345	87970568	87970775	123	330	1.54479	15.7939	18.6119	-5714.06	-4894.4	0	0	0.776958	8.85335e-35	3.78914e-30
2741	ENSG00000197217	chr8	-	ENTPD4	ENSG00000197217	23441569	23441592	166	189	0.798582	55.4928	38.6667	-5266.62	-5182.12	5.73281e-08	0.00245358	0.884995	2.19333e-58	9.38723e-54
2747	ENSG00000145425	chr4	+	RPS3A	ENSG00000145425	151099715	151099836	85	206	0.671224	31.3802	27.7961	-5950.93	-4170.41	0	0	1.33381	1.44436e-12	6.1817e-08
2765	ENSG00000141279	chr17	+	NPEPPS	ENSG00000141279	47585701	47585745	200	244	0.75938	10.7121	7.18182	-5806.16	-4269.48	0	0	0.890186	1.72018e-45	7.36221e-41
2796	ENSG00000101138	chr20	+	CSTF1	ENSG00000101138	56395722	56395759	200	237	0.698426	10.6036	7.68468	-8979.48	-6809.53	0	0	1.04845	1.22873e-14	5.25883e-10
2864	ENSG00000134030	chr18	+	CTIF	ENSG00000134030	48758406	48758411	486	491	0.740819	25.6667	18.2	-11655	-11024.9	0	0	0.935705	6.27068e-28	2.68379e-23
2884	ENSG00000198131	chr19	+	ZNF544	ENSG00000198131	58230463	58230497	68	102	1.70669	8.88235	12.2745	-2924.76	-2192.22	0	0	0.830125	1.5086e-44	6.45665e-40
2977	ENSG00000100209	chr22	+	HSCB	ENSG00000100209	28744705	28744709	89	93	1.95058	8.08333	17.25	-3750.33	-2872.63	0	0	1.00658	0.315988	1
2989	ENSG00000095564	chr10	+	BTAF1	ENSG00000095564	91959155	91959282	89	216	1.25793	65.8871	63.4488	-5188.16	-4930.17	9.08496e-13	3.88827e-08	0.785357	5.47018e-60	2.34118e-55
3044	ENSG00000133943	chr14	+	C14orf159	ENSG00000133943	91215557	91215793	151	387	1.24406	20.2076	25.1723	-15351.4	-14337.4	0	0	0.978532	0.657973	1
3045	ENSG00000133943	chr14	+	C14orf159	ENSG00000133943	91114284	91114528	220	464	1.24058	33.7486	41.5902	-5044.03	-4658.1	7.77156e-16	3.32615e-11	0.993715	0.995015	1
3117	ENSG00000196262	chr7	+	PPIA	ENSG00000196262	44798815	44798904	66	155	1.284	234.318	312.468	-3821.3	-3217.85	0	0	1.12356	0.831252	1
3139	ENSG00000173230	chr3	-	GOLGB1	ENSG00000173230	121669197	121669211	97	111	0.682178	20.8571	13	-3909.19	-3446.01	1.11022e-16	4.75164e-12	0.922161	4.62705e-18	1.98033e-13
3204	ENSG00000197622	chr1	-	CDC42SE1	ENSG00000197622	151056651	151056655	316	320	0.448903	15.5	6.58333	-7863.89	-4965.69	0	0	1.15674	0.0966303	1
3250	ENSG00000168522	chr8	+	FNTA	ENSG00000168522	43077365	43080441	148	3224	1.45247	23.2461	34.4439	-43648.3	-42131.1	0	0	1.04202	0.00349042	1
3307	ENSG00000198000	chr9	-	NOL8	ENSG00000198000	92325306	92325317	186	197	1.37681	49.5455	59.0303	-3532.06	-1569.43	0	0	0.946402	6.62118e-06	0.28338
3357	ENSG00000059145	chr16	-	UNKL	ENSG00000059145	1367092	1367241	3190	3339	0.753321	27.5257	20.3356	-37394.2	-36813.1	0	0	1.02026	0.300627	1
3359	ENSG00000106462	chr7	-	EZH2	ENSG00000106462	148826454	148826468	91	105	1.21993	18.619	22	-5199.52	-4596.54	0	0	0.972313	0.0016742	1
3371	ENSG00000130511	chr19	+	SSBP4	ENSG00000130511	18433818	18433932	107	221	0.671757	21.8129	15.7515	-6955.64	-6219.49	0	0	1.0319	0.0378032	1
3430	ENSG00000126456	chr19	-	IRF3	ENSG00000126456	49661450	49661947	115	612	1.67955	12.4131	20.7612	-15632.5	-13700.7	0	0	1.02666	0.412459	1
3463	ENSG00000129219	chr17	+	PLD2	ENSG00000129219	4819550	4819582	120	152	0.762642	16.9167	12.5312	-3252.38	-2920.34	2.83107e-14	1.21167e-09	0.922236	1.5708e-07	0.00672288
3474	ENSG00000120705	chr5	-	ETF1	ENSG00000120705	138542705	138542832	175	302	1.29632	8.88189	12.3018	-7087.61	-5633.01	0	0	1.06121	3.9522e-10	1.6915e-05
3480	ENSG00000198830	chr1	+	HMGN2	ENSG00000198830	26473733	26473817	29	113	1.29711	210.325	231.421	-3765.58	-2950.97	0	0	0.849796	3.98836e-62	1.70698e-57
3523	ENSG00000143774	chr1	+	GUK1	ENSG00000143774	228145625	228145649	113	137	1.24118	28.2222	28.5	-3614.34	-2752.91	0	0	0.83724	1.66147e-81	7.11093e-77
3548	ENSG00000171311	chr10	-	EXOSC1	ENSG00000171311	97438663	97438669	50	56	0.644596	16	7.77778	-2116.17	-969.718	0	0	0.754049	3.37941e-28	1.44635e-23
3568	ENSG00000165195	chrX	-	PIGA	ENSG00000165195	15331216	15331589	132	505	0.750284	23.319	18.4763	-11767.2	-11714.2	2.63695e-07	0.0112859	1.09455	2.43018e-07	0.0104009
3584	ENSG00000197601	chr11	+	FAR1	ENSG00000197601	13712047	13712055	118	126	1.6509	6.875	11.4167	-3494.37	-2434.1	0	0	0.991953	0.801546	1
3585	ENSG00000118518	chr6	+	RNF146	ENSG00000118518	127266926	127267095	42	211	0.751107	21.4694	18.1736	-4180.23	-3887.96	1.4766e-13	6.31969e-09	1.02644	0.000156764	1
3588	ENSG00000198909	chr17	+	MAP3K3	ENSG00000198909	63685579	63685590	61	72	1.35983	46.5455	54.5455	-2217.81	-2000.17	2.71767e-11	1.16314e-06	0.875442	2.06752e-40	8.84878e-36
3647	ENSG00000100325	chr22	-	ASCC2	ENSG00000100325	29834442	29834488	97	143	0.629865	14.9348	10.6014	-3292.28	-2461.46	0	0	1.16378	0.000147508	1
3663	ENSG00000150433	chr11	-	TMEM218	ENSG00000150433	125102637	125102733	185	281	1.6184	22.7986	33.4444	-5145.05	-4673.49	0	0	0.9299	1.61447e-05	0.690976
3726	ENSG00000134419	chr16	-	RPS15A	ENSG00000134419	18790244	18790309	137	202	0.765406	550.026	524.508	-5463.1	-4060.1	0	0	1.24524	4.28928e-06	0.183577
3767	ENSG00000168564	chr4	+	CDKN2AIP	ENSG00000168564	183445635	183445665	99	129	0.789016	84.8667	74.8778	-26644.8	-26185.3	0	0	1.11135	2.79577e-37	1.19656e-32
3774	ENSG00000161010	chr5	-	C5orf45	ENSG00000161010	179853197	179853377	88	268	0.696479	12.2759	8.64444	-3628.12	-3006.84	0	0	1.02906	0.0102633	1
3783	ENSG00000174227	chr4	+	PIGG	ENSG00000174227	521250	521273	193	216	1.23304	41.3333	26.4493	-7051.88	-6980.47	1.01622e-07	0.00434933	0.529122	2.301512773267E-310	9.85024e-306
3803	ENSG00000168000	chr11	-	BSCL2	ENSG00000168000	62706203	62706258	316	371	1.36013	14.1152	21.3758	-6036.91	-4996.53	0	0	1.24787	0.00119597	1
3814	ENSG00000182853	chr17	-	VMO1	ENSG00000182853	4785901	4785936	374	409	1.59097	7.69524	10.7714	-5408.61	-4912.05	0	0	0.914928	0.000941012	1
3833	ENSG00000015479	chr5	+	MATR3	ENSG00000015479	139293806	139294028	55	277	1.27098	15.1231	19.6727	-4180.33	-3052.3	0	0	1.03147	0.667241	1
3887	ENSG00000108465	chr17	+	CDK5RAP3	ENSG00000108465	47973651	47973693	131	173	1.50206	36.2063	50.627	-5122.01	-4218.22	0	0	0.945277	1.29496e-28	5.54232e-24
3891	ENSG00000115762	chr2	+	PLEKHB2	ENSG00000115762	131132992	131133015	89	112	0.764114	36.5797	27.4783	-4074.39	-3394.05	0	0	1.00248	0.213637	1
3935	ENSG00000163374	chr1	-	YY1AP1	ENSG00000163374	155672521	155672559	144	182	2.11988	13.4825	31.0965	-6583.8	-5056.7	0	0	1.08027	5.63601e-26	2.41215e-21
3937	ENSG00000148950	chr11	-	IMMP1L	ENSG00000148950	31469740	31469757	133	150	1.21783	13.0588	14.4314	-2671.13	-2083.37	0	0	0.902923	0.123453	1
3965	ENSG00000171960	chr1	+	PPIH	ENSG00000171960	42659252	42659370	23	141	1.20309	18.7627	22.0508	-2981.18	-2548.4	6.66134e-16	2.85099e-11	0.983778	0.187382	1
3969	ENSG00000136271	chr7	-	DDX56	ENSG00000136271	44572563	44572573	90	100	1.24872	24.1	28.4	-5255.38	-4488.32	0	0	0.972607	0.0549361	1
3970	ENSG00000136271	chr7	-	DDX56	ENSG00000136271	44569984	44570014	94	124	1.31395	36.3778	44.6444	-4580.92	-3878.06	0	0	0.937356	2.63813e-08	0.00112909
3975	ENSG00000181555	chr3	-	SETD2	ENSG00000181555	47080801	47080915	48	162	1.28442	17.4415	23.7135	-4612.46	-4221.79	1.33227e-15	5.70197e-11	1.07596	0.388168	1
3988	ENSG00000101294	chr20	+	HM13	ENSG00000101294	31538262	31538359	82	179	1.26759	15.2543	20.0997	-4434.72	-3523.14	0	0	1.05275	5.83419e-19	2.49697e-14
4008	ENSG00000125885	chr20	+	MCM8	ENSG00000125885	5951024	5951077	371	424	1.21992	49.6164	74.4277	-6841.11	-5814.17	0	0	1.24336	2.95015e-09	0.000126263
4014	ENSG00000079974	chr22	-	RABL2B	ENSG00000079974	50769425	50769454	83	112	1.2207	10.0805	12.3103	-3228.19	-2744.82	1.11022e-16	4.75164e-12	1.01793	0.111264	1
4027	ENSG00000205356	chr7	-	TECPR1	ENSG00000205356	98251394	98251418	243	267	1.35766	11.3194	13.9861	-5203.47	-5113.28	2.84145e-08	0.00121611	0.948157	6.63015e-16	2.83764e-11
4034	ENSG00000188917	chrX	-	TRMT2B	ENSG00000188917	101051251	101051643	270	662	1.3884	13.2304	17.341	-9605.13	-9278.22	7.43849e-15	3.1836e-10	0.979809	0.0775234	1
4036	ENSG00000114850	chr3	-	SSR3	ENSG00000114850	156544294	156544307	265	278	1.62652	19.2564	33.8462	-8179.22	-6628.13	0	0	1.08885	2.59783e-13	1.11185e-08
4040	ENSG00000164548	chr7	-	TRA2A	ENSG00000164548	23522132	23522353	133	354	1.20933	115.609	132.05	-8127.89	-7757.66	2.10942e-15	9.02812e-11	1.07945	0.332647	1
4041	ENSG00000164548	chr7	-	TRA2A	ENSG00000164548	23522121	23522353	133	365	1.20866	115.27	131.563	-8308.63	-7904.49	4.44089e-16	1.90066e-11	1.07945	0.332647	1
4077	ENSG00000221968	chr11	-	FADS3	ENSG00000221968	61876105	61876110	125	130	1.7437	6.06667	11.1333	-4817.54	-3272.83	0	0	1.03029	0.00105654	1
4110	ENSG00000277072	chr7	-	STAG3L2	ENSG00000277072	74890271	74890387	85	201	0.712473	16.8563	13.7098	-4178.66	-3232.36	0	0	1.15158	0.00880227	1
4162	ENSG00000124275	chr5	+	MTRR	ENSG00000124275	7873513	7873526	139	152	0.745982	62.0256	43.5385	-4364.34	-3931.73	3.33067e-16	1.42549e-11	0.918933	0.139405	1
4198	ENSG00000127419	chr4	+	TMEM175	ENSG00000127419	948155	948615	38	498	0.619079	11.9529	5.33188	-5467.48	-4899.51	0	0	0.611253	3.29581e-42	1.41058e-37
4223	ENSG00000110492	chr11	+	MDK	ENSG00000110492	46382749	46383193	161	605	1.32445	15.6291	11.1366	-12914.7	-10448.7	0	0	0.542554	4.57974e-88	1.96008e-83
4239	ENSG00000105372	chr19	+	RPS19	ENSG00000105372	41860290	41860445	34	189	0.727183	52.6903	42.2172	-4363.55	-2949.08	0	0	1.11238	0.189423	1
4287	ENSG00000211460	chr2	+	TSN	ENSG00000211460	121757334	121757434	93	193	1.35558	13.54	18.62	-5142.84	-3856.98	0	0	1.02714	6.93861e-08	0.00296965
4289	ENSG00000139546	chr12	+	TARBP2	ENSG00000139546	53503130	53503212	102	184	0.747357	24.6098	17.687	-4225.32	-3422.3	0	0	0.985563	0.192069	1
4291	ENSG00000168255	chr7	-	POLR2J3	ENSG00000168255	102572443	102572471	89	117	0.766955	73.0357	59.619	-2925.68	-1916.15	0	0	1.08265	0.153637	1
4302	ENSG00000173660	chr1	+	UQCRH	ENSG00000173660	46309128	46309143	26	41	1.32655	11.8222	17.0222	-4577.23	-3123.04	0	0	1.08371	3.49995e-07	0.0149795
4376	ENSG00000002919	chr17	+	SNX11	ENSG00000002919	48112086	48112111	54	79	0.720387	19.4933	16.68	-2711.44	-2209.66	0	0	1.20692	5.66564e-52	2.42484e-47
4387	ENSG00000131462	chr17	+	TUBG1	ENSG00000131462	42610591	42610629	167	205	0.799548	11.9386	9.03509	-4945.28	-3955.31	0	0	0.957151	0.0556277	1
4411	ENSG00000273559	chr17	-	CWC25	ENSG00000273559	38810276	38810467	63	254	1.30152	15.6265	24.3124	-5788.93	-5338.99	1.11022e-16	4.75164e-12	1.19385	1.40521e-54	6.01414e-50
4428	ENSG00000221978	chr1	-	CCNL2	ENSG00000221978	1392679	1392789	99	209	0.789418	131.739	91.9394	-4022.24	-3577.25	2.22045e-16	9.50329e-12	0.820387	0.000149971	1
4468	ENSG00000175287	chr9	+	PHYHD1	ENSG00000175287	128921602	128921668	119	185	1.27703	54.0303	80.4192	-4291.02	-3549.79	0	0	1.30057	0.0104139	1
4507	ENSG00000002016	chr12	-	RAD52	ENSG00000002016	914411	914430	227	246	0.771804	14.9474	13.0526	-5084.88	-4661.65	3.33067e-16	1.42549e-11	1.17651	1.75241e-11	7.50015e-07
4520	ENSG00000110075	chr11	+	PPP6R3	ENSG00000110075	68505250	68505271	104	125	1.20933	75.4444	55.1587	-4593.1	-4392.46	2.64411e-11	1.13165e-06	0.624089	6.05437e-40	2.59121e-35
4565	ENSG00000100938	chr14	+	GMPR2	ENSG00000100938	24232789	24232847	366	424	1.25001	42.1092	55.0575	-6254.97	-5239.82	0	0	1.05798	0.298274	1
4679	ENSG00000104852	chr19	+	SNRNP70	ENSG00000104852	49102186	49103587	71	1472	1.31788	94.679	115.317	-27345.9	-26675	0	0	0.996861	0.339799	1
4680	ENSG00000104852	chr19	+	SNRNP70	ENSG00000104852	49102174	49103587	59	1472	1.31981	94.6306	115.189	-27387.7	-26680.2	0	0	0.99166	0.303531	1
4681	ENSG00000104852	chr19	+	SNRNP70	ENSG00000104852	49102174	49102185	59	70	1.22177	89.1818	100.212	-3481.32	-3020.13	2.22045e-16	9.50329e-12	0.99166	0.303531	1
4694	ENSG00000154124	chr5	+	OTULIN	ENSG00000154124	14681608	14681624	143	159	0.756541	10.2083	8	-4593.87	-3635.42	0	0	1.01679	0.189417	1
4715	ENSG00000132436	chr7	-	FIGNL1	ENSG00000132436	50449556	50449562	108	114	1.23782	45.7222	61.2222	-5148.93	-4361.74	0	0	1.11766	3.45207e-05	1
4716	ENSG00000132436	chr7	-	FIGNL1	ENSG00000132436	50449545	50449562	108	125	1.24245	42.2353	56.9412	-4917.76	-4574.84	1.5099e-14	6.46224e-10	1.11766	3.45207e-05	1
4717	ENSG00000132436	chr7	-	FIGNL1	ENSG00000132436	50449545	50449555	108	118	1.24148	39.7333	53.8	-4850.93	-4565.35	2.47469e-13	1.05914e-08	1.11919	3.22656e-05	1
4821	ENSG00000168101	chr16	+	NUDT16L1	ENSG00000168101	4694239	4694308	260	329	1.22719	17.0338	19.2077	-17269.6	-16225	0	0	0.920847	8.02344e-12	3.43395e-07
4921	ENSG00000130731	chr16	-	C16orf13	ENSG00000130731	635518	635611	59	152	1.26695	28.8423	30.1792	-5262.57	-4240.88	0	0	0.834331	6.56267e-15	2.80876e-10
4968	ENSG00000128739	chr15	+	SNRPN	ENSG00000128739	24967153	24967240	123	210	3.16176	5.22605	17.3372	-5691.69	-4102.3	0	0	3.78797	0.354349	1
4984	ENSG00000104738	chr8	+	MCM4	ENSG00000104738	47961215	47961426	83	294	1.32637	21.1153	29.5419	-7429.7	-4764.34	0	0	1.04346	0.000698709	1
5003	ENSG00000167904	chr8	-	TMEM68	ENSG00000167904	55773227	55773268	44	85	1.45424	14.9268	25.1707	-1449.44	-623.901	0	0	1.19367	0.000850725	1
5020	ENSG00000149564	chr11	-	ESAM	ENSG00000149564	124754630	124754640	126	136	1.52119	34.2333	33.2	-4870.49	-4032.74	0	0	0.651405	2.66704e-139	1.14147e-134
5031	ENSG00000152240	chr18	+	HAUS1	ENSG00000152240	46105369	46105408	174	213	1.64842	8.52991	13.5897	-6784.38	-4534.95	0	0	0.960536	2.14952e-05	0.919972
5044	ENSG00000100316	chr22	-	RPL3	ENSG00000100316	39319390	39319594	192	396	1.21053	14.9951	19.6225	-7838.71	-5564.29	0	0	1.12148	0.00671018	1

## Sheet: dSpliceType_MXE
MXEID	geneName	chr	strand	symbol	MXE	start1	stop1	start2	stop2	changePoint_L	changePoint_M	changePoint_R	Mid1SplicingRatio	Mid2SplicingRatio	Mid1Coverage1	Mid1Coverage2	SIC_ijk	SIC_n	DS_p_value	DS_adj_p_value	DE_foldChange	DE_p_value	DE_adj_p_value
3	ENSG00000174501	chr2	-	ANKRD36C	ENSG00000174501	95918014	95918042	95919892	95919920	72	100	128	1.32088	1.39341	12.619	12.8095	-2292.06	-2167.41	5.04624e-09	0.000215974	0.835756	2.75446e-19	1.17888e-14
64	ENSG00000179818	chr2	-	PCBP1-AS1	ENSG00000179818	70059643	70059680	70077301	70077381	254	291	371	1.2096	2.21352	30.4685	33.4414	-5250.47	-4241.93	0	0	0.911443	0.141018	1
282	ENSG00000173209	chr2	+	AHSA2	ENSG00000173209	61185839	61185865	61185980	61186081	116	142	243	0.461329	0.723036	34.0641	13.8077	-3780.06	-1113.86	0	0	0.874158	1.94511e-23	8.32488e-19
287	ENSG00000131591	chr1	-	C1orf159	ENSG00000131591	1090876	1090983	1091278	1091374	75	182	278	0.72049	0.696176	11.1589	8.31464	-4259.49	-2227.16	0	0	1.04335	0.0339667	1
301	ENSG00000144504	chr2	-	ANKMY1	ENSG00000144504	240507560	240507691	240511861	240512001	113	244	384	1.40701	1.32676	13.9796	20.7405	-6432.58	-5766.21	0	0	1.05929	0.427732	1
517	ENSG00000237298	chr2	+	TTN-AS1	ENSG00000237298	178528724	178528813	178535732	178535828	344	433	529	0.514	0.658108	42.2697	30.382	-7869.52	-7095.6	0	0	1.62494	2.57565e-65	1.10235e-60
518	ENSG00000237298	chr2	+	TTN-AS1	ENSG00000237298	178528724	178528813	178531314	178531578	469	558	822	0.582419	0.570178	42.2697	30.382	-10589.5	-9666.88	0	0	1.13021	3.04095e-17	1.30149e-12
596	ENSG00000137497	chr11	-	NUMA1	ENSG00000137497	72068079	72068231	72068496	72068617	73	225	346	1.59789	2.21361	12.0811	16.6206	-5176.77	-3687.31	0	0	0.873651	0.000127169	1
610	ENSG00000244754	chr13	-	N4BP2L2	ENSG00000244754	32537006	32537027	32538618	32538684	74	95	161	1.20359	1.20642	172.571	180.508	-3648.8	-2799.5	0	0	1.04478	0.237391	1
619	ENSG00000026103	chr10	+	FAS	ENSG00000026103	89010753	89010815	89011999	89012081	61	123	205	0.65999	0.704441	12.0699	7.58065	-3120.49	-1739.48	0	0	0.718607	0.00909883	1
727	ENSG00000156398	chr10	+	SFXN2	ENSG00000156398	102716614	102716711	102724936	102724996	45	142	202	1.66165	0.666604	11.1821	15.8213	-5359.07	-3372.77	0	0	0.901542	1.16195e-09	4.97304e-05
745	ENSG00000134444	chr18	+	KIAA1468	ENSG00000134444	62279774	62279856	62280360	62280442	99	181	263	0.746527	0.65539	24.1829	18.4146	-4478.92	-4250.77	4.31855e-12	1.84829e-07	1.04731	0.000313066	1
804	ENSG00000092377	chrY	+	TBL1Y	ENSG00000092377	6978213	6978243	6995804	6995898	84	114	208	2.12525	1.23788	11.4222	18.1556	-3856.12	-3094.95	0	0	0.706769	2.40511e-08	0.00102936
831	ENSG00000158019	chr2	+	BRE	ENSG00000158019	28310082	28310153	28327274	28327447	153	224	397	1.28977	1.30948	8.6338	11.1174	-9963.23	-9150.91	0	0	1.00843	0.820723	1
961	ENSG00000169764	chr2	+	UGP2	ENSG00000169764	63842539	63842599	63854884	63854936	263	323	375	0.619932	1.21635	19.1611	12.1444	-5057.98	-4783.01	1.85629e-13	7.94475e-09	1.03866	0.464017	1
1096	ENSG00000270011	chr19	+	ZNF559-ZNF177	ENSG00000270011	9341102	9341184	9364862	9364948	85	167	253	1.25779	1.52551	30.6748	36.5569	-4607.81	-4003.19	0	0	1.00287	0.50423	1
1220	ENSG00000225470	chrX	+	JPX	ENSG00000225470	73946999	73947374	73994840	73994961	78	453	574	1.21249	1.21595	43.8	47.672	-9530.3	-8832.37	0	0	0.951373	0.0843808	1
1249	ENSG00000156170	chr8	+	NDUFAF6	ENSG00000156170	95036371	95036494	95040706	95040927	122	245	466	0.687852	1.31759	27.4336	20.8347	-6533.95	-5322.48	0	0	1.18201	3.67848e-09	0.000157435
1250	ENSG00000156170	chr8	+	NDUFAF6	ENSG00000156170	95036302	95036494	95040706	95040927	122	314	535	0.656625	1.31759	23.4288	17.0781	-7072.65	-5499.91	0	0	1.18201	3.67848e-09	0.000157435
1268	ENSG00000076067	chr12	+	RBMS2	ENSG00000076067	56571698	56571855	56580278	56580375	91	248	345	1.37675	1.37255	14.4352	12.7325	-7831.74	-4120.63	0	0	0.670291	1.15805e-117	4.95634e-113
1331	ENSG00000175224	chr11	+	ATG13	ENSG00000175224	46618260	46618375	46621042	46621157	333	448	563	0.699799	0.539352	65.2406	47.829	-8557.42	-6453.17	0	0	1.12911	0.00427375	1
1384	ENSG00000152942	chr5	+	RAD17	ENSG00000152942	69371454	69371557	69372034	69372217	136	239	422	4.53064	1.26017	3.05502	10.521	-10414.1	-7462.24	0	0	0.792055	1.45273e-102	6.21753e-98
1538	ENSG00000164024	chr4	+	METAP1	ENSG00000164024	99035954	99036011	99036043	99036089	60	117	163	0.538613	0.500751	11.4561	6.25731	-3869.24	-2570.33	0	0	1.04307	0.000187078	1
1545	ENSG00000205581	chr21	-	HMGN1	ENSG00000205581	39345830	39345958	39347379	39347478	128	256	355	0.750414	0.704836	173.247	126.534	-8153.14	-6370.42	0	0	0.982192	0.0604747	1
1546	ENSG00000205581	chr21	-	HMGN1	ENSG00000205581	39345830	39345958	39347379	39347483	128	256	360	0.750414	0.706722	173.247	126.534	-8240.07	-6461.86	0	0	0.982192	0.0604747	1
1661	ENSG00000204120	chr2	+	GIGYF2	ENSG00000204120	232731122	232731234	232734417	232734486	65	177	246	0.404636	1.26292	10.0714	5.13393	-3956.02	-2443.18	0	0	1.16599	1.73231e-17	7.4141e-13
1705	ENSG00000172456	chr1	+	FGGY	ENSG00000172456	59339958	59340069	59346247	59346398	214	325	476	1.6155	1.41245	6.84084	11.009	-6002.39	-5835.9	8.43827e-11	3.6115e-06	1.05076	2.23593e-06	0.0956956
1730	ENSG00000132530	chr17	+	XAF1	ENSG00000132530	6759662	6759718	6759841	6759881	135	191	231	0.733089	0.415529	22.1369	19.2679	-8151.95	-4401.33	0	0	1.15481	1.6118e-14	6.89833e-10
1831	ENSG00000157426	chr4	-	AASDH	ENSG00000157426	56378148	56378464	56382477	56382597	192	508	628	0.622525	0.73948	29.4378	18.2416	-10914.5	-10773.1	2.56101e-10	1.09609e-05	1.01815	0.832016	1
1985	ENSG00000147394	chrX	+	ZNF185	ENSG00000147394	152928575	152928661	152931672	152931776	89	175	279	1.68857	1.4515	11.3992	24.7791	-5095.32	-4488.44	0	0	1.36499	0.000247462	1
2062	ENSG00000152256	chr2	+	PDK1	ENSG00000152256	172562741	172562800	172564052	172564130	71	130	208	0.786386	1.73235	11.678	6.77401	-8313.07	-4132.74	0	0	0.752393	6.47989e-148	2.77333e-143
2069	ENSG00000141699	chr17	-	FAM134C	ENSG00000141699	42586765	42586891	42587834	42587864	84	210	240	0.755169	0.771897	67.709	64.7011	-5584.42	-5432.47	3.99499e-10	1.70982e-05	1.2731	1.14707e-59	4.90935e-55
2086	ENSG00000087903	chr19	-	RFX2	ENSG00000087903	6042044	6042123	6044193	6044282	261	340	429	0.675674	0.727188	22.3966	14.7173	-6244.88	-6149.69	1.38546e-08	0.000592963	0.958104	0.535537	1
2167	ENSG00000164081	chr3	+	TEX264	ENSG00000164081	51672210	51672301	51672341	51672392	113	204	255	1.30412	0.787809	15.7033	18.8645	-7764.43	-5821.9	0	0	0.888888	0.0153853	1
2262	ENSG00000111247	chr12	+	RAD51AP1	ENSG00000111247	4545219	4545312	4545782	4545832	141	234	284	1.27932	1.36173	11.7419	16.7384	-6482.66	-4573.66	0	0	1.09613	1.20459e-21	5.15552e-17
2294	ENSG00000115459	chr2	+	ELMOD3	ENSG00000115459	85355076	85355170	85355555	85355598	109	203	246	0.707988	1.20228	11.6773	7.92199	-6079.64	-4884.16	0	0	1.07559	0.248876	1
2295	ENSG00000115459	chr2	+	ELMOD3	ENSG00000115459	85355555	85355716	85356967	85357252	94	255	540	1.57252	1.29016	18.5714	20.9462	-7051.69	-5320.71	0	0	0.719775	8.93733e-08	0.00382509
2349	ENSG00000168397	chr2	+	ATG4B	ENSG00000168397	241651884	241651974	241653307	241653369	71	161	223	0.600325	0.681616	10.3481	5.80741	-4808.48	-3281.98	0	0	0.948128	9.94349e-10	4.25572e-05
3025	ENSG00000164548	chr7	-	TRA2A	ENSG00000164548	23522132	23522432	23531181	23531270	133	433	522	1.20107	2.09068	118.507	138.271	-11750.2	-8646.67	0	0	0.976332	0.564423	1
3030	ENSG00000243406	chr13	-	MRPS31P5	ENSG00000243406	52183976	52184114	52184273	52184408	72	210	345	1.24352	0.593997	13.0918	20.9517	-15190.1	-5893.14	0	0	1.29116	1.37347e-19	5.8783e-15
3069	ENSG00000273136	chr1	+	NBPF26	ENSG00000273136	120834495	120834546	120836517	120836568	172	223	274	0.737741	0.712672	15.0588	10.3203	-6191.97	-4841.55	0	0	0.979901	0.401998	1
3072	ENSG00000103415	chr16	+	HMOX2	ENSG00000103415	4483637	4483754	4488644	4488742	147	264	362	0.749206	0.698142	29.735	20.8889	-9147.13	-4775.79	0	0	0.947122	0.377183	1
3146	ENSG00000093167	chr3	-	LRRFIP2	ENSG00000093167	37066224	37066325	37072790	37072882	132	233	325	1.60307	1.24512	9.40924	11.5182	-5047.96	-2676.41	0	0	0.774075	4.45792e-163	1.90795e-158
3149	ENSG00000138101	chr2	-	DTNB	ENSG00000138101	25596086	25596240	25607236	25607321	105	259	344	1.22501	1.28218	28.513	32.2944	-7912.05	-7818.66	1.49308e-08	0.000639021	0.954881	6.81295e-14	2.91587e-09
3241	ENSG00000073605	chr17	-	GSDMB	ENSG00000073605	39906961	39906987	39909756	39909924	160	186	354	0.650947	0.729824	16.7949	12.0385	-6415.94	-5951.28	0	0	1.05645	0.000890762	1
3398	ENSG00000182473	chr17	-	EXOC7	ENSG00000182473	76090329	76090397	76091143	76091235	145	213	305	0.774222	0.788299	97.5784	72.0882	-8415.4	-8181.36	1.86118e-12	7.96566e-08	0.957389	1.17647e-09	5.03518e-05
3434	ENSG00000198431	chr12	+	TXNRD1	ENSG00000198431	104290993	104291104	104309759	104309950	109	220	411	1.23621	0.773228	9.0961	11.4535	-13176.9	-5054.54	0	0	1.01915	0.103905	1
3650	ENSG00000196712	chr17	+	NF1	ENSG00000196712	31252938	31253000	31257687	31257726	135	197	236	0.608974	2.18025	20.9839	7	-3846.78	-3137.47	0	0	0.520623	4.56792e-212	1.95502e-207
3656	ENSG00000133794	chr11	+	ARNTL	ENSG00000133794	13326413	13326467	13349945	13350070	72	126	251	0.433124	0.766533	11.5926	4.32716	-4978.61	-3785.16	0	0	0.85118	2.06701e-15	8.84661e-11
3663	ENSG00000136643	chr1	+	RPS6KC1	ENSG00000136643	213071006	213071041	213077696	213077816	254	289	409	1.22292	1.27996	29.3429	24.2952	-5645.63	-5355.47	7.92699e-14	3.39267e-09	0.679728	1.67859e-31	7.18418e-27

## Sheet: dSpliceType_RI
RIID	geneName	chr	strand	symbol	RI	start	stop	changePoint_L	changePoint_R	SplicingRatio	Coverage1	Coverage2	SIC_ij	SIC_n	DS_p_value	DS_adj_p_value	DE_foldChange	DE_p_value	DE_adj_p_value
13	ENSG00000213918	chr16	+	DNASE1	ENSG00000213918	3657112	3657186	112	186	0.633459	12.8153	10.4505	-4033.44	-3922.87	7.20154e-09	0.000308219	1.3826	3.02415e-81	1.29431e-76
387	ENSG00000115649	chr2	-	CNPPD1	ENSG00000115649	219174907	219174987	128	208	0.679824	10.875	8.44167	-5643.84	-4140.89	0	0	1.14874	1.19412e-13	5.1107e-09
411	ENSG00000166747	chr16	-	AP1G1	ENSG00000166747	71808678	71808762	172	256	0.693827	15.3452	8.89286	-3185.91	-1077.62	0	0	0.847191	0.0895566	1
437	ENSG00000173209	chr2	+	AHSA2	ENSG00000173209	61185619	61186445	116	942	0.65726	45.1037	26.2155	-13061.5	-12667.3	2.22045e-16	9.50329e-12	0.874158	1.94511e-23	8.32488e-19
473	ENSG00000131591	chr1	-	C1orf159	ENSG00000131591	1084087	1084352	171	436	0.795593	22.3082	21.3321	-5979.67	-5732.26	9.02722e-13	3.86356e-08	1.13752	1.79866e-25	7.6981e-21
749	ENSG00000204344	chr6	+	STK19	ENSG00000204344	31979554	31980450	139	1035	1.38139	11.8776	15.7262	-13970.2	-13465.2	0	0	0.965878	0.00783977	1
751	ENSG00000102317	chrX	+	RBM3	ENSG00000102317	48575668	48575814	106	252	1.46655	17.4749	24.5525	-8183.58	-7096.27	0	0	1.07567	0.759144	1
771	ENSG00000163463	chr1	-	KRTCAP2	ENSG00000163463	155172629	155172737	63	171	1.23776	15.0741	19.2747	-5882.42	-4456.21	0	0	1.03808	0.00470086	1
793	ENSG00000165792	chr14	+	METTL17	ENSG00000165792	20994902	20995164	107	369	1.25801	37.5636	50.8282	-7339.67	-6584.76	0	0	1.07471	4.1426e-35	1.77299e-30
912	ENSG00000137221	chr6	+	TJAP1	ENSG00000137221	43503707	43504760	83	1136	1.35887	7.83349	11.1098	-38131.1	-34788.9	0	0	1.02009	8.27385e-09	0.000354112
1007	ENSG00000117410	chr1	+	ATP6V0B	ENSG00000117410	43976380	43976589	77	286	1.4722	20.4992	26.1324	-5660.41	-4452.07	0	0	0.864002	2.51211e-57	1.07516e-52
1144	ENSG00000100429	chr22	-	HDAC10	ENSG00000100429	50248293	50248365	67	139	1.20368	10.6898	14.0556	-3637.16	-3219.04	6.66134e-16	2.85099e-11	1.11692	2.61648e-33	1.11983e-28
1150	ENSG00000100429	chr22	-	HDAC10	ENSG00000100429	50245828	50245909	152	233	0.707804	14.6214	12.3128	-6245.75	-5171.87	0	0	1.19349	3.06092e-70	1.31004e-65
1207	ENSG00000171858	chr20	+	RPS21	ENSG00000171858	62388365	62388456	55	146	1.25247	117.088	169.216	-4171.4	-3164.11	0	0	1.17137	0.0819833	1
1211	ENSG00000135469	chr12	+	COQ10A	ENSG00000135469	56269252	56269459	192	399	1.84389	12.7134	22.5378	-7738.35	-6655.97	0	0	0.953241	1.9702e-13	8.43227e-09
1247	ENSG00000149823	chr11	+	VPS51	ENSG00000149823	65109924	65110481	218	775	1.26076	9.23938	11.0473	-11632.7	-9325.14	0	0	0.940671	1.99318e-30	8.53059e-26
1507	ENSG00000242612	chr16	+	DECR2	ENSG00000242612	411077	411360	104	387	0.620695	15.3522	9.45819	-8774.04	-5835.06	0	0	0.992995	0.638201	1
1537	ENSG00000039650	chr19	-	PNKP	ENSG00000039650	49864237	49864323	57	143	2.61731	9.17054	16.2984	-3107.97	-2424.36	0	0	0.70233	3.22469e-159	1.38014e-154
1625	ENSG00000076944	chr19	+	STXBP2	ENSG00000076944	7647248	7647353	85	190	1.31343	9.93016	12.8159	-5658.08	-4614.67	0	0	0.986154	0.400422	1
1709	ENSG00000149743	chr11	-	TRPT1	ENSG00000149743	64224971	64225498	169	696	1.48814	14.055	15.6635	-10368.9	-9455.38	0	0	0.754393	3.78606e-130	1.6204e-125
1773	ENSG00000132475	chr17	-	H3F3B	ENSG00000132475	75778964	75779046	153	235	0.679132	71.8293	45.0366	-8344.03	-5963.91	0	0	0.929924	6.2253e-33	2.66436e-28
2033	ENSG00000172936	chr3	+	MYD88	ENSG00000172936	38140569	38140756	180	367	1.24962	27.385	33.0695	-7646.04	-6778.42	0	0	0.970574	0.0162003	1
2065	ENSG00000164032	chr4	-	H2AFZ	ENSG00000164032	99948524	99948810	435	721	1.2136	29.0606	32.8345	-16343.7	-13084.4	0	0	0.925103	0.00275674	1
2133	ENSG00000129460	chr14	+	NGDN	ENSG00000129460	23477357	23477502	156	301	1.25595	10.4161	12.9977	-5700.73	-4251.45	0	0	0.977834	0.670684	1
2187	ENSG00000060971	chr3	-	ACAA1	ENSG00000060971	38126342	38126509	179	346	1.2783	29.8922	30.4351	-8678.78	-7781.44	0	0	0.792652	6.09897e-140	2.6103e-135
2199	ENSG00000205250	chr16	+	E2F4	ENSG00000205250	67192871	67193008	109	246	2.44581	33.6423	84.4647	-7695.67	-5900.86	0	0	1.03255	0.000130313	1
2200	ENSG00000205250	chr16	+	E2F4	ENSG00000205250	67192825	67193008	63	246	1.26214	127.428	165.889	-7139.92	-5874.19	0	0	1.04276	0.000129641	1
2275	ENSG00000140525	chr15	+	FANCI	ENSG00000140525	89281836	89283135	70	1369	0.616059	48.1812	25.2984	-20904.2	-19378.3	0	0	0.866697	6.7677e-50	2.89651e-45
2335	ENSG00000114867	chr3	+	EIF4G1	ENSG00000114867	184331365	184331471	98	204	1.29233	13.1006	16.6258	-6208.69	-4310.51	0	0	0.971816	7.61694e-10	3.25997e-05
2477	ENSG00000102879	chr16	+	CORO1A	ENSG00000102879	30186946	30187038	129	221	1.34523	7.2029	10.6812	-7646.89	-5441.08	0	0	1.11073	2.4526e-68	1.04969e-63
2479	ENSG00000099331	chr19	+	MYO9B	ENSG00000099331	17211775	17211894	123	242	0.707993	48.9384	33.7283	-25934.4	-25680.1	1.20348e-13	5.15078e-09	0.969061	0.0553097	1
2517	ENSG00000135473	chr12	-	PAN2	ENSG00000135473	56319182	56319307	93	218	1.29757	22.808	23.2293	-5994.64	-5596.46	6.66134e-16	2.85099e-11	0.783576	7.15212e-55	3.06103e-50
2547	ENSG00000140988	chr16	-	RPS2	ENSG00000140988	1962910	1963148	173	411	0.790671	62.3796	56.2087	-11104.5	-8485.89	0	0	1.1639	4.06683e-25	1.74056e-20
2555	ENSG00000140988	chr16	-	RPS2	ENSG00000140988	1962657	1962735	159	237	0.798242	180.38	163.342	-14291.3	-12617	0	0	1.13689	0.00139054	1
2586	ENSG00000125124	chr16	-	BBS2	ENSG00000125124	56502457	56502672	139	354	2.91274	4.4093	11.4062	-6460.87	-4965.12	0	0	0.905511	1.15656e-15	4.94998e-11
2596	ENSG00000100911	chr14	-	PSME2	ENSG00000100911	24145773	24146207	62	496	1.32556	60.7181	76.4816	-8370.08	-7288.76	0	0	0.955915	5.59092e-11	2.39286e-06
2615	ENSG00000186654	chr22	+	PRR5	ENSG00000186654	44702410	44702491	191	272	0.782937	42.1317	24.9794	-5622.83	-5474.35	4.35073e-10	1.86207e-05	0.763603	2.59439e-17	1.11037e-12
2617	ENSG00000161204	chr3	+	ABCF3	ENSG00000161204	184192690	184192804	88	202	1.25472	8.22222	10.6696	-4339.84	-3314.44	0	0	1.00519	0.455651	1
2633	ENSG00000161204	chr3	+	ABCF3	ENSG00000161204	184187762	184187860	97	195	1.37152	7.96259	10.602	-4909.73	-3555.71	0	0	0.993727	0.00313239	1
2655	ENSG00000076382	chr17	-	SPAG5	ENSG00000076382	28579838	28580008	86	256	1.21734	42.2	42.5765	-6287.98	-5431.53	0	0	0.841229	8.04349e-54	3.44253e-49
2659	ENSG00000076382	chr17	-	SPAG5	ENSG00000076382	28578293	28578372	74	153	1.21199	51.2405	55.6667	-5735.59	-5063.69	0	0	0.88658	7.01086e-74	3.00058e-69
2669	ENSG00000145191	chr3	+	EIF2B5	ENSG00000145191	184143143	184143441	90	388	1.22275	28.7774	33.7897	-8002.45	-7198.44	0	0	0.970535	7.93993e-05	1
2672	ENSG00000145191	chr3	+	EIF2B5	ENSG00000145191	184137806	184137897	185	276	1.75741	7.52015	13.1685	-7912.15	-5807.67	0	0	0.986518	0.0335967	1
2675	ENSG00000133316	chr11	-	WDR74	ENSG00000133316	62833675	62833791	56	172	1.26305	9.17241	11.5805	-5124.26	-3680.51	0	0	0.998285	0.27646	1
2715	ENSG00000102119	chrX	+	EMD	ENSG00000102119	154380020	154380233	77	290	1.26149	23.2426	30.6338	-7028.19	-5849.29	0	0	1.06638	0.00180614	1
2745	ENSG00000213930	chr9	+	GALT	ENSG00000213930	34647568	34647656	75	163	0.562193	18.0833	10.0871	-3009.85	-2366.68	0	0	1.01109	0.797477	1
2747	ENSG00000213930	chr9	+	GALT	ENSG00000213930	34647706	34647831	48	173	0.742063	24.584	18.5867	-4571.03	-3828.01	0	0	1.03115	0.00581028	1
2761	ENSG00000213930	chr9	+	GALT	ENSG00000213930	34648895	34648997	132	234	0.602757	19.8333	11.1699	-4594.18	-3612.94	0	0	0.960402	2.62874e-08	0.00112507
2843	ENSG00000084774	chr2	+	CAD	ENSG00000084774	27233537	27233625	224	312	0.795938	14.8826	11.6477	-8512.09	-6623.37	0	0	1.01578	0.0878587	1
2911	ENSG00000165055	chr7	+	METTL2B	ENSG00000165055	128476876	128477081	146	351	1.20434	23.0293	24.8894	-5426.16	-4191.13	0	0	0.912212	0.0850202	1
2935	ENSG00000169718	chr17	-	DUS1L	ENSG00000169718	82061354	82061617	144	407	1.27376	8.94677	10.2738	-7584.54	-5463.63	0	0	0.911505	2.24494e-76	9.60811e-72
3006	ENSG00000072778	chr17	+	ACADVL	ENSG00000072778	7220831	7220923	64	156	0.751168	13.808	10.6522	-4935.53	-3539.28	0	0	1.02192	0.169083	1
3007	ENSG00000072778	chr17	+	ACADVL	ENSG00000072778	7220530	7220603	65	138	1.55138	16.6073	24.274	-3738.18	-2966.01	0	0	0.951195	0.000102592	1
3049	ENSG00000167962	chr16	-	ZNF598	ENSG00000167962	2000257	2000390	760	893	1.2999	13.6391	15.9373	-19566.6	-15100.8	0	0	0.911226	0.0777339	1
3084	ENSG00000145916	chr5	+	RMND5B	ENSG00000145916	178143728	178143941	100	313	1.92826	5.4507	10.1628	-6326.25	-5195.62	0	0	0.980272	0.0191968	1
3114	ENSG00000115282	chr2	+	TTC31	ENSG00000115282	74490128	74490243	102	217	1.28869	9.10145	13.687	-6785.56	-5887.96	0	0	1.1602	4.70945e-65	2.0156e-60
3340	ENSG00000167792	chr11	+	NDUFV1	ENSG00000167792	67608479	67608551	78	150	1.20896	39.3935	44.2454	-6378.25	-5267.59	0	0	0.944067	7.95284e-32	3.40374e-27
3349	ENSG00000213619	chr11	+	NDUFS3	ENSG00000213619	47580623	47580834	97	308	1.20516	22.4171	27.425	-7945.85	-6382.86	0	0	1.01646	5.41761e-05	1
3363	ENSG00000068120	chr17	+	COASY	ENSG00000068120	42562220	42562355	68	203	0.443098	118	59.4642	-4740.59	-3258.1	0	0	1.11187	0.00148466	1
3583	ENSG00000140464	chr15	+	PML	ENSG00000140464	74034531	74035171	52	692	0.520165	13.2776	8.59062	-21785.4	-17913.6	0	0	1.22763	1.69088e-87	7.23679e-83
3718	ENSG00000099958	chr22	-	DERL3	ENSG00000099958	23834933	23837063	429	2559	0.749886	28.5177	27.1598	-32956.9	-30082.7	0	0	1.24184	2.00541e-15	8.58297e-11
3728	ENSG00000204348	chr6	-	DXO	ENSG00000204348	31970479	31970605	135	261	1.25011	21.7011	26.8942	-7254.72	-6810.49	1.11022e-16	4.75164e-12	1.00575	0.825472	1
3770	ENSG00000142186	chr11	+	SCYL1	ENSG00000142186	65538325	65538441	54	170	1.67244	14.8879	20.5603	-5903.36	-5300.93	0	0	0.813338	4.43151e-09	0.000189664
3852	ENSG00000160688	chr1	+	FLAD1	ENSG00000160688	154990258	154990338	98	178	0.799352	20.4833	16.825	-5723.78	-5315.99	5.55112e-16	2.37582e-11	1.02822	0.106359	1
3889	ENSG00000165671	chr5	+	NSD1	ENSG00000165671	177135201	177135940	113	852	1.20198	35.8728	40.8579	-13924.3	-13266	0	0	0.977992	5.48667e-05	1
3892	ENSG00000099949	chr22	+	LZTR1	ENSG00000099949	20996802	20996885	105	188	1.55446	12.7189	14.0843	-3986.44	-3110.94	0	0	0.705836	3.91629e-107	1.67613e-102
4088	ENSG00000221983	chr19	+	UBA52	ENSG00000221983	18574973	18575056	102	185	1.26055	7.15261	10.1446	-7381	-4361.02	0	0	1.1162	0.00512678	1
4155	ENSG00000213593	chr11	+	TMX2	ENSG00000213593	57738771	57738973	106	308	1.48989	13.5792	18.5759	-5622.12	-4516.92	0	0	0.927782	1.95801e-15	8.3801e-11
4183	ENSG00000144224	chr2	+	UBXN4	ENSG00000144224	135753568	135754158	28	618	1.3687	23.7333	30.9147	-10204.9	-9332.94	0	0	0.942168	1.92947e-06	0.0825795
4193	ENSG00000169045	chr5	-	HNRNPH1	ENSG00000169045	179617933	179617988	133	188	1.2757	78.2364	107.424	-5640.58	-4336.82	0	0	1.08663	2.08029e-20	8.90343e-16
4199	ENSG00000169045	chr5	-	HNRNPH1	ENSG00000169045	179616219	179616868	92	741	1.32785	106.565	153.78	-18183.6	-16621.3	0	0	1.08821	0.039671	1
4213	ENSG00000062822	chr19	+	POLD1	ENSG00000062822	50415827	50416395	102	670	1.24333	34.6379	40.9912	-13065.5	-12159.1	0	0	0.9569	5.46797e-10	2.34023e-05
4251	ENSG00000102901	chr16	-	CENPT	ENSG00000102901	67832355	67832454	126	225	0.734441	19.3569	12.8114	-4559.7	-4069.11	0	0	0.920206	0.0191996	1
4279	ENSG00000038358	chr16	+	EDC4	ENSG00000038358	67881846	67881953	177	284	0.748893	43.5981	28.7165	-7681.64	-6601.94	0	0	0.895229	2.17357e-58	9.30265e-54
4314	ENSG00000172732	chr11	+	MUS81	ENSG00000172732	65865895	65865985	83	173	0.711925	24.5815	19.2889	-8624.87	-8154.61	0	0	1.13345	6.25735e-05	1
4361	ENSG00000111229	chr12	-	ARPC3	ENSG00000111229	110436205	110436556	94	445	1.47198	6.36182	10.34	-8650.67	-6165.86	0	0	1.10364	3.86292e-56	1.65329e-51
4363	ENSG00000178149	chr3	-	DALRD3	ENSG00000178149	49017357	49017433	128	204	0.712603	13.4079	9.83772	-3982.75	-3114.98	0	0	1.01524	5.9209e-05	1
4365	ENSG00000178149	chr3	-	DALRD3	ENSG00000178149	49016061	49016157	87	183	1.23205	19.4028	23.3333	-5060.79	-4740.45	2.9976e-14	1.28294e-09	0.980109	0.385567	1
4366	ENSG00000178149	chr3	-	DALRD3	ENSG00000178149	49016087	49016157	113	183	1.37035	12.0667	16.2714	-5162.88	-4740.49	3.33067e-16	1.42549e-11	0.992047	0.701429	1
4437	ENSG00000008128	chr1	-	CDK11A	ENSG00000008128	1704345	1704549	121	325	0.788411	34.5359	29.3186	-5978.39	-5803.4	6.9152e-11	2.95964e-06	1.05831	0.00944347	1
4439	ENSG00000008128	chr1	-	CDK11A	ENSG00000008128	1703625	1703823	148	346	1.30475	10.8771	14.6667	-6789.44	-5732.6	0	0	1.01895	0.348359	1
4465	ENSG00000164896	chr7	-	FASTK	ENSG00000164896	151077402	151077620	91	309	0.748603	46.5275	32.6957	-7378.15	-6505.85	0	0	0.931088	2.25893e-12	9.668e-08
4497	ENSG00000149091	chr11	+	DGKZ	ENSG00000149091	46379237	46379468	33	264	1.38959	16.3824	20.9033	-5389.07	-4738.76	0	0	0.927078	1.24239e-29	5.31732e-25
4518	ENSG00000169660	chr17	+	HEXDC	ENSG00000169660	82441076	82441164	78	166	1.31249	7.92424	12.3182	-3265.7	-3072.93	4.38087e-11	1.87497e-06	1.11142	4.73478e-26	2.02644e-21
4541	ENSG00000166508	chr7	-	MCM7	ENSG00000166508	100099404	100099588	380	564	0.779021	73.5127	67.8333	-12330.5	-10399.4	0	0	1.19583	1.56756e-12	6.70901e-08
4542	ENSG00000166508	chr7	-	MCM7	ENSG00000166508	100099204	100099278	180	254	0.521081	93.3604	57.9775	-8497.09	-5707.65	0	0	1.19896	6.16054e-69	2.63665e-64
4553	ENSG00000144591	chr2	+	GMPPA	ENSG00000144591	219501580	219501850	103	373	1.26358	7.11975	11.3519	-7793.53	-6622.69	0	0	1.2961	1.09316e-124	4.67861e-120
4555	ENSG00000144591	chr2	+	GMPPA	ENSG00000144591	219505556	219505714	97	255	1.60394	8.42405	13.192	-4143.71	-3104.53	0	0	0.985659	0.138678	1
4556	ENSG00000144591	chr2	+	GMPPA	ENSG00000144591	219505556	219505694	97	235	1.5976	8.07246	12.6618	-3980.4	-3084.95	0	0	0.997798	0.832617	1
4577	ENSG00000165280	chr9	-	VCP	ENSG00000165280	35062139	35062216	135	212	1.27731	10.8182	13.9524	-6504.29	-4376.58	0	0	1.00969	0.388156	1
4579	ENSG00000167118	chr9	+	URM1	ENSG00000167118	128389310	128389665	48	403	0.766523	14.9756	12.354	-35280.1	-34537.9	0	0	1.08481	0.00519532	1
4585	ENSG00000170037	chr17	+	CNTROB	ENSG00000170037	7944249	7944475	125	351	1.20451	40.7507	45.7242	-7951.01	-7569.95	9.99201e-16	4.27648e-11	0.954133	2.48203e-12	1.06229e-07
4588	ENSG00000171453	chr6	+	POLR1C	ENSG00000171453	43520186	43520274	479	567	0.735583	24.4432	19.6667	-11420.5	-10444.7	0	0	1.10646	0.00291059	1
4598	ENSG00000178761	chr15	-	FAM219B	ENSG00000178761	74904713	74905153	48	488	1.25775	12.7098	16.6159	-7053.05	-6388.87	0	0	1.0837	2.8716e-17	1.22901e-12
4643	ENSG00000033030	chr12	-	ZCCHC8	ENSG00000033030	122483345	122483459	65	179	1.50658	7.32164	11.655	-4060.39	-3483.71	0	0	1.0969	1.46696e-22	6.27843e-18
4757	ENSG00000127054	chr1	-	CPSF3L	ENSG00000127054	1312502	1312592	275	365	1.42813	17.6556	23.2556	-7225.98	-6764.89	0	0	0.935213	0.047099	1
4767	ENSG00000051523	chr16	-	CYBA	ENSG00000051523	88646839	88647100	83	344	1.32588	24.4291	31.4598	-7205.6	-6023.88	0	0	0.981974	0.19398	1
4768	ENSG00000051523	chr16	-	CYBA	ENSG00000051523	88646198	88646754	81	637	1.34591	13.1337	16.6601	-10046.3	-8242.64	0	0	0.943651	5.80317e-05	1
4779	ENSG00000166986	chr12	+	MARS	ENSG00000166986	57512104	57512235	95	226	1.27745	16.3562	20.9415	-5408.21	-4250.76	0	0	1.01739	0.0863478	1
4783	ENSG00000166986	chr12	+	MARS	ENSG00000166986	57489346	57489423	78	155	1.24225	9.2684	12.4589	-4845.51	-3598.96	0	0	1.0801	1.06261e-31	4.54784e-27
4791	ENSG00000112282	chr6	-	MED23	ENSG00000112282	131592461	131593005	72	616	1.2402	11.9988	13.2911	-9580.56	-8493.13	0	0	0.90269	9.68659e-40	4.14576e-35
4830	ENSG00000171720	chr5	-	HDAC3	ENSG00000171720	141629917	141630043	56	182	1.24842	10.1905	11.8677	-3865.25	-2519.56	0	0	0.939014	7.40279e-10	3.16832e-05
4865	ENSG00000102878	chr16	+	HSF4	ENSG00000102878	67166071	67166319	124	372	0.701848	14.5632	9.0793	-4211.2	-3620.63	0	0	0.863837	2.45201e-06	0.104944
4971	ENSG00000126012	chrX	-	KDM5C	ENSG00000126012	53198638	53198763	147	272	1.425	15.6027	21.4507	-6460.85	-5383.92	0	0	0.951038	3.52543e-24	1.50885e-19
5121	ENSG00000111011	chr12	-	RSRC2	ENSG00000111011	122519030	122521384	190	2544	1.22705	26.8234	35.8066	-35448.7	-34319.4	0	0	1.09313	3.67461e-31	1.5727e-26
5187	ENSG00000184009	chr17	-	ACTG1	ENSG00000184009	81511627	81511762	438	573	0.742626	50.9926	35.9062	-13671.1	-9251.21	0	0	0.928141	0.0172854	1
5359	ENSG00000110719	chr11	+	TCIRG1	ENSG00000110719	68047805	68047881	157	233	1.72951	18.6228	28.8816	-5408.31	-4270.57	0	0	0.902478	3.39774e-27	1.4542e-22
5361	ENSG00000110719	chr11	+	TCIRG1	ENSG00000110719	68043032	68043370	85	423	0.51517	76.5	34.6627	-8616.02	-7248.69	0	0	0.882396	9.80009e-13	4.19434e-08
5364	ENSG00000241370	chr6	+	RPP21	ENSG00000241370	30345399	30345466	100	167	0.771793	14.1741	11.4478	-4224.36	-3311.04	0	0	1.04206	0.219861	1
5369	ENSG00000241370	chr6	+	RPP21	ENSG00000241370	30345574	30346431	275	1132	1.35487	8.70012	12.2147	-13265.2	-11745.3	0	0	1.04165	0.278261	1
5399	ENSG00000182944	chr22	+	EWSR1	ENSG00000182944	29298896	29299194	162	460	1.24408	20.8747	25.7416	-8783.19	-7346.58	0	0	1.00131	0.986984	1
5557	ENSG00000135297	chr6	+	MTO1	ENSG00000135297	73480127	73480292	190	355	1.76661	11.4	20.2444	-5756.09	-5054.02	0	0	1.2393	0.783924	1
5573	ENSG00000102030	chrX	-	NAA10	ENSG00000102030	153932116	153932315	44	243	1.46373	14.9012	20.2563	-4588.79	-3086.89	0	0	0.938002	3.01928e-21	1.29222e-16
5575	ENSG00000149636	chr20	-	DSN1	ENSG00000149636	36771194	36771424	320	550	1.30865	13.7797	18.7319	-9357.74	-7932.47	0	0	1.07386	6.63074e-09	0.000283789
5667	ENSG00000196628	chr18	-	TCF4	ENSG00000196628	55229077	55232520	229	3672	1.28094	24.8498	27.3426	-51924	-49653.6	0	0	0.87168	6.88573e-123	2.94702e-118
5668	ENSG00000196628	chr18	-	TCF4	ENSG00000196628	55229077	55232508	229	3660	1.29406	23.5707	26.2231	-52292	-49673.5	0	0	0.871221	4.275e-78	1.82966e-73
5715	ENSG00000164828	chr7	+	SUN1	ENSG00000164828	852668	852809	58	199	2.00508	19.3948	18.8771	-5105.52	-4187.85	0	0	0.534045	8.27581e-105	3.54196e-100
5716	ENSG00000164828	chr7	+	SUN1	ENSG00000164828	852668	852812	58	202	1.91824	21.0532	19.6366	-4995.88	-4190.82	0	0	0.533565	2.53479e-105	1.08486e-100
5725	ENSG00000205581	chr21	-	HMGN1	ENSG00000205581	39348452	39348544	29	121	1.34297	36.3877	48.0906	-2760.82	-2002.08	0	0	0.977379	0.00287213	1
5735	ENSG00000125995	chr20	+	ROMO1	ENSG00000125995	35699495	35699632	43	180	0.765734	50.0268	34.1995	-4985.75	-3139.98	0	0	0.909663	0.101392	1
5757	ENSG00000143947	chr2	+	RPS27A	ENSG00000143947	55234205	55234830	85	710	0.767257	16.0613	16.1349	-12332.5	-8846.76	0	0	1.32239	9.82409e-191	4.20461e-186
5778	ENSG00000167526	chr16	+	RPL13	ENSG00000167526	89561064	89561226	123	285	1.24562	102.93	133.181	-9663.88	-7421.48	0	0	1.04719	0.0345073	1
5821	ENSG00000111642	chr12	-	CHD4	ENSG00000111642	6583114	6583197	86	169	0.793587	39.6908	29.2851	-6697.53	-5720.94	0	0	0.932638	3.35228e-07	0.0143474
5823	ENSG00000231500	chr6	+	RPS18	ENSG00000231500	33276067	33276175	101	209	0.79896	50.9105	52.4444	-6792.31	-4475.19	0	0	1.2829	4.4001e-20	1.8832e-15
5831	ENSG00000137312	chr6	-	FLOT1	ENSG00000137312	30741334	30741613	143	422	1.26262	22.2712	22.5783	-7933.03	-6181.37	0	0	0.820624	3.13979e-31	1.3438e-26
5964	ENSG00000204843	chr2	-	DCTN1	ENSG00000204843	74366376	74366458	131	213	1.27728	10.0407	11.7642	-6667.47	-5231.18	0	0	0.918288	5.51477e-97	2.36026e-92
6050	ENSG00000135506	chr12	+	OS9	ENSG00000135506	57715971	57716088	210	327	0.666298	13.2849	7.89174	-7062.25	-4611.71	0	0	0.888959	5.84364e-57	2.50102e-52
6057	ENSG00000135506	chr12	+	OS9	ENSG00000135506	57715971	57716091	210	330	0.712876	15.5472	9.88333	-6968.93	-4603.95	0	0	0.888827	1.03263e-92	4.41957e-88
6077	ENSG00000142541	chr19	+	RPL13A	ENSG00000142541	49489923	49490231	72	380	0.792559	48.7165	47.4632	-7965.33	-6496.95	0	0	1.2308	1.15583e-27	4.94682e-23
6078	ENSG00000142541	chr19	+	RPL13A	ENSG00000142541	49490091	49490231	240	380	0.788906	35.2	34.2119	-6932.86	-6003.42	0	0	1.23006	0.0237996	1
6128	ENSG00000129657	chr17	+	SEC14L1	ENSG00000129657	77088950	77089152	200	402	1.3612	8.9868	11.1023	-6818.26	-5866.86	0	0	0.89627	1.03806e-06	0.0444278
6139	ENSG00000132549	chr8	+	VPS13B	ENSG00000132549	99870888	99871447	102	661	1.46382	27.325	24.2469	-13246.1	-12291.3	0	0	0.626257	1.92276e-200	8.22922e-196
6193	ENSG00000204394	chr6	-	VARS	ENSG00000204394	31782634	31782720	103	189	1.40326	8.49225	11.7558	-5466.25	-3936.9	0	0	1.00683	0.141353	1
6221	ENSG00000155463	chr14	+	OXA1L	ENSG00000155463	22770279	22770460	85	266	2.81348	53.418	138.483	-8222.97	-6430.08	0	0	0.918071	2.48636e-23	1.06414e-18
6415	ENSG00000126249	chr19	+	PDCD2L	ENSG00000126249	34404816	34404929	166	279	1.62376	11.1976	15.0944	-4987.2	-4002.9	0	0	0.829816	1.81514e-33	7.76861e-29
6481	ENSG00000108654	chr17	-	DDX5	ENSG00000108654	64500774	64502009	224	1459	1.22401	568.13	661.706	-33252.1	-30977.2	0	0	0.945964	1.35736e-27	5.80938e-23
6555	ENSG00000172250	chr22	+	SERHL	ENSG00000172250	42502393	42502748	41	396	1.39633	19.8225	30.2009	-5612.64	-5108.69	0	0	1.0975	2.0766e-14	8.88762e-10
6558	ENSG00000169714	chr3	-	CNBP	ENSG00000169714	129171278	129171445	198	365	1.27737	27.9501	34.1577	-8881.61	-6392.91	0	0	0.961006	1.96295e-06	0.0840123
6575	ENSG00000185864	chr16	-	NPIPB4	ENSG00000185864	21839141	21839249	35	143	0.720438	13.1358	12.3426	-3137.69	-2069.37	0	0	1.28128	2.13587e-44	9.1413e-40
6609	ENSG00000166965	chr15	+	RCCD1	ENSG00000166965	90956901	90957112	288	499	1.2794	24.2022	26.1343	-14171.8	-12752.4	0	0	0.850577	3.20133e-64	1.37014e-59
6627	ENSG00000169738	chr17	-	DCXR	ENSG00000169738	82036644	82036720	452	528	0.798677	43.4912	36.0614	-8170.05	-7476.58	0	0	1.05142	0.281342	1
6631	ENSG00000169738	chr17	-	DCXR	ENSG00000169738	82037014	82037449	154	589	0.756206	44.1287	36.3525	-11021.8	-8994.48	0	0	1.12793	1.8649e-11	7.98157e-07
6632	ENSG00000169738	chr17	-	DCXR	ENSG00000169738	82036449	82036543	257	351	0.734277	44.4858	34.4752	-7022.41	-6112.57	0	0	1.03943	0.165652	1
6705	ENSG00000089053	chr12	-	ANAPC5	ENSG00000089053	121346032	121346895	192	1055	0.572336	50.051	29.0062	-18049.9	-15327.8	0	0	1.0288	0.00165589	1
6713	ENSG00000089053	chr12	-	ANAPC5	ENSG00000089053	121318425	121318500	147	222	1.42712	35.0978	48.3689	-6561.82	-5053.21	0	0	0.965265	2.40631e-05	1
6747	ENSG00000128191	chr22	+	DGCR8	ENSG00000128191	20089812	20089975	142	305	1.42248	13.5031	22.2045	-9600.81	-8348.41	0	0	1.15896	2.37941e-34	1.01836e-29
6784	ENSG00000214087	chr17	-	ARL16	ENSG00000214087	81682676	81683012	641	977	0.572228	13.6071	7.39385	-14346.3	-11983.7	0	0	0.950352	0.307663	1
6869	ENSG00000166140	chr15	+	ZFYVE19	ENSG00000166140	40814071	40814147	127	203	1.5296	11.7675	18.4342	-8141.01	-7486.03	0	0	1.05404	0.10223	1
6963	ENSG00000225697	chr3	-	SLC26A6	ENSG00000225697	48629712	48629871	69	228	1.27295	14.0482	15.9078	-4307.42	-3827.72	0	0	0.934516	5.68903e-18	2.43485e-13
7095	ENSG00000132128	chr1	-	LRRC41	ENSG00000132128	46279258	46279491	75	308	1.21028	10.2589	8.11874	-5243.72	-4296.71	0	0	0.674124	1.57421e-157	6.73746e-153
7187	ENSG00000141258	chr17	+	SGSM2	ENSG00000141258	2362906	2362988	67	149	1.45963	30.2683	29.8943	-4549.6	-4070.44	0	0	0.692807	1.65416e-144	7.07963e-140
7227	ENSG00000166888	chr12	-	STAT6	ENSG00000166888	57105600	57106190	131	721	1.43964	22.9825	31.2141	-11440.9	-8892.15	0	0	0.952706	5.04063e-06	0.215734
7229	ENSG00000170581	chr12	-	STAT2	ENSG00000170581	56354864	56355275	85	496	0.771734	12.8946	8.95377	-6538.73	-5913.26	0	0	0.912806	2.21512e-32	9.48048e-28
7235	ENSG00000092199	chr14	-	HNRNPC	ENSG00000092199	21263337	21263666	25	354	1.28775	76.8723	105.756	-9019.86	-8283.18	0	0	1.10737	0.673745	1
7249	ENSG00000173171	chr1	+	MTX1	ENSG00000173171	155210628	155212126	79	1577	1.24751	11.3832	12.213	-19002.1	-17965.1	0	0	0.867929	5.22919e-20	2.23804e-15
7315	ENSG00000130787	chr12	+	HIP1R	ENSG00000130787	122860078	122860147	30	99	1.4622	11.1353	15.3768	-2342.99	-1919.8	1.22125e-15	5.22681e-11	0.961353	1.74815e-06	0.074819
7407	ENSG00000115307	chr2	-	AUP1	ENSG00000115307	74529283	74529361	150	228	0.676967	23.4829	15.4957	-6858.62	-5110.39	0	0	0.980755	4.89107e-05	1
7408	ENSG00000115307	chr2	-	AUP1	ENSG00000115307	74527060	74527247	118	305	0.733672	39.1693	30.3636	-6944.35	-4998.02	0	0	1.06414	1.86616e-27	7.98698e-23
7409	ENSG00000115307	chr2	-	AUP1	ENSG00000115307	74527122	74527247	180	305	0.712843	16.4533	12.376	-6762.18	-5009.15	0	0	1.05469	0.148088	1
7412	ENSG00000115307	chr2	-	AUP1	ENSG00000115307	74528936	74529131	184	379	1.23149	100.694	120.523	-10412.7	-9442.39	0	0	0.975708	0.000388274	1
7502	ENSG00000110697	chr11	-	PITPNM1	ENSG00000110697	67493838	67493921	149	232	1.52158	12.4096	15.4458	-5604.02	-4787.11	0	0	0.817674	1.73685e-87	7.43354e-83
7529	ENSG00000172366	chr16	+	FAM195A	ENSG00000172366	647545	647782	127	364	0.745806	11.1983	7.86357	-6401.37	-4559.29	0	0	0.965954	2.21717e-09	9.48928e-05
7533	ENSG00000170364	chr3	+	SETMAR	ENSG00000170364	4313230	4313646	331	747	1.38344	16.6002	18.504	-10858.2	-10807.1	3.32447e-07	0.0142284	0.798188	1.41709e-16	6.065e-12
7543	ENSG00000099797	chr19	+	TECR	ENSG00000099797	14564993	14565065	206	278	1.27537	12.5694	14.3194	-4380.1	-3579.72	0	0	0.889403	0.0492392	1
7554	ENSG00000099797	chr19	+	TECR	ENSG00000099797	14564098	14564181	115	198	1.36859	11.5141	14.1687	-5564.28	-3652.37	0	0	0.91449	4.81098e-43	2.05905e-38
7641	ENSG00000214078	chr20	-	CPNE1	ENSG00000214078	35626382	35626566	337	521	1.45878	17.4004	21.7554	-12154.3	-10472.1	0	0	0.855048	1.8034e-17	7.71839e-13
7723	ENSG00000148985	chr11	+	PGAP2	ENSG00000148985	3824136	3824269	252	385	1.52135	7.24812	12.8847	-7248.41	-5587.23	0	0	1.18816	1.90916e-39	8.17101e-35
8008	ENSG00000090316	chr4	+	MAEA	ENSG00000090316	1336995	1338421	133	1559	1.24466	15.8036	8.68981	-20169.6	-18471.5	0	0	0.444606	1.38506e-304	5.9279e-300
8218	ENSG00000122678	chr7	-	POLM	ENSG00000122678	44074026	44074130	242	346	0.645261	11.1442	7.77885	-11057.7	-9242.22	0	0	1.09131	0.000282462	1
8268	ENSG00000172053	chr3	-	QARS	ENSG00000172053	49098693	49098884	92	283	1.26355	16.1169	21.0838	-6359.45	-4980.64	0	0	1.03675	0.000252113	1
8269	ENSG00000172053	chr3	-	QARS	ENSG00000172053	49098481	49098599	127	245	1.31223	7.4209	10.1243	-5891.08	-4156.19	0	0	1.04714	1.66833e-16	7.1403e-12
8284	ENSG00000111364	chr12	+	DDX55	ENSG00000111364	123605982	123606072	50	140	0.628549	10.3926	6.91111	-3205.09	-2377.97	0	0	1.0486	3.02666e-07	0.0129538
8387	ENSG00000188603	chr16	-	CLN3	ENSG00000188603	28491836	28492019	121	304	0.692941	28.8342	20.6867	-3633.92	-2190.04	0	0	0.986442	0.92457	1
8389	ENSG00000188603	chr16	-	CLN3	ENSG00000188603	28482383	28482476	55	148	2.59744	4.74194	12.4086	-3048.16	-2253.93	0	0	1.02436	0.00291444	1
8415	ENSG00000172500	chr11	-	FIBP	ENSG00000172500	65884657	65884934	86	363	0.74442	19.2491	14.2395	-6291.97	-4986.78	0	0	0.993443	0.304436	1
8513	ENSG00000182979	chr14	+	MTA1	ENSG00000182979	105464568	105464673	104	209	1.30125	20.7873	25.1206	-7282.49	-5786.21	0	0	0.936949	3.6822e-31	1.57595e-26
8587	ENSG00000125656	chr19	+	CLPP	ENSG00000125656	6361941	6362445	71	575	1.20097	10.5708	11.4921	-8364.65	-7202.11	0	0	0.904021	5.23404e-10	2.24012e-05
8604	ENSG00000154889	chr18	-	MPPE1	ENSG00000154889	11886622	11886712	122	212	1.88688	6.27407	13.1926	-3417.94	-2981.79	2.22045e-16	9.50329e-12	1.19005	2.80379e-24	1.19999e-19
8673	ENSG00000164039	chr4	-	BDH2	ENSG00000164039	103085463	103085698	113	348	1.22589	18.2099	20.4071	-15382.7	-14731.3	0	0	0.914775	0.137624	1
8797	ENSG00000100124	chr22	-	ANKRD54	ENSG00000100124	37833083	37833158	124	199	1.33794	8.85778	10.6267	-3558.13	-2709.96	0	0	0.834503	1.88082e-102	8.04971e-98
8851	ENSG00000049656	chr5	-	CLPTM1L	ENSG00000049656	1324814	1325750	50	986	1.29467	10.7753	13.2333	-12373.9	-11524.4	0	0	0.955017	0.000157671	1
8961	ENSG00000103168	chr16	-	TAF1C	ENSG00000103168	84181864	84181941	117	194	1.57309	28.1818	46.671	-5004.52	-4687.97	4.65183e-14	1.99094e-09	1.0546	8.90337e-10	3.81055e-05
8966	ENSG00000103168	chr16	-	TAF1C	ENSG00000103168	84180345	84181042	174	871	0.677313	24.6289	19.7083	-12546.5	-10736.7	0	0	1.18408	1.30091e-110	5.56775e-106
9007	ENSG00000187531	chr17	-	SIRT7	ENSG00000187531	81917968	81918038	137	207	0.685744	17.3143	14.9143	-4188.45	-2852.78	0	0	1.25876	3.94485e-22	1.68836e-17
9015	ENSG00000187531	chr17	-	SIRT7	ENSG00000187531	81913881	81914086	106	311	1.44912	7.31057	11.7024	-5270.42	-4341.48	0	0	1.14367	3.1528e-59	1.34936e-54
9043	ENSG00000181038	chr17	+	METTL23	ENSG00000181038	76733216	76733292	237	313	1.46258	8.87281	13.1579	-6241.05	-5166.62	0	0	1.11284	0.00231284	1
9092	ENSG00000075415	chr12	+	SLC25A3	ENSG00000075415	98593741	98593974	115	348	1.29914	84.7039	117.702	-8363.27	-5943.34	0	0	1.08316	0.22679	1
9111	ENSG00000075624	chr7	-	ACTB	ENSG00000075624	5529401	5529534	239	372	0.671149	11.1228	7.43358	-10578.6	-5445.13	0	0	0.998649	0.897653	1
9114	ENSG00000075624	chr7	-	ACTB	ENSG00000075624	5528186	5528280	181	275	1.3457	11.5461	15.1702	-17381.6	-10791.9	0	0	0.990141	0.0470627	1
9245	ENSG00000127586	chr16	+	CHTF18	ENSG00000127586	789126	789209	194	277	0.516527	13.0924	5.48594	-6880.72	-5138.89	0	0	0.818349	1.34071e-86	5.73812e-82
9247	ENSG00000089820	chrX	-	ARHGAP4	ENSG00000089820	153910405	153910505	233	333	1.21148	13.75	17.45	-7200.67	-4119.84	0	0	1.06161	3.25948e-07	0.0139502
9267	ENSG00000125447	chr17	-	GGA3	ENSG00000125447	75241697	75242335	81	719	1.20035	9.40961	11.8871	-10309.6	-9396.13	0	0	1.08061	1.52533e-19	6.52827e-15
9288	ENSG00000108591	chr17	+	DRG2	ENSG00000108591	18099724	18100362	90	728	1.27968	22.1139	17.9911	-9814.12	-9180.71	0	0	0.654153	2.41283e-133	1.03267e-128
9292	ENSG00000108591	chr17	+	DRG2	ENSG00000108591	18099716	18100362	82	728	1.25904	23.5392	18.8973	-9736.72	-9170.36	0	0	0.652943	6.07176e-128	2.59865e-123
9310	ENSG00000122952	chr10	-	ZWINT	ENSG00000122952	56360142	56360292	123	273	0.676472	105.064	77.4022	-6865.33	-5831.66	0	0	1.09913	5.53703e-14	2.3698e-09
9335	ENSG00000204427	chr6	-	ABHD16A	ENSG00000204427	31688104	31688248	62	206	1.32413	17.8889	18.0949	-3635.2	-2889.55	0	0	0.76857	1.52522e-40	6.52779e-36
9361	ENSG00000141002	chr16	+	TCF25	ENSG00000141002	89904206	89904937	87	818	1.33831	12.7013	10.8472	-12318.5	-10737.3	0	0	0.639015	1.05108e-215	4.49854e-211
9371	ENSG00000147813	chr8	-	NAPRT	ENSG00000147813	143576163	143576431	84	352	1.25697	29.4938	32.7139	-7974.61	-6912.53	0	0	0.886673	3.72831e-36	1.59568e-31
9547	ENSG00000104529	chr8	-	EEF1D	ENSG00000104529	143581155	143581228	100	173	1.339	19.3927	27.6119	-5866.3	-4213.63	0	0	1.07391	6.73734e-08	0.00288351
9571	ENSG00000104522	chr8	-	TSTA3	ENSG00000104522	143612966	143613195	347	576	0.760248	11.5953	8.59243	-7960.42	-6237.19	0	0	0.979842	0.138049	1
9610	ENSG00000213983	chr14	-	AP1G2	ENSG00000213983	23565702	23565815	95	208	1.52782	14.2979	20.295	-8544.27	-7146.45	0	0	0.939295	0.0502992	1
9627	ENSG00000213983	chr14	-	AP1G2	ENSG00000213983	23562067	23562287	104	324	0.594752	24.9636	14.6515	-6719.89	-5263.1	0	0	1.00089	0.115962	1
9645	ENSG00000141425	chr18	-	RPRD1A	ENSG00000141425	36025679	36026899	79	1299	0.331901	13.4317	5.62596	-14305.7	-10826.8	0	0	4.75421	3.99516e-06	0.170989
9685	ENSG00000090581	chr16	+	GNPTG	ENSG00000090581	1352160	1352238	57	135	0.690025	10.5812	7.65812	-2695.86	-2065.41	0	0	1.04749	0.00250386	1
9688	ENSG00000090581	chr16	+	GNPTG	ENSG00000090581	1362535	1362610	328	403	1.47134	12.6178	19.5956	-6810.67	-6040.22	0	0	1.04687	0.134736	1
9693	ENSG00000090581	chr16	+	GNPTG	ENSG00000090581	1362321	1362451	114	244	0.695202	14.9897	11.4897	-4910.29	-3682.09	0	0	1.09863	7.63085e-31	3.26593e-26
9701	ENSG00000161202	chr3	+	DVL3	ENSG00000161202	184164932	184165112	135	315	0.718117	28.713	17.0926	-6321.17	-5262.14	0	0	0.836686	1.35759e-55	5.81034e-51
9704	ENSG00000125459	chr1	+	MSTO1	ENSG00000125459	155611292	155611548	75	331	1.24146	16.2865	19.2148	-5323.48	-4688.78	0	0	0.955834	3.13745e-05	1
9708	ENSG00000125459	chr1	+	MSTO1	ENSG00000125459	155610333	155610424	91	182	0.764807	24.8681	17.4615	-4663.64	-4041.16	0	0	0.95033	0.0392455	1
9789	ENSG00000185359	chr17	+	HGS	ENSG00000185359	81694854	81694923	38	107	1.28854	16.3816	23.8454	-4267.61	-3400.88	0	0	1.14397	1.33435e-46	5.71087e-42
9791	ENSG00000115942	chr2	-	ORC2	ENSG00000115942	200913414	200913930	118	634	1.47778	10.3211	15.637	-9081.95	-8246.56	0	0	1.02184	0.225398	1
9797	ENSG00000124126	chr20	-	PREX1	ENSG00000124126	48632392	48632495	114	217	0.768714	10.6505	7.77023	-5797.34	-4383.23	0	0	0.97397	1.7307e-07	0.00740723
9801	ENSG00000111665	chr12	-	CDCA3	ENSG00000111665	6849430	6849564	106	240	0.721066	15.7985	10.1045	-9055.63	-6799.94	0	0	0.936565	4.32206e-33	1.8498e-28
9869	ENSG00000160294	chr21	-	MCM3AP	ENSG00000160294	46246405	46246627	97	319	1.26549	25.6021	29.3754	-9138.27	-8100.25	0	0	0.887208	3.44154e-33	1.47295e-28
9933	ENSG00000130803	chr19	+	ZNF317	ENSG00000130803	9156749	9157267	136	654	1.25413	14.8153	22.0077	-10921.8	-10183.6	0	0	1.19056	1.2643e-121	5.41107e-117
9939	ENSG00000196547	chr15	+	MAN2A2	ENSG00000196547	90912280	90912541	236	497	1.22498	12.2861	13.7484	-8490.45	-7194.33	0	0	0.891	1.13807e-35	4.87083e-31
10049	ENSG00000228474	chr2	-	OST4	ENSG00000228474	27071464	27071600	137	273	0.755969	10.0784	7.38235	-4938.65	-2444.92	0	0	0.976221	0.519569	1
10067	ENSG00000144021	chr2	+	CIAO1	ENSG00000144021	96268659	96269267	201	809	1.34787	37.2812	47.5099	-14616.5	-13528.1	0	0	0.951157	4.19868e-08	0.00179699
10129	ENSG00000184661	chr8	+	CDCA2	ENSG00000184661	25460301	25460383	60	142	1.25157	15.8374	18.8984	-5034.05	-4201.05	0	0	0.979458	0.102789	1
10148	ENSG00000099622	chr19	+	CIRBP	ENSG00000099622	1271247	1271328	106	187	1.39534	18.535	25.3827	-5712.39	-4137.7	0	0	1.00726	0.962973	1
10199	ENSG00000087460	chr20	+	GNAS	ENSG00000087460	58909424	58909520	73	169	1.34024	10.8333	11.8785	-4242.03	-2402.96	0	0	0.830228	2.20388e-79	9.43238e-75
10295	ENSG00000213780	chr6	+	GTF2H4	ENSG00000213780	30911768	30912013	83	328	1.28001	12.8939	16.8707	-6843.16	-5567.77	0	0	1.03278	5.94814e-05	1
10329	ENSG00000160753	chr1	+	RUSC1	ENSG00000160753	155325179	155325315	76	212	1.59217	7.75	11.4412	-5521.98	-3718.79	0	0	0.965334	3.30273e-10	1.41353e-05
10339	ENSG00000138074	chr2	-	SLC5A6	ENSG00000138074	27202881	27203232	67	418	1.45897	11.8101	15.6363	-7140.19	-6145.2	0	0	0.919403	4.93803e-31	2.11343e-26
10372	ENSG00000132522	chr17	-	GPS2	ENSG00000132522	7313722	7313905	153	336	1.43622	23.0328	30.3971	-7050.2	-6117.53	0	0	0.966548	8.26418e-23	3.53699e-18
10391	ENSG00000141504	chr17	-	SAT2	ENSG00000141504	7627227	7627362	83	218	0.723213	20.0395	11.6642	-3974.26	-3312	0	0	0.805231	3.22336e-95	1.37957e-90
10417	ENSG00000185684	chr12	+	EP400NL	ENSG00000185684	132104171	132104566	173	568	1.2423	21.2118	19.8194	-15895.7	-15345	0	0	0.740991	2.69591e-27	1.15382e-22
10515	ENSG00000162066	chr16	+	AMDHD2	ENSG00000162066	2528560	2528649	107	196	1.21692	39.0599	46.3895	-4287.6	-3976.42	7.81597e-14	3.34516e-09	0.993408	0.00217977	1
10609	ENSG00000213339	chr19	+	QTRT1	ENSG00000213339	10712300	10712552	138	390	0.646818	43.6481	36.9484	-7742.98	-6348.75	0	0	1.32743	1.17321e-111	5.02123e-107
10613	ENSG00000160948	chr8	-	VPS28	ENSG00000160948	144426064	144426179	37	152	1.48966	9.11304	11.8638	-2370.63	-1928.26	4.44089e-16	1.90066e-11	0.886735	8.32494e-31	3.56299e-26
10624	ENSG00000160948	chr8	-	VPS28	ENSG00000160948	144424820	144424945	101	226	1.38489	19.88	23.288	-11340.9	-10518.5	0	0	0.844975	0.00427109	1
10627	ENSG00000160948	chr8	-	VPS28	ENSG00000160948	144423923	144424040	305	422	1.26164	23.8462	25.4957	-7385.39	-6578.29	0	0	0.866594	4.85626e-10	2.07843e-05
10682	ENSG00000149273	chr11	+	RPS3	ENSG00000149273	75401734	75402351	93	710	0.797911	16.1934	16.5781	-11716.7	-8957.08	0	0	1.28391	2.16148e-108	9.25091e-104
10721	ENSG00000023191	chr11	-	RNH1	ENSG00000023191	499186	499828	170	812	0.658237	22.5514	16.6568	-14805.4	-12467.7	0	0	1.14064	1.6768e-51	7.17653e-47
10751	ENSG00000161618	chr19	+	ALDH16A1	ENSG00000161618	49461801	49461883	181	263	1.54351	9.47561	12.374	-6473.31	-5346.15	0	0	0.820723	1.04917e-99	4.49033e-95
10959	ENSG00000204305	chr6	-	AGER	ENSG00000204305	32183988	32184170	106	288	1.38557	8.76007	10.8315	-3949.8	-3885.94	2.7708e-07	0.0118587	0.953757	1.35596e-12	5.80339e-08
11035	ENSG00000197622	chr1	-	CDC42SE1	ENSG00000197622	151055127	151055676	110	659	1.23127	22.8962	26.0273	-15354.3	-13854	0	0	0.936236	9.37878e-20	4.01402e-15
11127	ENSG00000126768	chrX	-	TIMM17B	ENSG00000126768	48894011	48894096	110	195	0.654927	11.5569	7.2	-5529.93	-3700.88	0	0	0.95195	3.06927e-12	1.31362e-07
11131	ENSG00000116691	chr1	+	MIIP	ENSG00000116691	12029895	12030027	671	803	1.29889	15.8258	16.9975	-12794.4	-12096.3	0	0	0.822136	1.0623e-07	0.00454653
11453	ENSG00000094631	chrX	+	HDAC6	ENSG00000094631	48815052	48815383	89	420	1.24961	20.4914	22.6888	-7479.51	-6932.92	0	0	0.893426	6.15272e-16	2.6333e-11
11563	ENSG00000169733	chr17	-	RFNG	ENSG00000169733	82050007	82050401	329	723	0.500348	24.2978	9.18782	-8703.27	-6453.37	0	0	0.751742	1.11555e-36	4.77445e-32
11565	ENSG00000169733	chr17	-	RFNG	ENSG00000169733	82049843	82049917	165	239	0.0585821	34	1.6982	-4557.18	-2505.16	0	0	0.826386	1.65979e-55	7.10376e-51
11608	ENSG00000161960	chr17	+	EIF4A1	ENSG00000161960	7574309	7574545	48	284	0.651506	11.2627	7.57345	-6282.67	-3538.73	0	0	1.05351	0.00588636	1
11641	ENSG00000183258	chr5	-	DDX41	ENSG00000183258	177513485	177513684	131	330	1.33156	8.55946	10.2211	-7894.07	-5640.66	0	0	0.896004	6.7477e-41	2.88795e-36
11703	ENSG00000180098	chr1	+	TRNAU1AP	ENSG00000180098	28560733	28561345	99	711	1.37253	12.3693	13.0664	-8888.39	-7750.76	0	0	0.767832	1.38029e-111	5.90751e-107
11731	ENSG00000185507	chr11	-	IRF7	ENSG00000185507	615260	615344	162	246	1.34104	16.381	23.3929	-8771.24	-7889.3	0	0	1.07755	2.52428e-39	1.08036e-34
11827	ENSG00000223501	chr6	-	VPS52	ENSG00000223501	33264498	33264781	123	406	1.31876	28.6031	38.7267	-8158.48	-7338.69	0	0	1.05243	2.43257e-08	0.00104111
11977	ENSG00000103496	chr16	+	STX4	ENSG00000103496	31034326	31034461	99	234	1.34968	14.5111	16.4617	-4743.12	-3769.89	0	0	0.83681	1.7369e-44	7.43378e-40
12031	ENSG00000162191	chr11	-	UBXN1	ENSG00000162191	62678744	62678864	53	173	0.726023	12.5222	9.09167	-5704.25	-4409.17	0	0	0.980361	0.850749	1
12040	ENSG00000162191	chr11	-	UBXN1	ENSG00000162191	62677006	62677517	192	703	1.37162	9.2544	12.1592	-13695.8	-11607.6	0	0	0.954607	0.287049	1
12067	ENSG00000180879	chrX	+	SSR4	ENSG00000180879	153798137	153798328	65	256	0.765007	10.7731	7.97033	-6201.28	-4493.53	0	0	0.959833	0.309973	1
12193	ENSG00000147140	chrX	+	NONO	ENSG00000147140	71297939	71298468	102	631	1.4888	83.5986	109.084	-12404.9	-10995.9	0	0	0.881234	7.29079e-44	3.12038e-39
12227	ENSG00000198830	chr1	+	HMGN2	ENSG00000198830	26473733	26474084	29	380	1.22983	191.995	199.948	-8596.63	-7683.54	0	0	0.849796	3.98836e-62	1.70698e-57
12257	ENSG00000173020	chr11	+	ADRBK1	ENSG00000173020	67283774	67283853	66	145	1.22512	13.2785	16.9958	-4570.34	-2818.24	0	0	1.04428	7.63247e-08	0.00326662
12267	ENSG00000173020	chr11	+	ADRBK1	ENSG00000173020	67280784	67281092	51	359	1.21903	18.1591	24.3506	-6655.92	-5207.38	0	0	1.09877	2.45291e-46	1.04982e-41
12280	ENSG00000173821	chr17	+	RNF213	ENSG00000173821	80388690	80389172	77	559	1.2528	11.8887	10.4454	-9570.28	-8491.55	0	0	0.699085	0	0
12289	ENSG00000178035	chr3	-	IMPDH2	ENSG00000178035	49028533	49028757	101	325	0.761686	18.4643	16.5521	-6179.38	-4998.55	0	0	1.19346	8.82611e-114	3.77749e-109
12291	ENSG00000178035	chr3	-	IMPDH2	ENSG00000178035	49026887	49026959	199	271	0.635765	29.2731	21.6343	-7480.42	-4878.01	0	0	1.17251	3.50624e-194	1.50064e-189
12293	ENSG00000178035	chr3	-	IMPDH2	ENSG00000178035	49024579	49024658	83	162	0.718387	33.0928	27.4557	-6243.76	-4496.53	0	0	1.17181	1.08089e-17	4.62608e-13
12297	ENSG00000135596	chr6	-	MICAL1	ENSG00000135596	109451701	109452245	100	644	1.60403	21.2855	23.2855	-10763.7	-10288.5	0	0	0.672574	1.55335e-72	6.64819e-68
12303	ENSG00000215305	chr20	+	VPS16	ENSG00000215305	2864084	2864178	134	228	1.45768	9.58511	14.3227	-5179.99	-4235.38	0	0	1.01742	0.0472341	1
12433	ENSG00000101365	chr20	-	IDH3B	ENSG00000101365	2659794	2660029	94	329	1.23131	21.8057	27.8199	-7942.43	-6806.93	0	0	1.03837	2.2459e-06	0.0961222
12503	ENSG00000132781	chr1	-	MUTYH	ENSG00000132781	45333171	45333284	407	520	1.40145	7.44543	10.4189	-6070.7	-5459.9	0	0	0.984171	0.688166	1
12507	ENSG00000132781	chr1	-	MUTYH	ENSG00000132781	45332835	45332917	71	153	1.3267	8.54472	11.626	-6113.55	-5444.17	0	0	1.03368	0.678914	1
12527	ENSG00000175061	chr17	+	LRRC75A-AS1	ENSG00000175061	16439415	16439527	87	199	0.760301	65.2857	66.128	-7813.83	-5956.18	0	0	1.31304	0.00218108	1
12538	ENSG00000175061	chr17	+	LRRC75A-AS1	ENSG00000175061	16439704	16440184	376	856	0.769113	84.0653	87.4146	-15221.2	-14081.8	0	0	1.36146	0.000146403	1
12557	ENSG00000172809	chr17	+	RPL38	ENSG00000172809	74203771	74203917	66	212	0.783187	35.8881	35.5502	-3396.31	-2569.91	0	0	1.27513	0.018762	1
12827	ENSG00000164611	chr5	+	PTTG1	ENSG00000164611	160422404	160422708	101	405	1.94353	7.58333	11.2226	-8610.73	-5248.67	0	0	0.778256	1.70632e-75	7.30287e-71
12883	ENSG00000133858	chr12	-	ZFC3H1	ENSG00000133858	71611098	71611785	39	726	1.2249	15.2373	20.0398	-9576.59	-9165.22	1.11022e-16	4.75164e-12	1.06448	8.52347e-20	3.64796e-15
12891	ENSG00000100242	chr22	-	SUN2	ENSG00000100242	38740433	38741006	165	738	1.48449	27.8063	30.1262	-11802.1	-10588.4	0	0	0.731403	6.37477e-111	2.72834e-106
12895	ENSG00000125457	chr17	-	MIF4GD	ENSG00000125457	75267902	75268082	155	335	0.61232	10.4852	5.02778	-5891.52	-4480.13	0	0	0.774206	1.19923e-221	5.13259e-217
12909	ENSG00000077152	chr1	-	UBE2T	ENSG00000077152	202333094	202333236	83	225	0.770446	42.1009	34.4624	-6227.01	-4923.83	0	0	1.07486	1.23837e-37	5.3001e-33
12913	ENSG00000127948	chr7	+	POR	ENSG00000127948	75986242	75986336	82	176	1.52311	8.49291	10.266	-8379.36	-7274.51	0	0	0.853008	8.32948e-17	3.56493e-12
12940	ENSG00000110321	chr11	-	EIF4G2	ENSG00000110321	10799757	10800089	204	536	1.4457	45.4488	61.9337	-16158.1	-13181.5	0	0	0.9543	6.50944e-24	2.78598e-19
12983	ENSG00000214021	chr3	+	TTLL3	ENSG00000214021	9818921	9820545	1275	2899	1.24686	14.5913	9.39881	-29908.6	-29368.4	0	0	0.503718	3.95731e-223	1.69369e-218
13061	ENSG00000185324	chr16	+	CDK10	ENSG00000185324	89693468	89694172	193	897	1.21941	33.4001	42.3617	-14385.4	-13738.5	0	0	1.05038	0.0591744	1
13197	ENSG00000234741	chr1	-	GAS5	ENSG00000234741	173866568	173866760	39	231	0.752855	162.594	184.361	-5182.63	-4257.11	0	0	1.51168	1.86677e-77	7.98958e-73
13205	ENSG00000234741	chr1	-	GAS5	ENSG00000234741	173865895	173866176	37	318	0.75599	118.9	137.625	-6456.97	-5700.06	0	0	1.53272	6.55887e-75	2.80713e-70
13211	ENSG00000234741	chr1	-	GAS5	ENSG00000234741	173864705	173865228	447	970	0.772389	185.668	196.813	-18583.1	-17665.9	0	0	1.41755	2.47863e-07	0.0106083
13361	ENSG00000065357	chr12	+	DGKA	ENSG00000065357	55939530	55940081	114	665	1.30355	8.18028	10.3987	-8671.53	-7842.62	0	0	0.98426	0.25211	1
13362	ENSG00000065357	chr12	+	DGKA	ENSG00000065357	55940171	55940313	88	230	1.51053	11.777	16.2512	-4846.7	-4432.92	4.44089e-16	1.90066e-11	0.943498	1.16115e-06	0.0496959
13383	ENSG00000032742	chr13	+	IFT88	ENSG00000032742	20601749	20601850	43	144	0.744264	18	18.3036	-2819.89	-2715.22	1.82239e-08	0.000779964	1.28724	5.49897e-82	2.3535e-77
13517	ENSG00000160117	chr19	+	ANKLE1	ENSG00000160117	17282762	17282863	105	206	0.495546	11.5347	4.38944	-4853.03	-3544.85	0	0	0.783999	2.60947e-141	1.11683e-136
13567	ENSG00000108465	chr17	+	CDK5RAP3	ENSG00000108465	47973651	47973930	131	410	1.78568	19.8961	32.9558	-8161.45	-6896.15	0	0	0.945277	1.29496e-28	5.54232e-24
13591	ENSG00000108465	chr17	+	CDK5RAP3	ENSG00000108465	47973694	47973930	174	410	1.87392	16.9788	29.7938	-7848.49	-6888.78	0	0	0.954419	0.0888765	1
13609	ENSG00000076924	chr19	-	XAB2	ENSG00000076924	7620447	7620546	171	270	1.24948	10.6869	12.2559	-6687.56	-4560.58	0	0	0.929346	3.70349e-53	1.58506e-48
13617	ENSG00000175634	chr11	+	RPS6KB2	ENSG00000175634	67433217	67433339	90	212	0.278959	21.6667	8.02186	-4847.32	-2839.74	0	0	1.30745	4.21673e-105	1.80472e-100
13663	ENSG00000131697	chr1	-	NPHP4	ENSG00000131697	5863406	5863889	594	1077	1.35756	13.4962	14.7322	-13717.6	-13157.5	0	0	0.803213	1.98237e-20	8.48434e-16
13711	ENSG00000067048	chrY	+	DDX3Y	ENSG00000067048	12914983	12915066	98	181	0.556905	54.755	26.3695	-5817.31	-4372.09	0	0	0.868664	2.21401e-65	9.47575e-61
13715	ENSG00000167536	chr17	-	DHRS13	ENSG00000167536	28902702	28902817	118	233	1.36501	18.1275	24.0145	-5835.59	-5306.26	0	0	0.957868	0.452827	1
13751	ENSG00000105341	chr19	-	ATP5SL	ENSG00000105341	41432409	41433271	1089	1951	1.21905	17.2916	21.6995	-26161	-24040.2	0	0	1.04195	0.00199233	1
13753	ENSG00000237765	chr4	+	FAM200B	ENSG00000237765	15686463	15687000	226	763	1.24523	15.0583	14.4761	-10893.4	-10190.2	0	0	0.757591	3.42601e-14	1.4663e-09
13757	ENSG00000165458	chr11	+	INPPL1	ENSG00000165458	72233523	72233654	81	212	1.7969	11.056	12.8372	-4636.77	-3526.43	0	0	0.662082	1.95803e-173	8.38017e-169
13799	ENSG00000171863	chr2	+	RPS7	ENSG00000171863	3575449	3575591	123	265	0.764424	10.9343	10.1479	-4438.66	-2932.88	0	0	1.26791	0.041229	1
13907	ENSG00000198818	chr6	-	SFT2D1	ENSG00000198818	166322887	166324536	29	1678	1.33629	10.3358	15.9282	-19065.4	-18074.4	0	0	1.14493	6.95408e-25	2.97628e-20
14000	ENSG00000215041	chr17	-	NEURL4	ENSG00000215041	7318173	7318268	107	202	1.23037	22.9263	24.7123	-4678.98	-4298.94	2.66454e-15	1.14039e-10	0.897018	7.19566e-24	3.07967e-19
14011	ENSG00000104886	chr19	-	PLEKHJ1	ENSG00000104886	2235829	2235922	66	159	0.754573	17.0789	13.7455	-3775.69	-2879.42	0	0	1.05655	0.00400323	1
14013	ENSG00000149480	chr11	-	MTA2	ENSG00000149480	62597416	62597609	99	292	1.36585	18.8048	24.6166	-6191.26	-4776.65	0	0	0.961309	2.38165e-07	0.0101932
14042	ENSG00000168488	chr16	+	ATXN2L	ENSG00000168488	28835400	28835548	121	269	0.773735	10.2005	7.44595	-7946.82	-4797.92	0	0	0.949406	1.8873e-10	8.07746e-06
14076	ENSG00000164548	chr7	-	TRA2A	ENSG00000164548	23521841	23522131	133	423	1.28673	72.092	91.5529	-12771.9	-12301.9	0	0	1.04684	0.88034	1
14077	ENSG00000164548	chr7	-	TRA2A	ENSG00000164548	23521841	23522120	133	412	1.29327	70.6714	90.3548	-12885.7	-12301.9	0	0	1.04617	0.89881	1
14093	ENSG00000149499	chr11	-	EML3	ENSG00000149499	62602780	62603148	20	388	1.22163	44.5217	37.9556	-6719.38	-6397.63	1.80966e-14	7.74518e-10	0.702108	7.56406e-69	3.23734e-64
14094	ENSG00000149499	chr11	-	EML3	ENSG00000149499	62602890	62603148	130	388	1.35485	24.5052	23.9806	-7095.09	-6402.32	0	0	0.738788	5.4633e-114	2.33824e-109
14153	ENSG00000204371	chr6	-	EHMT2	ENSG00000204371	31884560	31884644	167	251	1.20063	18.9683	21.373	-7277.23	-6172.63	0	0	0.929537	8.07404e-61	3.45561e-56
14167	ENSG00000158941	chr8	+	CCAR2	ENSG00000158941	22619356	22619637	205	486	1.2045	25.2052	31.0415	-16561.9	-14530.4	0	0	0.999446	0.101373	1
14169	ENSG00000134222	chr1	-	PSRC1	ENSG00000134222	109282576	109282679	57	160	2.12598	8.48544	12.521	-3024.99	-2043.7	0	0	0.71475	5.0895e-69	2.17825e-64
14173	ENSG00000134222	chr1	-	PSRC1	ENSG00000134222	109281047	109281136	269	358	1.21614	43.6629	32.7903	-7655.76	-7306.68	5.10703e-15	2.18576e-10	0.64597	4.3292e-154	1.85286e-149
14187	ENSG00000128272	chr22	+	ATF4	ENSG00000128272	39520752	39521353	187	788	0.788359	79.4376	67.1936	-20239.5	-17476.7	0	0	1.07945	5.21884e-07	0.0223361
14195	ENSG00000108405	chr17	-	P2RX1	ENSG00000108405	3903632	3903927	80	375	0.707654	16.3435	24.1028	-6566.07	-6328.4	1.52289e-12	6.51783e-08	2.10374	1.18719e-243	5.08107e-239
14211	ENSG00000174444	chr15	-	RPL4	ENSG00000174444	66501106	66501374	156	424	1.44148	43.7587	65.5224	-10954.7	-8159.76	0	0	1.04059	0.000791548	1
14297	ENSG00000170638	chr22	+	TRABD	ENSG00000170638	50197996	50198074	172	250	1.25312	107.684	101.231	-7023.75	-6340.25	0	0	0.753465	1.11357e-218	4.76597e-214
14376	ENSG00000166333	chr11	+	ILK	ENSG00000166333	6608968	6609070	273	375	1.24793	10.4085	12.0556	-6220.66	-5334.83	0	0	0.951162	0.149996	1
14447	ENSG00000160271	chr9	-	RALGDS	ENSG00000160271	133101763	133101937	4042	4216	1.29875	18.2356	18.6303	-14858.3	-14147.6	0	0	0.764839	3.60202e-17	1.54163e-12
14453	ENSG00000182208	chr11	-	MOB2	ENSG00000182208	1480487	1480724	93	330	1.64977	6.09001	10.7637	-6396.93	-5450.06	0	0	1.08774	4.51335e-06	0.193167
14475	ENSG00000110497	chr11	-	AMBRA1	ENSG00000110497	46542982	46543251	1036	1305	1.25147	10.5551	12.3916	-22066.3	-20286.4	0	0	0.901803	1.73612e-17	7.43041e-13
14575	ENSG00000166913	chr20	+	YWHAB	ENSG00000166913	44905132	44906000	163	1031	1.43196	10.2765	11.0207	-13853.2	-11178.3	0	0	0.75007	1.03205e-157	4.41705e-153
14681	ENSG00000104231	chr8	-	ZFAND1	ENSG00000104231	81714040	81714803	121	884	0.538309	10.0009	6.13368	-10120.5	-8168.93	0	0	1.14876	1.16084e-62	4.96828e-58
14708	ENSG00000170889	chr19	+	RPS9	ENSG00000170889	54206725	54207397	171	843	0.758986	63.2827	55.7391	-18547.5	-17149.4	0	0	1.18548	0.0472627	1
14836	ENSG00000092531	chr15	+	SNAP23	ENSG00000092531	42512997	42513398	41	442	0.716325	14.0881	10.611	-5731.52	-4935.6	0	0	1.05523	3.11574e-16	1.33351e-11
14915	ENSG00000143621	chr1	-	ILF2	ENSG00000143621	153663134	153663214	114	194	1.29364	26.2792	31.025	-5311.28	-4076.54	0	0	0.9188	3.4983e-17	1.49724e-12
15095	ENSG00000141522	chr17	-	ARHGDIA	ENSG00000141522	81869407	81869541	76	210	1.36296	18.0249	23.5448	-5280.4	-4166.33	0	0	0.961627	0.00448045	1
15097	ENSG00000131652	chr16	+	THOC6	ENSG00000131652	3025824	3025923	115	214	1.87366	5.41414	10.0976	-7447	-5966.86	0	0	1.00353	0.756472	1
15113	ENSG00000008513	chr8	-	ST3GAL1	ENSG00000008513	133476075	133476277	355	557	1.35861	9.33333	10.736	-11863.5	-10857	0	0	0.825521	5.7799e-145	2.47374e-140
15191	ENSG00000240303	chr3	-	ACAD11	ENSG00000240303	132578882	132579491	85	694	0.736425	17.8467	12.0328	-8617.5	-8356.04	2.15827e-13	9.2372e-09	0.889282	4.4906e-24	1.92193e-19
15251	ENSG00000105677	chr19	+	TMEM147	ENSG00000105677	35546809	35546944	136	271	1.22896	21.7951	25.521	-6049.49	-5189.12	0	0	0.960233	6.92377e-07	0.0296331
15256	ENSG00000164062	chr3	+	APEH	ENSG00000164062	49676220	49676377	163	320	1.5647	7.68365	10.7771	-7398.97	-5531.93	0	0	0.90927	5.75685e-29	2.46387e-24
15437	ENSG00000143575	chr1	+	HAX1	ENSG00000143575	154275002	154275153	51	202	0.780122	16.5011	12.0618	-4850.18	-3578.48	0	0	0.929299	1.68346e-09	7.20502e-05
15440	ENSG00000143575	chr1	+	HAX1	ENSG00000143575	154273599	154273773	262	436	1.36868	19.1169	26.8123	-11478.5	-9099.89	0	0	1.02628	0.00648111	1
15449	ENSG00000143575	chr1	+	HAX1	ENSG00000143575	154273599	154273749	262	412	1.2882	18.2156	24.0933	-10882.1	-9106.23	0	0	1.02873	0.104243	1
15491	ENSG00000133895	chr11	-	MEN1	ENSG00000133895	64805771	64806231	135	595	1.50018	11.2804	13.0225	-9792.42	-8432.14	0	0	0.77367	4.80967e-226	2.05849e-221
15493	ENSG00000067829	chrX	-	IDH3G	ENSG00000067829	153785974	153786211	207	444	1.20678	21.1688	26.9648	-7080.34	-6636.98	1.11022e-16	4.75164e-12	1.10366	0.0316923	1
15515	ENSG00000122557	chr7	-	HERPUD2	ENSG00000122557	35694628	35694800	443	615	1.29365	9.47287	11.7151	-10629.4	-8680.76	0	0	1.00183	0.0258849	1
15533	ENSG00000123136	chr19	-	DDX39A	ENSG00000123136	14412679	14413012	127	460	1.29162	20.9209	24.5976	-11835.1	-8999.81	0	0	0.909315	1.81744e-15	7.77847e-11
15563	ENSG00000197858	chr8	+	GPAA1	ENSG00000197858	144083501	144083713	111	323	1.32971	19.2343	22.9403	-7302.92	-5821.16	0	0	0.902768	3.20434e-30	1.37142e-25
15572	ENSG00000206503	chr6	+	HLA-A	ENSG00000206503	29944617	29945058	116	557	1.32944	25.8239	27.5344	-8382	-6774.2	0	0	0.805005	2.57796e-30	1.10334e-25
15577	ENSG00000206503	chr6	+	HLA-A	ENSG00000206503	29943027	29943267	269	509	0.714968	32.4125	19.4444	-14859.4	-9516.09	0	0	0.839444	4.47463e-66	1.9151e-61
15598	ENSG00000120314	chr5	+	WDR55	ENSG00000120314	140668335	140668414	100	179	1.3225	15.0633	20.0844	-3993.4	-3479.15	0	0	1.01195	0.0327366	1
15621	ENSG00000100968	chr14	+	NFATC4	ENSG00000100968	24376879	24377637	584	1342	1.34016	22.35	16.1513	-20296.5	-15685	0	0	0.538485	0	0
15673	ENSG00000214706	chr3	-	IFRD2	ENSG00000214706	50289629	50289711	181	263	1.25595	15.5407	14.6545	-5353.03	-4210.33	0	0	0.74174	2.81619e-73	1.2053e-68
15755	ENSG00000103502	chr16	-	CDIPT	ENSG00000103502	29862721	29862814	134	227	0.759788	13.8602	9.96774	-3921.09	-2346.72	0	0	0.94099	4.93563e-08	0.0021124
15862	ENSG00000106624	chr7	+	AEBP1	ENSG00000106624	44111631	44111853	123	345	1.39065	18.3859	24.6787	-9874.08	-7347.79	0	0	0.971515	1.70439e-12	7.29461e-08
15873	ENSG00000183207	chr19	+	RUVBL2	ENSG00000183207	49010067	49010487	93	513	0.635388	13.0198	7.28016	-8819.93	-6689.89	0	0	0.883053	1.76974e-49	7.5743e-45
15875	ENSG00000155229	chr10	-	MMS19	ENSG00000155229	97461623	97461827	126	330	1.30645	8.80065	10.4608	-5720.32	-4436.03	0	0	0.926482	1.07555e-12	4.60323e-08
15891	ENSG00000143847	chr1	+	PPFIA4	ENSG00000143847	203075758	203076340	180	762	0.703393	19.6512	11.6884	-42938.5	-40582.7	0	0	0.809758	9.83721e-93	4.21023e-88
15902	ENSG00000076706	chr11	-	MCAM	ENSG00000076706	119310904	119311089	147	332	0.703631	16.6721	7.79279	-6276.7	-4596.5	0	0	0.669862	5.29828e-100	2.26761e-95
15919	ENSG00000161999	chr16	-	JMJD8	ENSG00000161999	683782	683860	96	174	0.771488	21.5855	17.0299	-6683.03	-6288.03	6.66134e-16	2.85099e-11	1.00392	0.961379	1
15957	ENSG00000175287	chr9	+	PHYHD1	ENSG00000175287	128941572	128941667	126	221	1.2451	17.7018	22.6211	-8621.7	-7623.8	0	0	1.0411	0.142502	1
15975	ENSG00000088986	chr12	+	DYNLL1	ENSG00000088986	120496217	120496415	103	301	2.46766	31.8855	72.5673	-6277.08	-3432.54	0	0	0.94194	0.00881233	1
16093	ENSG00000241973	chr22	-	PI4KA	ENSG00000241973	20712798	20713280	104	586	1.61497	7.16805	10.1833	-8539.17	-6944.11	0	0	0.915402	1.50323e-08	0.000643366
16173	ENSG00000158828	chr1	+	PINK1	ENSG00000158828	20648633	20648994	127	488	1.50045	24.3601	31.0886	-10563	-10254.4	1.95399e-14	8.36289e-10	0.876053	3.85382e-60	1.6494e-55
16297	ENSG00000101158	chr20	+	NELFCD	ENSG00000101158	58989022	58989487	107	572	0.702237	10.6215	7.38136	-9356.76	-7217.12	0	0	1.005	0.508713	1
16322	ENSG00000168970	chr15	+	JMJD7-PLA2G4B	ENSG00000168970	41834894	41834969	153	228	0.796546	12.72	11.4	-6990.87	-6659.94	1.17684e-14	5.03674e-10	1.06657	1.65111e-31	7.06658e-27
16329	ENSG00000156983	chr3	+	BRPF1	ENSG00000156983	9745710	9745811	136	237	1.36373	19.6799	26.5248	-5783.41	-5291.64	0	0	0.992564	0.503665	1
16343	ENSG00000171793	chr1	+	CTPS1	ENSG00000171793	41008715	41008793	55	133	1.22174	28.5342	28.5897	-4136.72	-3024.86	0	0	0.82418	8.4188e-76	3.60316e-71
16349	ENSG00000185896	chr13	+	LAMP1	ENSG00000185896	113320471	113321403	125	1057	1.2069	9.9578	12.0858	-13857	-12585.9	0	0	1.01114	0.065629	1
16493	ENSG00000146918	chr7	-	NCAPG2	ENSG00000146918	158655259	158655338	140	219	1.44688	27.9072	39.5105	-6277.03	-5090.59	0	0	0.972877	2.05642e-05	0.880126
16526	ENSG00000185163	chr12	-	DDX51	ENSG00000185163	132141021	132141102	189	270	1.53475	8.17695	11.0123	-8100.7	-7419.86	0	0	0.898736	0.000810329	1
16543	ENSG00000126777	chr14	+	KTN1	ENSG00000126777	55671656	55671784	89	217	2.12844	11.6016	12.8385	-5055.12	-3272.36	0	0	0.524859	1.84465e-269	7.89491e-265
16601	ENSG00000110011	chr11	+	DNAJC4	ENSG00000110011	64233981	64234072	86	177	1.27197	34.7985	45	-5302.67	-5062.58	1.76126e-12	7.53801e-08	1.00177	0.91247	1
16639	ENSG00000012822	chr12	-	CALCOCO1	ENSG00000012822	53713901	53714132	199	430	1.46525	10.8095	13.1717	-7144.17	-6332.49	0	0	0.839265	7.54271e-105	3.2282e-100
16705	ENSG00000105821	chr7	-	DNAJC2	ENSG00000105821	103322633	103322702	121	190	0.681591	25.6957	19.3816	-4869.45	-3755.63	0	0	1.10093	2.96791e-25	1.27024e-20
16756	ENSG00000105618	chr19	+	PRPF31	ENSG00000105618	54129186	54129271	128	213	1.65859	15.7294	24.6784	-5766.64	-4264.3	0	0	0.959065	5.00451e-13	2.14188e-08
16886	ENSG00000071564	chr19	-	TCF3	ENSG00000071564	1615521	1615685	235	399	1.7031	7.35366	10.2215	-9671.4	-6511.67	0	0	0.815067	5.23097e-10	2.2388e-05
16896	ENSG00000124357	chr2	+	NAGK	ENSG00000124357	71075611	71076603	55	1047	1.63902	10.162	12.3713	-11533.8	-10598.5	0	0	0.760091	1.19462e-83	5.11284e-79
16905	ENSG00000124357	chr2	+	NAGK	ENSG00000124357	71068713	71070501	62	1850	1.54338	9.60459	13.1833	-20062.4	-19174.4	0	0	0.865809	0.0115077	1
17107	ENSG00000163682	chr4	-	RPL9	ENSG00000163682	39456539	39457585	132	1178	0.780492	12.8034	12.9554	-16506.5	-13366.5	0	0	1.28944	1.02716e-48	4.39614e-44
17274	ENSG00000140983	chr16	+	RHOT2	ENSG00000140983	669607	670122	53	568	1.25878	9.65178	10.7922	-7200.88	-6149.06	0	0	0.896574	9.77066e-29	4.18174e-24
17285	ENSG00000140983	chr16	+	RHOT2	ENSG00000140983	668412	668487	58	133	1.25402	15.7111	19.9333	-4769.26	-4138.01	0	0	1.01096	0.95457	1
17292	ENSG00000140983	chr16	+	RHOT2	ENSG00000140983	668570	668655	216	301	0.790635	25.102	19.6392	-4790.17	-4160.94	0	0	0.984002	0.827283	1
17315	ENSG00000135945	chr2	-	REV1	ENSG00000135945	99402347	99402643	102	398	1.20027	15.7556	19.1813	-7986.06	-7104.96	0	0	1.02632	2.13397e-05	0.913317
17323	ENSG00000071894	chr8	-	CPSF1	ENSG00000071894	144394039	144394112	155	228	1.22262	38.0594	43.21	-5141.45	-4435.41	0	0	0.943778	1.48412e-10	6.35188e-06
17397	ENSG00000131470	chr17	-	PSMC3IP	ENSG00000131470	42573624	42574098	145	619	1.40177	9.00774	14.3129	-9574.51	-8242.69	0	0	1.12884	6.7835e-80	2.90327e-75
17426	ENSG00000204351	chr6	+	SKIV2L	ENSG00000204351	31969421	31969514	140	233	1.65528	38.7276	45.0753	-6286.72	-5256.4	0	0	0.713069	4.1271e-25	1.76636e-20
17485	ENSG00000139613	chr12	-	SMARCC2	ENSG00000139613	56181102	56181481	124	503	1.64026	8.06772	11.5611	-8052.54	-6276.87	0	0	0.883388	5.29966e-122	2.2682e-117
17507	ENSG00000227057	chr6	-	WDR46	ENSG00000227057	33288236	33288357	87	208	0.594979	10.2782	6.35262	-4969.14	-2765.38	0	0	1.0496	2.27944e-06	0.0975577
17539	ENSG00000172531	chr11	-	PPP1CA	ENSG00000172531	67398857	67398939	134	216	1.80296	9.60569	16.0447	-8862.26	-6024.85	0	0	0.948172	8.94886e-12	3.83002e-07
17614	ENSG00000136718	chr2	+	IMP4	ENSG00000136718	130345934	130346017	154	237	1.2859	14.498	19.3534	-6102.67	-4770.31	0	0	1.07018	1.14479e-18	4.89957e-14
17615	ENSG00000136718	chr2	+	IMP4	ENSG00000136718	130345486	130345566	109	189	0.736299	22.4708	17.1042	-5971.63	-4391.67	0	0	1.0592	5.68186e-12	2.43178e-07
17723	ENSG00000172009	chr19	+	THOP1	ENSG00000172009	2807809	2808242	366	799	1.21418	22.107	27.2132	-17084.8	-14832.2	0	0	1.00341	0.483148	1
17733	ENSG00000123374	chr12	+	CDK2	ENSG00000123374	55967125	55967856	293	1024	1.23182	53.8541	68.2759	-18410.4	-17111.3	0	0	1.04743	0.060867	1
17755	ENSG00000158411	chr2	-	MITD1	ENSG00000158411	99169471	99169549	207	285	1.29628	22.5043	32.0983	-4131.4	-3460.12	0	0	1.12469	0.0492785	1
17819	ENSG00000137343	chr6	+	ATAT1	ENSG00000137343	30643012	30643528	243	759	0.752489	20.3036	15.9406	-20777.3	-20272.9	0	0	1.00028	0.0157184	1
17827	ENSG00000174775	chr11	-	HRAS	ENSG00000174775	532523	532630	280	387	1.27416	51.5545	52.1402	-6926.62	-5670.22	0	0	0.796046	8.14271e-16	3.485e-11
17867	ENSG00000110057	chr11	-	UNC93B1	ENSG00000110057	68003176	68003656	153	633	1.57729	7.70972	11.3861	-10161.3	-8303.28	0	0	0.95107	1.41927e-07	0.00607432
17910	ENSG00000149923	chr16	+	PPP4C	ENSG00000149923	30083568	30083654	173	259	0.666723	10.5581	7.10465	-6964.9	-4375.95	0	0	1.02273	0.00473931	1
18070	ENSG00000147403	chrX	+	RPL10	ENSG00000147403	154399397	154399486	58	147	0.759671	195.075	179.805	-6099.21	-4643.07	0	0	1.22312	4.69782e-64	2.01062e-59
18101	ENSG00000100316	chr22	-	RPL3	ENSG00000100316	39312985	39313190	100	305	1.45142	6.2374	10.0211	-7139.39	-4585.55	0	0	1.10409	0.0687564	1

## Sheet: dSpliceType_SE
SEID	geneName	chr	strand	symbol	SE	start	stop	changePoint_L	changePoint_R	SplicingRatio	Coverage1	Coverage2	SIC_ij	SIC_n	DS_p_value	DS_adj_p_value	DE_foldChange	DE_p_value	DE_adj_p_value
24	ENSG00000070269	chr14	+	TMEM260	ENSG00000070269	56603815	56603992	151	328	0.677455	14.3371	9.43315	-4955.73	-4779.96	6.37868e-11	2.73001e-06	0.914401	7.91731e-07	0.0338853
25	ENSG00000070269	chr14	+	TMEM260	ENSG00000070269	56621531	56621702	169	340	1.26848	8.24172	12.2378	-5334.59	-5228.39	6.51553e-09	0.000278858	1.17614	3.89712e-31	1.66793e-26
54	ENSG00000213918	chr16	+	DNASE1	ENSG00000213918	3656999	3657111	115	227	1.49593	15.5655	23.0387	-4669.02	-4439.39	3.19567e-12	1.36771e-07	1.06889	1.85505e-06	0.0793945
56	ENSG00000213918	chr16	+	DNASE1	ENSG00000213918	3655849	3655937	147	235	1.47746	10.0114	13.9697	-3822.09	-3703.3	4.30005e-09	0.000184038	0.986527	0.864274	1
59	ENSG00000213918	chr16	+	DNASE1	ENSG00000213918	3655849	3655966	147	264	1.48978	8.77493	12.2479	-4044.78	-3752.99	1.33782e-13	5.72573e-09	0.986527	0.864274	1
102	ENSG00000174501	chr2	-	ANKRD36C	ENSG00000174501	95938829	95938901	28	100	0.76466	13.3565	9.73148	-1436.55	-1178.35	3.60179e-12	1.54153e-07	0.956172	0.000645509	1
280	ENSG00000064933	chr2	+	PMS1	ENSG00000064933	189795769	189795951	151	333	1.27168	86.8022	101.013	-6971.84	-6833.87	7.68089e-10	3.28735e-05	0.905684	1.48992e-34	6.37672e-30
283	ENSG00000064933	chr2	+	PMS1	ENSG00000064933	189805652	189805754	182	284	0.740126	86.0131	71.1895	-7135.12	-6942.17	2.18001e-11	9.33023e-07	1.1192	4.1625e-18	1.78151e-13
292	ENSG00000083814	chr19	-	ZNF671	ENSG00000083814	57723214	57723340	122	248	1.32691	21.7302	31.5106	-5228.01	-4610.92	0	0	1.19384	2.03403e-05	0.870543
305	ENSG00000161692	chr17	+	DBF4B	ENSG00000161692	44732178	44732265	50	137	0.693463	48.272	35.5709	-3272.77	-2968.35	1.57541e-13	6.74258e-09	1.0684	2.23126e-11	9.54956e-07
377	ENSG00000104164	chr15	+	BLOC1S6	ENSG00000104164	45601234	45601407	141	314	1.42243	11.2659	14.1753	-5712.21	-4419.21	0	0	0.907853	1.03377e-11	4.42443e-07
468	ENSG00000179818	chr2	-	PCBP1-AS1	ENSG00000179818	70083538	70083687	102	251	1.23784	34.2215	38.3915	-4936.39	-4486.36	1.11022e-16	4.75164e-12	0.925525	5.88366e-15	2.51815e-10
520	ENSG00000179818	chr2	-	PCBP1-AS1	ENSG00000179818	70083507	70083687	102	282	1.2343	31.1889	34.95	-5276.05	-4900.09	2.22045e-15	9.50329e-11	0.925525	5.88366e-15	2.51815e-10
834	ENSG00000179818	chr2	-	PCBP1-AS1	ENSG00000179818	70032133	70032255	202	324	1.53851	14.5383	20.776	-5151.19	-4322.1	0	0	0.967273	0.418125	1
1120	ENSG00000280670	chr1	-	CCDC163P	ENSG00000280670	45495418	45495545	257	384	0.556706	17.1916	9.54593	-5183.55	-4689.83	0	0	0.939132	0.0295812	1
1138	ENSG00000182149	chr16	+	IST1	ENSG00000182149	71924091	71924281	92	282	1.52549	19.6544	29.9474	-4567.63	-2917.03	0	0	1.02646	0.554909	1
1159	ENSG00000183077	chr17	+	AFMID	ENSG00000183077	78204828	78204900	48	120	1.59929	30.6435	56.1065	-3717.3	-3105.33	0	0	1.15636	5.04541e-33	2.15939e-28
1222	ENSG00000085644	chr16	+	ZNF213	ENSG00000085644	3138745	3138818	123	196	1.21904	18.1096	17.4658	-3857.68	-3762.43	2.46457e-08	0.00105481	0.785474	4.0742e-51	1.74372e-46
1256	ENSG00000105671	chr19	+	DDX49	ENSG00000105671	18920834	18920909	52	127	1.20051	8.61778	10.2533	-3437.4	-2552.58	0	0	1.03134	0.00691297	1
1293	ENSG00000140398	chr15	+	NEIL1	ENSG00000140398	75352111	75352230	455	574	1.41014	11.944	16.9048	-6654.82	-6563.42	1.49954e-08	0.000641787	0.987856	0.476225	1
1300	ENSG00000081665	chr19	-	ZNF506	ENSG00000081665	19806031	19806126	1108	1203	0.667907	41.2702	33.6	-14896.3	-14297.2	0	0	1.18869	2.61593e-16	1.11959e-11
1303	ENSG00000145725	chr5	+	PPIP5K2	ENSG00000145725	103187314	103187376	119	181	0.691426	37.8118	20.9032	-5266.16	-4621.72	0	0	0.775507	5.23701e-06	0.224139
1309	ENSG00000145725	chr5	+	PPIP5K2	ENSG00000145725	103183234	103183407	167	340	0.741455	16.2967	10.4509	-6027.35	-4600.65	0	0	0.855525	5.04782e-71	2.16042e-66
1577	ENSG00000198270	chr12	-	TMEM116	ENSG00000198270	111943265	111943369	49	153	1.72962	6.61218	13.9647	-2430.14	-2199.9	4.6726e-12	1.99982e-07	0.988657	0.000383274	1
1616	ENSG00000166747	chr16	-	AP1G1	ENSG00000166747	71767877	71767885	95	103	0.575784	28.2083	14.7917	-3098.93	-2391.77	0	0	0.935014	6.32384e-08	0.00270654
1626	ENSG00000140157	chr15	+	NIPA2	ENSG00000140157	22839062	22839174	261	373	1.50374	24.0268	34.6696	-7314.13	-6808.99	0	0	1.04637	0.45126	1
1627	ENSG00000170113	chr15	+	NIPA1	ENSG00000170113	22814083	22814153	90	160	1.23216	11.5571	11.1333	-4739.72	-3836.43	0	0	0.821662	2.24275e-122	9.59874e-118
1640	ENSG00000127804	chr17	-	METTL16	ENSG00000127804	2473524	2473664	142	282	1.20896	84.5405	96.7119	-7960.32	-7480.37	0	0	0.941425	2.17473e-06	0.0930762
1687	ENSG00000204604	chr19	-	ZNF468	ENSG00000204604	52853872	52854126	126	380	1.43542	14.8399	21.0853	-6112.18	-5496.23	0	0	1.01675	0.776334	1
1690	ENSG00000204604	chr19	-	ZNF468	ENSG00000204604	52853872	52854107	126	361	1.43146	14.7035	20.7872	-5263.94	-4046.91	0	0	1.01675	0.776334	1
1715	ENSG00000164116	chr4	+	GUCY1A3	ENSG00000164116	155668090	155668183	73	166	0.730864	11.9498	7.60215	-7389.88	-5542.69	0	0	0.849972	1.77324e-39	7.58927e-35
1738	ENSG00000241852	chr8	+	C8orf58	ENSG00000241852	22602537	22602643	112	218	0.696418	10.7327	5.0566	-12743.8	-11883.7	0	0	0.622654	2.66029e-152	1.13858e-147
1769	ENSG00000144283	chr2	+	PKP4	ENSG00000144283	158676739	158676867	117	245	0.623355	30.7057	20.7604	-4817.47	-4234.07	0	0	1.01934	0.000465424	1
1797	ENSG00000131591	chr1	-	C1orf159	ENSG00000131591	1083915	1084086	1164	1335	1.28881	34.9805	43.0916	-17329.2	-16820.5	0	0	0.995893	6.21094e-05	1
1798	ENSG00000131591	chr1	-	C1orf159	ENSG00000131591	1090876	1090983	75	182	0.72049	11.1589	8.31464	-3466.54	-2190.75	0	0	1.04335	0.0339667	1
1806	ENSG00000070371	chr22	-	CLTCL1	ENSG00000070371	19187558	19187728	221	391	0.739086	11.1039	7.96471	-5446.9	-5232.71	5.33273e-12	2.28236e-07	0.932286	0.0187402	1
1841	ENSG00000166704	chr19	-	ZNF606	ENSG00000166704	57999808	57999896	126	214	1.84989	9.02273	14.3788	-2687.09	-2577.91	1.05252e-08	0.00045047	0.861147	0.000293629	1
1923	ENSG00000126091	chr1	+	ST3GAL3	ENSG00000126091	43792102	43792149	147	194	0.747763	26.3475	22.8085	-2948.32	-2858.82	5.49343e-08	0.00235113	1.15437	1.02343e-05	0.438017
2091	ENSG00000085978	chr2	+	ATG16L1	ENSG00000085978	233273721	233273777	86	142	0.49665	10.6012	5.79167	-3224.55	-2467.81	0	0	1.14141	1.58867e-53	6.79937e-49
2102	ENSG00000144504	chr2	-	ANKMY1	ENSG00000144504	240529037	240529509	164	636	1.38005	9.60946	14.3778	-9583.73	-9029.81	0	0	1.06233	2.56971e-22	1.09981e-17
2142	ENSG00000171634	chr17	+	BPTF	ENSG00000171634	67875556	67875744	203	391	0.569512	19.7234	9.95035	-8336.04	-7049.53	0	0	0.879868	2.49768e-25	1.06898e-20
2153	ENSG00000172590	chr14	+	MRPL52	ENSG00000172590	22830964	22831037	67	140	1.48716	29.9132	42.9635	-3678.97	-2921.66	0	0	0.987674	0.675127	1
2163	ENSG00000111196	chr12	-	MAGOHB	ENSG00000111196	10612640	10612978	58	396	1.2792	16.3728	18.8974	-7063.14	-6385.9	0	0	0.92657	0.114434	1
2165	ENSG00000111196	chr12	-	MAGOHB	ENSG00000111196	10609098	10609383	82	367	1.53523	13.0409	18.0655	-7074.15	-6176.11	0	0	0.905461	7.58612e-15	3.24678e-10
2363	ENSG00000171466	chr19	-	ZNF562	ENSG00000171466	9659379	9659467	106	194	1.4147	20.5909	22.5303	-4438.27	-4309.44	1.8949e-09	8.10996e-05	0.786189	5.52083e-42	2.36286e-37
2368	ENSG00000171469	chr19	-	ZNF561	ENSG00000171469	9618091	9618179	126	214	0.771408	40.7992	31.1136	-5020.01	-4856.88	1.81335e-10	7.76094e-06	1.025	0.888749	1
2371	ENSG00000171469	chr19	-	ZNF561	ENSG00000171469	9617045	9617171	82	208	1.41825	33.037	37.455	-4110.68	-3922.97	5.16108e-11	2.20889e-06	0.831191	2.21124e-30	9.46387e-26
2372	ENSG00000171469	chr19	-	ZNF561	ENSG00000171469	9617045	9617226	82	263	1.40885	23.9227	26.9208	-4091.32	-3492.82	0	0	0.831191	2.21124e-30	9.46387e-26
2373	ENSG00000171469	chr19	-	ZNF561	ENSG00000171469	9617049	9617171	82	204	1.42249	33.1749	37.6831	-4051.86	-3878.26	1.24613e-10	5.33329e-06	0.831191	2.21124e-30	9.46387e-26
2374	ENSG00000171469	chr19	-	ZNF561	ENSG00000171469	9618091	9618166	126	201	0.787556	42.5289	33.1289	-4931.65	-4829.5	1.29983e-08	0.000556315	1.025	0.888749	1
2381	ENSG00000106078	chr7	-	COBL	ENSG00000106078	51083058	51083228	309	479	0.7402	41.2882	11.7647	-8486.82	-7926.09	0	0	0.381585	0	0
2450	ENSG00000150401	chr13	-	DCUN1D2	ENSG00000150401	113462740	113462891	82	233	0.791012	22.9536	22.7196	-5078.15	-4815.78	5.74207e-13	2.45755e-08	1.24269	1.57582e-59	6.74436e-55
2467	ENSG00000140740	chr16	+	UQCRC2	ENSG00000140740	21961328	21961465	64	201	1.26379	11.5693	15.4745	-4216.29	-3238.7	0	0	1.06687	2.35119e-13	1.00629e-08
2478	ENSG00000135605	chr4	-	TEC	ENSG00000135605	48145079	48145295	64	280	0.639647	13.659	9.46759	-4662.21	-4390.9	2.62013e-13	1.12139e-08	1.07358	0.0869637	1
2493	ENSG00000152061	chr1	+	RABGAP1L	ENSG00000152061	174957891	174958173	92	374	0.748542	28.8889	27.4704	-4892.55	-4172.74	0	0	1.39947	0.000402268	1
2558	ENSG00000050130	chr14	+	JKAMP	ENSG00000050130	59484990	59485116	150	276	1.28778	13.8651	17.7857	-4128.4	-3202.15	0	0	1.00905	0.87918	1
2566	ENSG00000102317	chrX	+	RBM3	ENSG00000102317	48575922	48576083	106	267	1.30496	44.2277	54.0476	-7312.04	-5597.47	0	0	0.934725	1.10584e-06	0.047329
2568	ENSG00000102317	chrX	+	RBM3	ENSG00000102317	48575815	48576083	106	374	1.26615	39.0672	46.357	-8717.97	-6878.39	0	0	0.934725	1.10584e-06	0.047329
2573	ENSG00000152457	chr10	-	DCLRE1C	ENSG00000152457	14947525	14947609	84	168	1.8049	7.69048	15.5913	-2888.86	-2325.87	0	0	1.09955	6.73344e-20	2.88184e-15
2576	ENSG00000152457	chr10	-	DCLRE1C	ENSG00000152457	14945105	14945189	59	143	1.32861	39.3373	48.9127	-2891.24	-2770.56	6.92322e-09	0.000296307	0.944743	2.28309e-06	0.097714
2621	ENSG00000228315	chr22	-	GUSBP11	ENSG00000228315	23700726	23700845	1398	1517	2.04885	17.5098	39.8992	-25356.2	-23456.2	0	0	1.05102	9.29266e-64	3.97717e-59
2622	ENSG00000228315	chr22	-	GUSBP11	ENSG00000228315	23640308	23640423	455	570	1.28442	25.1391	35.7623	-8620.31	-7907.92	0	0	1.17113	1.04655e-07	0.00447913
2637	ENSG00000082641	chr17	+	NFE2L1	ENSG00000082641	48057032	48057121	179	268	0.669492	39.5581	26.2959	-7498.99	-6273.69	0	0	1.00674	0.936144	1
2665	ENSG00000162086	chr16	+	ZNF75A	ENSG00000162086	3313049	3313175	91	217	0.730212	12.0212	12.6667	-4003.6	-3904.83	1.82665e-08	0.000781789	1.37319	1.55054e-47	6.63614e-43
2689	ENSG00000185813	chr17	-	PCYT2	ENSG00000185813	81907204	81907257	138	191	1.33883	18.0377	20.8805	-4005.62	-3318.95	0	0	0.865125	2.97527e-14	1.27339e-09
2703	ENSG00000198556	chr7	+	ZNF789	ENSG00000198556	99476403	99476480	166	243	1.24733	30.4762	43.0693	-4519.83	-4088	2.22045e-16	9.50329e-12	1.14153	1.0326e-06	0.0441943
2712	ENSG00000184922	chr17	+	FMNL1	ENSG00000184922	45234832	45234849	128	145	0.619702	12.549	7.54902	-4039.25	-2903.06	0	0	0.954701	6.82586e-07	0.029214
2767	ENSG00000173200	chr3	+	PARP15	ENSG00000173200	122626827	122627033	167	373	1.73758	4.26214	10.0291	-6599.41	-4848.84	0	0	1.36471	9.64913e-206	4.12973e-201
2774	ENSG00000050748	chr5	-	MAPK9	ENSG00000050748	180279796	180280036	129	369	1.3385	16.2014	20.8986	-6561.19	-5181.15	0	0	0.972674	0.0277148	1
2798	ENSG00000103034	chr16	+	NDRG4	ENSG00000103034	58509154	58509189	47	82	1.28711	13.7143	18.0095	-1664.72	-1589.52	3.403e-07	0.0145645	1.03866	0.015137	1
2842	ENSG00000111801	chr6	+	BTN3A3	ENSG00000111801	26443570	26443659	60	149	1.25162	16.2584	24.8614	-7151.15	-6083.71	0	0	1.36899	9.42363e-45	4.03322e-40
2843	ENSG00000111801	chr6	+	BTN3A3	ENSG00000111801	26443641	26443659	60	78	1.40113	10.4074	17.5185	-6219.41	-5159.46	0	0	1.36899	9.42363e-45	4.03322e-40
2899	ENSG00000076770	chrX	-	MBNL3	ENSG00000076770	132381359	132381432	473	546	1.28974	8.63014	12.0594	-10014.9	-8817.39	0	0	1.09426	4.16113e-22	1.78092e-17
2971	ENSG00000126070	chr1	+	AGO3	ENSG00000126070	35973375	35973511	208	344	1.26842	36.8922	34.0441	-6142.99	-5955.91	2.85709e-11	1.22281e-06	0.832821	1.27992e-20	5.47792e-16
3031	ENSG00000197343	chr7	+	ZNF655	ENSG00000197343	99571688	99571792	162	266	0.608801	37.8974	25.3077	-27520	-27086.1	0	0	1.01658	1.20856e-28	5.17253e-24
3050	ENSG00000198198	chr1	+	SZT2	ENSG00000198198	43426438	43426538	113	213	0.79107	16.82	12.9733	-3736.38	-3443.6	1.53322e-13	6.56202e-09	1.01037	0.399	1
3094	ENSG00000113558	chr5	-	SKP1	ENSG00000113558	134174462	134174514	96	148	1.68029	16.8397	29.3205	-4643.09	-3455.73	0	0	1.04409	0.323493	1
3394	ENSG00000237298	chr2	+	TTN-AS1	ENSG00000237298	178535732	178535828	344	440	0.658108	37.9271	34.5	-6846.4	-6077.34	0	0	1.62494	2.57565e-65	1.10235e-60
3413	ENSG00000237298	chr2	+	TTN-AS1	ENSG00000237298	178531314	178531578	184	448	0.615882	34.0783	23.8927	-7142.82	-6737.42	3.33067e-16	1.42549e-11	1.11467	2.07236e-20	8.86949e-16
3427	ENSG00000237298	chr2	+	TTN-AS1	ENSG00000237298	178528724	178528813	344	433	0.514	42.2697	30.382	-6518.05	-6040.83	0	0	1.62494	2.57565e-65	1.10235e-60
3523	ENSG00000105793	chr7	+	GTPBP10	ENSG00000105793	90372155	90372228	91	164	1.37969	54.6027	83.2466	-3539.86	-3339.96	3.86903e-11	1.65591e-06	1.15142	1.82038e-13	7.79103e-09
3534	ENSG00000174628	chr16	+	IQCK	ENSG00000174628	19730430	19730494	792	856	0.683248	13.8906	8.53646	-8080.56	-7916.59	5.06889e-11	2.16943e-06	0.797511	0.0513261	1
3582	ENSG00000166004	chr11	+	CEP295	ENSG00000166004	93702776	93702919	177	320	0.662035	17.5781	12.2797	-5380.24	-5101.61	1.672e-13	7.15598e-09	1.02647	0.0726044	1
3592	ENSG00000072501	chrX	-	SMC1A	ENSG00000072501	53421895	53422040	188	333	1.23077	12.377	14.1264	-6827.82	-4568.72	0	0	0.94732	0.125108	1
3653	ENSG00000269713	chr1	-	NBPF9	ENSG00000269713	149092755	149092785	141	171	1.35488	22.7	26.2111	-6635.11	-5983.43	0	0	0.870306	3.06948e-35	1.31371e-30
3686	ENSG00000109016	chr17	+	DHRS7B	ENSG00000109016	21188711	21188863	92	244	1.58106	31.5548	45.7193	-9068.82	-8867.43	6.87028e-12	2.94041e-07	1.05829	0.000697234	1
3840	ENSG00000275111	chr2	+	ZNF2	ENSG00000275111	95180159	95180272	126	239	1.35972	16.4484	19.528	-34749.3	-34598.5	2.96078e-11	1.26718e-06	0.834337	3.45621e-50	1.47922e-45
3848	ENSG00000114491	chr3	+	UMPS	ENSG00000114491	124731506	124731604	175	273	1.48487	8.85034	12.5374	-16249.4	-14203.9	0	0	0.985683	0.00126687	1
3856	ENSG00000213420	chr7	-	GPC2	ENSG00000213420	100175572	100175894	80	402	0.560089	15.9876	5.83023	-5691.58	-4381.34	0	0	0.65076	9.39938e-212	4.02284e-207
3907	ENSG00000132640	chr20	+	BTBD3	ENSG00000132640	11919086	11919176	267	357	0.705673	50.0037	38.6	-7477.41	-7240.44	1.56652e-12	6.70457e-08	1.09424	1.77758e-39	7.60788e-35
4004	ENSG00000164088	chr3	+	PPM1M	ENSG00000164088	52246974	52247228	117	371	0.511982	23.5709	14.3215	-6130.44	-5724.68	3.33067e-16	1.42549e-11	1.16217	1.49265e-08	0.000638841
4041	ENSG00000143537	chr1	+	ADAM15	ENSG00000143537	155061904	155061975	69	140	1.23234	20.1315	21.0469	-3983.25	-3208.06	0	0	0.81787	9.07765e-10	3.88514e-05
4045	ENSG00000143537	chr1	+	ADAM15	ENSG00000143537	155061904	155062117	74	287	1.32658	15.1909	18.0814	-5439.72	-4240.41	0	0	0.873401	0.0404342	1
4077	ENSG00000148481	chr10	-	FAM188A	ENSG00000148481	15838228	15838279	114	165	1.25846	48.1242	53.2876	-5128.88	-5036.76	2.93553e-08	0.00125638	0.902019	1.19302e-44	5.106e-40
4090	ENSG00000153560	chr3	-	UBP1	ENSG00000153560	33408690	33408797	103	210	0.771441	111.352	73.3988	-5858.48	-5115.29	0	0	0.858545	8.33364e-44	3.56672e-39
4143	ENSG00000149823	chr11	+	VPS51	ENSG00000149823	65107187	65107372	129	314	1.41648	8.32252	11.1423	-6780.32	-4519.62	0	0	0.956343	1.79337e-05	0.767546
4152	ENSG00000263001	chr7	+	GTF2I	ENSG00000263001	74714857	74714916	77	136	1.41116	33.4746	42.0452	-3517.71	-2781.09	0	0	0.903565	1.70424e-44	7.29398e-40
4246	ENSG00000135720	chr16	-	DYNC1LI2	ENSG00000135720	66724662	66724748	221	307	0.464864	11.1434	5.32946	-5835.24	-3257.11	0	0	1.04715	3.86467e-06	0.165404
4262	ENSG00000137497	chr11	-	NUMA1	ENSG00000137497	72068079	72068231	73	225	1.59789	12.0811	16.6206	-3857.85	-2523.65	0	0	0.873651	0.000127169	1
4276	ENSG00000137497	chr11	-	NUMA1	ENSG00000137497	72068496	72068617	73	194	2.21361	8.83747	16.8623	-4043.51	-3062.98	0	0	0.873651	0.000127169	1
4314	ENSG00000148498	chr10	-	PARD3	ENSG00000148498	34450317	34450448	91	222	1.25336	52.7481	56.8193	-6238.73	-6162.47	8.65412e-08	0.00370387	0.87298	9.93919e-55	4.25387e-50
4383	ENSG00000181135	chr8	+	ZNF707	ENSG00000181135	143689204	143689301	61	158	0.414681	12.5739	6.34021	-2024.35	-1521.91	0	0	1.23138	0.00477563	1
4385	ENSG00000174996	chr11	+	KLC2	ENSG00000174996	66261742	66261972	238	468	0.799634	63.3145	61.7739	-8401.46	-8247.37	2.0104e-10	8.60432e-06	1.23309	8.8633e-141	3.7934e-136
4399	ENSG00000198960	chrX	-	ARMCX6	ENSG00000198960	101617283	101617370	94	181	0.620019	12.7548	8.03448	-4016.69	-2794.87	0	0	1.03242	0.000399608	1
4492	ENSG00000126106	chr1	-	TMEM53	ENSG00000126106	44654940	44655209	104	373	0.636313	12.9591	8.34696	-4492.27	-3945.89	0	0	0.87902	0.984724	1
4551	ENSG00000026103	chr10	+	FAS	ENSG00000026103	89010753	89010815	61	123	0.694804	12.0699	7.58065	-1953.18	-1896.32	9.84797e-07	0.0421483	0.864195	3.88517e-13	1.66281e-08
4563	ENSG00000177873	chr3	+	ZNF619	ENSG00000177873	40481863	40482016	85	238	0.716689	10.6993	7.61438	-3627.24	-3503.26	2.61135e-09	0.000111763	1.07386	0.0165414	1
4591	ENSG00000123329	chr12	-	ARHGAP9	ENSG00000123329	57476871	57476963	61	153	1.22559	24.2645	31.3949	-3443.29	-3291.95	5.81295e-10	2.48788e-05	1.11608	0.000645708	1
4601	ENSG00000168421	chr4	+	RHOH	ENSG00000168421	40197121	40197300	156	335	1.30409	125.393	108.713	-6381.31	-4693.06	0	0	1.28121	4.10613e-05	1
4654	ENSG00000242612	chr16	+	DECR2	ENSG00000242612	406685	406952	51	318	0.748687	10.3883	7.40699	-4789.78	-3596.22	0	0	0.956853	0.000197213	1
4664	ENSG00000174547	chr11	-	MRPL11	ENSG00000174547	66436816	66436909	274	367	0.749689	16.2079	11.6667	-9199.58	-7113.43	0	0	0.956972	0.117175	1
4762	ENSG00000198814	chrX	+	GK	ENSG00000198814	30668012	30668118	73	179	1.22775	45.6698	55.5692	-3550.5	-3137.21	7.77156e-16	3.32615e-11	1.09292	0.979772	1
4813	ENSG00000122566	chr7	-	HNRNPA2B1	ENSG00000122566	26197831	26197866	110	145	1.9256	500.105	924.505	-7336.72	-5776.83	0	0	0.961001	0.14931	1
4818	ENSG00000196923	chr5	-	PDLIM7	ENSG00000196923	177491404	177491420	136	152	0.720053	12.2083	7.9375	-4929.31	-3098.44	0	0	0.908138	3.76147e-26	1.60987e-21
4832	ENSG00000226688	chr10	-	ENTPD1-AS1	ENSG00000226688	95897558	95897679	142	263	0.788934	30.1405	23.022	-5620.37	-5162.65	1.11022e-16	4.75164e-12	0.982803	0.0350317	1
4959	ENSG00000105808	chr7	-	RASA4	ENSG00000105808	102602324	102602405	131	212	0.711885	21.8683	11.0864	-3046.71	-2735.02	5.08482e-14	2.17625e-09	0.707329	4.53933e-19	1.94279e-14
4960	ENSG00000105808	chr7	-	RASA4	ENSG00000105808	102605858	102605987	81	210	1.28192	14.6718	10.9044	-2186.76	-2056.34	2.31174e-09	9.89399e-05	0.582656	3.31553e-62	1.41901e-57
4964	ENSG00000019582	chr5	-	CD74	ENSG00000019582	150403121	150403312	62	253	0.766584	64.2914	93.0366	-6971.75	-5898.78	0	0	1.90411	1.63392e-190	6.99304e-186
5098	ENSG00000173726	chr1	-	TOMM20	ENSG00000173726	235119339	235119406	142	209	1.43286	10.796	15.4925	-5717.37	-4282.17	0	0	1.0165	0.0903204	1
5132	ENSG00000170906	chr19	+	NDUFA3	ENSG00000170906	54106353	54106446	77	170	0.737367	12.7634	7.58065	-5091.38	-3444.22	0	0	0.825773	8.46169e-05	1
5135	ENSG00000170906	chr19	+	NDUFA3	ENSG00000170906	54105597	54105703	74	180	1.31621	9.95912	11.195	-4500.74	-2989.05	0	0	0.870188	3.40852e-10	1.45881e-05
5436	ENSG00000116786	chr1	+	PLEKHM2	ENSG00000116786	15721329	15721388	186	245	0.655388	37.9492	22.0621	-8286.79	-7402.98	0	0	0.895364	5.79803e-58	2.4815e-53
5465	ENSG00000181019	chr16	-	NQO1	ENSG00000181019	69714964	69715077	101	214	1.34264	7.9056	12.7257	-3530.05	-3427.01	1.24474e-08	0.000532735	1.24244	4.59353e-30	1.96598e-25
5562	ENSG00000168214	chr4	+	RBPJ	ENSG00000168214	26320700	26320815	178	293	1.42977	9.92464	15.2058	-3219.23	-2607.73	0	0	1.41416	0.549535	1
5563	ENSG00000114745	chr3	-	GORASP1	ENSG00000114745	39101510	39101570	79	139	1.33272	10.3222	8.37222	-4790.01	-4010.21	0	0	0.602599	6.95631e-176	2.97723e-171
5638	ENSG00000257218	chr12	+	GATC	ENSG00000257218	120454933	120455030	172	269	1.75762	9.83162	14.2268	-5813.71	-4541.56	0	0	0.826316	3.21271e-50	1.37501e-45
5649	ENSG00000197008	chr7	+	ZNF138	ENSG00000197008	64815576	64815653	126	203	1.22591	18.5584	19.6667	-3610.09	-3028.52	0	0	1.00029	0.321184	1
5690	ENSG00000118705	chr20	+	RPN2	ENSG00000118705	37200447	37200494	175	222	1.27165	19.2199	24.4255	-6059.87	-4453.27	0	0	0.992793	0.911789	1
5725	ENSG00000196247	chr7	+	ZNF107	ENSG00000196247	64690399	64690525	159	285	1.25829	13	15.1217	-5945.92	-5209.2	0	0	0.93252	0.000495801	1
5880	ENSG00000148334	chr9	-	PTGES2	ENSG00000148334	128124779	128124871	58	150	1.29496	12.0072	13.2536	-5839.24	-4492.8	0	0	0.897788	6.27256e-71	2.68459e-66
5906	ENSG00000114331	chr3	-	ACAP2	ENSG00000114331	195295196	195295300	92	196	2.05862	5.10897	11.2436	-5542.28	-3914.59	0	0	1.06164	2.30327e-22	9.85777e-18
5931	ENSG00000157326	chr14	+	DHRS4	ENSG00000157326	23966283	23966417	51	185	0.733793	124.993	114.746	-4011.4	-3914.32	2.99722e-08	0.00128278	1.19306	0.000633367	1
6001	ENSG00000109118	chr17	-	PHF12	ENSG00000109118	28911330	28911384	125	179	2.54791	5.61111	15.1914	-16520.3	-14194.7	0	0	1.06018	1.2614e-09	5.39868e-05
6013	ENSG00000134444	chr18	+	KIAA1468	ENSG00000134444	62280360	62280442	82	164	0.723451	36.5122	24.5407	-3076.54	-2979.6	3.23907e-08	0.00138629	0.894654	0.0748093	1
6082	ENSG00000140525	chr15	+	FANCI	ENSG00000140525	89245756	89245839	116	199	1.26866	21.1044	26.5743	-4473.45	-3624.16	0	0	0.853674	0.980644	1
6083	ENSG00000122643	chr7	-	NT5C3A	ENSG00000122643	33035934	33035988	98	152	1.21383	73.5432	75.463	-4565.76	-3727.77	0	0	0.831056	5.04066e-05	1
6093	ENSG00000185900	chr8	+	POMK	ENSG00000185900	43102505	43102600	91	186	0.741164	35.4842	28.4421	-6959.12	-6711.38	8.32223e-13	3.56183e-08	1.08487	1.53206e-07	0.00655707
6101	ENSG00000124228	chr20	+	DDX27	ENSG00000124228	49231023	49231115	150	242	1.45255	9.34058	23.5	-5846.54	-4878.16	0	0	1.74482	4.16531e-148	1.78271e-143
6112	ENSG00000086758	chrX	-	HUWE1	ENSG00000086758	53625786	53626034	101	349	1.23896	42.957	47.0685	-6485.38	-6060.1	2.22045e-16	9.50329e-12	0.883199	1.59904e-14	6.84375e-10
6135	ENSG00000070501	chr8	+	POLB	ENSG00000070501	42354417	42354521	49	153	0.793472	13.2372	9.50641	-2741.83	-2074.42	0	0	0.919568	2.47434e-19	1.05899e-14
6191	ENSG00000124406	chr4	-	ATP8A1	ENSG00000124406	42594289	42594362	69	142	0.729988	44.8265	20.5068	-2534.24	-2290.44	4.33564e-12	1.85561e-07	0.596129	1.29718e-49	5.55181e-45
6217	ENSG00000143363	chr1	+	PRUNE	ENSG00000143363	151018467	151018669	92	294	1.24361	42.6914	42.0858	-5807.95	-5562.13	1.27209e-12	5.44443e-08	0.792891	3.36314e-102	1.43939e-97
6219	ENSG00000143363	chr1	+	PRUNE	ENSG00000143363	151018557	151018669	92	204	1.21021	48.3423	46.1726	-4603.06	-4175.26	3.33067e-16	1.42549e-11	0.792891	3.36314e-102	1.43939e-97
6255	ENSG00000127914	chr7	+	AKAP9	ENSG00000127914	91992158	91992211	44	97	0.69313	17.6101	13.4403	-3255.55	-3198.99	7.48161e-07	0.0320205	1.0405	1.93942e-17	8.30054e-13
6256	ENSG00000127914	chr7	+	AKAP9	ENSG00000127914	92042046	92042186	224	364	0.721372	20.7095	16.7429	-6145.32	-5652.62	0	0	1.10594	6.1813e-15	2.64553e-10
6257	ENSG00000159140	chr21	+	SON	ENSG00000159140	33572551	33572630	116	195	1.28817	38.3207	52.5823	-6612.24	-5519.8	0	0	1.0621	2.87506e-09	0.00012305
6299	ENSG00000184154	chr11	+	LRTOMT	ENSG00000184154	72089029	72089165	83	219	1.21317	18.5025	22.9828	-5222.48	-5098.18	2.05307e-09	8.78692e-05	1.03439	0.0607334	1
6311	ENSG00000068097	chr17	-	HEATR6	ENSG00000068097	60073746	60073886	115	255	0.706206	27.1952	18.5905	-4590.16	-4406.69	5.11194e-11	2.18786e-06	0.994925	0.528465	1
6403	ENSG00000099331	chr19	+	MYO9B	ENSG00000099331	17210333	17210380	123	170	0.549308	84.0426	50.4113	-5326.15	-4304.58	0	0	1.07737	1.04803e-11	4.48547e-07
6503	ENSG00000036054	chr3	+	TBC1D23	ENSG00000036054	100311833	100311877	139	183	0.771173	62.9848	49.697	-4448.62	-4160.09	2.30371e-13	9.85966e-09	1.02822	0.0404584	1
6517	ENSG00000182670	chr21	+	TTC3	ENSG00000182670	37157161	37157214	251	304	1.22561	40.6604	44.3648	-6428.53	-5773.08	0	0	0.876207	9.77743e-73	4.18464e-68
6681	ENSG00000151148	chr12	+	UBE3B	ENSG00000151148	109509596	109509714	171	289	1.61067	31.5367	44.7768	-5613.97	-5467.54	4.76018e-10	2.03731e-05	0.883283	2.31883e-28	9.92435e-24
6795	ENSG00000008294	chr17	-	SPAG9	ENSG00000008294	51031681	51031722	207	248	1.25471	16.5772	17.6179	-6189.44	-5674.32	0	0	0.843497	2.44267e-114	1.04544e-109
6823	ENSG00000167522	chr16	-	ANKRD11	ENSG00000167522	89291681	89291777	170	266	1.60878	36.1354	53.6389	-7219.31	-5797.77	0	0	0.931274	1.13579e-17	4.86109e-13
6827	ENSG00000092377	chrY	+	TBL1Y	ENSG00000092377	6978213	6978243	84	114	1.99011	11.4222	18.1556	-2805.86	-2232.12	0	0	0.838098	0.00262353	1
6828	ENSG00000092377	chrY	+	TBL1Y	ENSG00000092377	6995804	6995898	30	124	1.2108	12.6844	11.5213	-2545.29	-2126.84	8.88178e-16	3.80131e-11	1.12737	1.17593e-12	5.03286e-08
6870	ENSG00000100038	chr22	-	TOP3B	ENSG00000100038	21975981	21976187	167	373	1.29404	21.4676	25.7411	-5810.07	-4842.51	0	0	0.880145	0.0133491	1
6889	ENSG00000113240	chr5	-	CLK4	ENSG00000113240	178617344	178617434	66	156	0.737505	54.3778	34.0778	-5974.02	-5519.41	1.11022e-16	4.75164e-12	0.862086	3.58298e-106	1.53348e-101
6927	ENSG00000175416	chr5	-	CLTB	ENSG00000175416	176406157	176406708	117	668	1.30664	8.49788	11.9631	-8894.79	-7902.76	0	0	1.05488	1.41115e-06	0.0603958
6997	ENSG00000145868	chr5	+	FBXO38	ENSG00000145868	148427213	148427722	179	688	0.754867	31.6896	29.3248	-11049.4	-10971.6	3.54912e-08	0.00151899	1.24812	1.73366e-78	7.41987e-74
7003	ENSG00000145868	chr5	+	FBXO38	ENSG00000145868	148427213	148427947	179	913	0.764533	29.7866	28.055	-13951.8	-13862.7	1.07594e-08	0.000460491	1.24812	1.73366e-78	7.41987e-74
7043	ENSG00000129566	chr14	-	TEP1	ENSG00000129566	20381553	20381686	88	221	1.21221	10.7594	11.2607	-4526.19	-4292.98	2.71561e-12	1.16225e-07	0.92644	7.2054e-26	3.08384e-21
7077	ENSG00000170919	chr13	+	TPT1-AS1	ENSG00000170919	45383760	45383838	144	222	1.469	23.0299	40.1453	-3859.82	-3390.22	0	0	1.24372	0.00102291	1
7167	ENSG00000185379	chr17	-	RAD51D	ENSG00000185379	35118501	35118619	178	296	0.783528	33.1695	27.3277	-3969.11	-3256.32	0	0	1.04784	0.58711	1
7190	ENSG00000185379	chr17	-	RAD51D	ENSG00000185379	35106988	35107122	40	174	1.47519	60.7065	95.7388	-4386.35	-3942.04	1.11022e-16	4.75164e-12	1.11164	0.27773	1
7213	ENSG00000158019	chr2	+	BRE	ENSG00000158019	28310082	28310153	153	224	1.28977	8.6338	11.1174	-8063.45	-7228.02	0	0	1.00843	0.820723	1
7215	ENSG00000158019	chr2	+	BRE	ENSG00000158019	27892383	27892448	49	114	0.555638	15.1487	9.07179	-4017.57	-2902.29	0	0	1.02633	0.0239571	1
7216	ENSG00000158019	chr2	+	BRE	ENSG00000158019	28327274	28327447	153	326	1.30948	10.3141	13.5356	-9235.72	-8627.94	0	0	1.00843	0.820723	1
7244	ENSG00000078070	chr3	-	MCCC1	ENSG00000078070	183086693	183086788	121	216	1.22356	74.207	77.9789	-4098.95	-3975.47	3.90727e-09	0.000167227	0.855605	2.80048e-19	1.19858e-14
7256	ENSG00000078070	chr3	-	MCCC1	ENSG00000078070	183086693	183086784	121	212	1.22542	74.2784	78.2051	-3500.05	-2795.07	0	0	0.855605	2.80048e-19	1.19858e-14
7310	ENSG00000131504	chr5	-	DIAPH1	ENSG00000131504	141588224	141588250	155	181	0.445114	58.0513	29.141	-5314.05	-3796.03	0	0	1.14644	0.000246255	1
7343	ENSG00000140543	chr15	-	DET1	ENSG00000140543	88527599	88527786	191	378	0.649586	24.8146	16.1996	-14403.5	-14273	3.82227e-10	1.63589e-05	0.98099	0.0680988	1
7349	ENSG00000137807	chr15	+	KIF23	ENSG00000137807	69425282	69425323	170	211	0.723552	35.3252	21.9756	-5490.05	-4865.81	0	0	0.865955	1.75247e-18	7.50041e-14
7389	ENSG00000139197	chr12	+	PEX5	ENSG00000139197	7202241	7202351	90	200	0.797467	81.6727	60.5485	-5182.1	-4769.87	6.66134e-16	2.85099e-11	0.935968	3.87106e-16	1.65678e-11
7397	ENSG00000167397	chr16	-	VKORC1	ENSG00000167397	31092783	31092864	500	581	1.4535	7.29218	10.4239	-7006.95	-4780.63	0	0	0.973034	0.179692	1
7597	ENSG00000134775	chr18	+	FHOD3	ENSG00000134775	36658075	36658188	238	351	0.687519	13.292	7.56342	-5210.33	-5057.34	2.44978e-10	1.04848e-05	0.806313	3.61047e-57	1.54525e-52
7606	ENSG00000164733	chr8	-	CTSB	ENSG00000164733	11864376	11864463	150	237	0.74644	12.9157	8.30651	-4403.17	-2514.91	0	0	0.903871	0.000275738	1
7638	ENSG00000078687	chr17	+	TNRC6C	ENSG00000078687	78097745	78097861	143	259	0.725204	26.3046	17.4397	-6094.39	-5817.42	1.93401e-13	8.27736e-09	0.916106	4.51483e-24	1.9323e-19
7769	ENSG00000173575	chr15	+	CHD2	ENSG00000173575	92998149	92998261	150	262	1.20077	10.3363	12.4494	-5702.38	-4542.35	0	0	1.02748	1.99838e-05	0.855287
7784	ENSG00000141524	chr17	-	TMC6	ENSG00000141524	78124889	78124985	257	353	0.751785	56.5312	46.2812	-7178.27	-7101.24	6.96219e-08	0.00297975	1.05279	2.24342e-25	9.60163e-21
7867	ENSG00000117360	chr1	+	PRPF3	ENSG00000117360	150327557	150327652	130	225	1.4818	17.6702	23.4737	-6098.52	-5241.01	0	0	0.904384	7.59542e-36	3.25076e-31
7992	ENSG00000186566	chr17	-	GPATCH8	ENSG00000186566	44438671	44438715	67	111	0.778123	12.2197	10.8485	-2738.97	-1899.62	0	0	1.14533	1.04111e-53	4.45583e-49
8017	ENSG00000068724	chr2	+	TTC7A	ENSG00000068724	46958495	46958552	168	225	0.642577	30.3567	18.2865	-6950.26	-5314.19	0	0	0.936318	2.07264e-52	8.87069e-48
8034	ENSG00000043514	chr1	-	TRIT1	ENSG00000043514	39847220	39847297	109	186	1.2339	58.8961	71.5195	-4771.43	-4640.11	1.93031e-09	8.26152e-05	0.983867	0.322803	1
8036	ENSG00000124782	chr6	+	RREB1	ENSG00000124782	7240438	7240602	2910	3074	1.28581	10.1545	12.5102	-59321.1	-57678.8	0	0	0.958259	5.6577e-31	2.42144e-26
8075	ENSG00000137804	chr15	+	NUSAP1	ENSG00000137804	41365816	41365863	184	231	1.35083	81.0426	95.5745	-8114.23	-6782	0	0	0.876518	4.80263e-28	2.05548e-23
8157	ENSG00000115204	chr2	-	MPV17	ENSG00000115204	27317078	27317234	115	271	1.56893	20.8718	31.8718	-5570.29	-4683.54	0	0	0.983446	0.17669	1
8269	ENSG00000169570	chr5	-	DTWD2	ENSG00000169570	118928537	118928729	128	320	1.24234	13.7708	12.8368	-4280.98	-4182.1	1.3737e-08	0.000587928	0.85921	2.94561e-28	1.26069e-23
8277	ENSG00000101084	chr20	+	C20orf24	ENSG00000101084	36607890	36608000	103	213	1.26549	56.2333	67.6182	-6561.25	-5678.36	0	0	0.965142	0.000641285	1
8283	ENSG00000140474	chr15	-	ULK3	ENSG00000140474	74842535	74842674	140	279	1.36761	19.4796	24.4724	-5496.26	-3885.96	0	0	0.9147	0.000729272	1
8472	ENSG00000181666	chr19	+	HKR1	ENSG00000181666	37347190	37347316	57	183	0.798871	16.082	16.0291	-3430.52	-3319.84	9.10167e-09	0.000389542	1.24264	1.1949e-39	5.11406e-35
8480	ENSG00000181666	chr19	+	HKR1	ENSG00000181666	37322185	37322232	269	316	1.23264	15.1702	21.4752	-4201.09	-4114.4	4.28148e-08	0.00183243	1.28588	1.16893e-17	5.0029e-13
8481	ENSG00000181666	chr19	+	HKR1	ENSG00000181666	37324796	37324936	57	197	0.788005	10.8024	9.3881	-3638.23	-3575.96	3.63372e-07	0.015552	1.15576	3.3156e-05	1
8492	ENSG00000122335	chr6	-	SERAC1	ENSG00000122335	158155315	158155351	136	172	0.772395	14.6111	10.1389	-3076.25	-2827.83	1.939e-12	8.29875e-08	0.994137	0.979532	1
8633	ENSG00000160200	chr21	-	CBS	ENSG00000160200	43067778	43067960	134	316	0.760949	27.3132	6.91026	-4690.89	-3392.04	0	0	0.326207	1.72375e-157	7.37748e-153
8642	ENSG00000152223	chr18	-	EPG5	ENSG00000152223	45876236	45876342	175	281	0.799181	30.7358	20.9937	-4590.5	-4474.94	4.78761e-09	0.000204905	0.848124	4.44535e-77	1.90256e-72
8650	ENSG00000278540	chr17	-	ACACA	ENSG00000278540	37289418	37289528	132	242	0.666225	28.4061	14.3212	-6949.44	-5771.52	0	0	0.792304	8.93262e-49	3.82307e-44
8676	ENSG00000177463	chr3	+	NR2C2	ENSG00000177463	15004557	15004613	110	166	1.24447	13.75	16.7619	-5657.04	-4891.32	0	0	0.95832	0.0027814	1
8709	ENSG00000135723	chr16	-	FHOD1	ENSG00000135723	67231188	67231349	190	351	1.20659	79.8737	82.4928	-7815.15	-7748.47	1.62249e-07	0.0069441	0.855716	1.1027e-68	4.71944e-64
8833	ENSG00000010810	chr6	-	FYN	ENSG00000010810	111700104	111700268	179	343	0.650006	23.185	13.0346	-6870.75	-5978.93	0	0	0.890401	5.46823e-18	2.34035e-13
8842	ENSG00000149582	chr11	+	TMEM25	ENSG00000149582	118532917	118533207	311	601	0.743568	21.9414	12.8563	-7430.76	-7235.46	1.21575e-11	5.20329e-07	0.850341	2.87986e-107	1.23255e-102
8844	ENSG00000149582	chr11	+	TMEM25	ENSG00000149582	118532150	118532461	96	407	1.26749	24.1715	17.8692	-8208.44	-8106.81	6.1129e-09	0.000261626	0.570648	1.70456e-210	7.29537e-206
8886	ENSG00000186166	chr11	+	CCDC84	ENSG00000186166	119001613	119001825	98	310	0.6658	13.9843	10.2877	-4891.45	-3858.78	0	0	1.10142	6.59809e-25	2.82392e-20
8918	ENSG00000102984	chr16	-	ZNF821	ENSG00000102984	71867912	71868037	145	270	0.714489	28.1307	22.3467	-4696.9	-4364.61	1.54321e-14	6.60478e-10	1.10522	8.14917e-07	0.0348777
8921	ENSG00000102984	chr16	-	ZNF821	ENSG00000102984	71867893	71868037	145	289	0.707566	25.9259	20.3426	-4773.57	-4578.62	2.19933e-11	9.41291e-07	1.10522	8.14917e-07	0.0348777
8934	ENSG00000102984	chr16	-	ZNF821	ENSG00000102984	71864903	71865048	104	249	1.29255	16.2874	15.8253	-4521.2	-4422.85	1.51962e-08	0.000650382	0.786694	1.58925e-26	6.80183e-22
8958	ENSG00000037897	chr12	-	METTL1	ENSG00000037897	57769772	57769956	113	297	0.762883	90.0217	77.8043	-7687.96	-7605.46	4.42546e-08	0.00189405	1.14318	1.73341e-26	7.41881e-22
9012	ENSG00000111358	chr12	+	GTF2H3	ENSG00000111358	123639264	123639343	43	122	1.2032	107.667	140.764	-3852.74	-3675.87	1.41918e-10	6.07394e-06	1.24871	0.0559413	1
9090	ENSG00000100077	chr22	+	ADRBK2	ENSG00000100077	25644592	25644665	76	149	1.38445	28.7443	31.4201	-3400.12	-3300.48	2.35093e-08	0.00100617	0.890327	2.07471e-15	8.87953e-11
9121	ENSG00000167110	chr9	-	GOLGA2	ENSG00000167110	128267194	128267274	38	118	1.25257	45.9458	60.5542	-2725.74	-2611.28	1.20811e-08	0.000517061	1.06388	0.00169499	1
9141	ENSG00000118894	chr16	-	EEF2KMT	ENSG00000118894	5091794	5091895	133	234	0.784043	27.8977	20.8482	-4519.66	-4157.36	5.21805e-15	2.23327e-10	0.962511	1.47472e-05	0.631167
9246	ENSG00000214063	chr11	+	TSPAN4	ENSG00000214063	850288	850367	99	178	0.770453	9.38819	10.3671	-3942.57	-3848.59	2.29123e-08	0.000980625	1.38899	2.14714e-78	9.18954e-74
9261	ENSG00000166598	chr12	+	HSP90B1	ENSG00000166598	103931711	103931748	102	139	1.35022	9.25225	12.7477	-5984.74	-4242.32	0	0	1.01861	0.033326	1
9288	ENSG00000065882	chr4	+	TBC1D1	ENSG00000065882	38060620	38060658	139	177	2.89678	5.60526	15.7456	-6278.64	-4338.69	0	0	0.960976	2.2444e-06	0.0960581
9377	ENSG00000168884	chr4	-	TNIP2	ENSG00000168884	2744697	2744945	119	367	0.773097	111.507	51.754	-7152.43	-7102.3	7.36621e-07	0.0315267	0.58347	4.91756e-137	2.10467e-132
9378	ENSG00000167302	chr17	-	ENTHD2	ENSG00000167302	81232315	81232518	174	377	1.24714	32.8128	40.711	-6790.73	-6707.47	4.288e-08	0.00183522	0.995897	0.551979	1
9381	ENSG00000217128	chr5	-	FNIP1	ENSG00000217128	131710578	131710661	71	154	0.771696	21.1406	12.3695	-2999.41	-2898.57	2.2006e-08	0.000941836	0.738324	6.207e-38	2.65653e-33
9484	ENSG00000163964	chr3	+	PIGX	ENSG00000163964	196726655	196726771	141	257	0.596891	13.8391	9.57759	-7407.76	-5976.48	0	0	1.17637	1.74022e-88	7.44797e-84
9546	ENSG00000073417	chr15	+	PDE8A	ENSG00000073417	85097948	85098036	88	176	1.2813	46.9621	52.7576	-3495.17	-3233.56	1.2057e-12	5.16028e-08	0.902663	6.05495e-13	2.59146e-08
9622	ENSG00000249859	chr8	+	PVT1	ENSG00000249859	127983904	127984204	168	468	0.715072	12.8089	9.74444	-6684.35	-5676.33	0	0	1.05369	0.00767469	1
9716	ENSG00000112759	chr6	+	SLC29A1	ENSG00000112759	44226061	44226167	76	182	0.791216	107.349	110.553	-4225.52	-3512	0	0	1.3229	7.15018e-05	1
9774	ENSG00000165046	chr8	+	LETM2	ENSG00000165046	38394183	38394241	453	511	0.619751	15.6494	10.3161	-7667.07	-7254.51	2.22045e-16	9.50329e-12	0.926704	0.00319467	1
9776	ENSG00000165046	chr8	+	LETM2	ENSG00000165046	38394098	38394241	453	596	0.741743	14.8438	11.6084	-8643.88	-8227.79	1.11022e-16	4.75164e-12	0.926704	0.00319467	1
9778	ENSG00000145723	chr5	-	GIN1	ENSG00000145723	103106716	103106909	305	498	1.23318	11.7807	9.12435	-6263.06	-6114.83	2.39152e-10	1.02355e-05	0.842819	1.00504e-15	4.30145e-11
9869	ENSG00000096063	chr6	-	SRPK1	ENSG00000096063	35904879	35904974	118	213	1.39673	16.986	20.7439	-4609.85	-3394.53	0	0	0.86462	6.04299e-29	2.58634e-24
9882	ENSG00000088179	chr2	+	PTPN4	ENSG00000088179	119885795	119885882	120	207	0.718046	34.0498	23.9464	-3744.22	-3566.91	9.77332e-11	4.18288e-06	0.965532	0.0162859	1
9884	ENSG00000255526	chr14	-	NEDD8-MDP1	ENSG00000255526	24231652	24231867	47	262	0.572359	27.7597	16.9535	-4013.46	-2925	0	0	1.07621	4.02462e-07	0.017225
9933	ENSG00000149182	chr11	-	ARFGAP2	ENSG00000149182	47172710	47172751	52	93	1.27611	10.3008	10	-2333.72	-1736.81	0	0	0.770383	2.39115e-74	1.02339e-69
9980	ENSG00000119707	chr14	+	RBM25	ENSG00000119707	73111309	73111382	324	397	1.33572	20.4155	23.1096	-12924.3	-10893.5	0	0	0.858976	2.04727e-132	8.76211e-128
10028	ENSG00000180229	chr15	-	HERC2P3	ENSG00000180229	20466195	20466370	170	345	0.782424	78.4933	55.7238	-6522.31	-5958.99	0	0	0.913494	0.0060454	1
10029	ENSG00000180229	chr15	-	HERC2P3	ENSG00000180229	20483403	20483517	175	289	1.20442	77.4854	68.9211	-5905.61	-5746.91	2.20388e-10	9.43237e-06	0.757263	6.02735e-28	2.57965e-23
10030	ENSG00000180229	chr15	-	HERC2P3	ENSG00000180229	20476925	20477056	175	306	1.30456	17.3359	17.0738	-5957.7	-4840.89	0	0	0.805498	1.96913e-71	8.42769e-67
10132	ENSG00000151923	chr10	-	TIAL1	ENSG00000151923	119580471	119580538	75	142	0.733703	30.9453	23.8109	-4140.74	-3210.44	0	0	1.04678	1.56207e-05	0.66855
10137	ENSG00000151923	chr10	-	TIAL1	ENSG00000151923	119580471	119580846	75	450	0.749435	19.8924	15.5253	-7102.83	-5983.76	0	0	1.04678	1.56207e-05	0.66855
10174	ENSG00000136682	chr2	+	CBWD2	ENSG00000136682	113457065	113457209	37	181	0.690699	13.7778	10.3102	-2761.65	-2171.24	0	0	1.07211	2.81107e-12	1.20311e-07
10214	ENSG00000183765	chr22	-	CHEK2	ENSG00000183765	28730456	28730548	124	216	0.511618	11.8007	4.88406	-8161.83	-6278.02	0	0	0.810699	1.6375e-73	7.00832e-69
10228	ENSG00000183765	chr22	-	CHEK2	ENSG00000183765	28730420	28730548	124	252	0.566521	11.0833	5.15885	-8484.93	-6493.31	0	0	0.810699	1.6375e-73	7.00832e-69
10246	ENSG00000175054	chr3	-	ATR	ENSG00000175054	142450466	142450602	365	501	0.707205	10.7402	11.174	-7023.57	-6421.43	0	0	1.46741	4.67291e-25	1.99996e-20
10251	ENSG00000186577	chr6	-	C6orf1	ENSG00000186577	34247467	34247492	105	130	1.6055	12.8133	16.48	-3810.68	-3698.51	7.07614e-09	0.000302852	0.807138	1.39858e-41	5.98579e-37
10325	ENSG00000167604	chr19	-	NFKBID	ENSG00000167604	35897651	35897856	332	537	0.697432	13.3854	11.613	-5666.03	-5453.5	4.67393e-12	2.00039e-07	1.11388	1.9689e-13	8.42671e-09
10372	ENSG00000122417	chr1	-	ODF2L	ENSG00000122417	86355345	86355383	85	123	1.73819	5.42982	13.0526	-3599.24	-2857.28	0	0	1.26161	5.89185e-09	0.000252165
10433	ENSG00000270011	chr19	+	ZNF559-ZNF177	ENSG00000270011	9364862	9364948	82	168	1.25362	10.6318	15.8372	-3346.39	-2967.15	2.9976e-15	1.28294e-10	1.14401	6.23625e-05	1
10511	ENSG00000175203	chr12	-	DCTN2	ENSG00000175203	57538519	57538524	96	101	1.76101	6.66667	11.1333	-3549.77	-2063.77	0	0	0.974428	0.0132482	1
10558	ENSG00000135365	chr11	-	PHF21A	ENSG00000135365	46090455	46090581	136	262	1.26193	13.8651	10.6667	-3828.8	-3491.12	1.76525e-14	7.55511e-10	0.690647	2.29924e-118	9.84053e-114
10783	ENSG00000010803	chr1	-	SCMH1	ENSG00000010803	41152599	41152741	70	212	1.25948	22.216	20.7066	-5163.03	-4713.52	1.11022e-16	4.75164e-12	0.752558	2.91983e-08	0.00124966
10790	ENSG00000106077	chr7	-	ABHD11	ENSG00000106077	73737221	73737391	181	351	0.670935	16.7431	14.6216	-6677.1	-5863.63	0	0	1.38288	1.36942e-100	5.861e-96
10818	ENSG00000160087	chr1	-	UBE2J2	ENSG00000160087	1262269	1262390	102	223	0.604732	13.2259	8.98898	-3857.12	-2430.16	0	0	1.10617	3.2782e-27	1.40304e-22
10845	ENSG00000174485	chr15	-	DENND4A	ENSG00000174485	65700544	65700675	116	247	1.34631	10.6209	14.6285	-5101.6	-4474.75	0	0	1.01542	0.0861891	1
10850	ENSG00000174485	chr15	-	DENND4A	ENSG00000174485	65700544	65700672	116	244	1.35033	10.763	14.8724	-5333.82	-4915.79	3.33067e-16	1.42549e-11	1.01542	0.0861891	1
10938	ENSG00000138674	chr4	-	SEC31A	ENSG00000138674	82830937	82830975	58	96	1.90758	7.50877	12.9912	-7991.04	-6290.95	0	0	0.96894	1.20954e-17	5.17669e-13
11008	ENSG00000031698	chr1	+	SARS	ENSG00000031698	109236805	109236870	157	222	1.32858	13	17.8359	-6426.92	-4995.08	0	0	1.02336	0.00257561	1
11028	ENSG00000188092	chr1	+	GPR89B	ENSG00000188092	147968332	147968428	109	205	1.23258	21.4549	24.441	-4322.1	-3737.11	0	0	0.915797	0.126466	1
11031	ENSG00000203666	chr1	+	EFCAB2	ENSG00000203666	245017242	245017326	111	195	1.28582	93.7738	109.575	-4053.13	-3707.96	1.52101e-14	6.50975e-10	0.904097	0.237246	1
11049	ENSG00000141562	chr17	+	NARF	ENSG00000141562	82478571	82478667	132	228	2.21882	6.07986	11.1319	-5896.43	-4104.28	0	0	0.832637	4.59597e-72	1.96703e-67
11145	ENSG00000108799	chr17	-	EZH1	ENSG00000108799	42718454	42718617	91	254	1.21367	28.135	35.6053	-4948.15	-4884.73	2.9439e-07	0.0125996	1.04432	0.0242476	1
11201	ENSG00000125970	chr20	+	RALY	ENSG00000125970	34065044	34065160	82	198	0.633819	22.9943	14.4368	-8997.06	-5590.43	0	0	0.988798	0.000559297	1
11282	ENSG00000174652	chr19	-	ZNF266	ENSG00000174652	9418762	9418895	126	259	0.699735	62.9799	35.8221	-7489.81	-6904.49	0	0	0.844077	3.81183e-10	1.63142e-05
11284	ENSG00000174652	chr19	-	ZNF266	ENSG00000174652	9418766	9418895	126	255	0.699163	63.5349	36.0879	-7514.61	-7019.5	0	0	0.844077	3.81183e-10	1.63142e-05
11299	ENSG00000115392	chr2	-	FANCL	ENSG00000115392	58194229	58194273	150	194	1.6044	6.53788	13.8561	-3701.72	-3176.07	0	0	1.24203	9.82699e-61	4.20585e-56
11349	ENSG00000091128	chr7	-	LAMB4	ENSG00000091128	108030806	108030979	153	326	0.736639	10.0578	8.64355	-4662.79	-4613.88	8.09446e-07	0.0346435	1.24034	6.68873e-08	0.00286271
11351	ENSG00000150967	chr12	-	ABCB9	ENSG00000150967	122944391	122944519	188	316	1.20269	18.0234	20.2839	-6542.28	-6466.47	6.77588e-08	0.00290001	0.952205	9.39433e-07	0.0402068
11391	ENSG00000104365	chr8	+	IKBKB	ENSG00000104365	42288634	42288728	122	216	0.719983	52.5284	47.3333	-5124.02	-5003.17	3.51078e-09	0.000150258	1.2327	4.87695e-29	2.08729e-24
11456	ENSG00000143933	chr2	-	CALM2	ENSG00000143933	47172414	47172459	30	75	1.49212	64.9926	89.5704	-2613.42	-2019.38	0	0	0.922299	0.331569	1
11513	ENSG00000270136	chr1	+	MINOS1-NBL1	ENSG00000270136	19617258	19617336	42	120	1.23699	18.9231	24.8932	-2975.69	-2158.36	0	0	1.07014	0.000698732	1
11532	ENSG00000084693	chr2	+	AGBL5	ENSG00000084693	27069048	27069094	112	158	1.27953	26.6304	22.6159	-3864.14	-3647.5	9.69835e-12	4.1508e-07	0.663111	9.27715e-220	3.97053e-215
11535	ENSG00000172977	chr11	+	KAT5	ENSG00000172977	65713348	65713503	136	291	1.28694	35.4774	47.2645	-6333.74	-5720.84	0	0	1.03414	8.7345e-12	3.73828e-07
11620	ENSG00000112290	chr6	-	WASF1	ENSG00000112290	110178598	110178742	97	241	0.75279	44.0694	27.0486	-7855.07	-7336.87	0	0	0.795696	0.00116856	1
11639	ENSG00000109689	chr4	+	STIM2	ENSG00000109689	27007983	27008006	167	190	1.20035	28.7536	39.8986	-5238.75	-4738.62	0	0	1.15292	2.28371e-115	9.77407e-111
11689	ENSG00000105483	chr19	-	CARD8	ENSG00000105483	48238383	48238532	140	289	0.781532	108.996	104.805	-6882.02	-6379.57	0	0	1.24295	2.18503e-21	9.35172e-17
11732	ENSG00000173715	chr11	+	C11orf80	ENSG00000173715	66796281	66796364	109	192	1.30074	28.245	36.5622	-3367.27	-3057.15	9.15934e-14	3.92011e-09	1.02871	0.144721	1
11759	ENSG00000008128	chr1	-	CDK11A	ENSG00000008128	1722588	1722634	115	161	1.21617	39.1522	50.7754	-4832.37	-4320.35	0	0	1.07927	0.122296	1
11765	ENSG00000248333	chr1	-	CDK11B	ENSG00000248333	1657256	1657302	115	161	1.25085	52.7319	68.9565	-5200.73	-4479.32	0	0	1.04768	0.0120573	1
11801	ENSG00000104177	chr15	-	MYEF2	ENSG00000104177	48152234	48152284	68	118	1.21735	36.16	43.9133	-3419.37	-3336.89	1.04679e-07	0.00448015	1.01061	0.471551	1
11802	ENSG00000104177	chr15	-	MYEF2	ENSG00000104177	48151100	48151171	208	279	0.779069	40.892	28.169	-5778.92	-5350.74	2.22045e-16	9.50329e-12	0.909484	5.80704e-20	2.48535e-15
11810	ENSG00000225470	chrX	+	JPX	ENSG00000225470	73994840	73994961	78	199	1.21595	33.5124	36.8457	-3963.11	-3616.38	1.34337e-14	5.74949e-10	0.951373	0.0843808	1
11832	ENSG00000183569	chr22	+	SERHL2	ENSG00000183569	42555664	42555705	113	154	1.41563	31.0813	48.3902	-2267.23	-1937.19	6.4615e-14	2.76546e-09	1.21762	0.915521	1
11856	ENSG00000159216	chr21	-	RUNX1	ENSG00000159216	34892925	34892963	253	291	1.21754	46.3772	47.4561	-7046.7	-6803.42	1.36724e-12	5.85165e-08	0.91437	1.21223e-19	5.18822e-15
11873	ENSG00000031823	chr19	-	RANBP3	ENSG00000031823	5957918	5957973	203	258	0.794447	173.848	145.285	-4060.19	-3724.21	2.13163e-14	9.12316e-10	1.00662	0.239675	1
11874	ENSG00000031823	chr19	-	RANBP3	ENSG00000031823	5951393	5951596	36	239	1.31103	27.8801	30.4171	-3801.13	-2708.45	0	0	0.833605	2.08551e-12	8.92579e-08
11951	ENSG00000011304	chr19	+	PTBP1	ENSG00000011304	805492	805569	174	251	0.764692	727.165	565.784	-9112.68	-8084.35	0	0	1.02087	0.00677364	1
11956	ENSG00000011304	chr19	+	PTBP1	ENSG00000011304	805513	805569	174	230	0.76534	720.821	561.393	-8672.5	-7687.16	0	0	1.02087	0.00677364	1
11981	ENSG00000134262	chr1	-	AP4B1	ENSG00000134262	113902638	113902862	130	354	1.40762	48.1027	64.5402	-8483.47	-8265.71	3.90898e-12	1.67301e-07	0.973196	0.000273775	1
12028	ENSG00000047346	chr15	-	FAM214A	ENSG00000047346	52613673	52613857	202	386	0.762753	30.3986	19.7754	-6601.52	-6455.06	3.62849e-10	1.55296e-05	0.899202	9.02545e-18	3.8628e-13
12066	ENSG00000156170	chr8	+	NDUFAF6	ENSG00000156170	95036371	95036494	122	245	0.687852	27.4336	20.8347	-4509.79	-3724.27	0	0	1.18201	3.67848e-09	0.000157435
12076	ENSG00000156170	chr8	+	NDUFAF6	ENSG00000156170	95044477	95044595	56	174	0.697936	11.8559	10.7062	-3923.89	-2967.52	0	0	1.30819	3.79184e-102	1.62287e-97
12093	ENSG00000156170	chr8	+	NDUFAF6	ENSG00000156170	95036302	95036494	122	314	0.656625	23.4288	17.0781	-5047.39	-4001.78	0	0	1.18201	3.67848e-09	0.000157435
12111	ENSG00000156170	chr8	+	NDUFAF6	ENSG00000156170	94975318	94975415	184	281	1.37019	8.1512	13.7354	-4971.26	-4317.14	0	0	1.15042	9.41142e-47	4.02799e-42
12122	ENSG00000178761	chr15	-	FAM219B	ENSG00000178761	74904982	74905039	48	105	1.41109	16.0643	23.7076	-2944.22	-2049.32	0	0	1.0837	2.8716e-17	1.22901e-12
12132	ENSG00000178761	chr15	-	FAM219B	ENSG00000178761	74904982	74905059	48	125	1.48356	15.697	24.4242	-3314.11	-2547.59	0	0	1.0837	2.8716e-17	1.22901e-12
12148	ENSG00000168010	chr11	+	ATG16L2	ENSG00000168010	72823544	72823797	113	366	1.33126	21.3162	27.0527	-6094.69	-5663.89	1.11022e-16	4.75164e-12	0.968488	0.0026044	1
12154	ENSG00000168010	chr11	+	ATG16L2	ENSG00000168010	72823766	72823797	113	144	1.47597	19.9247	28.6989	-3186.76	-2681.56	0	0	0.968488	0.0026044	1
12159	ENSG00000112715	chr6	+	VEGFA	ENSG00000112715	43778889	43778918	76	105	0.772308	84.4598	72.2989	-27086.5	-26864.5	5.8431e-13	2.50079e-08	1.08057	5.02093e-12	2.14891e-07
12160	ENSG00000112715	chr6	+	VEGFA	ENSG00000112715	43781956	43782087	71	202	1.20457	32.4784	37.2214	-2872.17	-2358.89	0	0	0.905994	0.837197	1
12492	ENSG00000114770	chr3	-	ABCC5	ENSG00000114770	183985304	183985455	1141	1292	0.616027	33.9801	28.8278	-19549.6	-14320.7	0	0	1.35446	8.69399e-169	3.72094e-164
12573	ENSG00000198836	chr3	+	OPA1	ENSG00000198836	193626092	193626202	67	177	1.21309	90.7848	98.3909	-3974.75	-3579.76	2.10942e-15	9.02812e-11	0.917349	6.69075e-30	2.86357e-25
12590	ENSG00000076067	chr12	+	RBMS2	ENSG00000076067	56568975	56569033	166	224	0.770967	18.2989	8.17816	-3242.75	-3073.92	1.52114e-10	6.51035e-06	0.583716	6.76441e-209	2.8951e-204
12591	ENSG00000131374	chr3	-	TBC1D5	ENSG00000131374	17623849	17623913	131	195	1.24614	64.4792	76.1979	-4355.99	-3714.36	0	0	0.972338	0.177233	1
12807	ENSG00000127952	chr7	-	STYXL1	ENSG00000127952	76021851	76021992	145	286	1.28268	58.5177	70.7825	-5446.42	-5306.99	9.17557e-10	3.92705e-05	0.919724	2.97105e-11	1.27158e-06
12877	ENSG00000136731	chr2	+	UGGT1	ENSG00000136731	128156392	128156415	98	121	0.559666	44.3768	24.3913	-3455.77	-2784.29	0	0	1.00023	0.160949	1
13005	ENSG00000102878	chr16	+	HSF4	ENSG00000102878	67167824	67167947	124	247	0.722888	26.0678	14.2954	-3953.09	-3899.23	6.99188e-07	0.0299245	0.764265	3.42975e-46	1.4679e-41
13014	ENSG00000102878	chr16	+	HSF4	ENSG00000102878	67167720	67167947	124	351	0.731306	17.9648	9.91189	-4616.31	-4433.53	3.95262e-11	1.69168e-06	0.764265	3.42975e-46	1.4679e-41
13031	ENSG00000168096	chr16	-	ANKS3	ENSG00000168096	4724750	4724831	135	216	1.2629	22.8066	27.8107	-4939.81	-4613.62	2.06501e-14	8.83806e-10	0.989817	0.00965007	1
13046	ENSG00000106346	chr7	+	USP42	ENSG00000106346	6115323	6115523	249	449	1.32431	38.7733	43.1267	-7934.88	-7831.89	7.09249e-09	0.000303551	0.796201	1.58362e-47	6.77774e-43
13053	ENSG00000125351	chrX	-	UPF3B	ENSG00000125351	119840646	119840684	160	198	0.616283	10.9825	5.14035	-6377.25	-4436.43	0	0	0.756834	9.13462e-183	3.90952e-178
13118	ENSG00000084112	chr12	-	SSH1	ENSG00000084112	108823258	108823361	64	167	0.760888	24.7023	17.7023	-2527.44	-2456.47	2.87001e-07	0.0122834	0.948228	0.098385	1
13124	ENSG00000065665	chr10	+	SEC61A2	ENSG00000065665	12155778	12155931	109	262	0.567265	11.0501	5.00871	-3958.32	-3320.81	0	0	0.764282	1.92155e-66	8.22405e-62
13186	ENSG00000130313	chr19	+	PGLS	ENSG00000130313	17516371	17516474	107	210	0.690245	13.5049	8.98382	-4895.72	-3512.03	0	0	0.954751	6.38643e-06	0.273333
13259	ENSG00000175224	chr11	+	ATG13	ENSG00000175224	46618325	46618375	322	372	0.707514	76.26	54.1733	-6757.84	-6308.22	1.11022e-16	4.75164e-12	1.07149	0.36142	1
13312	ENSG00000266338	chr1	-	NBPF15	ENSG00000266338	144450772	144450802	141	171	1.31953	12.9889	20.2889	-5201.03	-4906.34	8.12683e-14	3.4782e-09	1.36992	7.924e-06	0.339139
13342	ENSG00000157985	chr2	+	AGAP1	ENSG00000157985	235930765	235930923	168	326	0.695647	127.635	62.7194	-8429.09	-7268.97	0	0	0.716539	2.72725e-98	1.16724e-93
13400	ENSG00000204623	chr6	-	ZNRD1-AS1	ENSG00000204623	30021667	30021761	1721	1815	0.697882	25.4078	18.6277	-16219.9	-15503.7	0	0	1.13522	0.000679885	1
13685	ENSG00000061938	chr3	-	TNK2	ENSG00000061938	195869497	195869541	1348	1392	1.42325	9.44697	10.7045	-21941.2	-20777.4	0	0	0.772508	4.47132e-139	1.91368e-134
13739	ENSG00000113522	chr5	+	RAD50	ENSG00000113522	132591877	132592034	182	339	0.777284	50.2675	34.8259	-7370.4	-7315.51	4.16472e-07	0.0178246	0.89095	1.77735e-17	7.60689e-13
13806	ENSG00000089006	chr20	-	SNX5	ENSG00000089006	17951021	17951327	105	411	1.677	11.0414	20.195	-7605.17	-6172.57	0	0	1.08402	3.27062e-12	1.39979e-07
13818	ENSG00000188343	chr8	+	FAM92A1	ENSG00000188343	93718675	93718788	104	217	0.79796	18.4071	17.3186	-3893.73	-3811.02	6.23317e-08	0.00266773	1.20952	0.000946354	1
13859	ENSG00000152942	chr5	+	RAD17	ENSG00000152942	69371454	69371557	136	239	3.96307	3.05502	10.521	-6179.37	-4179.96	0	0	0.898373	1.1409e-20	4.88295e-16
13868	ENSG00000152942	chr5	+	RAD17	ENSG00000152942	69372034	69372217	136	319	1.26017	78.2623	77.2386	-9498.26	-9419.17	4.53274e-08	0.00193997	0.792055	1.45273e-102	6.21753e-98
13993	ENSG00000059588	chr1	-	TARBP1	ENSG00000059588	234400853	234400948	171	266	1.36485	8.70526	10.0211	-4901.75	-4394.7	0	0	0.866386	1.72295e-30	7.37405e-26
14018	ENSG00000115548	chr2	+	KDM3A	ENSG00000115548	86460779	86460831	88	140	1.23461	10.9359	12.3269	-4937.8	-4151.01	0	0	0.914256	1.4629e-68	6.26107e-64
14258	ENSG00000135679	chr12	+	MDM2	ENSG00000135679	68814603	68814689	74	160	2.49373	4.71318	10.2984	-4553.26	-2867.18	0	0	0.878768	1.33868e-16	5.72942e-12
14273	ENSG00000115568	chr2	-	ZNF142	ENSG00000115568	218651701	218651822	167	288	0.75377	41.0055	23.6446	-8661.43	-8165.67	0	0	0.763914	4.19408e-84	1.79503e-79
14298	ENSG00000010295	chr12	-	IFFO1	ENSG00000010295	6551398	6551503	60	165	1.31449	16.0476	18.5651	-11731.7	-11268.5	0	0	0.886631	6.07111e-06	0.259838
14372	ENSG00000204410	chr6	+	MSH5	ENSG00000204410	31745237	31745319	35	117	0.64998	14.0569	10.1829	-2102.77	-1723.38	7.88258e-15	3.37367e-10	1.09428	2.86941e-46	1.22808e-41
14418	ENSG00000093183	chr3	-	SEC22C	ENSG00000093183	42563765	42563980	163	378	0.431091	20.1008	8.65271	-8227.87	-6413.54	0	0	0.985859	0.449453	1
14431	ENSG00000093183	chr3	-	SEC22C	ENSG00000093183	42563765	42563880	163	278	0.398295	22.713	9.05217	-6873.33	-4310.77	0	0	0.985859	0.449453	1
14481	ENSG00000221926	chr17	-	TRIM16	ENSG00000221926	15651091	15651946	95	950	0.771456	12.768	9.42924	-10760.3	-10478.4	4.66294e-14	1.99569e-09	0.94171	0.388497	1
14500	ENSG00000204387	chr6	+	C6orf48	ENSG00000204387	31836295	31836517	40	262	1.52041	164.968	280.312	-8689.86	-7004.98	0	0	1.15049	5.65182e-73	2.41892e-68
14503	ENSG00000204387	chr6	+	C6orf48	ENSG00000204387	31836299	31836517	40	258	1.5206	167.284	284.277	-8638.66	-7213.62	0	0	1.15049	5.65182e-73	2.41892e-68
14506	ENSG00000204387	chr6	+	C6orf48	ENSG00000204387	31836424	31836517	40	133	1.5834	311.717	550.932	-7120.02	-5906.92	0	0	1.15049	5.65182e-73	2.41892e-68
14535	ENSG00000078403	chr10	+	MLLT10	ENSG00000078403	21688491	21688538	32	79	0.709088	19.9574	11.7163	-3862.77	-3336.76	0	0	0.842147	5.2748e-12	2.25756e-07
14564	ENSG00000101972	chrX	+	STAG2	ENSG00000101972	124021367	124021431	347	411	0.62949	51.8385	35	-6771.64	-5547.85	0	0	1.0841	0.214684	1
14576	ENSG00000101972	chrX	+	STAG2	ENSG00000101972	124090854	124090964	189	299	1.5198	93.4394	149.924	-8389.17	-6895.36	0	0	1.06095	1.23682e-49	5.29345e-45
14629	ENSG00000163249	chr2	+	CCNYL1	ENSG00000163249	207740655	207740706	35	86	1.21678	37.7843	45.5817	-2955.09	-2899.3	1.08333e-06	0.0463655	1.05695	0.0535352	1
14688	ENSG00000135297	chr6	+	MTO1	ENSG00000135297	73481001	73481116	130	245	0.792761	10.4638	8.7942	-6867.76	-5894.45	0	0	1.08952	1.45368e-21	6.22161e-17
14698	ENSG00000135297	chr6	+	MTO1	ENSG00000135297	73480293	73480367	190	264	1.50867	27.1622	41.9144	-6181.64	-5661.9	0	0	1.02499	0.216985	1
14701	ENSG00000135297	chr6	+	MTO1	ENSG00000135297	73480997	73481116	130	249	0.797647	10.2073	8.63305	-6829.77	-5382.14	0	0	1.08952	1.45368e-21	6.22161e-17
14814	ENSG00000178773	chr16	+	CPNE7	ENSG00000178773	89578857	89578996	182	321	1.63322	11.4005	17.7914	-5441.99	-4450.25	0	0	0.919027	0.49916	1
14871	ENSG00000153317	chr8	-	ASAP1	ENSG00000153317	130361670	130361771	126	227	2.05475	15.8317	31.0198	-4892.67	-4194.09	0	0	0.958198	0.0277493	1
14952	ENSG00000132780	chr1	+	NASP	ENSG00000132780	45607321	45608337	109	1125	0.632792	121.427	55.9659	-20243.4	-18116.9	0	0	0.738405	3.92683e-201	1.68064e-196
14958	ENSG00000132780	chr1	+	NASP	ENSG00000132780	45600385	45600457	47	119	2.02751	43.2269	59.9352	-4541.73	-3229.92	0	0	0.683107	1.40929e-138	6.03163e-134
15022	ENSG00000175322	chr18	-	ZNF519	ENSG00000175322	14124350	14124476	199	325	0.731417	41.4656	31.1429	-5034.39	-4069.12	0	0	1.09687	0.411499	1
15034	ENSG00000187741	chr16	-	FANCA	ENSG00000187741	89778341	89778462	73	194	1.27356	8.25895	13.8127	-3426.3	-2960.5	1.11022e-16	4.75164e-12	1.34435	1.92259e-73	8.22851e-69
15074	ENSG00000196295	chr7	-	AC005154.6	ENSG00000196295	30561466	30562128	145	807	1.21772	9.6435	13.0932	-10414.2	-10162.4	2.33258e-13	9.9832e-09	1.1483	1.81067e-06	0.0774949
15106	ENSG00000115677	chr2	-	HDLBP	ENSG00000115677	241269201	241269295	64	158	0.584849	12.5142	7.0922	-3066.8	-1932.59	0	0	0.949997	0.503383	1
15309	ENSG00000119509	chr9	+	INVS	ENSG00000119509	100215401	100215488	166	253	2.01144	6.10345	12.7203	-5569.77	-4813.28	0	0	1.07793	1.18732e-05	0.508161
15333	ENSG00000118600	chr12	+	TMEM5	ENSG00000118600	63782541	63782704	155	318	1.9764	5.28016	10.4703	-5860.85	-4411.61	0	0	1.04128	3.37923e-06	0.144628
15348	ENSG00000125814	chr20	-	NAPB	ENSG00000125814	23395139	23395185	77	123	0.785758	17.1739	11.0145	-2420.52	-1803.08	0	0	0.789381	0.00078856	1
15381	ENSG00000164024	chr4	+	METAP1	ENSG00000164024	99035954	99036011	60	117	0.538613	11.4561	6.25731	-3469.35	-2390.73	0	0	1.04307	0.000187078	1
15391	ENSG00000164024	chr4	+	METAP1	ENSG00000164024	99036043	99036089	60	106	0.500751	14.3333	7.28261	-3283.49	-2164.27	0	0	1.04307	0.000187078	1
15394	ENSG00000135976	chr2	+	ANKRD36	ENSG00000135976	97164397	97164469	28	100	0.524557	11.3426	5.8287	-1299.98	-1007.57	6.56475e-13	2.80965e-08	0.980939	0.0428885	1
15401	ENSG00000205581	chr21	-	HMGN1	ENSG00000205581	39347379	39347483	128	232	0.740417	163.503	113.247	-5085.68	-4380.1	0	0	0.857319	0.670942	1
15416	ENSG00000205581	chr21	-	HMGN1	ENSG00000205581	39345830	39345958	128	256	0.750414	173.247	126.534	-6485.34	-5074.78	0	0	0.982192	0.0604747	1
15424	ENSG00000205581	chr21	-	HMGN1	ENSG00000205581	39347379	39347478	128	227	0.738466	163.943	113.263	-4998.8	-4275.44	0	0	0.857319	0.670942	1
15431	ENSG00000025434	chr11	+	NR1H3	ENSG00000025434	47260409	47260675	188	454	0.79706	20.7544	18.1842	-8812.24	-8700.56	3.04131e-09	0.000130165	1.10653	1.19297e-08	0.00051058
15459	ENSG00000149577	chr11	+	SIDT2	ENSG00000149577	117193853	117193963	105	215	0.759659	33.3939	27.3545	-4501.61	-4412.07	3.72138e-08	0.00159271	1.09821	0.000325052	1
15476	ENSG00000164180	chr5	-	TMEM161B	ENSG00000164180	88240813	88240916	83	186	1.27407	57.8641	75.7411	-3933.99	-2824.4	0	0	1.0367	0.532942	1
15579	ENSG00000078674	chr8	+	PCM1	ENSG00000078674	17983233	17983289	164	220	1.29512	13.6726	14.0774	-5873.32	-5322.54	0	0	0.816313	5.63447e-11	2.4115e-06
15650	ENSG00000231500	chr6	+	RPS18	ENSG00000231500	33275500	33275657	98	255	0.75933	35.2718	36.3142	-6973.52	-4666.78	0	0	1.36993	2.10848e-73	9.02407e-69
15691	ENSG00000111271	chr12	+	ACAD10	ENSG00000111271	111712498	111712657	158	317	1.2576	17.0084	21.044	-5366.77	-5098.84	3.06533e-13	1.31193e-08	0.981557	0.0498803	1
15692	ENSG00000111271	chr12	+	ACAD10	ENSG00000111271	111710273	111710365	158	250	1.74344	7.4058	11.4203	-4611.5	-4115.89	0	0	1.07009	1.93664e-06	0.0828863
15696	ENSG00000006576	chr7	+	PHTF2	ENSG00000006576	77949678	77949833	86	241	1.22611	63.0043	62.6688	-4996.86	-4928.55	2.06191e-07	0.00882479	0.812865	8.03839e-61	3.44035e-56
15796	ENSG00000119844	chr2	+	AFTPH	ENSG00000119844	64581190	64581273	60	143	1.30992	13.9478	16.5743	-4103.84	-3533.49	0	0	0.914996	1.05068e-06	0.044968
15821	ENSG00000187630	chr14	+	DHRS4L2	ENSG00000187630	24001384	24001517	101	234	1.33041	14.4637	24.1729	-3743.74	-3147.1	0	0	1.20001	0.00280422	1
15871	ENSG00000204843	chr2	-	DCTN1	ENSG00000204843	74363614	74363628	133	147	3.33665	3.80952	11.2143	-6075.38	-4172.84	0	0	0.887701	7.48563e-44	3.20377e-39
15949	ENSG00000118690	chr6	+	ARMC2	ENSG00000118690	108858199	108858271	260	332	1.27958	10.5741	10.4491	-5404.56	-5302.71	8.7366e-09	0.000373918	0.73577	2.48774e-74	1.06473e-69
15953	ENSG00000023287	chr8	-	RB1CC1	ENSG00000023287	52685399	52685520	126	247	1.25266	29.6667	32.1129	-5153.39	-5089.98	2.89962e-07	0.0124101	0.890935	1.07905e-34	4.61823e-30
16031	ENSG00000102710	chr13	-	SUPT20H	ENSG00000102710	37047346	37047408	126	188	1.20207	7.72581	10.4355	-4001.16	-3357.37	0	0	1.13981	8.33742e-51	3.56833e-46
16089	ENSG00000238121	chr13	-	LINC00426	ENSG00000238121	30367601	30367717	65	181	0.797731	12.7443	11.9856	-3283.72	-3115.47	1.93014e-10	8.2608e-06	1.28278	1.0691e-10	4.57564e-06
16189	ENSG00000175274	chr11	-	TP53I11	ENSG00000175274	44941003	44941077	159	233	1.53169	8.54505	12.2568	-5215.61	-3348.67	0	0	0.92993	0.0381201	1
16194	ENSG00000172890	chr11	+	NADSYN1	ENSG00000172890	71480219	71480274	74	129	1.67088	63.9939	91.1152	-4495.85	-3655.57	0	0	0.831285	6.94061e-24	2.97051e-19
16224	ENSG00000106080	chr7	-	FKBP14	ENSG00000106080	30020213	30020304	127	218	0.678178	13.2967	7.51648	-4080.92	-3450.11	0	0	0.804244	2.52292e-38	1.07979e-33
16264	ENSG00000136068	chr3	+	FLNB	ENSG00000136068	58131927	58132019	167	259	0.751553	12.5362	7.28623	-5814.63	-4091.25	0	0	0.764935	1.23939e-121	5.30445e-117
16276	ENSG00000131626	chr11	+	PPFIA1	ENSG00000131626	70350994	70351023	116	145	1.37386	9.09195	11.2069	-4051.89	-3348.86	0	0	0.945377	0.199441	1
16290	ENSG00000147044	chrX	-	CASK	ENSG00000147044	41557032	41557100	35	103	0.746669	30.5784	20.9412	-2229.86	-2029.01	5.12813e-11	2.19479e-06	0.861561	0.222748	1
16324	ENSG00000068903	chr19	-	SIRT2	ENSG00000068903	38898379	38898425	152	198	0.563763	36.6304	21	-3979	-3322.93	0	0	1.02411	0.79943	1
16362	ENSG00000000419	chr20	-	DPM1	ENSG00000000419	50941129	50941209	68	148	2.17319	12.9667	28.0125	-4202.94	-2949.3	0	0	0.996455	0.279911	1
16365	ENSG00000000419	chr20	-	DPM1	ENSG00000000419	50941105	50941209	68	172	2.06334	11.4263	23.4231	-4193.43	-2784.19	0	0	0.996455	0.279911	1
16448	ENSG00000090565	chr16	+	RAB11FIP3	ENSG00000090565	491134	491268	149	283	0.788498	47.9478	25.0149	-4888.88	-4518.72	3.55271e-15	1.52053e-10	0.687404	8.4931e-99	3.63496e-94
16688	ENSG00000137996	chr1	+	RTCA	ENSG00000137996	100267500	100267538	100	138	1.25344	10.6404	10.6667	-4772.84	-3647.75	0	0	0.820242	2.10463e-134	9.00762e-130
16700	ENSG00000138600	chr15	-	SPPL2A	ENSG00000138600	50726073	50726126	102	155	1.38226	11.1887	15.9623	-3033.05	-2400.23	0	0	1.04337	6.8101e-08	0.00291466
16705	ENSG00000119640	chr14	-	ACYP1	ENSG00000119640	75061684	75061762	416	494	0.722842	29.1282	28.4444	-8555.93	-7844.89	0	0	1.35349	7.89144e-16	3.37746e-11
16784	ENSG00000110841	chr12	+	PPFIBP1	ENSG00000110841	27677064	27677096	171	203	0.505873	13.9896	7.30208	-5731.03	-4406.88	0	0	1.03907	0.000151279	1
16804	ENSG00000121766	chr1	+	ZCCHC17	ENSG00000121766	31318167	31318236	120	189	1.5808	16	26.0628	-4060.61	-3264.32	0	0	1.03448	1.88796e-09	8.08027e-05
16826	ENSG00000075826	chr10	-	SEC31B	ENSG00000075826	100490008	100490322	58	372	1.70861	5.66879	10.5244	-5368.61	-5311.95	3.29651e-07	0.0141087	1.12833	9.63796e-05	1
16911	ENSG00000137802	chr15	+	MAPKBP1	ENSG00000137802	41815259	41815405	189	335	0.775847	31.589	27.3904	-6895.48	-6737.19	1.62562e-10	6.95748e-06	1.10137	7.44129e-10	3.1848e-05
16931	ENSG00000204520	chr6	+	MICA	ENSG00000204520	31411072	31411359	254	541	0.754365	33.5958	24.6063	-11304.3	-11262.8	8.73227e-07	0.0373732	0.996913	0.00844747	1
16951	ENSG00000117602	chr1	+	RCAN3	ENSG00000117602	24514314	24514567	112	365	1.209	20.8445	14.9262	-5267.07	-4656.98	0	0	0.542245	4.48089e-24	1.91778e-19
16954	ENSG00000088448	chr13	-	ANKRD10	ENSG00000088448	110894285	110894393	93	201	1.21765	125.552	152.855	-5329.96	-4976.45	8.88178e-15	3.80131e-10	1.03729	0.766403	1
17048	ENSG00000204120	chr2	+	GIGYF2	ENSG00000204120	232703424	232703489	61	126	1.29125	109.903	130.949	-2454.54	-1809.51	0	0	0.938317	0.49479	1
17049	ENSG00000204120	chr2	+	GIGYF2	ENSG00000204120	232734417	232734486	65	134	1.26292	22.9034	34.0676	-3242.35	-2859.5	3.88578e-15	1.66308e-10	1.16599	1.73231e-17	7.4141e-13
17072	ENSG00000204120	chr2	+	GIGYF2	ENSG00000204120	232731122	232731234	65	177	0.404636	10.0714	5.13393	-3184.71	-1799.71	0	0	1.16599	1.73231e-17	7.4141e-13
17120	ENSG00000144580	chr2	+	RQCD1	ENSG00000144580	218580995	218581114	179	298	1.50206	17.6835	28.6667	-7197.31	-5848.02	0	0	1.10114	4.4559e-07	0.0190708
17250	ENSG00000132356	chr5	-	PRKAA1	ENSG00000132356	40774928	40774972	144	188	1.49083	7.12879	11.2197	-4447.67	-3155.59	0	0	1.04776	2.51895e-05	1
17283	ENSG00000140521	chr15	-	POLG	ENSG00000140521	89317939	89318037	160	258	1.43335	37.2449	39.5544	-8340.49	-7018.44	0	0	0.746928	1.03247e-172	4.41887e-168
17436	ENSG00000028203	chr12	+	VEZT	ENSG00000028203	95224180	95224236	74	130	0.733741	10.1905	8.7619	-3485.22	-2552.74	0	0	1.19251	1.52979e-05	0.654736
17505	ENSG00000172456	chr1	+	FGGY	ENSG00000172456	59638228	59638375	61	208	0.754942	10.4172	9.48526	-2867.16	-2815.43	1.09052e-06	0.046673	1.30741	4.9584e-28	2.12214e-23
17512	ENSG00000172456	chr1	+	FGGY	ENSG00000172456	59339958	59340069	214	325	1.26582	6.84084	11.009	-5046.71	-4918.81	1.38679e-09	5.93534e-05	1.33668	1.9011e-78	8.13652e-74
17537	ENSG00000172456	chr1	+	FGGY	ENSG00000172456	59346247	59346398	111	262	1.2118	9.86313	15.0574	-3624.77	-3525.03	1.56584e-08	0.000670165	1.2823	2.44911e-08	0.0010482
17546	ENSG00000109083	chr17	-	IFT20	ENSG00000109083	28332146	28332382	128	364	0.639776	35.4138	23.2119	-6964.4	-6224.62	0	0	1.05517	0.347773	1
17730	ENSG00000174606	chr1	-	ANGEL2	ENSG00000174606	213013093	213013418	256	581	0.73452	52.6708	41.1887	-10598.2	-8787.39	0	0	1.11875	0.0140905	1
17743	ENSG00000198561	chr11	+	CTNND1	ENSG00000198561	57789037	57789155	249	367	0.571922	37.9774	4.20621	-5823.81	-5419.82	2.22045e-16	9.50329e-12	0.184187	4.37484e-213	1.87239e-208
18029	ENSG00000132530	chr17	+	XAF1	ENSG00000132530	6759662	6759718	135	191	0.733089	22.1369	19.2679	-5190.5	-4948.42	1.57208e-12	6.72833e-08	1.15481	1.6118e-14	6.89833e-10
18059	ENSG00000109323	chr4	-	MANBA	ENSG00000109323	102690880	102690957	175	252	0.676102	15.5152	12.8139	-5175.85	-4420.85	0	0	1.18527	5.02421e-35	2.15031e-30
18104	ENSG00000114120	chr3	+	SLC25A36	ENSG00000114120	140966348	140966434	100	186	0.739784	32.2248	24.7132	-3900.23	-3231.93	0	0	1.03991	0.0089851	1
18110	ENSG00000114120	chr3	+	SLC25A36	ENSG00000114120	140968683	140968730	36	83	0.758044	19.5319	15.1348	-2219.2	-1553.72	0	0	1.03043	0.61133	1
18111	ENSG00000118369	chr11	+	USP35	ENSG00000118369	78199595	78199724	132	261	1.65827	13.0284	11.4031	-3245.6	-2915.96	1.93179e-14	8.26786e-10	0.537365	2.95843e-57	1.26618e-52
18118	ENSG00000158882	chr1	+	TOMM40L	ENSG00000158882	161226888	161226955	249	316	0.794479	30.9652	26.7164	-4207.41	-3686	0	0	1.08988	0.0862569	1
18136	ENSG00000163138	chr4	+	PACRGL	ENSG00000163138	20724808	20724888	107	187	1.38368	21.4	33.4792	-4457.35	-4172.45	2.38032e-13	1.01875e-08	1.14372	8.59824e-38	3.67996e-33
18179	ENSG00000146872	chr17	+	TLK2	ENSG00000146872	62508408	62508553	82	227	0.644276	11.6943	7.54483	-3979.05	-3072.85	0	0	1.01582	0.345481	1
18183	ENSG00000146872	chr17	+	TLK2	ENSG00000146872	62524236	62524331	43	138	1.23151	41.1053	45.6737	-4934.25	-4626.19	7.23865e-14	3.09807e-09	0.982048	2.23526e-19	9.5667e-15
18303	ENSG00000198919	chr3	+	DZIP3	ENSG00000198919	108686445	108686584	125	264	0.787326	16.4412	6.59712	-3702.29	-3541.02	1.90963e-10	8.17303e-06	0.491718	3.56792e-145	1.52703e-140
18380	ENSG00000122483	chr1	+	CCDC18	ENSG00000122483	93210802	93210926	291	415	0.772661	34.2177	23.2285	-7780.7	-7600.83	3.53003e-11	1.51082e-06	0.893071	1.71671e-55	7.34736e-51
18474	ENSG00000048991	chr2	+	R3HDM1	ENSG00000048991	135641536	135641790	226	480	0.632238	20.1535	11.815	-9374.16	-7482.83	0	0	0.939761	4.30067e-17	1.84064e-12
18482	ENSG00000048991	chr2	+	R3HDM1	ENSG00000048991	135641536	135641604	226	294	0.668399	28.2353	17.3039	-7678.21	-6134.31	0	0	0.939761	4.30067e-17	1.84064e-12
18661	ENSG00000179912	chr12	-	R3HDM2	ENSG00000179912	57289009	57289040	232	263	0.783698	34.2796	23.6882	-5131.37	-4839.96	1.23346e-13	5.27908e-09	0.849573	2.3439e-58	1.00317e-53
18721	ENSG00000180376	chr3	+	CCDC66	ENSG00000180376	56592970	56593101	121	252	1.25212	32.3053	34.6794	-6698.74	-6636.65	2.24583e-07	0.00961192	0.893584	4.83099e-52	2.06762e-47
18795	ENSG00000009413	chr6	-	REV3L	ENSG00000009413	111472013	111472140	189	316	1.91639	6.64042	11.5407	-8109.54	-7112.84	0	0	0.931931	5.48533e-06	0.234767
18827	ENSG00000144136	chr2	+	SLC20A1	ENSG00000144136	112652889	112652947	96	154	1.37602	45.1839	50.0977	-4756.09	-4218.43	0	0	0.81741	7.29703e-41	3.12306e-36
18855	ENSG00000159433	chr15	+	STARD9	ENSG00000159433	42674827	42674964	51	188	1.30152	8.80292	11.2336	-2918.75	-2798.27	4.65625e-09	0.000199283	1.00544	0.60348	1
18965	ENSG00000137842	chr15	+	TMEM62	ENSG00000137842	43146493	43146634	137	278	0.773459	19.1797	17.0307	-5279.21	-5195.53	4.69368e-08	0.00200885	1.14481	9.16251e-44	3.92146e-39
19052	ENSG00000130254	chr19	-	SAFB2	ENSG00000130254	5611120	5611630	49	559	1.2524	665.148	651.286	-12194.6	-11579.4	0	0	0.777919	6.49626e-67	2.78033e-62
19076	ENSG00000135093	chr12	+	USP30	ENSG00000135093	109057926	109058108	109	291	0.749853	32.7381	27.848	-5387.74	-5285.66	1.14123e-08	0.000488435	1.11607	1.76963e-09	7.57385e-05
19115	ENSG00000135655	chr12	+	USP15	ENSG00000135655	62349221	62349307	61	147	1.21921	63.8372	62.9574	-4805.27	-4685.36	4.42304e-09	0.000189302	0.824563	6.97069e-77	2.98339e-72
19165	ENSG00000239382	chr19	-	ALKBH6	ENSG00000239382	36013514	36013588	78	152	0.630037	16.2432	11.3919	-2438.46	-1547.11	0	0	1.1275	0.214275	1
19247	ENSG00000061987	chr12	+	MON2	ENSG00000061987	62566014	62566031	143	160	0.653618	16.5098	9.4902	-4296.22	-3551.6	0	0	0.883314	8.94519e-37	3.82845e-32
19261	ENSG00000077458	chr11	-	FAM76B	ENSG00000077458	95779078	95779135	135	192	1.24736	22.4561	28.731	-4698.24	-4129.42	0	0	1.02421	4.68022e-05	1
19281	ENSG00000128881	chr15	-	TTBK2	ENSG00000128881	42872611	42872758	73	220	0.796714	18.8435	10.9184	-3677.4	-3553.74	2.66065e-09	0.000113873	0.69551	1.3672e-35	5.85149e-31
19295	ENSG00000147601	chr8	+	TERF1	ENSG00000147601	73030336	73030395	112	171	1.38726	14.0904	19.7684	-4338.07	-3583.55	0	0	1.01357	0.0378155	1
19356	ENSG00000092199	chr14	-	HNRNPC	ENSG00000092199	21268623	21268668	25	70	1.244	18.1852	24.563	-2497.85	-2012.58	1.11022e-16	4.75164e-12	1.05674	0.213661	1
19445	ENSG00000123219	chr5	-	CENPK	ENSG00000123219	65551106	65551242	46	182	0.798996	26.6667	24.5809	-3962.18	-3501.43	1.11022e-16	4.75164e-12	1.13275	8.94009e-41	3.82627e-36
19455	ENSG00000157426	chr4	-	AASDH	ENSG00000157426	56378148	56378464	192	508	0.765496	29.4378	18.2416	-7590.83	-7453.31	5.09811e-10	2.18194e-05	0.776154	3.45373e-19	1.47816e-14
19462	ENSG00000224078	chr15	+	SNHG14	ENSG00000224078	25095627	25095728	140	241	0.773487	39.4752	33.8119	-5013.23	-4501.67	0	0	1.08864	3.06975e-18	1.31382e-13
19481	ENSG00000101639	chr18	+	CEP192	ENSG00000101639	13038370	13038579	64	273	0.756894	43.185	31.3907	-5629.57	-5401.2	3.21976e-12	1.37802e-07	0.948836	0.0391297	1
19504	ENSG00000166452	chr11	+	AKIP1	ENSG00000166452	8912453	8912533	227	307	1.2718	37.3958	50.4	-6760.03	-6316.38	1.11022e-16	4.75164e-12	1.07324	1.9267e-12	8.24608e-08
19675	ENSG00000119684	chr14	-	MLH3	ENSG00000119684	75038340	75038412	111	183	0.794656	12.3843	9.33796	-2863.53	-2661.32	2.27414e-11	9.73308e-07	0.902484	0.000454205	1
19699	ENSG00000106070	chr7	-	GRB10	ENSG00000106070	50732272	50732368	115	211	1.22887	33.0486	31.8819	-5063.68	-4750.9	4.07452e-14	1.74385e-09	0.790268	2.60708e-13	1.1158e-08
19745	ENSG00000117139	chr1	-	KDM5B	ENSG00000117139	202766397	202766504	96	203	1.53062	11.4611	9.63551	-4717.39	-3748.22	0	0	0.553253	3.69374e-223	1.58088e-218
19896	ENSG00000142002	chr19	-	DPP9	ENSG00000142002	4683190	4683324	142	276	0.70002	10.8209	7.41542	-6423.36	-5052.07	0	0	0.981305	0.0376965	1
19912	ENSG00000065675	chr10	-	PRKCQ	ENSG00000065675	6507436	6507496	162	222	1.75411	6.19444	10.6667	-3982.56	-3864.65	3.27207e-09	0.000140041	0.999371	0.957611	1
19913	ENSG00000065675	chr10	-	PRKCQ	ENSG00000065675	6441893	6442081	128	316	0.681181	11.578	8.42021	-4514.71	-4465.42	8.00736e-07	0.0342707	1.09678	3.61376e-09	0.000154665
20001	ENSG00000197586	chr20	+	ENTPD6	ENSG00000197586	25221232	25221333	64	165	0.745795	67.1617	51.5875	-4976.16	-4614.22	5.55112e-15	2.37582e-10	0.981297	0.148558	1
20111	ENSG00000241343	chrX	+	RPL36A	ENSG00000241343	101392050	101392095	67	112	0.60926	30.2815	21.1407	-5595.84	-3247.54	0	0	1.16468	4.14044e-09	0.000177207
20151	ENSG00000100813	chr14	-	ACIN1	ENSG00000100813	23089982	23090101	88	207	1.64378	73.8263	110.501	-5770.28	-5073.76	0	0	0.921058	4.18797e-20	1.79241e-15
20521	ENSG00000129993	chr16	-	CBFA2T3	ENSG00000129993	88898078	88898152	241	315	1.27061	40.1622	18.8423	-6191.7	-5997.02	1.85485e-11	7.93857e-07	0.371248	2.46194646946E-313	0
20541	ENSG00000148985	chr11	+	PGAP2	ENSG00000148985	3822909	3822993	21	105	1.23703	12.6349	18.9524	-5490.24	-4584.86	0	0	1.09008	6.69811e-21	2.86673e-16
20726	ENSG00000115966	chr2	-	ATF2	ENSG00000115966	175121444	175121540	118	214	0.796713	102.896	84.3542	-4793.94	-4670.47	3.5546e-09	0.000152133	1.02307	0.0190222	1
20830	ENSG00000121274	chr16	+	PAPD5	ENSG00000121274	50222306	50222434	107	235	0.789512	44.1172	33.5104	-6346.23	-6296.63	7.89784e-07	0.033802	0.964111	0.0650002	1
20864	ENSG00000101361	chr20	+	NOP56	ENSG00000101361	2654176	2654308	114	246	1.25117	91.9571	118.909	-8303.94	-7331.43	0	0	1.04134	3.077e-12	1.31693e-07
20874	ENSG00000182400	chr14	-	TRAPPC6B	ENSG00000182400	39154211	39154294	93	176	1.32707	77.241	85.1606	-4726.16	-4594.42	1.91386e-09	8.19112e-05	0.832656	1.71876e-38	7.35611e-34
20877	ENSG00000178922	chr1	-	HYI	ENSG00000178922	43452903	43453004	114	215	1.56248	44.802	32.5875	-4610.26	-3679.76	0	0	0.436754	1.34824e-113	5.77033e-109
20895	ENSG00000074054	chr2	-	CLASP1	ENSG00000074054	121409024	121409047	244	267	0.679215	30.6667	19.0145	-5876.71	-5224.2	0	0	0.909598	1.72061e-46	7.36404e-42
20916	ENSG00000074054	chr2	-	CLASP1	ENSG00000074054	121445449	121445496	104	151	1.33492	27.0355	33.6099	-5147.15	-4780.86	4.21885e-15	1.80562e-10	0.972485	1.56237e-13	6.6868e-09
21027	ENSG00000121741	chr13	+	ZMYM2	ENSG00000121741	19970025	19970071	68	114	0.780143	35.3696	20.7029	-15036.1	-14172.1	0	0	0.726319	6.92794e-95	2.96509e-90
21038	ENSG00000119777	chr2	+	TMEM214	ENSG00000119777	27037815	27037892	141	218	5.28203	16.4372	75.1342	-5369.95	-3970.53	0	0	0.869169	1.39697e-40	5.97888e-36
21042	ENSG00000119777	chr2	+	TMEM214	ENSG00000119777	27037790	27037892	141	243	4.79813	14.6209	60.7092	-5390.74	-4129.05	0	0	0.869169	1.39697e-40	5.97888e-36
21056	ENSG00000075711	chr3	-	DLG1	ENSG00000075711	197161640	197161738	53	151	0.781231	48.6769	18.2381	-4314.34	-3868.18	1.11022e-16	4.75164e-12	0.462055	9.60217e-179	4.10963e-174
21072	ENSG00000075711	chr3	-	DLG1	ENSG00000075711	197075837	197075870	41	74	0.776356	93.7677	31.5758	-2483.86	-2119.76	1.36557e-14	5.84452e-10	0.444079	5.08616e-51	2.17683e-46
21114	ENSG00000105705	chr19	-	SUGP1	ENSG00000105705	19316422	19316593	103	274	1.2455	114.175	191.938	-4932.19	-2327.96	0	0	1.4904	4.32273e-09	0.000185009
21116	ENSG00000105705	chr19	-	SUGP1	ENSG00000105705	19316422	19316522	103	203	1.24927	113.763	191.393	-3563.81	-1619.62	0	0	1.4904	4.32273e-09	0.000185009
21129	ENSG00000064607	chr19	-	SUGP2	ENSG00000064607	18998924	18998985	136	197	0.673398	12.8415	10.082	-4399.42	-2804.94	0	0	1.12074	9.95166e-14	4.25921e-09
21138	ENSG00000251022	chr4	-	THAP9-AS1	ENSG00000251022	82899713	82899737	73	97	1.3215	30.3056	49.7778	-4525.51	-3610.71	0	0	1.2147	3.60473e-24	1.54279e-19
21214	ENSG00000160781	chr1	-	PAQR6	ENSG00000160781	156245535	156245661	96	222	0.579568	11.3571	10.9312	-4365.31	-4217.71	4.09823e-10	1.754e-05	1.4508	5.75386e-75	2.46259e-70
21292	ENSG00000182903	chr4	-	ZNF721	ENSG00000182903	437446	437511	109	174	1.30241	13.8	12.8974	-3679.75	-3134.9	0	0	0.904253	2.4397e-05	1
21331	ENSG00000028310	chr5	-	BRD9	ENSG00000028310	869245	869404	167	326	7.34297	13.6688	66.3187	-6648.94	-4873.14	0	0	0.641051	7.23648e-130	3.09714e-125
21342	ENSG00000028310	chr5	-	BRD9	ENSG00000028310	883351	883450	75	174	1.4158	25.633	22.0202	-4875.13	-3739.48	0	0	0.60898	1.27541e-164	5.45862e-160
21392	ENSG00000112983	chr5	-	BRD8	ENSG00000112983	138157642	138157894	385	637	0.766909	14.037	10.7646	-7321.42	-6962.21	1.77636e-15	7.60263e-11	0.934108	0.915161	1
21432	ENSG00000160796	chr3	+	NBEAL2	ENSG00000160796	47004972	47005096	95	219	1.22237	90.7419	116.266	-6056.07	-5998.88	5.05722e-07	0.0216444	1.05947	0.00139247	1
21459	ENSG00000170264	chr2	-	FAM161A	ENSG00000170264	61838538	61838705	99	266	0.729012	21.8184	14.1956	-19869.3	-19492.9	2.22045e-16	9.50329e-12	0.825148	5.64376e-40	2.41547e-35
21470	ENSG00000113163	chr5	-	COL4A3BP	ENSG00000113163	75399310	75399387	95	172	0.649558	10.6234	6.63636	-3703.59	-2852.52	0	0	0.951542	1.69032e-12	7.23441e-08
21472	ENSG00000134452	chr10	+	FBXO18	ENSG00000134452	5924751	5924801	197	247	0.663383	11.1333	7.27333	-6372.23	-5068.66	0	0	0.982967	0.595677	1
21483	ENSG00000159658	chr1	-	EFCAB14	ENSG00000159658	46688353	46688544	86	277	0.782974	62.1309	49.7086	-6307.38	-5837.14	0	0	1.01744	0.00114702	1
21486	ENSG00000040341	chr8	-	STAU2	ENSG00000040341	73709032	73709162	159	289	1.71193	16.7051	27.4846	-5423.96	-4560.09	0	0	0.973198	1.09503e-09	4.68662e-05
21509	ENSG00000040341	chr8	-	STAU2	ENSG00000040341	73709032	73709177	159	304	1.7874	15.1287	25.9724	-5069.84	-3820.47	0	0	0.973198	1.09503e-09	4.68662e-05
21520	ENSG00000040341	chr8	-	STAU2	ENSG00000040341	73527691	73527804	88	201	1.57512	13.8437	19.5044	-7268.07	-5869.62	0	0	0.787939	0.00258302	1
21525	ENSG00000133030	chr17	+	MPRIP	ENSG00000133030	17180607	17180669	85	147	0.660662	19.2366	10.7957	-12219.6	-10699.5	0	0	0.858057	1.38131e-35	5.91189e-31
21531	ENSG00000135250	chr7	-	SRPK2	ENSG00000135250	105268806	105268869	157	220	1.40692	13.291	14.5238	-4110.07	-3217.18	0	0	0.799061	1.02685e-42	4.39481e-38
21545	ENSG00000240038	chr1	+	AMY2B	ENSG00000240038	103577490	103577608	99	217	0.65943	13.7655	7.62994	-3124.46	-2911.18	9.39326e-12	4.02022e-07	0.855326	3.30485e-12	1.41444e-07
21624	ENSG00000120949	chr1	+	TNFRSF8	ENSG00000120949	12084464	12084551	284	371	0.715067	5.34483	10.8352	-3400.96	-2708.6	0	0	3.20754	0	0
21713	ENSG00000147677	chr8	-	EIF3H	ENSG00000147677	116734277	116734354	156	233	3.83407	4.06494	16.5541	-6665.8	-4136.61	0	0	1.06915	0.0106643	1
21722	ENSG00000143164	chr1	+	DCAF6	ENSG00000143164	168022988	168023047	260	319	1.41961	21.7966	27.8644	-6521.37	-5944.31	0	0	0.921746	3.28726e-35	1.40692e-30
21731	ENSG00000162585	chr1	-	FAAP20	ENSG00000162585	2192845	2192975	68	198	1.75465	9.04103	14.1205	-7163.21	-6094.33	0	0	0.953484	1.54154e-17	6.59763e-13
21887	ENSG00000162910	chr1	-	MRPL55	ENSG00000162910	228108955	228109021	37	103	1.28676	124.53	132	-1927.8	-1137.17	0	0	0.857136	0.0178215	1
21888	ENSG00000162910	chr1	-	MRPL55	ENSG00000162910	228108437	228108474	83	120	0.709586	58.2342	40.5946	-2577.75	-1086.7	0	0	1.02289	0.88733	1
21939	ENSG00000129195	chr17	+	FAM64A	ENSG00000129195	6449704	6449778	95	169	0.739895	26.6216	13.0541	-2850.19	-1783.24	0	0	0.653668	7.19443e-36	3.07915e-31
21959	ENSG00000140400	chr15	-	MAN2C1	ENSG00000140400	75363210	75363290	106	186	1.55484	26.4125	32.8083	-5572.32	-4881.01	0	0	0.802158	7.00746e-170	2.99912e-165
21973	ENSG00000087274	chr4	+	ADD1	ENSG00000087274	2909339	2909431	89	181	0.408678	14.442	2.76087	-5089.54	-3188.71	0	0	0.447445	1.97198e-293	8.43988e-289
22000	ENSG00000147394	chrX	+	ZNF185	ENSG00000147394	152920328	152920411	98	181	0.784858	23.5904	26.8996	-3233.16	-3089.72	1.23338e-09	5.27873e-05	1.38904	9.16244e-60	3.92143e-55
22001	ENSG00000147394	chrX	+	ZNF185	ENSG00000147394	152928575	152928661	83	169	1.25801	11.3992	24.7791	-4040.45	-3823.49	1.04199e-11	4.45961e-07	1.69186	4.01387e-86	1.7179e-81
22032	ENSG00000089159	chr12	-	PXN	ENSG00000089159	120215560	120215661	170	271	0.747583	17.2838	11.7723	-5659.31	-4779.2	0	0	0.929991	2.6941e-18	1.15305e-13
22213	ENSG00000260269	chr15	-	CTD-2323K18.1	ENSG00000260269	75600637	75600890	402	655	1.76787	11.0224	17.8037	-10371.2	-6995.96	0	0	0.945173	5.02109e-59	2.14898e-54
22271	ENSG00000148660	chr10	-	CAMK2G	ENSG00000148660	73818209	73818895	75	761	0.782187	11.4849	8.4757	-8679.81	-7712.95	0	0	0.913165	0.530625	1
22281	ENSG00000114030	chr3	-	KPNA1	ENSG00000114030	122457726	122457848	131	253	1.73994	17.3333	16.3142	-5326.21	-4475.9	0	0	0.545279	2.12739e-181	9.10502e-177
22287	ENSG00000105700	chr19	+	KXD1	ENSG00000105700	18565134	18565190	152	208	1.76984	6.14286	12.1369	-4562.31	-3407.87	0	0	1.10324	5.09918e-31	2.1824e-26
22312	ENSG00000180198	chr1	+	RCC1	ENSG00000180198	28516725	28516853	75	203	0.763097	95.4141	85.4089	-5327.18	-4326.22	0	0	1.18134	1.03889e-21	4.44634e-17
22487	ENSG00000123552	chr6	-	USP45	ENSG00000123552	99482753	99482883	87	217	0.768915	40.4872	35.3513	-4334.81	-4249.03	5.30974e-08	0.00227252	1.17483	4.37685e-15	1.87325e-10
22517	ENSG00000187764	chr9	-	SEMA4D	ENSG00000187764	89418056	89418118	348	410	1.30044	58.2903	61.3656	-7795.99	-7680.89	3.479e-09	0.000148898	0.888641	1.39472e-65	5.96927e-61
22654	ENSG00000064687	chr19	+	ABCA7	ENSG00000064687	1054570	1054694	148	272	0.76129	18.2849	8.86559	-4033.44	-3824.22	1.06737e-11	4.56823e-07	0.620999	2.18799e-134	9.36436e-130
22685	ENSG00000069424	chr1	+	KCNAB2	ENSG00000069424	6041831	6041872	128	169	1.44734	40.6748	61.3577	-3796.52	-3294.62	0	0	1.0633	2.93627e-12	1.2567e-07
22735	ENSG00000168781	chr15	-	PPIP5K1	ENSG00000168781	43564103	43564165	137	199	0.793568	10.6022	9.12366	-4317.14	-3073.27	0	0	1.10666	1.47171e-14	6.29877e-10
22913	ENSG00000171100	chrX	+	MTM1	ENSG00000171100	150598592	150598686	72	166	1.85546	20.9255	41.617	-3953.22	-3852.78	1.96684e-08	0.000841787	1.0941	0.000119175	1
22922	ENSG00000159210	chr17	-	SNF8	ENSG00000159210	48936855	48936933	72	150	1.4336	10.6453	11.7821	-4344.76	-3015.14	0	0	0.780299	4.05935e-151	1.73736e-146
22979	ENSG00000152256	chr2	+	PDK1	ENSG00000152256	172562741	172562800	71	130	0.786386	11.678	6.77401	-4624.21	-4025.51	0	0	0.752393	6.47989e-148	2.77333e-143
23093	ENSG00000154889	chr18	-	MPPE1	ENSG00000154889	11886499	11886778	140	419	1.29716	19.3429	24.2855	-6554.7	-6155.36	4.44089e-16	1.90066e-11	1.05739	0.0832405	1
23097	ENSG00000107672	chr10	-	NSMCE4A	ENSG00000107672	121961841	121962107	94	360	2.09606	10.0038	10.1717	-5704.99	-4410.35	0	0	0.484569	1.08186e-144	4.63027e-140
23107	ENSG00000141699	chr17	-	FAM134C	ENSG00000141699	42586765	42586891	84	210	0.783163	67.709	64.7011	-3930.72	-3810.32	5.41283e-09	0.000231664	1.13619	1.34437e-23	5.75375e-19
23130	ENSG00000040199	chr16	-	PHLPP2	ENSG00000040199	71663899	71664099	162	362	1.39493	17.21	16.405	-5926.94	-5865.21	2.24355e-07	0.00960217	0.6544	1.26148e-147	5.399e-143
23158	ENSG00000180228	chr2	-	PRKRA	ENSG00000180228	178445426	178445535	78	187	1.42807	15.8196	20.8287	-4202.38	-3442.66	0	0	0.922545	4.4286e-11	1.8954e-06
23246	ENSG00000100354	chr22	+	TNRC6B	ENSG00000100354	40270122	40270280	2348	2506	0.690608	12.0612	6.95359	-33780.8	-32258.9	0	0	0.900576	5.85317e-229	2.5051e-224
23247	ENSG00000100354	chr22	+	TNRC6B	ENSG00000100354	40264688	40267036	341	2689	1.33377	25.9912	21.7538	-35398	-34232.5	0	0	0.615424	4.53022e-65	1.93889e-60
23264	ENSG00000183597	chr22	+	TANGO2	ENSG00000183597	20055943	20056013	119	189	1.23011	40.0524	61.2476	-5081.9	-4612.27	0	0	1.33504	7.78243e-47	3.3308e-42
23440	ENSG00000166479	chr18	-	TMX3	ENSG00000166479	68701616	68701667	80	131	2.70917	5.18301	10.7712	-2520.74	-1795.51	0	0	0.76221	5.46167e-64	2.33754e-59
23512	ENSG00000084234	chr11	+	APLP2	ENSG00000084234	130137256	130137291	152	187	1.20034	9.97143	15.3619	-4158.37	-3807.31	1.12133e-14	4.79916e-10	1.27745	2.67106e-41	1.14319e-36
23523	ENSG00000256223	chr12	+	ZNF10	ENSG00000256223	133144434	133144525	403	494	1.25767	22.2491	27.2821	-5533.68	-4663.86	0	0	0.949388	0.180917	1
23553	ENSG00000134684	chr1	-	YARS	ENSG00000134684	32797592	32797638	92	138	2.61314	8.43478	20.9565	-4122.01	-2843.37	0	0	0.956497	0.000943587	1
23560	ENSG00000116205	chr1	+	TCEANC2	ENSG00000116205	54068756	54068897	143	284	1.2133	45.461	54.0591	-7121.05	-7042.87	6.05007e-08	0.00258937	0.985278	0.369473	1
23739	ENSG00000198315	chr6	+	ZKSCAN8	ENSG00000198315	28144331	28144424	91	184	1.79463	6.36201	10.6989	-10165.8	-8584.21	0	0	0.901776	3.05193e-09	0.000130619
23759	ENSG00000119689	chr14	+	DLST	ENSG00000119689	74882591	74882624	91	124	0.611374	180.677	103.222	-2841.88	-2372.61	1.11022e-16	4.75164e-12	0.94042	0.235945	1
23775	ENSG00000168393	chr2	-	DTYMK	ENSG00000168393	241681919	241682333	197	611	1.26038	17.6369	19.6699	-9856.84	-7211.25	0	0	0.870067	1.45239e-40	6.21608e-36
23881	ENSG00000168502	chr18	+	MTCL1	ENSG00000168502	8809448	8809561	167	280	1.2788	11.1268	7.32743	-7240.59	-6205.13	0	0	0.514089	8.34446e-282	3.57135e-277
23906	ENSG00000121578	chr3	-	B4GALT4	ENSG00000121578	119229847	119230244	232	629	1.45864	28.1537	33.2519	-9001.11	-7739.94	0	0	0.950734	0.000156232	1
23913	ENSG00000124074	chr16	-	ENKD1	ENSG00000124074	67663657	67663820	136	299	1.23244	48.9243	52.1493	-6496.04	-6365.2	1.29648e-09	5.5488e-05	0.904244	3.76548e-15	1.61159e-10
23926	ENSG00000157800	chr7	-	SLC37A3	ENSG00000157800	140380282	140380390	92	200	1.33311	11.6265	8.69136	-3389.59	-3279.15	6.84263e-09	0.000292858	0.621992	6.03173e-81	2.58152e-76
23948	ENSG00000166377	chr18	+	ATP9B	ENSG00000166377	79176813	79176907	51	145	0.788192	19.4291	15.4716	-2741.76	-2637.36	1.86882e-08	0.000799836	1.03879	0.00459496	1
24217	ENSG00000106868	chr9	-	SUSD1	ENSG00000106868	112052399	112052438	93	132	0.748855	12.188	11.9145	-4916.23	-4720.8	2.24595e-11	9.61243e-07	1.26015	7.59072e-53	3.24875e-48
24230	ENSG00000164081	chr3	+	TEX264	ENSG00000164081	51672341	51672392	113	164	0.787809	13.1046	9.47059	-6620.15	-4722.88	0	0	0.888888	0.0153853	1
24231	ENSG00000164081	chr3	+	TEX264	ENSG00000164081	51672210	51672301	113	204	1.30412	15.7033	18.8645	-7257.11	-5421.19	0	0	0.888888	0.0153853	1
24287	ENSG00000163913	chr3	+	IFT122	ENSG00000163913	129461228	129461304	84	160	0.730106	33.2237	25.0219	-3324.33	-3125.45	3.85275e-11	1.64894e-06	1.01109	0.0244941	1
24318	ENSG00000162775	chr1	+	RBM15	ENSG00000162775	110345539	110345649	2945	3055	1.27463	79.6788	117.758	-49933.8	-49451.2	0	0	1.19951	4.2052e-85	1.79978e-80
24379	ENSG00000003400	chr2	+	CASP10	ENSG00000003400	201187706	201187799	353	446	1.2406	18.2903	22.7455	-6770.68	-6726.96	1.02895e-06	0.044038	1.07695	0.115127	1
24394	ENSG00000103168	chr16	-	TAF1C	ENSG00000103168	84183072	84183149	238	315	1.20492	81.1082	99.8268	-6567.03	-5920.7	0	0	1.08189	0.0580088	1
24419	ENSG00000077254	chr1	-	USP33	ENSG00000077254	77745421	77745599	131	309	0.693199	27.5936	19.2191	-6599.63	-5889.11	0	0	1.02912	0.190173	1
24420	ENSG00000077254	chr1	-	USP33	ENSG00000077254	77714614	77714783	81	250	0.79593	88.5957	71.3116	-6035.95	-5942.23	2.28781e-08	0.00097916	1.01783	0.0290944	1
24446	ENSG00000187531	chr17	-	SIRT7	ENSG00000187531	81916058	81916139	70	151	1.26165	17.0247	20.1728	-3911.01	-3009.85	0	0	0.952716	7.62688e-05	1
24481	ENSG00000105676	chr19	+	ARMC6	ENSG00000105676	19037552	19037707	107	262	1.45095	6.29462	10.3054	-6403.7	-5012.02	0	0	1.18053	0.016859	1
24589	ENSG00000106610	chr7	+	STAG3L4	ENSG00000106610	67308577	67308652	96	171	1.36842	13.32	17.1422	-4773.18	-3368.16	0	0	1.02313	0.880515	1
24599	ENSG00000067066	chr2	+	SP100	ENSG00000067066	230507993	230508031	142	180	1.6524	12.0088	19.7105	-2809.76	-2707.43	2.2276e-08	0.00095339	1.10525	0.0550664	1
24630	ENSG00000188811	chr13	+	NHLRC3	ENSG00000188811	39042105	39042305	147	347	1.31735	39.24	44.7217	-6427.38	-6274.02	2.71002e-10	1.15986e-05	0.892412	2.48383e-32	1.06305e-27
24647	ENSG00000183878	chrY	-	UTY	ENSG00000183878	13393859	13393893	93	127	1.26636	26.3529	35	-2562.8	-2462.59	3.33197e-08	0.00142605	1.08965	8.43851e-09	0.00036116
24696	ENSG00000143458	chr1	+	GABPB2	ENSG00000143458	151103562	151103675	150	263	1.4983	13.7994	23.7611	-5962.16	-5780.33	4.2889e-11	1.83561e-06	1.14198	4.31358e-35	1.84617e-30
24892	ENSG00000127586	chr16	+	CHTF18	ENSG00000127586	790007	790081	168	242	1.33341	11.9865	13.4054	-5320.65	-3243.71	0	0	0.879365	9.9146e-72	4.24335e-67
24933	ENSG00000090989	chr4	+	EXOC1	ENSG00000090989	55888888	55888932	105	149	1.25001	23.5227	28.1364	-4836.21	-4688.64	6.07235e-10	2.59891e-05	0.960882	2.57669e-05	1
24939	ENSG00000119685	chr14	+	TTLL5	ENSG00000119685	75757831	75757869	62	100	0.738594	18.4298	11.9737	-3884.78	-3270.82	0	0	0.864295	1.26096e-105	5.39678e-101
25003	ENSG00000174516	chr11	+	PELI3	ENSG00000174516	66468833	66468904	152	223	0.65252	23.2582	16.6948	-4810.32	-4128.39	0	0	1.08273	1.10969e-12	4.74938e-08
25055	ENSG00000102312	chrX	+	PORCN	ENSG00000102312	48511366	48511487	172	293	0.773985	15.8926	8.63085	-3079.56	-2936.08	7.27176e-10	3.11224e-05	0.751658	1.64662e-55	7.04738e-51
25170	ENSG00000127603	chr1	+	MACF1	ENSG00000127603	39378461	39378523	117	179	1.20048	31.8441	39.1613	-6577.42	-6520.11	4.19364e-07	0.0179483	1.05137	3.13071e-08	0.00133991
25302	ENSG00000160352	chr19	+	ZNF714	ENSG00000160352	21083978	21084069	145	236	0.766083	51.1941	45.4396	-5076.63	-4670.85	5.55112e-16	2.37582e-11	1.13426	1.85511e-07	0.00793967
25305	ENSG00000099968	chr22	+	BCL2L13	ENSG00000099968	17655662	17655832	302	472	1.21279	71.3765	78.7098	-6573.66	-5361.81	0	0	0.945507	0.264133	1
25322	ENSG00000111247	chr12	+	RAD51AP1	ENSG00000111247	4545219	4545312	141	234	1.22016	11.7419	16.7384	-4421.35	-3057	0	0	1.32693	0.00233551	1
25323	ENSG00000111247	chr12	+	RAD51AP1	ENSG00000111247	4545782	4545832	141	191	1.36173	34.56	51.94	-5627	-4929.38	0	0	1.09613	1.20459e-21	5.15552e-17
25380	ENSG00000141002	chr16	+	TCF25	ENSG00000141002	89878461	89878627	215	381	1.21261	13.1526	12.9578	-8946.83	-6963.54	0	0	0.817843	9.47747e-41	4.05626e-36
25389	ENSG00000188130	chr22	-	MAPK12	ENSG00000188130	50256935	50256964	47	76	0.798108	57.7586	36.8966	-2873.51	-2754.54	8.17922e-09	0.000350062	0.784201	7.20703e-38	3.08454e-33
25544	ENSG00000161526	chr17	+	SAP30BP	ENSG00000161526	75705611	75705693	58	140	1.94446	6.54878	13.6748	-3128.62	-1630.84	0	0	1.07886	4.46656e-36	1.91164e-31
25568	ENSG00000091592	chr17	-	NLRP1	ENSG00000091592	5536851	5536940	91	180	0.741324	15.5581	15.1798	-3786.6	-3724.41	3.34275e-07	0.0143066	1.30254	6.82516e-36	2.9211e-31
25600	ENSG00000171953	chr17	-	ATPAF2	ENSG00000171953	18021422	18021663	115	356	1.58497	10.5546	15.6141	-6462.22	-5481.63	0	0	0.933737	8.64288e-16	3.69907e-11
25631	ENSG00000057663	chr6	-	ATG5	ENSG00000057663	106248150	106248244	117	211	1.20031	156.78	194.582	-6740.85	-6668.61	1.31097e-07	0.00561081	1.03548	0.00166653	1
25633	ENSG00000197021	chrX	-	CXorf40B	ENSG00000197021	149934377	149934568	132	323	1.7365	7.64921	12.6422	-4639.71	-3045.7	0	0	0.919883	8.42973e-09	0.000360784
25635	ENSG00000197021	chrX	-	CXorf40B	ENSG00000197021	149934377	149934573	132	328	1.7153	7.77551	12.6769	-5103.82	-4266.95	0	0	0.919883	8.42973e-09	0.000360784
25711	ENSG00000072736	chr16	+	NFATC3	ENSG00000072736	68214329	68214432	1007	1110	0.689294	14.8997	11.4595	-27527.9	-25366.4	0	0	1.11908	4.64667e-66	1.98873e-61
25731	ENSG00000112701	chr6	+	SENP6	ENSG00000112701	75622751	75622858	93	200	1.24691	21.5794	22.4735	-4001.09	-3479.4	0	0	0.839665	3.232e-63	1.38326e-58
25852	ENSG00000144362	chr2	+	PHOSPHO2	ENSG00000144362	169697361	169697531	32	202	0.722149	19.6137	23.049	-2934.63	-1994.92	0	0	1.63316	1.93246e-10	8.27076e-06
25880	ENSG00000115459	chr2	+	ELMOD3	ENSG00000115459	85377344	85377474	123	253	0.796048	30.0205	27.2974	-4484.6	-3884.88	0	0	1.33375	0.0226376	1
25882	ENSG00000115459	chr2	+	ELMOD3	ENSG00000115459	85371440	85371562	123	245	1.25807	17.5137	21.7104	-4882.1	-4766.18	4.33877e-09	0.000185695	0.991616	0.071438	1
25894	ENSG00000115459	chr2	+	ELMOD3	ENSG00000115459	85355076	85355170	109	203	0.571937	11.6773	7.92199	-2249.2	-1883.74	6.88338e-15	2.94602e-10	1.18535	0.0977089	1
25895	ENSG00000115459	chr2	+	ELMOD3	ENSG00000115459	85355555	85355716	94	255	1.25186	18.5714	20.9462	-6202.12	-4578.71	0	0	0.808095	0.000241741	1
25897	ENSG00000115459	chr2	+	ELMOD3	ENSG00000115459	85355555	85355598	94	137	1.27605	24.0388	27.7209	-5294.97	-4350.93	0	0	0.808095	0.000241741	1
25902	ENSG00000151883	chr5	+	PARP8	ENSG00000151883	50759643	50759732	37	126	1.27816	35.5393	31.2097	-2861.68	-2617.52	3.59734e-12	1.53963e-07	0.762723	8.38486e-46	3.58864e-41
25949	ENSG00000156345	chr9	-	CDK20	ENSG00000156345	87970568	87970630	123	185	1.74612	26.3656	35.3548	-4413.9	-3931.21	0	0	0.776958	8.85335e-35	3.78914e-30
25969	ENSG00000120837	chr12	-	NFYB	ENSG00000120837	104131754	104131838	93	177	2.02505	10.7738	22.5278	-4439.75	-3202.7	0	0	1.03921	0.000169064	1
26045	ENSG00000154582	chr8	-	TCEB1	ENSG00000154582	73964487	73964625	53	191	0.696258	98.7391	70.5918	-3955.72	-2736.56	0	0	1.20949	0.879608	1
26061	ENSG00000198625	chr1	+	MDM4	ENSG00000198625	204537459	204537497	55	93	1.61039	20.7895	37.4474	-2719.98	-2444.99	7.87814e-13	3.37177e-08	1.15554	1.60596e-31	6.87335e-27
26064	ENSG00000198625	chr1	+	MDM4	ENSG00000198625	204537430	204537497	55	122	1.63097	19.8607	36.1244	-3102.71	-2832.59	8.08908e-13	3.46205e-08	1.15554	1.60596e-31	6.87335e-27
26083	ENSG00000077782	chr8	-	FGFR1	ENSG00000077782	38429682	38429948	89	355	0.786592	54.8659	36.5576	-8264.18	-7822.75	1.11022e-16	4.75164e-12	0.85277	1.53846e-32	6.58444e-28
26172	ENSG00000105136	chr19	+	ZNF419	ENSG00000105136	57490147	57490185	265	303	1.57305	7.62281	11.6228	-4463.01	-3999.05	0	0	0.985536	0.703479	1
26193	ENSG00000183354	chr9	-	KIAA2026	ENSG00000183354	5944871	5944960	115	204	1.26416	15.2022	18.2996	-3576.43	-3212.87	5.88418e-15	2.51837e-10	1.03522	0.230184	1
26201	ENSG00000143393	chr1	-	PI4KB	ENSG00000143393	151326172	151326373	227	428	0.747941	57.4959	42.3566	-10614.2	-9035.67	0	0	0.994884	0.762767	1
26217	ENSG00000138092	chr2	+	CENPO	ENSG00000138092	24793852	24793965	356	469	1.2583	91.2478	116.808	-10265.2	-9915.49	3.10862e-15	1.33046e-10	1.02858	0.596165	1
26231	ENSG00000073350	chr17	+	LLGL2	ENSG00000073350	75574453	75574495	149	191	0.759059	14.4444	12.5873	-2325.64	-2110.51	1.31735e-11	5.63811e-07	1.1226	0.104932	1
26293	ENSG00000116001	chr2	-	TIA1	ENSG00000116001	70228344	70228462	87	205	1.22608	82.9294	79.8023	-4297.62	-3702.73	0	0	0.783608	8.67127e-36	3.71122e-31
26297	ENSG00000116001	chr2	-	TIA1	ENSG00000116001	70225328	70225393	75	140	1.37112	70.441	77.8	-4412.61	-3669.73	0	0	0.810168	6.54832e-121	2.80261e-116
26357	ENSG00000141279	chr17	+	NPEPPS	ENSG00000141279	47619278	47619322	155	199	2.37675	5.43939	11.6136	-4105.62	-2471.42	0	0	0.907452	6.4229e-18	2.74894e-13
26426	ENSG00000165533	chr14	+	TTC8	ENSG00000165533	88841425	88841514	159	248	1.27983	9.90262	10.9401	-3452.28	-3283.58	1.69349e-10	7.24797e-06	0.864643	1.81094e-32	7.75065e-28
26505	ENSG00000130803	chr19	+	ZNF317	ENSG00000130803	9157980	9158075	126	221	0.73675	85.786	75.1684	-5053.13	-4841.32	1.20818e-11	5.17088e-07	1.18577	7.24435e-120	3.10051e-115
26506	ENSG00000130803	chr19	+	ZNF317	ENSG00000130803	9157834	9158075	126	367	0.742449	37.0913	32.7192	-5431.59	-4052.09	0	0	1.18577	7.24435e-120	3.10051e-115
26507	ENSG00000196547	chr15	+	MAN2A2	ENSG00000196547	90916586	90916660	133	207	1.21915	11.3874	13.7838	-6565.91	-4999.06	0	0	0.952358	9.71775e-13	4.1591e-08
26553	ENSG00000090975	chr12	-	PITPNM2	ENSG00000090975	122991755	122991898	164	307	0.631499	14.5245	11.317	-6290.35	-5601.05	0	0	1.20238	5.38385e-76	2.30423e-71
26648	ENSG00000167220	chr18	-	HDHD2	ENSG00000167220	47137235	47137296	110	171	1.35679	15.3607	24.4699	-3671.07	-2996.87	0	0	1.17998	2.10836e-07	0.00902357
26796	ENSG00000171055	chr2	-	FEZ2	ENSG00000171055	36560785	36560865	75	155	1.54854	9.70417	12.4	-6584.99	-5590.59	0	0	0.85191	1.61655e-73	6.91867e-69
26843	ENSG00000174796	chr4	+	THAP6	ENSG00000174796	75515433	75515532	47	146	0.728088	32.1852	22.8855	-4350.03	-3906.61	1.11022e-16	4.75164e-12	0.902409	0.0252445	1
26888	ENSG00000196756	chr20	-	SNHG17	ENSG00000196756	38425935	38426052	92	209	0.797985	84.2621	75.0427	-5328.56	-4012.11	0	0	1.12423	5.67857e-75	2.43037e-70
26890	ENSG00000196756	chr20	-	SNHG17	ENSG00000196756	38427680	38427766	84	170	1.25639	41.2946	58.4225	-4532.78	-3684.47	0	0	1.12199	6.423e-46	2.74898e-41
26919	ENSG00000101104	chr20	+	PABPC1L	ENSG00000101104	44933057	44933185	266	394	0.767755	61.7526	61.9792	-6665.39	-6284.75	1.11022e-15	4.75164e-11	1.26237	8.2741e-15	3.54123e-10
27138	ENSG00000168397	chr2	+	ATG4B	ENSG00000168397	241653307	241653369	71	133	0.681616	27.0968	17.4677	-4078.99	-3046	0	0	0.948128	9.94349e-10	4.25572e-05
27201	ENSG00000184661	chr8	+	CDCA2	ENSG00000184661	25472113	25472184	84	155	1.2709	12.7512	13.8826	-5874.8	-4990.95	0	0	0.885537	1.76757e-76	7.56504e-72
27550	ENSG00000140386	chr15	-	SCAPER	ENSG00000140386	76862416	76862533	70	187	1.20245	16.8746	18.4644	-3029.61	-2964.19	3.68473e-07	0.0157703	0.992871	0.520338	1
27616	ENSG00000198160	chr1	+	MIER1	ENSG00000198160	66928890	66928963	100	173	1.33206	13.6849	17.0594	-2940.99	-2329.59	0	0	0.9173	0.00438877	1
27619	ENSG00000198160	chr1	+	MIER1	ENSG00000198160	66928887	66928963	100	176	1.336	13.5175	16.8947	-2981.1	-2393.31	0	0	0.9173	0.00438877	1
27629	ENSG00000137601	chr4	-	NEK1	ENSG00000137601	169555720	169555851	102	233	1.34729	14.3461	13.6667	-4927.1	-4545.89	1.55431e-15	6.6523e-11	0.685979	3.02227e-75	1.2935e-70
27639	ENSG00000128829	chr15	+	EIF2AK4	ENSG00000128829	39985805	39985888	69	152	0.79969	71.1285	43.8233	-4116.51	-3990.68	3.13676e-09	0.00013425	0.774939	5.57302e-32	2.3852e-27
27655	ENSG00000196189	chr1	+	SEMA4A	ENSG00000196189	156158388	156158486	62	160	0.652812	11.9864	3.06463	-2046.13	-1823.85	8.05189e-12	3.44613e-07	0.420483	4.8442e-111	2.07327e-106
27681	ENSG00000272419	chr1	-	RP11-403I13.8	ENSG00000272419	145214677	145214731	243	297	0.567609	11.3148	7.77778	-4367.08	-2864.62	0	0	1.2723	4.58935e-05	1
27754	ENSG00000101558	chr18	+	VAPA	ENSG00000101558	9944924	9945058	80	214	1.27503	41.8856	53.6866	-7415.51	-6433.86	0	0	1.00627	0.213416	1
27805	ENSG00000228106	chr1	+	RP11-452F19.3	ENSG00000228106	222827428	222827601	89	262	0.777818	11.8998	9.1869	-3693.15	-3278.05	4.44089e-16	1.90066e-11	0.992764	0.86114	1
27822	ENSG00000165948	chr14	+	IFI27L1	ENSG00000165948	94097495	94097678	109	292	0.585741	14.8834	12.3916	-4299.95	-3548.22	0	0	1.42722	1.26578e-12	5.41741e-08
27827	ENSG00000165948	chr14	+	IFI27L1	ENSG00000165948	94097492	94097678	78	264	0.575414	14.7885	12.3172	-3897.61	-2995.76	0	0	1.44206	3.36211e-32	1.43895e-27
28056	ENSG00000147133	chrX	+	TAF1	ENSG00000147133	71459150	71459251	125	226	1.49027	16.1254	26.2904	-5964.13	-5294.98	0	0	1.07913	6.65407e-12	2.84788e-07
28114	ENSG00000120334	chr1	-	CENPL	ENSG00000120334	173806459	173806576	542	659	0.735777	11.5527	9.30199	-13592.9	-11982.2	0	0	1.11826	6.28871e-70	2.69151e-65
28116	ENSG00000120334	chr1	-	CENPL	ENSG00000120334	173806439	173806576	542	679	0.767443	11.2628	9.45499	-13795.9	-12079.6	0	0	1.11826	6.28871e-70	2.69151e-65
28166	ENSG00000181852	chr12	-	RNF41	ENSG00000181852	56212996	56213077	271	352	1.27932	25.0453	28.5226	-7916.58	-7156.48	0	0	0.883706	6.64585e-88	2.84436e-83
28203	ENSG00000122359	chr10	-	ANXA11	ENSG00000122359	80180941	80181136	48	243	0.765278	21.0137	15.8803	-3774.61	-2664.73	0	0	0.966627	0.88391	1
28226	ENSG00000138621	chr15	+	PPCDC	ENSG00000138621	75044386	75044514	95	223	0.769996	43.2891	33.3516	-5850.51	-5620.13	2.95775e-12	1.26589e-07	0.993552	0.860262	1
28322	ENSG00000188243	chr13	-	COMMD6	ENSG00000188243	75527813	75527851	203	241	1.36164	8.31579	13.2719	-6905.85	-5214.18	0	0	1.13196	0.000140868	1
28434	ENSG00000101474	chr20	-	APMAP	ENSG00000101474	24964375	24964398	1097	1120	1.28211	12.4783	16.3623	-19490	-14572.9	0	0	1.00241	0.040829	1
28505	ENSG00000175662	chr17	-	TOM1L2	ENSG00000175662	17893661	17893810	134	283	1.25328	14.5951	17.1745	-4121.56	-4053.25	1.89916e-07	0.00812823	0.951995	5.67147e-05	1
28508	ENSG00000142208	chr14	-	AKT1	ENSG00000142208	104771722	104771816	102	196	0.612643	11.773	5.70567	-4335.17	-2277.27	0	0	0.785662	2.40023e-51	1.02727e-46
28612	ENSG00000144395	chr2	+	CCDC150	ENSG00000144395	196677115	196677192	177	254	1.51095	7.75758	17.2208	-4161.91	-3868.24	1.36224e-13	5.83027e-09	1.50921	3.78094e-230	1.6182e-225
28622	ENSG00000122507	chr7	+	BBS9	ENSG00000122507	33352859	33352873	102	116	1.28383	15.5952	13.9524	-3193.26	-2835.72	9.21485e-15	3.94386e-10	0.711155	6.68129e-74	2.85953e-69
28633	ENSG00000133943	chr14	+	C14orf159	ENSG00000133943	91145221	91145313	220	312	1.29134	41.6558	53.8188	-4054.72	-3325.15	0	0	0.993715	0.995015	1
28838	ENSG00000116793	chr1	-	PHTF1	ENSG00000116793	113738110	113738268	156	314	1.21872	38.0211	51.9409	-5509.87	-5447.47	2.96455e-07	0.012688	1.12148	2.92456e-10	1.25168e-05
28860	ENSG00000177697	chr11	+	CD151	ENSG00000177697	834530	834591	74	135	1.22203	41.6284	62.0219	-2883.45	-2070.76	0	0	1.23244	0.00427341	1
28905	ENSG00000143321	chr1	-	HDGF	ENSG00000143321	156744501	156744570	185	254	1.40063	39.6232	45.285	-8680.61	-5757.46	0	0	0.821774	5.20549e-79	2.2279e-74
28953	ENSG00000128923	chr15	+	FAM63B	ENSG00000128923	58831774	58831916	102	244	0.651162	19.0915	10.3685	-4320.27	-4085.37	2.10143e-12	8.99391e-08	0.865936	8.87945e-12	3.80032e-07
28978	ENSG00000130429	chr7	+	ARPC1B	ENSG00000130429	99377338	99377439	51	152	1.43769	25.6337	43.4389	-4068.21	-3059.56	0	0	1.1955	4.31479e-05	1
28979	ENSG00000130429	chr7	+	ARPC1B	ENSG00000130429	99377358	99377455	51	148	1.33802	28.0893	44.4124	-4004.58	-3052.38	0	0	1.1955	4.31479e-05	1
28980	ENSG00000130429	chr7	+	ARPC1B	ENSG00000130429	99377358	99377439	51	132	1.38662	28.7284	47	-3853.52	-2903.46	0	0	1.1955	4.31479e-05	1
28981	ENSG00000130429	chr7	+	ARPC1B	ENSG00000130429	99377338	99377455	51	168	1.38654	25.5271	41.7806	-4237.42	-3223.13	0	0	1.1955	4.31479e-05	1
28983	ENSG00000130429	chr7	+	ARPC1B	ENSG00000130429	99377334	99377439	74	179	1.43993	24.8127	42.0794	-4066.6	-3109.84	0	0	1.19268	0.00252348	1
28995	ENSG00000131042	chr19	-	LILRB2	ENSG00000131042	54276381	54276456	37	112	0.503066	10.3511	3.70222	-2245.01	-1896.39	1.60982e-14	6.88988e-10	0.595629	1.13452e-54	4.85562e-50
29042	ENSG00000104320	chr8	-	NBN	ENSG00000104320	89981953	89982002	148	197	1.39067	19.932	28.551	-5613.13	-4710.26	0	0	1.03996	1.68037e-09	7.19181e-05
29052	ENSG00000167085	chr17	-	PHB	ENSG00000167085	49414242	49414333	114	205	0.717519	55.7326	38.1172	-4395.87	-2701.89	0	0	0.925645	0.470086	1
29075	ENSG00000196792	chr14	-	STRN3	ENSG00000196792	30929201	30929311	140	250	0.76004	15.6	10.8606	-5028.75	-4612.85	3.33067e-16	1.42549e-11	0.953455	0.0901421	1
29077	ENSG00000196792	chr14	-	STRN3	ENSG00000196792	30918966	30919106	133	273	1.35038	14.7262	14.7452	-4788.97	-4189.77	0	0	0.730346	1.31318e-07	0.00562027
29107	ENSG00000092841	chr12	+	MYL6	ENSG00000092841	56160626	56160670	77	121	0.521536	247.136	119.977	-6204.57	-4577.51	0	0	0.936917	0.0527601	1
29290	ENSG00000173230	chr3	-	GOLGB1	ENSG00000173230	121722262	121722378	113	229	1.24387	21.3621	19.3333	-4327.36	-4138.77	3.81237e-11	1.63166e-06	0.768251	7.91605e-139	3.38799e-134
29294	ENSG00000173230	chr3	-	GOLGB1	ENSG00000173230	121719646	121719768	113	235	0.616426	13.735	7.07923	-3640.6	-3152.74	0	0	0.839082	6.91857e-30	2.96108e-25
29296	ENSG00000173230	chr3	-	GOLGB1	ENSG00000173230	121719646	121719753	113	220	0.575656	14.4268	6.96573	-3128.78	-1938.35	0	0	0.839082	6.91857e-30	2.96108e-25
29298	ENSG00000159788	chr4	+	RGS12	ENSG00000159788	3386416	3386437	116	137	0.415492	43.7143	5.03175	-2771.72	-2560.49	1.23287e-11	5.27656e-07	0.291523	9.14502e-102	3.91398e-97
29304	ENSG00000135541	chr6	-	AHI1	ENSG00000135541	135495814	135495898	63	147	0.794611	12.4008	9.25794	-2551.91	-2129.15	7.77156e-16	3.32615e-11	0.948897	0.0953179	1
29353	ENSG00000172175	chr18	+	MALT1	ENSG00000172175	58710921	58710953	96	128	0.730233	27.4583	20.4583	-2368.77	-1986.7	7.66054e-15	3.27863e-10	1.01935	0.59963	1
29410	ENSG00000136758	chr10	-	YME1L1	ENSG00000136758	27147498	27147668	162	332	0.789345	25.2275	18.0569	-7979.42	-6399.73	0	0	0.932611	2.28367e-06	0.0977388
29566	ENSG00000139737	chr13	+	SLAIN1	ENSG00000139737	77743016	77743165	139	288	0.638049	34.7159	19.9239	-6976.91	-5560.98	0	0	0.885442	1.42889e-41	6.11552e-37
29598	ENSG00000008311	chr7	-	AASS	ENSG00000008311	122082788	122082891	95	198	1.68125	11.5566	15.4401	-5363.88	-4336.78	0	0	0.852694	1.75889e-23	7.52789e-19
29615	ENSG00000165689	chr9	-	SDCCAG3	ENSG00000165689	136408999	136409067	112	180	1.34627	29.6814	38.9853	-5443.59	-5117.15	2.62013e-14	1.12139e-09	0.977477	0.612281	1
29742	ENSG00000135953	chr2	-	MFSD9	ENSG00000135953	102732024	102732138	43	157	0.715157	11.8129	9.1345	-2981.49	-2674.13	1.06914e-13	4.57583e-09	1.03516	0.0334633	1
29768	ENSG00000100711	chr14	+	ZFYVE21	ENSG00000100711	103729793	103729846	91	144	0.787394	11.8365	9.43396	-4190.01	-3646.96	0	0	0.988754	0.90443	1
29778	ENSG00000197622	chr1	-	CDC42SE1	ENSG00000197622	151056656	151056786	316	446	1.47343	12.5128	17.2974	-9893.07	-7341.82	0	0	0.956902	0.0995752	1
29779	ENSG00000197622	chr1	-	CDC42SE1	ENSG00000197622	151056651	151056786	316	451	1.43709	12.6741	17.121	-8633.27	-5785.62	0	0	0.961883	0.0153832	1
29885	ENSG00000197530	chr1	+	MIB2	ENSG00000197530	1625546	1625653	142	249	1.27663	20.5763	19.2897	-4082.28	-4007.29	1.10844e-07	0.00474403	0.744905	7.95046e-84	3.40272e-79
29894	ENSG00000111653	chr12	-	ING4	ENSG00000111653	6656727	6656798	166	237	1.21024	70.8779	87.3286	-4300.4	-3409.61	0	0	1.08524	0.286549	1
29910	ENSG00000112305	chr6	+	SMAP1	ENSG00000112305	70791689	70791769	75	155	0.710251	13.9458	10.6042	-3264.32	-2693.26	0	0	1.06878	8.77686e-17	3.75641e-12
29946	ENSG00000132507	chr17	+	EIF5A	ENSG00000132507	7308481	7308575	139	233	0.659367	21.2518	13.1064	-7572.08	-5193.15	0	0	0.858119	0.549406	1
29958	ENSG00000126768	chrX	-	TIMM17B	ENSG00000126768	48895352	48895501	63	212	1.24986	32.6264	42.0895	-5479.03	-4651.21	0	0	1.04288	0.00862986	1
29960	ENSG00000126768	chrX	-	TIMM17B	ENSG00000126768	48895352	48895454	63	165	1.23723	32.9837	41.8922	-4815.74	-3918.46	0	0	1.04288	0.00862986	1
29962	ENSG00000126768	chrX	-	TIMM17B	ENSG00000126768	48895352	48895972	63	683	1.24935	10.2871	13.3548	-8152.82	-6360.33	0	0	1.04288	0.00862986	1
30006	ENSG00000105879	chr7	+	CBLL1	ENSG00000105879	107752545	107752617	167	239	1.72288	6.50926	10.7917	-5330.47	-3913.23	0	0	1.02303	0.6963	1
30053	ENSG00000133226	chr1	+	SRRM1	ENSG00000133226	24647079	24647208	122	251	0.708617	23.124	14.8734	-7307.66	-5327.28	0	0	0.916255	9.75637e-16	4.17563e-11
30133	ENSG00000108262	chr17	-	GIT1	ENSG00000108262	29578962	29578988	48	74	1.4344	10.8077	15.4615	-2074.09	-1271.93	0	0	1.00749	0.159184	1
30156	ENSG00000103064	chr16	+	SLC7A6	ENSG00000103064	68287323	68287435	558	670	1.23267	10.5625	10.2024	-12747.7	-10872.4	0	0	0.818739	1.74593e-187	7.4724e-183
30265	ENSG00000063761	chr14	+	ADCK1	ENSG00000063761	77887091	77887249	203	361	0.759592	15.1371	14.5169	-5737.45	-5658.03	4.95987e-08	0.00212277	1.26943	4.5322e-27	1.93973e-22
30266	ENSG00000063761	chr14	+	ADCK1	ENSG00000063761	77859076	77859279	83	286	1.31833	10.5452	14.3498	-4782.01	-4549.98	2.26386e-12	9.68908e-08	1.11887	3.74672e-06	0.160356
30274	ENSG00000108021	chr10	+	FAM208B	ENSG00000108021	5712394	5712539	133	278	1.34447	22.6046	25.4713	-4858.76	-4686.96	1.01332e-10	4.3369e-06	0.828105	1.40682e-06	0.0602104
30309	ENSG00000270647	chr17	+	TAF15	ENSG00000270647	35809972	35810063	92	183	0.677008	16.4505	12.1099	-3327.13	-2514.56	0	0	1.09297	0.128254	1
30387	ENSG00000145833	chr5	+	DDX46	ENSG00000145833	134790106	134790222	78	194	0.309113	11.4885	3.29885	-3971.83	-2107.83	0	0	0.917382	5.20712e-28	2.22859e-23
30405	ENSG00000165029	chr9	-	ABCA1	ENSG00000165029	104903614	104903771	93	250	0.6153	18.7919	13.2272	-4847.96	-4528.12	2.19824e-14	9.40825e-10	1.10653	3.0682e-06	0.131316
30411	ENSG00000063601	chrX	+	MTMR1	ENSG00000063601	150751030	150751240	113	323	0.424969	10.6048	4.76825	-6610.31	-4655.78	0	0	1.08428	8.32272e-44	3.56204e-39
30414	ENSG00000063601	chrX	+	MTMR1	ENSG00000063601	150712342	150712365	105	128	1.57137	24.0725	38.7246	-3240.37	-2820.53	8.88178e-16	3.80131e-11	1.0214	0.422112	1
30497	ENSG00000087157	chr17	+	PGS1	ENSG00000087157	78396308	78396385	151	228	1.23791	52.8745	65.9827	-5381.13	-5271.49	8.0842e-09	0.000345996	1.01469	0.175549	1
30511	ENSG00000124164	chr20	+	VAPB	ENSG00000124164	58434602	58434705	152	255	0.756917	69.5469	52.2104	-5362.3	-5207.08	3.35863e-10	1.43746e-05	0.968008	0.481763	1
30625	ENSG00000155329	chr5	-	ZCCHC10	ENSG00000155329	133022841	133022906	161	226	0.799547	101.303	91.6051	-4612.96	-3185.05	0	0	1.11549	2.90191e-06	0.124199
30632	ENSG00000198000	chr9	-	NOL8	ENSG00000198000	92323236	92323351	78	193	1.2136	14.1652	16.9391	-3628.8	-3006.44	0	0	0.969216	6.66809e-07	0.0285388
30646	ENSG00000198000	chr9	-	NOL8	ENSG00000198000	92319943	92320137	135	329	1.35102	12.8832	14.4399	-5865.74	-4550.4	0	0	0.871609	5.56991e-40	2.38386e-35
30660	ENSG00000198000	chr9	-	NOL8	ENSG00000198000	92319943	92320379	135	571	1.73422	9.08639	13.0956	-8220.99	-6944.18	0	0	0.871609	5.56991e-40	2.38386e-35
30733	ENSG00000072858	chr3	+	SIDT1	ENSG00000072858	113607041	113607114	66	139	0.539694	10.1689	5.26941	-2917.35	-2284.77	0	0	0.91991	1.3e-11	5.56389e-07
30751	ENSG00000134697	chr1	-	GNL2	ENSG00000134697	37581342	37581545	128	331	1.66645	17.2151	26.5353	-7407.38	-6034.03	0	0	0.932135	8.02113e-13	3.43296e-08
30763	ENSG00000129197	chr17	+	RPAIN	ENSG00000129197	5428071	5428211	63	203	0.797679	194.155	160.914	-10142.5	-9800.53	5.77316e-15	2.47085e-10	0.993902	0.0621972	1
30768	ENSG00000159023	chr1	+	EPB41	ENSG00000159023	29058589	29058645	208	264	0.43569	17.7024	7.09524	-5372.12	-3511.83	0	0	0.701668	0.131113	1
30770	ENSG00000159023	chr1	+	EPB41	ENSG00000159023	29060422	29060484	208	270	0.452629	57.1613	25.0108	-8353.96	-6266.14	0	0	0.972637	0.000294412	1
30927	ENSG00000115904	chr2	-	SOS1	ENSG00000115904	38989270	38989314	118	162	0.720994	32.8106	22.6439	-6454.22	-5918.38	0	0	0.979168	1.94169e-11	8.31026e-07
30972	ENSG00000182718	chr15	-	ANXA2	ENSG00000182718	60397258	60397338	147	227	0.762509	28.2458	24.2167	-2547.34	-1704.41	0	0	1.52187	0.424785	1
31034	ENSG00000171617	chr5	-	ENC1	ENSG00000171617	74637565	74637701	1814	1950	0.785337	10.9436	5.82598	-40853.2	-38664.8	0	0	0.681687	1.18164e-119	5.05732e-115
31055	ENSG00000131051	chr20	-	RBM39	ENSG00000131051	35734186	35734257	194	265	1.60188	20.5493	32.9859	-6387.66	-4593.02	0	0	1.02485	0.0334255	1
31096	ENSG00000180098	chr1	+	TRNAU1AP	ENSG00000180098	28561113	28561260	99	246	1.34689	21.4875	22.3719	-4525.61	-3779	0	0	0.767832	1.38029e-111	5.90751e-107
31107	ENSG00000213923	chr22	-	CSNK1E	ENSG00000213923	38295387	38295447	192	252	2.02173	50.3056	81.1944	-7635.6	-6034.95	0	0	0.803267	1.80875e-37	7.74129e-33
31277	ENSG00000035115	chr2	-	SH3YL1	ENSG00000035115	224864	224920	848	904	0.620278	12.8036	7.45833	-10295.5	-9932.2	8.88178e-16	3.80131e-11	0.965026	0.00116403	1
31284	ENSG00000167107	chr17	+	ACSF2	ENSG00000167107	50464526	50464599	76	149	1.62433	12.5114	21.2329	-3858.63	-3295.22	0	0	1.03817	0.149703	1
31294	ENSG00000113456	chr5	-	RAD1	ENSG00000113456	34913927	34914026	108	207	1.69312	10.0135	16.468	-7680.66	-6418.74	0	0	0.933908	0.477688	1
31382	ENSG00000108474	chr17	+	PIGL	ENSG00000108474	16316681	16316712	67	98	1.29807	19.4731	20.6989	-3074.01	-2906.08	2.42398e-10	1.03744e-05	0.842394	1.38266e-34	5.91764e-30
31400	ENSG00000168803	chr15	+	ADAL	ENSG00000168803	43334945	43335170	123	348	0.602713	12.9037	11.3333	-5268.69	-5010.96	4.9738e-13	2.12874e-08	1.49027	4.16174e-123	1.78118e-118
31448	ENSG00000184787	chr21	-	UBE2G2	ENSG00000184787	44774721	44774820	140	239	0.754401	39.2222	36.1077	-6331.57	-5237.99	0	0	1.23845	1.07958e-135	4.6205e-131
31464	ENSG00000162613	chr1	-	FUBP1	ENSG00000162613	77969022	77969084	38	100	0.665633	14.3118	9.46774	-3373.67	-2473.65	0	0	0.990035	0.5055	1
31532	ENSG00000130304	chr19	+	SLC27A1	ENSG00000130304	17488848	17488939	69	160	0.680761	32.0476	16.2674	-3434.58	-3292.45	1.05325e-09	4.50781e-05	0.807384	2.58247e-48	1.10527e-43
31754	ENSG00000117335	chr1	+	CD46	ENSG00000117335	207790253	207790345	63	155	0.753913	62.663	49.7319	-31674.7	-30407.9	0	0	1.02856	5.08106e-07	0.0217464
31841	ENSG00000072849	chr17	-	DERL2	ENSG00000072849	5481296	5481389	195	288	1.24404	126.527	158.079	-6574.54	-6402.88	1.0668e-10	4.5658e-06	1.03663	0.797612	1
31918	ENSG00000133961	chr14	-	NUMB	ENSG00000133961	73316390	73316422	74	106	0.320356	16.8854	6.07292	-2811.77	-1798.83	0	0	1.11356	9.36914e-49	4.0099e-44
31929	ENSG00000133961	chr14	-	NUMB	ENSG00000133961	73279281	73279424	2083	2226	1.21509	29.6503	33.9254	-34970	-34398.8	0	0	0.907774	2.56927e-12	1.09962e-07
31957	ENSG00000073584	chr17	-	SMARCE1	ENSG00000073584	40639981	40640078	80	177	1.28103	10.6186	12.9588	-5047.9	-3826.21	0	0	0.95344	2.82267e-21	1.20807e-16
31993	ENSG00000160613	chr11	-	PCSK7	ENSG00000160613	117207654	117207735	93	174	1.31819	7.53086	10.2263	-3964.22	-3321.15	0	0	1.03205	0.0632566	1
32014	ENSG00000152520	chr13	+	PAN3	ENSG00000152520	28197185	28197346	70	231	1.20535	41.8012	47.7288	-5916.86	-5329.52	0	0	0.967827	1.15025e-11	4.92294e-07
32194	ENSG00000154016	chr17	-	GRAP	ENSG00000154016	19030376	19030443	168	235	1.67971	9.83085	17.0547	-6254.58	-4943.7	0	0	1.03576	0.107221	1
32197	ENSG00000172765	chr3	-	TMCC1	ENSG00000172765	129880309	129880559	52	302	1.54254	43.932	52.004	-4489.09	-2219.01	0	0	0.720855	0.00131186	1
32219	ENSG00000178035	chr3	-	IMPDH2	ENSG00000178035	49025995	49026066	143	214	0.616613	34.0751	24.0939	-6359	-4180.46	0	0	1.16345	1.78048e-62	7.62029e-58
32228	ENSG00000170325	chr11	-	PRDM10	ENSG00000170325	129912124	129912225	180	281	0.738281	43.1485	33.3927	-8689.95	-8497.1	1.51937e-11	6.50277e-07	1.04072	2.9643e-16	1.26869e-11
32232	ENSG00000136856	chr9	+	SLC2A8	ENSG00000136856	127402557	127402753	99	295	0.752194	17.9405	9.71088	-5114.15	-4838.72	2.20046e-13	9.41776e-09	0.729126	3.45069e-39	1.47686e-34
32301	ENSG00000173818	chr17	+	ENDOV	ENSG00000173818	80421828	80421962	171	305	0.784709	15.6667	11.3831	-4598.34	-4041.01	0	0	0.876113	1.7693e-14	7.57244e-10
32406	ENSG00000197782	chr19	-	ZNF780A	ENSG00000197782	40090166	40090235	53	122	1.54688	18.942	25.372	-1851.24	-1326.53	0	0	0.953155	0.30654	1
32592	ENSG00000143774	chr1	+	GUK1	ENSG00000143774	228141626	228141829	164	367	1.4266	19.5829	22.6453	-7715.55	-6592.77	0	0	0.837219	0.00697018	1
32598	ENSG00000177410	chr20	+	ZFAS1	ENSG00000177410	49281752	49281818	61	127	0.644648	38.3384	37.4697	-5635.21	-4350.96	0	0	1.49026	2.29676e-14	9.82988e-10
32619	ENSG00000128641	chr2	+	MYO1B	ENSG00000128641	191402632	191402718	86	172	0.753925	28.3798	7.05039	-2811	-2605	2.26084e-11	9.67615e-07	0.332726	5.33368e-189	2.28276e-184
32620	ENSG00000128641	chr2	+	MYO1B	ENSG00000128641	191400749	191400835	86	172	0.694457	23.1434	4.46124	-2624.85	-2137.83	0	0	0.28995	7.82013e-99	3.34694e-94
32621	ENSG00000129315	chr12	-	CCNT1	ENSG00000129315	48695999	48696162	70	233	1.208	66.8793	81.3108	-4576.74	-4369.06	1.72851e-11	7.39783e-07	0.995382	0.388394	1
32713	ENSG00000204463	chr6	-	BAG6	ENSG00000204463	31644307	31644414	112	219	1.33401	336.726	450.305	-6171.41	-5391.76	0	0	1.01146	0.534	1
32812	ENSG00000126746	chr12	-	ZNF384	ENSG00000126746	6677167	6677259	224	316	0.781728	16.3841	14.587	-11467.5	-9423.23	0	0	1.1384	4.25509e-66	1.82114e-61
32863	ENSG00000013375	chr6	-	PGM3	ENSG00000013375	83190809	83191014	184	389	1.21898	55.0715	67.0797	-7150.7	-5810.9	0	0	1.05462	0.943948	1
32904	ENSG00000152465	chr10	-	NMT2	ENSG00000152465	15140987	15141029	144	186	1.23853	15.873	14.8968	-4531.69	-4046.14	0	0	0.7214	4.69537e-109	2.00957e-104
32952	ENSG00000110888	chr12	-	CAPRIN2	ENSG00000110888	30719079	30719225	168	314	1.29841	13.8082	15.8265	-4577.83	-4366.02	7.79632e-12	3.33675e-07	0.824989	0.00108688	1
32959	ENSG00000172725	chr11	-	CORO1B	ENSG00000172725	67440702	67440836	104	238	2.25987	7.77861	10.1244	-4839.37	-3140.86	0	0	0.607924	1.24752e-189	5.33924e-185
32981	ENSG00000168883	chr2	+	USP39	ENSG00000168883	85645814	85645899	135	220	0.751151	12.3294	10.3373	-5349.41	-3790.61	0	0	1.12057	2.83478e-34	1.21326e-29
33094	ENSG00000118096	chr11	-	IFT46	ENSG00000118096	118557738	118557890	139	291	0.430613	14.5614	6.6886	-5084.09	-3716.99	0	0	1.0813	1.57625e-06	0.067462
33177	ENSG00000101247	chr20	+	NDUFAF5	ENSG00000101247	13814418	13814515	60	157	1.43744	21.1924	24.1821	-3429.91	-3101.18	3.93019e-14	1.68208e-09	0.808639	3.26417e-49	1.39703e-44
33185	ENSG00000120899	chr8	+	PTK2B	ENSG00000120899	27445794	27445919	65	190	0.70486	186.485	152.029	-6385.05	-5607.8	0	0	1.16589	1.85799e-84	7.95202e-80
33208	ENSG00000163702	chr3	+	IL17RC	ENSG00000163702	9918500	9918609	152	261	0.735561	19.3486	13.4006	-4420.44	-4273.29	5.00687e-10	2.14289e-05	0.932292	9.48462e-07	0.0405932
33406	ENSG00000165219	chr9	+	GAPVD1	ENSG00000165219	125295458	125295574	48	164	0.706708	22.3851	16.092	-5314.95	-4800.42	0	0	0.998923	0.201527	1
33433	ENSG00000147852	chr9	+	VLDLR	ENSG00000147852	2651415	2651498	146	229	1.26512	20.5904	19.9598	-5441.01	-4330	0	0	0.794126	5.36846e-107	2.29765e-102
33547	ENSG00000151849	chr13	-	CENPJ	ENSG00000151849	24886234	24886385	64	215	1.33385	34.8742	46.9294	-4554.35	-4117.97	2.22045e-16	9.50329e-12	1.02351	1.2897e-05	0.55198
33558	ENSG00000065559	chr17	+	MAP2K4	ENSG00000065559	12081356	12081530	131	305	1.44417	46.182	56.408	-6234.22	-5971.54	4.51972e-13	1.93439e-08	0.855505	1.68054e-09	7.19256e-05
33690	ENSG00000100325	chr22	-	ASCC2	ENSG00000100325	29833541	29833614	97	170	0.655736	13.8904	9.97717	-3544.53	-2697.24	0	0	1.16378	0.000147508	1
33714	ENSG00000165501	chr14	+	LRR1	ENSG00000165501	49603552	49603618	98	164	0.765035	21.6818	18.7374	-15258.7	-13434.9	0	0	1.0762	2.25941e-19	9.67004e-15
33743	ENSG00000150433	chr11	-	TMEM218	ENSG00000150433	125102132	125102302	102	272	0.795619	48.9608	41.0647	-4134.25	-2071.14	0	0	1.03823	0.000598114	1
33863	ENSG00000125457	chr17	-	MIF4GD	ENSG00000125457	75269347	75269469	109	231	1.20694	10.0765	9.55738	-4944.65	-3508.59	0	0	0.791383	1.81878e-45	7.7842e-41
33892	ENSG00000131381	chr3	-	RBSN	ENSG00000131381	15082367	15082608	70	311	1.35635	18.3181	20.0636	-5791.74	-5710.74	4.85586e-08	0.00207826	0.854475	8.4463e-15	3.61493e-10
33981	ENSG00000111300	chr12	-	NAA25	ENSG00000111300	112049483	112049611	151	279	0.767181	23.7865	18.6771	-5853.32	-5149.45	0	0	1.02655	0.00012531	1
34052	ENSG00000101844	chrX	+	ATG4A	ENSG00000101844	108128781	108128852	110	181	0.775293	51.9718	49.4272	-4107.3	-4022.31	6.44126e-08	0.0027568	1.21788	7.43189e-41	3.18077e-36
34057	ENSG00000176915	chr12	-	ANKLE2	ENSG00000176915	132741809	132741891	66	148	2.20856	11.8862	25.4431	-4522.32	-3296.88	0	0	0.957317	1.93883e-10	8.29801e-06
34068	ENSG00000214021	chr3	+	TTLL3	ENSG00000214021	9816074	9816202	97	225	1.40853	14.4635	10.1172	-3820.57	-3479.19	1.22125e-14	5.22681e-10	0.53077	1.33762e-69	5.72487e-65
34071	ENSG00000214021	chr3	+	TTLL3	ENSG00000214021	9818822	9818920	114	212	1.25998	16.3265	10.6667	-4699.97	-4245.38	1.11022e-16	4.75164e-12	0.514452	6.69564e-128	2.86567e-123
34091	ENSG00000152683	chr2	+	SLC30A6	ENSG00000152683	32171287	32171373	39	125	1.31117	36.9109	44.624	-2687.79	-2220.02	1.11022e-16	4.75164e-12	1.09417	0.540454	1
34103	ENSG00000152683	chr2	+	SLC30A6	ENSG00000152683	32197318	32197392	94	168	1.22421	21.545	28.5676	-4040.36	-3380.55	0	0	1.07601	6.73398e-15	2.88207e-10
34122	ENSG00000139684	chr13	-	ESD	ENSG00000139684	46790597	46790661	88	152	1.7991	5.36979	10.5729	-4134.7	-2549.53	0	0	1.12591	1.70949e-49	7.31644e-45
34124	ENSG00000062194	chr5	+	GPBP1	ENSG00000062194	57221376	57221396	119	139	1.24214	49.7667	65.2	-4965.42	-4296.81	0	0	1.05303	2.22466e-08	0.000952134
34185	ENSG00000164258	chr5	+	NDUFS4	ENSG00000164258	53604807	53604895	78	166	0.600288	12.1364	7.80682	-5684.59	-3665.85	0	0	1.05693	3.63919e-15	1.55754e-10
34189	ENSG00000164576	chr5	+	SAP30L	ENSG00000164576	154452456	154452495	122	161	1.38389	14.6068	17.4359	-3886.63	-2421.49	0	0	0.867823	3.19308e-16	1.3666e-11
34202	ENSG00000031003	chr5	-	FAM13B	ENSG00000031003	137956477	137956542	210	275	1.44952	19.6103	29.9949	-6618.21	-5982.38	0	0	1.088	5.39139e-05	1
34236	ENSG00000177565	chr3	-	TBL1XR1	ENSG00000177565	177160871	177160988	75	192	0.614317	29.302	18.2137	-3653.55	-2697.42	0	0	1.073	0.707707	1
34257	ENSG00000185324	chr16	+	CDK10	ENSG00000185324	89687589	89687815	107	333	1.28607	32.5959	46.3083	-6086.47	-5545.08	0	0	1.10772	0.00324538	1
34266	ENSG00000177058	chr5	-	SLC38A9	ENSG00000177058	55702739	55702894	146	301	0.6593	13.0796	9.6	-5122.92	-4075.97	0	0	1.12633	0.00351206	1
34280	ENSG00000142230	chr19	+	SAE1	ENSG00000142230	47180146	47180303	105	262	1.54486	13.3185	18.9618	-7064.54	-4992.53	0	0	0.92338	7.06504e-19	3.02377e-14
34284	ENSG00000134419	chr16	-	RPS15A	ENSG00000134419	18786240	18786336	85	181	1.40645	30.4271	52.125	-5773.5	-4116.69	0	0	1.22405	2.01656e-30	8.63068e-26
34292	ENSG00000137513	chr11	-	NARS2	ENSG00000137513	78493063	78493195	98	230	0.790035	106.192	82.4672	-5229.7	-5165.42	3.04099e-07	0.0130151	0.981089	0.235716	1
34313	ENSG00000119004	chr2	+	CYP20A1	ENSG00000119004	203246755	203246921	49	215	1.26337	22.9398	25.3414	-4843.97	-4760.16	5.32263e-08	0.00227803	0.889202	1.61461e-31	6.91038e-27
34320	ENSG00000119004	chr2	+	CYP20A1	ENSG00000119004	203272646	203272748	167	269	1.25122	23.7908	27	-5465.61	-5372.7	2.37929e-08	0.00101831	0.905035	3.28556e-26	1.40619e-21
34344	ENSG00000213699	chr2	+	SLC35F6	ENSG00000213699	26775044	26775215	72	243	0.758067	42.8947	30.3294	-6689.52	-6500.57	2.71604e-11	1.16244e-06	0.951674	6.19845e-13	2.65287e-08
34359	ENSG00000109458	chr4	+	GAB1	ENSG00000109458	143457680	143457769	303	392	0.691851	34.6592	18.2434	-8701.47	-7182.56	0	0	0.766491	1.06701e-147	4.5667e-143
34373	ENSG00000135622	chr2	+	SEMA4F	ENSG00000135622	74657853	74657951	59	157	0.53602	12.9422	6.44898	-2529.65	-2353.38	1.29964e-10	5.56232e-06	0.876082	0.0164347	1
34451	ENSG00000174233	chr12	-	ADCY6	ENSG00000174233	48773940	48774098	178	336	0.769854	28.403	20.5633	-5752.2	-5705.16	9.93052e-07	0.0425016	0.895913	0.00030759	1
34638	ENSG00000130714	chr9	+	POMT1	ENSG00000130714	131506114	131506220	151	257	1.26337	13.3019	9.45597	-2787.53	-2556.45	3.99059e-12	1.70793e-07	0.571613	5.85224e-20	2.5047e-15
34729	ENSG00000103174	chr16	-	NAGPA	ENSG00000103174	5028297	5028365	205	273	1.54043	7.28431	10.7745	-5801.06	-4981.55	0	0	0.954258	1.96861e-09	8.42544e-05
34733	ENSG00000103174	chr16	-	NAGPA	ENSG00000103174	5028297	5028398	205	306	1.63025	6.66997	10.3432	-6079.78	-5010.2	0	0	0.954258	1.96861e-09	8.42544e-05
34756	ENSG00000161010	chr5	-	C5orf45	ENSG00000161010	179853197	179853276	88	167	0.741354	17.5148	13.173	-3047.67	-2488.35	0	0	1.02906	0.0102633	1
34798	ENSG00000172244	chr5	-	C5orf34	ENSG00000172244	43502372	43502495	91	214	0.792086	27.0813	25.6558	-4199.06	-4138.31	4.3654e-07	0.0186835	1.19399	1.15351e-26	4.93693e-22
34844	ENSG00000068831	chr11	-	RASGRP2	ENSG00000068831	64740368	64740449	150	231	1.22839	19.4568	18.6667	-6401.95	-5260.29	0	0	0.78211	1.75504e-10	7.51139e-06
34851	ENSG00000011566	chr2	-	MAP4K3	ENSG00000011566	39307943	39308005	58	120	0.733495	12.2151	7.92473	-2033.58	-1836.57	6.04004e-11	2.58507e-06	0.858474	3.18131e-15	1.36157e-10
34872	ENSG00000176155	chr17	-	CCDC57	ENSG00000176155	82179027	82179189	131	293	1.42386	9.6214	13.0103	-4874.96	-4735.78	6.76634e-10	2.89592e-05	0.960607	1.31134e-05	0.561238
34903	ENSG00000088876	chr20	-	ZNF343	ENSG00000088876	2486641	2486763	2833	2955	0.588603	15.0738	8.69672	-40596.9	-38579.9	0	0	0.927986	6.64045e-09	0.000284205
34906	ENSG00000080947	chr1	-	CROCCP3	ENSG00000080947	16484823	16484906	231	314	1.22659	15.0442	14.5301	-3126.24	-2706.51	2.22045e-16	9.50329e-12	0.842941	1.6497e-18	7.06055e-14
34931	ENSG00000100413	chr22	-	POLR3H	ENSG00000100413	41533522	41533687	86	251	1.46464	8.53131	12.5818	-5004.81	-3926.55	0	0	1.02497	0.00155238	1
34943	ENSG00000113658	chr5	+	SMAD5	ENSG00000113658	136147832	136147906	115	189	1.84453	17.1667	34.4099	-11346.8	-8547.7	0	0	1.10846	0.0233621	1
35110	ENSG00000174428	chr7	+	GTF2IRD2B	ENSG00000174428	75126342	75126385	54	97	1.32039	28.186	27.7984	-2114.29	-1609.48	0	0	0.713929	9.27288e-05	1
35178	ENSG00000204138	chr1	+	PHACTR4	ENSG00000204138	28457832	28457855	53	76	0.597032	29.5217	14.4203	-3511.71	-2851.43	0	0	0.860813	2.14693e-43	9.18864e-39
35180	ENSG00000204138	chr1	+	PHACTR4	ENSG00000204138	28457832	28457859	53	80	0.582728	27	12.8889	-3423.07	-2165.16	0	0	0.860813	2.14693e-43	9.18864e-39
35451	ENSG00000140262	chr15	+	TCF12	ENSG00000140262	57252421	57252492	73	144	1.54174	21.0892	26.3568	-6012.2	-5249.73	0	0	0.81725	2.34927e-66	1.00547e-61
35461	ENSG00000140262	chr15	+	TCF12	ENSG00000140262	57072653	57072714	72	133	2.14063	7.9235	13.8087	-3782.55	-2748.43	0	0	0.847228	1.57774e-16	6.75257e-12
35558	ENSG00000137075	chr9	-	RNF38	ENSG00000137075	36390467	36390616	193	342	0.775833	14.698	7.73378	-7733.54	-6892.75	0	0	0.675819	1.6928e-21	7.24503e-17
35565	ENSG00000107929	chr10	-	LARP4B	ENSG00000107929	870013	870083	147	217	1.49965	11.2905	15.5857	-4589.4	-3593.15	0	0	0.918438	1.22596e-20	5.247e-16
35654	ENSG00000175634	chr11	+	RPS6KB2	ENSG00000175634	67432353	67432492	147	286	0.719916	21.5036	20.741	-5622	-4441.89	0	0	1.28543	3.77068e-112	1.61381e-107
35656	ENSG00000175634	chr11	+	RPS6KB2	ENSG00000175634	67432356	67432492	147	283	0.722655	21.5098	20.8333	-5614.51	-4438.25	0	0	1.28543	3.77068e-112	1.61381e-107
35661	ENSG00000154832	chr18	-	CXXC1	ENSG00000154832	50285325	50285351	245	271	0.710028	304.641	213.192	-8729.73	-7748.88	0	0	1.00108	0.315262	1
35673	ENSG00000157036	chr3	+	EXOG	ENSG00000157036	38500090	38500164	149	223	1.61979	16.509	26.545	-5140.04	-4498.24	0	0	0.978635	0.00486599	1
35687	ENSG00000157036	chr3	+	EXOG	ENSG00000157036	38499681	38499747	63	129	1.22976	13.3333	14.3283	-3308.59	-2920.19	2.10942e-15	9.02812e-11	0.883246	0.00259905	1
35734	ENSG00000112851	chr5	+	ERBB2IP	ENSG00000112851	66068877	66069020	1545	1688	0.562202	23.7972	11.8671	-31127.5	-27785.8	0	0	0.886043	3.07174e-82	1.31467e-77
35810	ENSG00000131697	chr1	-	NPHP4	ENSG00000131697	5952700	5952836	181	317	0.709082	29.6495	19.1618	-6432.56	-6383.65	7.93979e-07	0.0339815	0.911609	1.31968e-15	5.6481e-11
35821	ENSG00000151247	chr4	-	EIF4E	ENSG00000151247	98886454	98886546	139	231	1.35816	17.6993	23.471	-6515.54	-4801.88	0	0	0.980361	0.0372901	1
35839	ENSG00000184381	chr22	-	PLA2G6	ENSG00000184381	38128269	38128430	78	239	1.27223	13.1118	18.7764	-4252.26	-4139.39	5.94002e-09	0.000254227	1.18563	1.37939e-07	0.00590365
35862	ENSG00000170322	chr11	-	NFRKB	ENSG00000170322	129893297	129893385	155	243	0.704581	21.947	15.4167	-4857.56	-4360.58	0	0	1.01382	0.388843	1
35967	ENSG00000163374	chr1	-	YY1AP1	ENSG00000163374	155679928	155680008	103	183	1.38596	5.94167	10.0667	-3165.7	-1502.24	0	0	1.22816	1.28227e-82	5.488e-78
36090	ENSG00000184162	chr19	-	NR2C2AP	ENSG00000184162	19202470	19202575	67	172	1.20468	78.546	116.759	-4541.03	-4441.51	2.24411e-08	0.000960455	1.2665	1.43042e-49	6.12205e-45
36142	ENSG00000168385	chr2	+	SEPT2	ENSG00000168385	241335322	241335351	86	115	0.671153	10.7586	4.71264	-4279.07	-2773.68	0	0	0.668994	4.20922e-107	1.80151e-102
36161	ENSG00000155755	chr2	-	TMEM237	ENSG00000155755	201640261	201640265	56	60	0.648367	19.6667	9	-1739.16	-384.65	0	0	0.782314	2.66059e-08	0.00113871
36283	ENSG00000106976	chr9	+	DNM1	ENSG00000106976	128239985	128239996	51	62	0.781773	37.7576	17.1212	-2670	-2387.23	6.19504e-13	2.65142e-08	0.588953	2.04312e-206	8.74434e-202
36299	ENSG00000105559	chr19	-	PLEKHA4	ENSG00000105559	48841149	48841310	112	273	1.30336	10.0124	10.3561	-3494.53	-3298.83	2.56091e-11	1.09604e-06	0.817273	4.03164e-25	1.7255e-20
36301	ENSG00000136243	chr7	+	NUPL2	ENSG00000136243	23197173	23197247	86	160	1.25938	9.31532	11.0405	-3936.98	-2696.16	0	0	0.991338	0.158714	1
36332	ENSG00000074356	chr17	-	NCBP3	ENSG00000074356	3824060	3824092	99	131	0.551705	21.0729	11.5833	-4090.68	-3062.32	0	0	1.00748	0.236593	1
36333	ENSG00000171960	chr1	+	PPIH	ENSG00000171960	42675288	42675327	89	128	0.697279	35.3248	24.7521	-5053.23	-3981.59	0	0	1.00493	0.91556	1
36334	ENSG00000084072	chr1	+	PPIE	ENSG00000084072	39762517	39762651	142	276	1.33253	6.52736	10.4179	-5703.8	-4544.87	0	0	1.6177	0.011291	1
36415	ENSG00000074266	chr11	+	EED	ENSG00000074266	86270083	86270157	105	179	1.24473	10.8018	16.8018	-5709.74	-4444.73	0	0	1.24984	1.62679e-69	6.96252e-65
36456	ENSG00000119383	chr9	+	PPP2R4	ENSG00000119383	129127964	129128068	86	190	0.671831	31.2212	19.2917	-5337.52	-4069.03	0	0	0.948896	7.1159e-38	3.04553e-33
36557	ENSG00000180776	chr13	-	ZDHHC20	ENSG00000180776	21381901	21381945	115	159	0.651457	13.6439	8.93939	-4010.29	-2991.55	0	0	1.01804	0.0188419	1
36585	ENSG00000140853	chr16	+	NLRC5	ENSG00000140853	57046552	57046641	44	133	0.798981	73.7903	49.0112	-3541.48	-3365.03	1.56676e-10	6.70556e-06	0.819976	2.85598e-18	1.22233e-13
36608	ENSG00000107614	chr10	-	TRDMT1	ENSG00000107614	17168841	17168917	71	147	0.776179	24.4605	17.7149	-3238.99	-2997.7	2.96563e-12	1.26926e-07	0.949568	0.25107	1
36691	ENSG00000187109	chr12	-	NAP1L1	ENSG00000187109	76057744	76057776	128	160	2.0375	5.11458	11.5417	-5457.29	-3128.61	0	0	1.12201	8.56608e-06	0.36662
36790	ENSG00000115827	chr2	+	DCAF17	ENSG00000115827	171458372	171458477	104	209	1.21927	20.7365	20.981	-5089.5	-4901.53	4.0442e-11	1.73088e-06	0.825403	1.43727e-13	6.15137e-09
36821	ENSG00000179832	chr8	+	MROH1	ENSG00000179832	144242602	144242628	146	172	0.435185	11.0897	3.4359	-3384.9	-2600.21	0	0	0.675518	2.92934e-128	1.25373e-123
36873	ENSG00000135341	chr6	-	MAP3K7	ENSG00000135341	90544552	90544632	64	144	1.24074	27.8	18.4667	-4231.51	-3398.49	0	0	0.545584	8.79507e-142	3.7642e-137
36915	ENSG00000151458	chr4	-	ANKRD50	ENSG00000151458	124710000	124711274	229	1503	0.791463	20.338	18.1177	-20528.4	-20294.6	3.46279e-13	1.48204e-08	1.13213	1.76827e-07	0.00756804
36946	ENSG00000164327	chr5	-	RICTOR	ENSG00000164327	39074111	39074158	97	144	1.48124	11.383	22.156	-2242.11	-1964.67	6.31495e-13	2.70273e-08	1.77836	1.01394e-09	4.33957e-05
36978	ENSG00000122126	chrX	+	OCRL	ENSG00000122126	129584344	129584367	235	258	0.442659	10.3188	5.28986	-4883.18	-3905.5	0	0	1.11583	1.77745e-19	7.60733e-15
36985	ENSG00000164548	chr7	-	TRA2A	ENSG00000164548	23531181	23531270	133	222	2.09068	40.1236	81.97	-6491.04	-4636.55	0	0	0.976332	0.564423	1
36987	ENSG00000164548	chr7	-	TRA2A	ENSG00000164548	23522132	23522432	133	433	1.20107	118.507	138.271	-10333.2	-7968.61	0	0	0.976332	0.564423	1
37008	ENSG00000247774	chr12	-	PCED1B-AS1	ENSG00000247774	47210640	47210761	77	198	1.37463	50.2066	79.314	-3043.39	-603.162	0	0	1.1762	0.0118683	1
37034	ENSG00000243406	chr13	-	MRPS31P5	ENSG00000243406	52183976	52184114	72	210	1.24352	13.0918	20.9517	-4595.73	-4395.31	1.92797e-11	8.25151e-07	1.29116	1.37347e-19	5.8783e-15
37036	ENSG00000166263	chr17	+	STXBP4	ENSG00000166263	54990825	54990957	124	256	0.704331	15.8434	9.16162	-3650.81	-3575.17	1.02092e-07	0.00436942	0.832253	3.9011e-23	1.66963e-18
37037	ENSG00000166263	chr17	+	STXBP4	ENSG00000166263	55047089	55047154	89	154	0.484708	13.7077	5.84615	-2958.63	-2868.25	3.45671e-08	0.00147944	0.79673	2.48487e-15	1.0635e-10
37099	ENSG00000157181	chr1	+	C1orf27	ENSG00000157181	186385988	186386083	134	229	0.708584	28.1368	23.4632	-4379.12	-4314.12	2.74949e-07	0.0117676	1.15418	2.98227e-25	1.27638e-20
37137	ENSG00000169727	chr17	+	GPS1	ENSG00000169727	82052378	82052459	67	148	0.782814	77.5432	56.5556	-4157.82	-3362.32	0	0	0.953905	0.247424	1
37138	ENSG00000169727	chr17	+	GPS1	ENSG00000169727	82052256	82052459	67	270	0.761104	64.4516	45.8785	-5811.28	-4856.76	0	0	0.953905	0.247424	1
37139	ENSG00000169727	chr17	+	GPS1	ENSG00000169727	82052259	82052459	67	267	0.759618	64.8067	46.0333	-5778.45	-4839.94	0	0	0.953905	0.247424	1
37194	ENSG00000136754	chr10	-	ABI1	ENSG00000136754	26771075	26771089	100	114	1.57241	18.1905	29.6905	-5543.22	-4616.96	0	0	1.052	4.33275e-08	0.00185437
37198	ENSG00000136754	chr10	-	ABI1	ENSG00000136754	26759062	26759238	185	361	0.756728	166.58	139.447	-8457.25	-7553.82	0	0	1.09525	1.45211e-37	6.2149e-33
37213	ENSG00000136754	chr10	-	ABI1	ENSG00000136754	26759062	26759235	185	358	0.758708	167.01	140.179	-8582.14	-7896.68	0	0	1.09525	1.45211e-37	6.2149e-33
37269	ENSG00000127452	chr19	-	FBXL12	ENSG00000127452	9813231	9813274	1450	1493	0.781007	12.7674	9.5814	-20934.9	-20252.6	0	0	1.01457	0.00237763	1
37271	ENSG00000054392	chr1	+	HHAT	ENSG00000054392	210348933	210349066	198	331	0.749162	12.2381	8.86466	-3817.31	-3681.35	9.82302e-10	4.20415e-05	1.00483	0.681614	1
37333	ENSG00000274211	chr17	+	SOCS7	ENSG00000274211	38364752	38364856	64	168	0.775813	15.3686	10.8237	-3867.46	-3221.32	0	0	0.877404	5.53089e-43	2.36716e-38
37348	ENSG00000141367	chr17	+	CLTC	ENSG00000141367	59687001	59687021	221	241	0.674884	43.7833	30.35	-6998.77	-5080.32	0	0	1.01992	0.00390896	1
37377	ENSG00000081189	chr5	-	MEF2C	ENSG00000081189	88760988	88761125	186	323	1.35044	17.7445	20.9635	-9238.48	-7498.12	0	0	0.875934	3.23451e-53	1.38434e-48
37469	ENSG00000113597	chr5	+	TRAPPC13	ENSG00000113597	65655636	65655653	44	61	0.754818	43.9804	30.7451	-2971.53	-2658.67	1.19571e-13	5.11752e-09	0.929701	5.02517e-16	2.15072e-11
37495	ENSG00000100003	chr22	+	SEC14L2	ENSG00000100003	30407095	30407154	43	102	1.23084	26.9153	20.4011	-3653.97	-3515.24	1.20363e-09	5.15143e-05	0.663839	3.30758e-118	1.41561e-113
37497	ENSG00000100003	chr22	+	SEC14L2	ENSG00000100003	30399643	30399718	152	227	1.26222	20.2667	13.8533	-2920.79	-2784.19	1.5208e-09	6.50889e-05	0.618348	1.2843e-52	5.49669e-48
37512	ENSG00000197555	chr14	+	SIPA1L1	ENSG00000197555	71529312	71529370	102	160	1.34022	21.6954	21.3908	-2492.67	-1916.88	0	0	0.771265	2.05382e-07	0.00879014
37735	ENSG00000174353	chr7	-	STAG3L3	ENSG00000174353	73000358	73000481	98	221	0.519294	15.3821	8.54201	-4617.08	-3377.35	0	0	1.06624	0.0727803	1
37764	ENSG00000167965	chr16	+	MLST8	ENSG00000167965	2206743	2206929	162	348	1.76226	11.6685	11.6308	-5609.21	-3006.78	0	0	0.577158	5.83054e-206	2.49541e-201
37779	ENSG00000137486	chr11	-	ARRB1	ENSG00000137486	75271701	75271724	70	93	0.631662	24.9275	12.4058	-2874.93	-2340.69	0	0	0.791538	1.86628e-21	7.98747e-17
37852	ENSG00000136059	chr3	+	VILL	ENSG00000136059	38000922	38001000	100	178	1.48162	9.47436	11.5983	-4358.13	-3614.16	0	0	0.84194	1.0266e-29	4.39375e-25
37882	ENSG00000160271	chr9	-	RALGDS	ENSG00000160271	133104448	133104551	68	171	1.86443	11.7896	17.5534	-3340.52	-2075.53	0	0	0.78862	1.57862e-75	6.75635e-71
37926	ENSG00000174851	chr11	-	YIF1A	ENSG00000174851	66286941	66287014	57	130	1.38052	11.1233	8.67123	-3002.99	-1752.24	0	0	0.579564	5.95414e-149	2.54831e-144
37931	ENSG00000110497	chr11	-	AMBRA1	ENSG00000110497	46512727	46512813	179	265	1.27171	32.8372	39.345	-20596.5	-20311.6	3.0087e-14	1.2877e-09	0.930655	4.20149e-12	1.7982e-07
37969	ENSG00000174483	chr11	+	BBS1	ENSG00000174483	66514406	66514678	34	306	1.26639	30.777	23.6176	-4501.01	-4368.56	1.45327e-09	6.21986e-05	0.619154	6.91346e-42	2.95889e-37
37970	ENSG00000174483	chr11	+	BBS1	ENSG00000174483	66511205	66511239	76	110	0.712531	30.402	15.6569	-4903.66	-4780.17	2.46571e-09	0.00010553	0.748529	5.31996e-105	2.27689e-100
38012	ENSG00000100979	chr20	-	PLTP	ENSG00000100979	45909942	45910070	63	191	1.24235	53.7318	45.0495	-4305.44	-4088.19	9.41558e-12	4.02977e-07	0.686582	1.11266e-117	4.76208e-113
38178	ENSG00000124275	chr5	+	MTRR	ENSG00000124275	7873373	7873526	153	306	0.784319	60.7821	48.7538	-7112.21	-6392.3	0	0	1.02616	0.0200723	1
38186	ENSG00000124275	chr5	+	MTRR	ENSG00000124275	7873373	7873512	153	292	0.794104	60.6643	49.2758	-6948.89	-6356.23	0	0	1.02616	0.0200723	1
38193	ENSG00000166913	chr20	+	YWHAB	ENSG00000166913	44903036	44903121	302	387	3.3859	4.03529	10.8118	-9859.74	-6355.52	0	0	0.807759	2.52141e-58	1.07914e-53
38331	ENSG00000161395	chr17	-	PGAP3	ENSG00000161395	39673514	39673650	204	340	1.36208	13.5956	20.6863	-4538.35	-4158.15	1.55431e-15	6.6523e-11	1.2101	7.2633e-10	3.10862e-05
38358	ENSG00000169242	chr1	+	EFNA1	ENSG00000169242	155133503	155133568	295	360	1.37342	19.5385	20.4513	-5038.98	-4990.31	9.50519e-07	0.0406813	0.875954	2.2268e-59	9.53046e-55
38462	ENSG00000127419	chr4	+	TMEM175	ENSG00000127419	948411	948615	38	242	0.671062	15.0817	7.18137	-3591.01	-3204.54	1.55431e-15	6.6523e-11	0.611253	3.29581e-42	1.41058e-37
38467	ENSG00000127419	chr4	+	TMEM175	ENSG00000127419	947709	947892	80	263	0.742117	39.0856	19.0255	-4196.43	-3658.7	0	0	0.616432	1.497e-16	6.40703e-12
38468	ENSG00000127419	chr4	+	TMEM175	ENSG00000127419	948116	948154	183	221	0.753438	43	19.2544	-3949.31	-3804.59	7.16653e-10	3.0672e-05	0.630404	3.50176e-99	1.49872e-94
38470	ENSG00000127419	chr4	+	TMEM175	ENSG00000127419	948116	948615	183	682	0.735131	14.3173	6.39345	-7446.18	-6808.13	0	0	0.630404	3.50176e-99	1.49872e-94
38471	ENSG00000127419	chr4	+	TMEM175	ENSG00000127419	948511	948615	38	142	0.725328	15.2083	7.79808	-2727.5	-2369.11	9.99201e-15	4.27648e-10	0.611253	3.29581e-42	1.41058e-37
38498	ENSG00000111605	chr12	+	CPSF6	ENSG00000111605	69258035	69258145	173	283	0.763852	43	33.9485	-15608.6	-13729.9	0	0	1.0315	7.80101e-08	0.00333875
38574	ENSG00000123146	chr19	+	ADGRE5	ENSG00000123146	14397077	14397223	155	301	0.76012	34.9635	17.3493	-6969.38	-6282.21	0	0	0.650972	9.16593e-204	3.92293e-199
38588	ENSG00000140987	chr16	-	ZSCAN32	ENSG00000140987	3390423	3390517	173	267	0.74888	31.0319	20.7092	-5489.61	-5054.18	1.11022e-16	4.75164e-12	0.920657	0.000228823	1
38833	ENSG00000162104	chr16	-	ADCY9	ENSG00000162104	3992146	3992363	102	319	1.30573	24.5407	23.2596	-5388.41	-5253.92	1.0091e-09	4.31886e-05	0.765582	1.31459e-43	5.62632e-39
38853	ENSG00000005810	chr13	-	MYCBP2	ENSG00000005810	77129156	77129230	224	298	0.78547	18.491	13.536	-6863.58	-6019.47	0	0	0.957342	4.35904e-14	1.86562e-09
38881	ENSG00000158062	chr1	-	UBXN11	ENSG00000158062	26302813	26302918	28	133	0.661545	30.2952	19.8857	-2433.78	-1820.89	0	0	1.07182	0.990714	1
38917	ENSG00000065802	chr2	+	ASB1	ENSG00000065802	238435711	238436013	141	443	0.788463	55.5033	47.7726	-11393.1	-8914.99	0	0	1.12612	6.596e-29	2.82302e-24
38987	ENSG00000093167	chr3	-	LRRFIP2	ENSG00000093167	37154614	37154656	144	186	1.32277	9.47619	10.2698	-3901.74	-2979.32	0	0	0.822094	1.47173e-35	6.29886e-31
38994	ENSG00000093167	chr3	-	LRRFIP2	ENSG00000093167	37091467	37091538	170	241	0.529976	44.5258	18.5587	-5497.38	-4638.17	0	0	0.793463	2.88416e-192	1.23439e-187
38996	ENSG00000093167	chr3	-	LRRFIP2	ENSG00000093167	37066224	37066325	132	233	1.60307	9.40924	11.5182	-4163.52	-2083.86	0	0	0.774075	4.45792e-163	1.90795e-158
39001	ENSG00000093167	chr3	-	LRRFIP2	ENSG00000093167	37072790	37072882	132	224	1.24512	11.7246	11.1051	-4589.47	-3686.39	0	0	0.774075	4.45792e-163	1.90795e-158
39042	ENSG00000138101	chr2	-	DTNB	ENSG00000138101	25596086	25596240	105	259	1.22501	28.513	32.2944	-6701.28	-6553.23	3.51885e-10	1.50603e-05	0.954881	6.81295e-14	2.91587e-09
39053	ENSG00000138101	chr2	-	DTNB	ENSG00000138101	25383836	25383889	33	86	1.28745	11.283	11.8365	-2234.6	-1982.74	3.01037e-12	1.28841e-07	0.882718	3.07163e-18	1.31463e-13
39093	ENSG00000150995	chr3	+	ITPR1	ENSG00000150995	4653842	4653886	95	139	0.788884	19.4015	13.0303	-3497.44	-3265.18	3.99736e-12	1.71083e-07	0.864335	1.59975e-29	6.84677e-25
39149	ENSG00000138303	chr10	-	ASCC1	ENSG00000138303	72102850	72102967	78	195	1.20359	18.1681	18.0313	-3548.55	-2825.23	0	0	0.769077	0.0596974	1
39307	ENSG00000163681	chr3	+	SLMAP	ENSG00000163681	57865242	57865292	50	100	1.4802	22.8	32.5533	-2232.73	-1997.93	8.41138e-12	3.59999e-07	0.958476	0.44673	1
39407	ENSG00000139218	chr12	-	SCAF11	ENSG00000139218	45974190	45975734	81	1625	1.40759	8.00086	12.0017	-19963.1	-16049	0	0	1.07252	0.00461568	1
39423	ENSG00000223482	chr10	-	NUTM2A-AS1	ENSG00000223482	87307957	87308060	53	156	1.83034	10.1845	17.3172	-2905.65	-2129.7	0	0	0.932297	5.4699e-10	2.34106e-05
39430	ENSG00000177030	chr11	-	DEAF1	ENSG00000177030	651162	651407	421	666	1.41362	8.48571	11.0408	-10212.3	-8616.15	0	0	0.909751	0.00104453	1
39531	ENSG00000103194	chr16	+	USP10	ENSG00000103194	84733053	84733105	107	159	2.48961	6.03846	16.8013	-3313.36	-2577.79	0	0	1.11053	0.00937552	1
39592	ENSG00000163126	chr2	-	ANKRD23	ENSG00000163126	96840787	96840912	98	223	1.20803	10.336	13.5333	-3679.01	-3564.26	5.16225e-09	0.000220939	1.12048	0.000170781	1
39716	ENSG00000167508	chr16	-	MVD	ENSG00000167508	88657146	88657247	199	300	0.727123	13.8548	9.48515	-7014.8	-5385.78	0	0	0.932148	2.2669e-09	9.7021e-05
39798	ENSG00000151135	chr12	+	TMEM263	ENSG00000151135	106959288	106959385	67	164	0.759643	10.4811	6.25773	-3372.61	-1961.84	0	0	0.776292	2.35401e-07	0.0100749
39824	ENSG00000153406	chr16	-	NMRAL1	ENSG00000153406	4471314	4471449	238	373	1.32647	17.4667	24.7432	-7499.36	-6447.81	0	0	1.07166	6.13387e-42	2.62523e-37
39828	ENSG00000153406	chr16	-	NMRAL1	ENSG00000153406	4471357	4471449	238	330	1.42435	16.2971	24.7971	-6911.39	-5810.46	0	0	1.07166	6.13387e-42	2.62523e-37
39969	ENSG00000174915	chr11	+	PTDSS2	ENSG00000174915	473895	473977	101	183	0.745375	94.4553	62.8374	-3999.54	-3818.26	9.56965e-11	4.09571e-06	0.872861	0.000218189	1
40057	ENSG00000162813	chr1	-	BPNT1	ENSG00000162813	220066073	220066117	197	241	1.5234	11.25	17.0985	-6017.85	-4919.67	0	0	1.02012	0.178951	1
40069	ENSG00000185787	chr15	+	MORF4L1	ENSG00000185787	78884970	78885083	67	180	0.796451	15.8614	12.826	-4754.22	-3325.72	0	0	1.03613	3.43841e-10	1.4716e-05
40086	ENSG00000185787	chr15	+	MORF4L1	ENSG00000185787	78884967	78885083	67	183	0.795861	15.9339	12.8764	-4602.27	-3123.13	0	0	1.03613	3.43841e-10	1.4716e-05
40260	ENSG00000073605	chr17	-	GSDMB	ENSG00000073605	39906961	39906987	160	186	0.747383	16.7949	12.0385	-3185.08	-3017.53	2.0176e-10	8.63514e-06	1.01748	6.86564e-06	0.293842
40264	ENSG00000073605	chr17	-	GSDMB	ENSG00000073605	39908958	39909042	160	244	1.63118	12.0754	14.4881	-4908.9	-4758.06	3.45362e-10	1.47812e-05	0.79555	1.93607e-108	8.28617e-104
40333	ENSG00000123136	chr19	-	DDX39A	ENSG00000123136	14410421	14410605	118	302	1.32689	43.6341	52.5707	-9432.25	-8059.62	0	0	0.913937	1.24929e-15	5.34685e-11
40356	ENSG00000087008	chr4	-	ACOX3	ENSG00000087008	8373561	8373628	86	153	0.605788	16.199	9.8607	-4080.98	-3885.05	2.75729e-11	1.18009e-06	0.952375	0.857534	1
40362	ENSG00000126858	chr17	+	RHOT1	ENSG00000126858	32172937	32173060	58	181	0.769387	13.5718	9.92141	-3392.11	-2751.8	0	0	0.949828	0.0241781	1
40397	ENSG00000104863	chr19	+	LIN7B	ENSG00000104863	49116263	49116472	71	280	0.718748	19.0845	14.9043	-5430.76	-5160.82	2.8888e-13	1.23638e-08	1.04301	0.0295999	1
40420	ENSG00000129292	chr8	+	PHF20L1	ENSG00000129292	132799095	132799172	88	165	1.46021	14.6407	22.8571	-5834.81	-5232.38	0	0	0.996673	0.353212	1
40435	ENSG00000129292	chr8	+	PHF20L1	ENSG00000129292	132799083	132799172	88	177	1.45738	14.1648	21.9251	-5788.5	-5158.18	0	0	0.996673	0.353212	1
40440	ENSG00000132153	chr3	+	DHX30	ENSG00000132153	47815963	47816128	54	219	0.783262	58.9414	40.3232	-3988.51	-3035.99	0	0	0.904445	0.0285855	1
40446	ENSG00000132153	chr3	+	DHX30	ENSG00000132153	47819236	47819264	95	123	1.28752	16.7381	20.881	-4303.55	-3740.11	0	0	0.981723	0.787188	1
40488	ENSG00000255769	chr15	-	GOLGA2P10	ENSG00000255769	82477838	82477926	188	276	1.27329	80.5492	66	-6716.28	-5125.18	0	0	0.639371	1.40548e-25	6.01531e-21
40522	ENSG00000158669	chr8	+	GPAT4	ENSG00000158669	41610599	41610621	300	322	1.31815	22.303	27.8485	-7116.61	-5839.12	0	0	0.95191	4.60333e-11	1.97018e-06
40552	ENSG00000223959	chr16	+	AFG3L1P	ENSG00000223959	89978810	89978878	163	231	1.21059	31.8039	38.6471	-4651.7	-4548.94	1.36012e-08	0.000582117	1.02327	0.404298	1
40585	ENSG00000273559	chr17	-	CWC25	ENSG00000273559	38810276	38810400	63	187	1.31978	16.1505	25.3548	-4979.38	-4419.04	0	0	1.19385	1.40521e-54	6.01414e-50
40760	ENSG00000221978	chr1	-	CCNL2	ENSG00000221978	1392679	1392803	99	223	0.775192	129.965	91.2688	-5276.1	-4618.03	0	0	0.922475	1.94203e-09	8.3117e-05
40797	ENSG00000114439	chr3	+	BBX	ENSG00000114439	107789787	107789876	148	237	0.777239	37.3558	28.8764	-4436.08	-4089.01	1.16573e-14	4.98923e-10	0.951498	0.0746062	1
40799	ENSG00000114439	chr3	+	BBX	ENSG00000114439	107791240	107791299	148	207	0.798416	74.0734	58.3729	-6432.57	-6194.86	1.8785e-12	8.03978e-08	1.01485	0.732792	1
40861	ENSG00000143437	chr1	-	ARNT	ENSG00000143437	150842424	150842468	213	257	0.783162	93.1591	61.803	-4969.01	-4708.67	8.41549e-13	3.60175e-08	0.846232	2.74894e-18	1.17652e-13
40947	ENSG00000172530	chr16	+	BANP	ENSG00000172530	88065267	88065332	38	103	1.51001	20.1487	24.6564	-3495.1	-3276.22	1.08414e-11	4.64003e-07	0.838429	2.57672e-56	1.10281e-51
41024	ENSG00000115421	chr2	+	PAPOLG	ENSG00000115421	60771519	60771630	53	164	1.29363	29.8859	27.7508	-3185.38	-2928.71	1.32483e-12	5.67014e-08	0.741916	6.69492e-25	2.86536e-20
41085	ENSG00000071889	chrX	-	FAM3A	ENSG00000071889	154512314	154512411	23	120	2.00939	8.04124	11.1375	-3119.07	-2563.15	0	0	0.727796	1.59093e-82	6.80904e-78
41125	ENSG00000116754	chr1	+	SRSF11	ENSG00000116754	70247117	70247149	89	121	1.21811	24.875	30.2917	-4503.96	-3520.73	0	0	0.999175	0.944003	1
41134	ENSG00000116754	chr1	+	SRSF11	ENSG00000116754	70231859	70231975	133	249	1.23343	169.572	187.721	-7239.86	-6561.12	0	0	0.902711	2.62785e-49	1.1247e-44
41289	ENSG00000147439	chr8	-	BIN3	ENSG00000147439	22636922	22636962	136	176	1.31144	146.325	204.133	-3962.74	-3709.36	1.89593e-12	8.11438e-08	1.18745	0.000230164	1
41424	ENSG00000007545	chr16	+	CRAMP1	ENSG00000007545	1666073	1666177	81	185	1.39859	26.9006	31.1442	-5648.3	-5176.6	0	0	0.840235	2.67147e-122	1.14336e-117
41502	ENSG00000147118	chrX	-	ZNF182	ENSG00000147118	47988524	47988617	126	219	0.664252	11.3297	8.24373	-3220.19	-2818.52	1.11022e-15	4.75164e-11	1.18011	1.03826e-26	4.44364e-22
41631	ENSG00000110075	chr11	+	PPP6R3	ENSG00000110075	68537659	68537891	150	382	1.22253	218.339	155.917	-9904.16	-9700.85	8.58846e-12	3.67578e-07	0.58521	2.56769e-264	1.09895e-259
41718	ENSG00000116237	chr1	-	ICMT	ENSG00000116237	6234405	6234511	169	275	1.44616	25.2421	33.8302	-6354.8	-5197.54	0	0	0.934278	2.47572e-07	0.0105958
41972	ENSG00000118513	chr6	+	MYB	ENSG00000118513	135194960	135195081	104	225	1.47123	13.8843	19.1736	-7356.28	-5234.04	0	0	0.944203	6.66757e-17	2.85365e-12
42141	ENSG00000128944	chr15	+	KNSTRN	ENSG00000128944	40384457	40384519	94	156	0.702742	14.6882	8.43011	-4527.15	-3350.45	0	0	0.822884	6.59138e-93	2.82105e-88
42169	ENSG00000182473	chr17	-	EXOC7	ENSG00000182473	76090329	76090397	145	213	0.784427	97.5784	72.0882	-5380.15	-5246.69	1.618e-09	6.92488e-05	0.884791	0.0313514	1
42176	ENSG00000182473	chr17	-	EXOC7	ENSG00000182473	76091143	76091235	145	237	0.788299	126.993	94.6993	-7265.53	-6808.63	0	0	0.957389	1.17647e-09	5.03518e-05
42177	ENSG00000182473	chr17	-	EXOC7	ENSG00000182473	76090329	76090481	145	297	0.783037	51.0943	37.7237	-4901.89	-2488.32	0	0	0.884791	0.0313514	1
42204	ENSG00000100099	chr22	-	HPS4	ENSG00000100099	26471213	26471288	94	169	1.38153	95.1378	109.636	-5659.39	-4432.84	0	0	0.830684	2.59521e-125	1.11072e-120
42215	ENSG00000100099	chr22	-	HPS4	ENSG00000100099	26471213	26471388	94	269	1.24262	93.5848	97.061	-7416.99	-6584.48	0	0	0.830684	2.59521e-125	1.11072e-120
42246	ENSG00000100938	chr14	+	GMPR2	ENSG00000100938	24234107	24234241	119	253	0.683414	12.8085	7.89303	-4907.67	-3559.46	0	0	0.915421	3.89834e-38	1.66845e-33
42256	ENSG00000100938	chr14	+	GMPR2	ENSG00000100938	24234113	24234241	119	247	0.673632	12.974	7.8776	-4858.73	-3528.82	0	0	0.915421	3.89834e-38	1.66845e-33
42271	ENSG00000117569	chr1	+	PTBP2	ENSG00000117569	96806419	96806452	139	172	0.75373	21.3838	12.8889	-3945.61	-3330.99	0	0	0.802697	8.39552e-63	3.5932e-58
42283	ENSG00000130559	chr9	-	CAMSAP1	ENSG00000130559	135862467	135862608	139	280	1.40616	36.4823	46.0426	-5191.46	-5046.48	6.0325e-10	2.58185e-05	0.916792	9.86093e-20	4.22038e-15
42306	ENSG00000115355	chr2	-	CCDC88A	ENSG00000115355	55303069	55303152	200	283	0.773574	63.2932	29.8474	-7900.98	-7448.48	0	0	0.610508	3.1147042214E-314	0
42408	ENSG00000183323	chr5	-	CCDC125	ENSG00000183323	69294793	69294900	130	237	0.782083	17.4953	13.4548	-4224.42	-3848.24	2.33147e-15	9.97845e-11	1.00549	0.445672	1
42430	ENSG00000095787	chr10	+	WAC	ENSG00000095787	28611255	28611481	122	348	0.764366	14.4233	11.5059	-7940.5	-5948.65	0	0	1.04455	1.32173e-11	5.65688e-07
42433	ENSG00000095787	chr10	+	WAC	ENSG00000095787	28534234	28534346	36	148	0.638657	11.997	7.61905	-5504.34	-3442.33	0	0	0.990536	0.695692	1
42568	ENSG00000099901	chr22	+	RANBP1	ENSG00000099901	20122580	20122697	157	274	1.73708	21.2707	35.7521	-8286.31	-5822.7	0	0	0.969449	0.000298071	1
42594	ENSG00000198431	chr12	+	TXNRD1	ENSG00000198431	104290993	104291104	109	220	1.23621	9.0961	11.4535	-5583.82	-4143.81	0	0	1.01915	0.103905	1
42740	ENSG00000239521	chr7	-	GATS	ENSG00000239521	100223570	100223698	123	251	1.50217	20.7083	17.8568	-5011.37	-4953.48	3.74123e-07	0.0160121	0.590728	2.73412e-245	1.17018e-240
42804	ENSG00000011143	chr17	-	MKS1	ENSG00000011143	58214741	58214898	128	285	1.23236	38.2251	43.4076	-5823.94	-4587.16	0	0	0.943757	4.63637e-09	0.000198432
42816	ENSG00000108306	chr17	-	FBXL20	ENSG00000108306	39285478	39285573	126	221	1.23344	18.2912	13.8211	-3527.75	-3430.86	2.43968e-08	0.00104416	0.671669	4.27751e-91	1.83073e-86
42846	ENSG00000275066	chr17	-	SYNRG	ENSG00000275066	37579132	37579434	233	535	0.764763	50.9272	25.6766	-9069.6	-8647.94	1.11022e-16	4.75164e-12	0.683276	8.13934e-38	3.48356e-33
42847	ENSG00000275066	chr17	-	SYNRG	ENSG00000275066	37577380	37577613	77	310	0.659704	53.8898	29.4192	-6223.74	-5664.85	0	0	0.825472	1.5331e-66	6.56149e-62
42935	ENSG00000232995	chr1	-	RGS5	ENSG00000232995	163319182	163319291	96	205	1.29221	14.9511	18.5719	-3012.78	-2569.49	1.11022e-16	4.75164e-12	0.987558	0.47939	1
42937	ENSG00000148459	chr10	+	PDSS1	ENSG00000148459	26740645	26740817	113	285	0.643425	31.0562	21.0872	-5450.32	-4540.8	0	0	1.04949	0.00934382	1
42945	ENSG00000108651	chr17	-	UTP6	ENSG00000108651	31866655	31866715	72	132	0.722119	13.3778	9.65	-3223.96	-2257.47	0	0	1.02473	0.0182757	1
42968	ENSG00000160991	chr7	+	ORAI2	ENSG00000160991	102436202	102436333	131	262	1.28363	119.761	134.43	-7013.26	-4839.98	0	0	0.890654	3.30397e-05	1
43051	ENSG00000104852	chr19	+	SNRNP70	ENSG00000104852	49102114	49103587	81	1554	1.27447	94.9731	114.936	-29233.2	-28182.5	0	0	0.960336	7.64808e-18	3.2733e-13
43082	ENSG00000130723	chr9	+	PRRC2B	ENSG00000130723	131494405	131494486	91	172	0.668735	121.523	88.1358	-33670.7	-33362.9	4.32987e-15	1.85314e-10	1.06309	1.72252e-33	7.37221e-29
43159	ENSG00000076685	chr10	-	NT5C2	ENSG00000076685	103111745	103111805	117	177	1.324	13.8944	16.3333	-4166.78	-3474.64	0	0	0.870558	4.4637e-46	1.91042e-41
43184	ENSG00000115310	chr2	-	RTN4	ENSG00000115310	55028164	55028220	207	263	1.32523	9.75	12.5833	-13654	-12051.6	0	0	0.963837	0.254515	1
43199	ENSG00000138802	chr4	+	SEC24B	ENSG00000138802	109481677	109481781	182	286	1.24698	8.71154	10.8013	-4952.1	-4252.29	0	0	0.971817	0.000935177	1
43219	ENSG00000101974	chrX	-	ATP11C	ENSG00000101974	139731651	139731755	2613	2717	0.477337	25.891	11.9776	-41340.3	-38689.4	0	0	0.962984	2.4378e-08	0.00104335
43263	ENSG00000132436	chr7	-	FIGNL1	ENSG00000132436	50449500	50449723	108	331	1.21813	65.8984	81.3288	-6033.83	-4398.12	0	0	1.05882	0.796489	1
43265	ENSG00000132436	chr7	-	FIGNL1	ENSG00000132436	50449118	50449723	108	713	1.22848	46.6854	58.0672	-11486.8	-9409.97	0	0	1.05882	0.796489	1
43469	ENSG00000144134	chr2	+	RABL2A	ENSG00000144134	113635051	113635130	79	158	1.45154	12.0338	13.1013	-2603.31	-2149.13	1.11022e-16	4.75164e-12	0.761312	6.46995e-08	0.00276907
43481	ENSG00000148832	chr10	+	PAOX	ENSG00000148832	133389590	133389747	112	269	0.780681	48.9703	33.8493	-6159.1	-5011.6	0	0	1.05802	4.5552e-08	0.00194958
43487	ENSG00000124214	chr20	-	STAU1	ENSG00000124214	49179122	49179244	74	196	0.701062	30.6585	20.4071	-5111.87	-4514.63	0	0	0.940185	0.218771	1
43493	ENSG00000124214	chr20	-	STAU1	ENSG00000124214	49165997	49166285	138	426	0.676154	16.9421	9.4375	-6624.26	-4907.95	0	0	0.858763	7.09551e-48	3.03681e-43
43578	ENSG00000157445	chr3	+	CACNA2D3	ENSG00000157445	54503492	54503654	59	221	1.34441	27.5576	33.5638	-4735.38	-4600.53	1.23199e-09	5.2728e-05	0.962187	5.27304e-08	0.00225681
43615	ENSG00000101198	chr20	-	NKAIN4	ENSG00000101198	63242539	63242623	722	806	2.02503	27.3532	12.7063	-8206.29	-7455.91	0	0	0.237543	0	0
43666	ENSG00000242086	chr3	+	LINC00969	ENSG00000242086	195699030	195699207	99	276	1.25926	28.0546	33.9096	-4761.86	-3942.05	0	0	0.940022	0.297924	1
43691	ENSG00000242086	chr3	+	LINC00969	ENSG00000242086	195685818	195685939	113	234	1.26218	18.022	20.2479	-6772.83	-3687.43	0	0	0.924403	1.98219e-08	0.000848359
43864	ENSG00000138286	chr10	+	FAM149B1	ENSG00000138286	73235193	73235318	123	248	0.781054	24.0587	18.136	-3946.64	-3807.69	1.04837e-09	4.48694e-05	0.953622	0.0681932	1
43913	ENSG00000120913	chr8	+	PDLIM2	ENSG00000120913	22591551	22591668	145	262	1.71065	4.05983	12.9915	-7663.19	-7557.99	3.83614e-09	0.000164183	1.87682	1.656e-114	7.08749e-110
44118	ENSG00000135945	chr2	-	REV1	ENSG00000135945	99451345	99451501	168	324	1.36421	7.49145	10.6709	-6366.41	-5212.95	0	0	1.04422	5.3718e-05	1
44153	ENSG00000072210	chr17	+	ALDH3A2	ENSG00000072210	19673151	19673275	235	359	1.37765	5.98118	11.3522	-32288.7	-30330.5	0	0	1.40796	2.13717e-108	9.14688e-104
44168	ENSG00000281398	chr5	+	SNHG4	ENSG00000281398	139274364	139274429	58	123	1.45238	12.2667	22.4615	-1975.36	-1549.98	1.22125e-15	5.22681e-11	1.18522	0.0567861	1
44232	ENSG00000102081	chrX	+	FMR1	ENSG00000102081	147938099	147938161	134	196	0.659521	20.7043	11.0591	-4305.4	-3726.86	0	0	0.824809	2.2886e-49	9.79497e-45
44315	ENSG00000154743	chr3	+	TSEN2	ENSG00000154743	12505154	12505231	522	599	1.30639	20.8312	26.8874	-9510.86	-9370.33	3.98871e-10	1.70713e-05	1.08222	0.736109	1
44512	ENSG00000123562	chrX	-	MORF4L2	ENSG00000123562	103684681	103684729	101	149	1.21069	108.618	117.472	-4655.74	-4016.39	0	0	0.909426	3.54256e-06	0.151618
44580	ENSG00000205726	chr21	+	ITSN1	ENSG00000205726	33823487	33823653	82	248	0.787909	40.1787	25.1124	-3929.7	-3800.35	2.25841e-09	9.66578e-05	0.797951	3.21961e-12	1.37796e-07
44619	ENSG00000131069	chr20	+	ACSS2	ENSG00000131069	34926105	34926281	68	244	1.32711	25.786	22.4186	-4190.56	-4140.76	1.13795e-06	0.0487032	0.671455	7.51203e-115	3.21507e-110
44656	ENSG00000139613	chr12	-	SMARCC2	ENSG00000139613	56172937	56173029	119	211	1.24738	27.8659	28.8406	-6417.3	-5401.15	0	0	0.838936	1.83835e-155	7.86797e-151
44746	ENSG00000149927	chr16	-	DOC2A	ENSG00000149927	30006413	30006509	815	911	0.633866	12.4896	8.32986	-10014.4	-9794.83	1.62248e-12	6.94405e-08	0.905769	0.528453	1
44798	ENSG00000103197	chr16	+	TSC2	ENSG00000103197	2077598	2077726	94	222	0.468695	14.612	6.55469	-5504.66	-4052.68	0	0	0.934809	1.1015e-08	0.000471429
44805	ENSG00000143436	chr1	-	MRPL9	ENSG00000143436	151761962	151762025	101	164	1.28127	10.0106	12.6772	-3450.25	-2456.11	0	0	1.00415	0.793257	1
44846	ENSG00000099917	chr22	+	MED15	ENSG00000099917	20575113	20575232	110	229	1.23547	37.3894	50.521	-6156.31	-5934.25	5.19929e-12	2.22524e-07	1.10574	7.08101e-31	3.0306e-26
44862	ENSG00000137177	chr6	-	KIF13A	ENSG00000137177	17771114	17771218	791	895	0.623749	10.0128	7.14103	-13970.4	-13579.9	2.22045e-16	9.50329e-12	1.15212	3.06666e-82	1.3125e-77
44892	ENSG00000144597	chr3	+	EAF1	ENSG00000144597	15432087	15432223	94	230	1.22037	64.6397	68.0784	-6868.88	-6795.76	1.06481e-07	0.00455726	0.885773	2.77802e-45	1.18896e-40
44893	ENSG00000145088	chr3	+	EAF2	ENSG00000145088	121854687	121854823	94	230	1.25068	32.4461	83.4755	-5896.15	-5828.16	1.87085e-07	0.00800707	2.05047	7.3792e-299	3.15822e-294
44910	ENSG00000106404	chr7	-	CLDN15	ENSG00000106404	101236747	101236886	164	303	0.794716	13.6403	12.1607	-8067.41	-7195.43	0	0	1.15813	7.32114e-11	3.13338e-06
44947	ENSG00000102078	chrX	+	SLC25A14	ENSG00000102078	130349824	130349867	94	137	0.79989	11.2636	10.9225	-3071.84	-2442.4	0	0	1.19476	4.1219e-44	1.76413e-39
45014	ENSG00000153310	chr8	-	FAM49B	ENSG00000153310	129912470	129912515	38	83	0.467916	11.1852	5.07407	-1999.59	-1081	0	0	0.977182	0.823494	1
45131	ENSG00000101019	chr20	-	UQCC1	ENSG00000101019	35314688	35314765	113	190	0.584249	133.325	65.6364	-5093.44	-4154.94	0	0	0.854944	1.51117e-08	0.000646767
45137	ENSG00000154114	chr11	+	TBCEL	ENSG00000154114	121055052	121055308	102	358	0.709349	12.8398	11.8906	-4980.24	-4734.89	9.59677e-13	4.10732e-08	1.12851	4.46628e-12	1.91152e-07
45186	ENSG00000197323	chr1	-	TRIM33	ENSG00000197323	114397940	114397990	252	302	1.23949	71.6667	89.46	-7658.73	-7523.05	8.53116e-10	3.65125e-05	1.03547	0.291865	1
45212	ENSG00000158555	chr11	-	GDPD5	ENSG00000158555	75479244	75479488	176	420	0.732953	11.3743	7.45355	-5162.4	-4997.16	1.05378e-10	4.51009e-06	0.898246	2.65851e-08	0.00113782
45220	ENSG00000158555	chr11	-	GDPD5	ENSG00000158555	75449885	75449983	93	191	1.23491	12.6122	13.1667	-2615.49	-2546.4	2.70446e-07	0.0115748	0.888172	2.16138e-11	9.25048e-07
45240	ENSG00000158411	chr2	-	MITD1	ENSG00000158411	99173414	99173502	136	224	1.33602	21.9924	28.2462	-5371.23	-4702.75	0	0	0.954256	6.55554e-17	2.80571e-12
45326	ENSG00000165795	chr14	-	NDRG2	ENSG00000165795	21024030	21024096	80	146	1.25666	6.25758	10.1162	-1521.51	-1092.41	7.77156e-16	3.32615e-11	1.24648	0.0341957	1
45371	ENSG00000165795	chr14	-	NDRG2	ENSG00000165795	21018457	21018504	35	82	0.783154	7.28369	11.4255	-1445.73	-1379.97	7.47218e-07	0.0319802	1.95354	7.60651e-55	3.25551e-50
45398	ENSG00000262879	chr17	-	RP11-156P1.3	ENSG00000262879	47035044	47035126	103	185	0.754738	16.0081	10.9919	-6251.75	-5918.25	1.04361e-14	4.46654e-10	0.881432	7.70866e-10	3.29923e-05
45450	ENSG00000137343	chr6	+	ATAT1	ENSG00000137343	30640535	30640603	45	113	0.676885	43.6127	28.3578	-2663.43	-2404.05	1.87927e-12	8.04311e-08	0.956077	0.0494441	1
45469	ENSG00000174775	chr11	-	HRAS	ENSG00000174775	533277	533358	513	594	1.41971	36.3416	40.8272	-9582.66	-8498.75	0	0	0.803882	8.77783e-15	3.75682e-10
45549	ENSG00000005801	chr11	-	ZNF195	ENSG00000005801	3361743	3361889	68	214	0.735877	34.4498	25.4315	-4288.37	-3471.14	0	0	1.05032	0.935229	1
45555	ENSG00000005801	chr11	-	ZNF195	ENSG00000005801	3377617	3377900	79	362	1.32562	7.54417	11.4829	-5045.94	-4619.04	1.11022e-16	4.75164e-12	1.08912	0.168457	1
45570	ENSG00000143226	chr1	+	FCGR2A	ENSG00000143226	161510834	161510956	254	376	1.55642	7.40437	13.4208	-4645.93	-4412.08	2.25853e-12	9.66627e-08	1.26222	4.68366e-32	2.00456e-27
45580	ENSG00000196712	chr17	+	NF1	ENSG00000196712	31252938	31253000	135	197	0.608974	20.9839	7	-4157.42	-3529.88	0	0	0.520623	4.56792e-212	1.95502e-207
45594	ENSG00000128739	chr15	+	SNRPN	ENSG00000128739	24967029	24967152	95	218	7.87475	16.0596	108.447	-6617.17	-4955.88	0	0	0.873423	1.72876e-16	7.39892e-12
45605	ENSG00000128739	chr15	+	SNRPN	ENSG00000128739	24967029	24967240	95	306	7.10715	11.5434	70.4455	-7373.98	-4905.43	0	0	0.873423	1.72876e-16	7.39892e-12
45612	ENSG00000116852	chr1	-	KIF21B	ENSG00000116852	200983056	200983094	136	174	0.589209	13.1491	9.48246	-3923.81	-3275.47	0	0	1.24423	9.67807e-89	4.14212e-84
45646	ENSG00000114346	chr3	+	ECT2	ENSG00000114346	172818548	172818814	146	412	1.56008	9.10902	13.2619	-25836.1	-23631.8	0	0	0.894097	4.62258e-08	0.00197842
45647	ENSG00000114346	chr3	+	ECT2	ENSG00000114346	172755483	172755575	79	171	6.19759	11.8659	57.1087	-5840.11	-4256.46	0	0	0.771397	3.04647e-178	1.30386e-173
45653	ENSG00000168566	chr6	+	SNRNP48	ENSG00000168566	7599673	7599680	74	81	0.539893	13.5714	7.42857	-5239.13	-2863.9	0	0	1.00585	0.700875	1
45654	ENSG00000126561	chr17	+	STAT5A	ENSG00000126561	42305610	42305702	122	214	0.670764	32.7609	21.7283	-5864.9	-5783.46	5.34854e-08	0.00228912	0.912636	0.216014	1
45656	ENSG00000126214	chr14	+	KLC1	ENSG00000126214	103692359	103692425	130	196	1.31611	49.8485	71.5808	-4428.99	-3979.38	1.11022e-16	4.75164e-12	1.06247	2.48813e-10	1.06489e-05
45658	ENSG00000126214	chr14	+	KLC1	ENSG00000126214	103693553	103693634	66	147	1.31072	37.0535	50.4115	-3483.96	-3066.18	8.88178e-16	3.80131e-11	1.14495	0.143837	1
45666	ENSG00000126214	chr14	+	KLC1	ENSG00000126214	103687081	103687211	161	291	1.41472	66.9641	85.3564	-6384.5	-5463.75	0	0	0.880142	0.00785388	1
45718	ENSG00000133794	chr11	+	ARNTL	ENSG00000133794	13326413	13326467	72	126	0.524789	11.5926	4.32716	-3004.64	-2149.8	0	0	0.739428	3.25721e-71	1.39405e-66
45751	ENSG00000179588	chr16	+	ZFPM1	ENSG00000179588	88489031	88489153	104	226	1.23883	8.77049	13.541	-3866.97	-3799.35	2.02704e-07	0.00867554	1.2832	1.01029e-42	4.32395e-38
45802	ENSG00000136643	chr1	+	RPS6KC1	ENSG00000136643	213117317	213117410	115	208	1.4718	27.9821	31.1685	-7039.77	-6993.84	8.5135e-07	0.0364369	0.741838	1.41792e-67	6.06855e-63
45918	ENSG00000135317	chr6	-	SNX14	ENSG00000135317	85538838	85538864	132	158	1.38572	18.6026	21.0769	-3591.74	-2975.42	0	0	0.851532	6.4484e-30	2.75985e-25
46129	ENSG00000178904	chr19	+	DPY19L3	ENSG00000178904	32467474	32468813	56	1395	1.24845	17.2813	14.6948	-16833.9	-16429.1	1.11022e-16	4.75164e-12	0.684629	1.84896e-43	7.91336e-39
46130	ENSG00000178904	chr19	+	DPY19L3	ENSG00000178904	32467474	32467626	56	208	1.22631	15.6754	14.5175	-3864.65	-3328.69	0	0	0.742947	1.33488e-27	5.71317e-23
46211	ENSG00000110756	chr11	-	HPS5	ENSG00000110756	18317751	18317907	110	266	0.7946	19.5876	17.3291	-5724.72	-4798.95	0	0	1.09124	0.000128406	1
46275	ENSG00000079134	chr18	-	THOC1	ENSG00000079134	260718	260759	118	159	1.8123	10.5366	20.0407	-3754.22	-2972.86	0	0	1.0345	0.000336868	1
46304	ENSG00000205531	chr11	-	NAP1L4	ENSG00000205531	2989129	2989271	30	172	0.794659	31.5845	24.7254	-2337.06	-1526.79	0	0	1.00939	0.950948	1
46309	ENSG00000205531	chr11	-	NAP1L4	ENSG00000205531	2954301	2954410	29	138	1.28775	31.4159	41.5933	-4192.79	-2478.07	0	0	1.04602	7.21777e-05	1

## Sheet: dSpliceType_A3SS
A3SSID	geneName	chr	strand	symbol	A3SS	start	stop	changePoint_L	changePoint_R	SplicingRatio	Coverage1	Coverage2	SIC_ij	SIC_n	DS_p_value	DS_adj_p_value	DE_foldChange	DE_p_value	DE_adj_p_value
9	ENSG00000078747	chr20	+	ITCH	ENSG00000078747	34393770	34393790	76	96	1.42982	8.98333	11.9333	-2891.29	-2360.16	0	0	0.947625	6.17107e-12	2.64116e-07
12	ENSG00000126215	chr14	-	XRCC3	ENSG00000126215	103711568	103711661	101	194	0.721963	18.5448	18.4158	-3305.52	-2182.2	0	0	1.46627	0.000333764	1
97	ENSG00000141458	chr18	-	NPC1	ENSG00000141458	23556614	23556664	370	420	2.12878	7.18667	14.56	-7281.28	-6195.16	0	0	1.08738	0.133233	1
164	ENSG00000162869	chr2	+	PPP1R21	ENSG00000162869	48454556	48454594	68	106	0.648196	18.9386	13.0789	-3673.89	-2913.91	0	0	1.00525	0.0152533	1
223	ENSG00000157450	chr15	+	RNF111	ENSG00000157450	59092513	59092536	95	118	0.775382	23.4783	17.1594	-3473.93	-3160.58	9.39249e-14	4.01989e-09	0.955465	1.02862e-12	4.40239e-08
224	ENSG00000157450	chr15	+	RNF111	ENSG00000157450	59084102	59084128	348	374	1.55994	16.3846	23.8974	-7928.16	-7164.24	0	0	0.990351	0.0515555	1
277	ENSG00000171469	chr19	-	ZNF561	ENSG00000171469	9618167	9618179	75	87	0.737069	30.8056	19.4444	-3268.28	-3077.78	5.90942e-11	2.52917e-06	0.850027	9.27519e-25	3.96969e-20
291	ENSG00000129255	chr17	+	MPDU1	ENSG00000129255	7585946	7585950	65	69	1.43138	93.8333	150.167	-3927.72	-3089.69	0	0	1.17678	3.29967e-31	1.41222e-26
292	ENSG00000129255	chr17	+	MPDU1	ENSG00000129255	7586656	7586691	132	167	1.55142	9.38095	17.7143	-4386.57	-3476.79	0	0	1.2296	7.59535e-34	3.25073e-29
297	ENSG00000100726	chr16	+	TELO2	ENSG00000100726	1506225	1506237	191	203	0.635372	13.1111	8	-5485.89	-4321.04	0	0	0.962399	3.215e-08	0.00137599
311	ENSG00000145901	chr5	-	TNIP1	ENSG00000145901	151032384	151032400	96	112	1.24855	10.6667	11.0208	-4452.16	-3166.29	0	0	0.796396	2.6254e-15	1.12365e-10
347	ENSG00000185813	chr17	-	PCYT2	ENSG00000185813	81909038	81909321	161	444	1.25592	12.0577	13.5371	-7757.65	-6711.27	0	0	0.900613	4.04684e-51	1.73201e-46
355	ENSG00000050748	chr5	-	MAPK9	ENSG00000050748	180236527	180236531	2932	2936	1.22333	17.0833	20.8333	-40364.4	-40335.3	7.12073e-07	0.030476	1.01961	0.519963	1
379	ENSG00000026950	chr6	+	BTN3A1	ENSG00000026950	26407671	26407826	347	502	1.29131	42.0774	57.8473	-7694.71	-6132.06	0	0	1.02383	0.00086657	1
397	ENSG00000134283	chr12	+	PPHLN1	ENSG00000134283	42445973	42445990	100	117	1.43266	33.2941	43.4706	-6332.84	-5936.19	6.66134e-16	2.85099e-11	0.89537	5.57433e-35	2.38576e-30
409	ENSG00000161996	chr16	+	WDR90	ENSG00000161996	662673	662678	111	116	0.780223	60.2	52.6667	-4730.86	-2922.3	0	0	1.12943	2.95115e-37	1.26306e-32
434	ENSG00000197343	chr7	+	ZNF655	ENSG00000197343	99562344	99562348	85	89	0.428312	16.3333	5.75	-3271.36	-2209.75	0	0	0.80765	6.94665e-17	2.9731e-12
493	ENSG00000184508	chr15	-	HDDC3	ENSG00000184508	90931406	90931556	480	630	1.7688	6.73778	11.8289	-12005	-10195.7	0	0	1.01311	0.805577	1
494	ENSG00000092036	chr14	-	HAUS4	ENSG00000092036	22948014	22948033	145	164	1.58744	27	31.2982	-4706.55	-3807.03	0	0	0.73358	7.60354e-125	3.25424e-120
502	ENSG00000108219	chr10	+	TSPAN14	ENSG00000108219	80507199	80507227	50	78	2.2828	9	17.4048	-4184.59	-2911.36	0	0	0.857719	2.96471e-65	1.26887e-60
540	ENSG00000050426	chr12	+	LETMD1	ENSG00000050426	51058006	51058031	152	177	0.725288	11.4933	10.7733	-4614.82	-3768.61	0	0	1.27465	3.02301e-38	1.29382e-33
546	ENSG00000123737	chr4	+	EXOSC9	ENSG00000123737	121813755	121813865	88	198	1.218	29.4636	34.3061	-6872.75	-5599.18	0	0	0.97237	7.16887e-08	0.0030682
552	ENSG00000100429	chr22	-	HDAC10	ENSG00000100429	50249455	50249516	126	187	0.70661	13.8033	11.4863	-3895.4	-3134.3	0	0	1.18535	2.90792e-70	1.24456e-65
626	ENSG00000174996	chr11	+	KLC2	ENSG00000174996	66258547	66258583	168	204	0.660541	15.6852	13.287	-5360.22	-4472.22	0	0	1.40261	1.99655e-10	8.54502e-06
656	ENSG00000135049	chr9	-	AGTPBP1	ENSG00000135049	85655201	85655320	57	176	0.763261	58.9384	45.9272	-6096.4	-5831.51	4.63185e-13	1.98239e-08	1.00337	0.00904628	1
733	ENSG00000124784	chr6	+	RIOK1	ENSG00000124784	7395021	7395052	204	235	1.30271	16.5591	18.086	-5677.9	-5068.24	0	0	0.835008	8.20657e-52	3.51233e-47
836	ENSG00000197114	chr20	+	ZGPAT	ENSG00000197114	63734645	63734704	152	211	1.27666	20.0621	23.8983	-5442.1	-4979.28	1.11022e-16	4.75164e-12	0.939762	2.06778e-24	8.84988e-20
859	ENSG00000139641	chr12	+	ESYT1	ENSG00000139641	56134080	56134109	92	121	1.28633	24.1609	21.4253	-3275.18	-2868.63	1.77636e-15	7.60263e-11	0.695268	1.13179e-193	4.84396e-189
914	ENSG00000077232	chr2	+	DNAJC10	ENSG00000077232	182739545	182740298	137	890	0.660678	18.34	11.5795	-11085.3	-9696.36	0	0	0.978919	0.000539762	1
934	ENSG00000173137	chr8	+	ADCK5	ENSG00000173137	144390856	144390860	75	79	1.25531	22.6667	30.0833	-4198.49	-3708.89	0	0	1.12538	3.99102e-34	1.70812e-29
957	ENSG00000161813	chr12	+	LARP4	ENSG00000161813	50428917	50428934	147	164	1.99925	13.9412	27.7843	-5592.83	-4370.65	0	0	0.998378	0.828609	1
973	ENSG00000142864	chr1	-	SERBP1	ENSG00000142864	67424960	67424977	71	88	1.52722	1585.18	2335.71	-5260.8	-4265.95	0	0	0.97659	0.000912977	1
988	ENSG00000156976	chr3	+	EIF4A2	ENSG00000156976	186787479	186787494	137	152	1.57878	178.733	282.956	-5606.03	-4326.04	0	0	1.00917	0.0464658	1
1009	ENSG00000143363	chr1	+	PRUNE	ENSG00000143363	151018467	151018556	92	181	1.22385	35.5693	36.9139	-4305.22	-4223.65	8.00829e-08	0.00342747	0.867021	1.5667e-09	6.70533e-05
1078	ENSG00000135108	chr12	-	FBXO21	ENSG00000135108	117158064	117158084	190	210	1.99067	18.65	34.1333	-5327.42	-4506.86	0	0	0.905616	2.00499e-21	8.58115e-17
1096	ENSG00000163584	chr3	-	RPL22L1	ENSG00000163584	170868135	170868201	121	187	0.193389	171.702	145.152	-5510.38	-3389.41	0	0	4.37461	7.03093e-106	3.00917e-101
1112	ENSG00000100911	chr14	-	PSME2	ENSG00000100911	24145773	24145896	62	185	1.73636	80.439	133.322	-4296.85	-3126.1	0	0	0.955915	5.59092e-11	2.39286e-06
1118	ENSG00000116698	chr1	+	SMG7	ENSG00000116698	183517626	183517687	117	178	1.85039	6.62842	11.9235	-5099.28	-3992.08	0	0	0.972163	0.00195575	1
1133	ENSG00000105865	chr7	+	DUS4L	ENSG00000105865	107576366	107576408	122	164	0.729459	44.6984	33	-5026.32	-4920.37	9.90627e-09	0.000423978	1.00513	0.155601	1
1277	ENSG00000115652	chr2	-	UXS1	ENSG00000115652	106164785	106164799	48	62	3.15458	48.5952	152.667	-1627.57	-1118.12	1.11022e-16	4.75164e-12	1.00761	0.153622	1
1290	ENSG00000022840	chr12	+	RNF10	ENSG00000022840	120563332	120563346	125	139	1.24997	48.9048	56.0714	-8086.28	-7222.51	0	0	0.926119	3.79421e-28	1.62389e-23
1319	ENSG00000117640	chr1	+	MTFR1L	ENSG00000117640	25829545	25829617	211	283	1.2062	43.9769	43.1574	-7710.36	-7474.2	1.54943e-12	6.63139e-08	0.816152	2.79256e-69	1.19519e-64
1335	ENSG00000154814	chr3	+	OXNAD1	ENSG00000154814	16270929	16270944	149	164	2.63493	7.48889	18.9556	-4538.73	-3703.52	0	0	0.954205	1.58324e-09	6.77613e-05
1342	ENSG00000115282	chr2	+	TTC31	ENSG00000115282	74491944	74492003	185	244	0.586362	11.9435	7.76271	-4532.33	-3427.2	0	0	1.0861	3.85298e-12	1.64904e-07
1349	ENSG00000043514	chr1	-	TRIT1	ENSG00000043514	39848092	39848097	105	110	1.45415	39.8667	48	-3566.96	-3239.31	3.80806e-14	1.62981e-09	0.807572	4.03849e-37	1.72843e-32
1367	ENSG00000115204	chr2	-	MPV17	ENSG00000115204	27317174	27317234	95	155	1.31531	18.7056	26.5556	-3530.35	-3179.88	1.54321e-14	6.60478e-10	1.29823	0.388454	1
1390	ENSG00000141030	chr17	-	COPS3	ENSG00000141030	17267978	17268045	92	159	1.35075	13.0945	17.9851	-4589.81	-3495.58	0	0	1.00572	0.805035	1
1392	ENSG00000141030	chr17	-	COPS3	ENSG00000141030	17276165	17276183	129	147	1.8658	17.3519	32.1667	-4059.8	-2528.6	0	0	1.00367	0.876799	1
1394	ENSG00000183506	chr22	-	PI4KAP2	ENSG00000183506	21486928	21486975	127	174	1.34562	17.3475	22.305	-4707.55	-4035.13	0	0	0.972509	0.244745	1
1405	ENSG00000161265	chr19	-	U2AF1L4	ENSG00000161265	35742620	35742803	88	271	0.759044	26.0018	26.2222	-4487.37	-3838.37	0	0	1.28003	2.31374e-05	0.990256
1430	ENSG00000137760	chr11	-	ALKBH8	ENSG00000137760	107553974	107553978	126	130	1.25043	20	22.9167	-5139.87	-3728.44	0	0	0.891367	4.10746e-42	1.75795e-37
1444	ENSG00000152223	chr18	-	EPG5	ENSG00000152223	45882432	45882487	157	212	0.791349	24.8909	13.5333	-5085.49	-4942.98	6.13726e-10	2.62668e-05	0.726794	1.21852e-192	5.21514e-188
1515	ENSG00000166801	chr11	+	FAM111A	ENSG00000166801	59148797	59148835	29	67	0.775343	85.7632	80.1228	-3485.6	-2920.48	0	0	1.25274	1.88113e-23	8.05104e-19
1521	ENSG00000176261	chr1	-	ZBTB8OS	ENSG00000176261	32634073	32634110	121	158	1.61595	34.1081	44.7477	-2999.94	-2461.78	0	0	0.818588	2.97255e-28	1.27222e-23
1535	ENSG00000109046	chr17	+	WSB1	ENSG00000109046	27307744	27309099	100	1455	0.741822	29.4335	22.6952	-20431.8	-19330.1	0	0	1.05561	1.70296e-11	7.2885e-07
1553	ENSG00000100368	chr22	+	CSF2RB	ENSG00000100368	36930655	36930672	135	152	0.764238	24.3922	15.7647	-5217.34	-4655.92	0	0	0.863432	2.08524e-67	8.92463e-63
1605	ENSG00000171307	chr10	+	ZDHHC16	ENSG00000171307	97455639	97455659	85	105	3.3771	18.5833	63.9	-3833.12	-2971.44	0	0	1.05662	0.0273968	1
1625	ENSG00000204261	chr6	+	PSMB8-AS1	ENSG00000204261	32844645	32844809	141	305	0.654545	39.5224	20.7988	-5285.53	-4679.68	0	0	0.706995	1.84047e-05	0.787703
1677	ENSG00000149182	chr11	-	ARFGAP2	ENSG00000149182	47173883	47173915	123	155	2.452	7.53125	18.0208	-3435.05	-2676.88	0	0	0.985512	0.761298	1
1678	ENSG00000149182	chr11	-	ARFGAP2	ENSG00000149182	47173841	47173915	81	155	1.56504	13.6577	21.0901	-3534.62	-2678.17	0	0	0.971927	0.148077	1
1679	ENSG00000149182	chr11	-	ARFGAP2	ENSG00000149182	47173841	47173882	81	122	1.27352	18.5691	23.5447	-3329.46	-2925.21	1.66533e-15	7.12747e-11	0.971927	0.148077	1
1693	ENSG00000180229	chr15	-	HERC2P3	ENSG00000180229	20452560	20452588	191	219	1.3173	41.619	44.9405	-6040.8	-5638.84	6.66134e-16	2.85099e-11	0.813196	1.68668e-25	7.21881e-21
1705	ENSG00000151923	chr10	-	TIAL1	ENSG00000151923	119582558	119582608	98	148	0.789315	171.367	136.66	-4683.52	-4190.25	0	0	1.01856	0.256805	1
1706	ENSG00000151923	chr10	-	TIAL1	ENSG00000151923	119580539	119580846	67	374	0.782018	17.4788	13.7177	-5648.98	-4991.57	0	0	0.898134	0.891113	1
1738	ENSG00000158089	chr2	-	GALNT14	ENSG00000158089	30924264	30924297	144	177	1.2911	11.8182	14.6869	-4486.1	-3630.85	0	0	1.00721	0.0700746	1
1800	ENSG00000162373	chr1	-	BEND5	ENSG00000162373	48759285	48759366	384	465	1.24546	20.1728	19.1852	-8572.42	-8424.33	2.63191e-10	1.12643e-05	0.752153	8.29396e-114	3.54973e-109
1809	ENSG00000213185	chr10	-	FAM24B	ENSG00000213185	122850521	122850550	96	125	0.525463	18.023	7.91954	-3093.3	-2680.94	7.77156e-16	3.32615e-11	0.801614	1.62093e-42	6.9374e-38
1810	ENSG00000100207	chr22	-	TCF20	ENSG00000100207	42168704	42168736	94	126	0.476695	20.6667	10.125	-2333.68	-1873.73	2.22045e-16	9.50329e-12	1.03697	0.544569	1
1836	ENSG00000139436	chr12	-	GIT2	ENSG00000139436	109947505	109948846	248	1589	1.25421	23.7547	25.6965	-19177.1	-17476.4	0	0	0.875006	2.42412e-29	1.0375e-24
1845	ENSG00000062822	chr19	+	POLD1	ENSG00000062822	50408707	50408784	88	165	1.31429	11.2944	14.6061	-5036.29	-3948.72	0	0	0.99488	0.816031	1
1863	ENSG00000100902	chr14	+	PSMA6	ENSG00000100902	35312863	35312880	155	172	1.98334	8.96078	17.1961	-8205.28	-5516.67	0	0	0.992557	0.398041	1
1891	ENSG00000197256	chr19	-	KANK2	ENSG00000197256	11178448	11178471	102	125	1.53174	10.1594	16.5072	-4751.47	-4122.09	0	0	1.05752	1.63597e-18	7.00178e-14
1937	ENSG00000213672	chr3	-	NCKIPSD	ENSG00000213672	48682136	48682156	90	110	1.27502	33.4333	43.0333	-5018.87	-4562.04	1.11022e-16	4.75164e-12	1.0395	0.00150111	1
1957	ENSG00000170949	chr19	-	ZNF160	ENSG00000170949	53091530	53091553	116	139	0.524518	12.058	6.43478	-2937.14	-2080.48	0	0	1.04739	0.182229	1
1983	ENSG00000197386	chr4	+	HTT	ENSG00000197386	3207281	3207285	176	180	0.71733	70.5	21.75	-3597.94	-2335.15	0	0	0.446535	8.4495e-210	3.6163e-205
1986	ENSG00000011304	chr19	+	PTBP1	ENSG00000011304	805492	805512	174	194	0.78028	744.333	577.617	-5640.38	-4985.04	0	0	0.908158	0.993418	1
1988	ENSG00000144591	chr2	+	GMPPA	ENSG00000144591	219505695	219505714	97	116	1.59381	10.7193	16.7193	-2658.07	-2141.59	0	0	0.985659	0.138678	1
2003	ENSG00000156170	chr8	+	NDUFAF6	ENSG00000156170	95036302	95036370	122	190	0.660211	16.0196	10.1961	-4178	-3372.62	0	0	0.881021	0.327842	1
2020	ENSG00000168010	chr11	+	ATG16L2	ENSG00000168010	72821548	72821667	99	218	1.28986	26.8964	30.1597	-4122.97	-3698.77	3.33067e-16	1.42549e-11	0.877388	1.48519e-21	6.35647e-17
2064	ENSG00000110074	chr11	+	FOXRED1	ENSG00000110074	126273316	126273335	110	129	5.84043	7.12281	30.6667	-4235.88	-2980.97	0	0	0.75163	3.48057e-115	1.48965e-110
2095	ENSG00000267740	chr19	-	AC024592.12	ENSG00000267740	5896576	5896650	122	196	0.673915	19.8829	13.0676	-5917.83	-3966.44	0	0	0.981812	0.0422735	1
2100	ENSG00000198176	chr13	+	TFDP1	ENSG00000198176	113637620	113637817	166	363	1.35954	8.04399	12.4721	-7107.39	-5338.76	0	0	1.10516	3.88386e-36	1.66226e-31
2144	ENSG00000134779	chr18	-	TPGS2	ENSG00000134779	36786983	36787079	409	505	1.36269	73.5694	86.1667	-9776.9	-8728.88	0	0	0.946424	0.0435306	1
2232	ENSG00000093010	chr22	+	COMT	ENSG00000093010	19962233	19962526	90	383	1.2882	9.44937	13.3117	-9780.11	-7658.82	0	0	1.20536	3.24875e-11	1.39043e-06
2242	ENSG00000257621	chr14	-	PSMA3-AS1	ENSG00000257621	58274011	58274135	31	155	1.35221	14.0833	14.0349	-2868.58	-2132.22	0	0	0.821545	1.35764e-09	5.81056e-05
2276	ENSG00000004487	chr1	+	KDM1A	ENSG00000004487	23073274	23073291	73	90	3.03767	8.58824	23.6863	-3936.89	-2852.55	0	0	0.915955	5.9776e-21	2.55835e-16
2296	ENSG00000061938	chr3	-	TNK2	ENSG00000061938	195867259	195867264	89	94	0.791417	44.8667	26.5333	-21710.4	-16907.4	0	0	0.713055	4.23032e-142	1.81053e-137
2317	ENSG00000089006	chr20	-	SNX5	ENSG00000089006	17954118	17954223	121	226	1.20572	45.3397	57.0413	-6384.81	-5434	0	0	1.04728	1.75315e-11	7.50333e-07
2318	ENSG00000089006	chr20	-	SNX5	ENSG00000089006	17954118	17954231	121	234	1.20309	43.5752	54.6903	-6329.53	-5111.72	0	0	1.04728	1.75315e-11	7.50333e-07
2319	ENSG00000089006	chr20	-	SNX5	ENSG00000089006	17954224	17954231	227	234	1.43363	16.2857	23.9048	-6424.23	-5125.35	0	0	1.05629	0.195773	1
2320	ENSG00000141499	chr17	+	WRAP53	ENSG00000141499	7701427	7701458	88	119	1.91857	6.39785	12.129	-3500.27	-2406.95	0	0	0.997781	0.651953	1
2406	ENSG00000108395	chr17	-	TRIM37	ENSG00000108395	59001715	59001741	116	142	3.15763	17.1667	55.2692	-4517.7	-3321.67	0	0	1.02467	0.00223448	1
2453	ENSG00000133112	chr13	-	TPT1	ENSG00000133112	45337389	45337553	3917	4081	1.47315	28.2053	49.4207	-20844.4	-19089.3	0	0	1.19792	0.0129181	1
2495	ENSG00000132780	chr1	+	NASP	ENSG00000132780	45604917	45604935	110	128	31.634	2.37037	51.8889	-4484.46	-2459.09	0	0	0.695721	2.79352e-124	1.1956e-119
2551	ENSG00000205581	chr21	-	HMGN1	ENSG00000205581	39347479	39347483	99	103	0.778835	155.25	113.167	-2981.71	-2407.09	0	0	0.83472	0.690884	1
2612	ENSG00000182199	chr12	+	SHMT2	ENSG00000182199	57232425	57232452	81	108	0.699655	21.1358	17.0123	-4837.18	-3386.04	0	0	1.15548	5.72229e-44	2.44908e-39
2679	ENSG00000163161	chr2	-	ERCC3	ENSG00000163161	127289502	127289519	164	181	2.09406	26.9608	59.2549	-5640.46	-4525.46	0	0	1.06502	4.7681e-13	2.0407e-08
2687	ENSG00000157870	chr1	+	FAM213B	ENSG00000157870	2588922	2588953	95	126	1.20628	41.957	43.9032	-3156.11	-3035.54	6.24066e-09	0.000267094	0.871186	3.38308e-05	1
2747	ENSG00000007341	chr1	-	ST7L	ENSG00000007341	112616845	112616895	31	81	0.703064	27.2	11.3133	-2562.74	-2271.16	1.27343e-13	5.45014e-09	0.525531	5.75098e-18	2.46136e-13
2767	ENSG00000137996	chr1	+	RTCA	ENSG00000137996	100268074	100268151	100	177	1.54176	8.44156	10.6494	-5075.66	-3671.15	0	0	0.820242	2.10463e-134	9.00762e-130
2795	ENSG00000080189	chr20	-	SLC35C2	ENSG00000080189	46355242	46355279	168	205	1.24724	9.34234	11.973	-4224.37	-2359.9	0	0	1.01294	0.0116556	1
2823	ENSG00000082515	chr5	+	MRPL22	ENSG00000082515	154950803	154950820	48	65	4.36833	2.60784	13.3529	-3538.44	-1931.65	0	0	1.19962	9.65099e-24	4.13053e-19
2824	ENSG00000054654	chr14	+	SYNE2	ENSG00000054654	64221534	64221575	200	241	1.23128	12.0163	12.5528	-5989.18	-5292.9	0	0	0.861929	1.97564e-73	8.45556e-69
2856	ENSG00000092529	chr15	+	CAPN3	ENSG00000092529	42411747	42412085	58	396	0.782668	28.07	21.3028	-7286.87	-6840.45	0	0	0.914535	0.370563	1
2873	ENSG00000106244	chr7	-	PDAP1	ENSG00000106244	99403506	99403525	107	126	1.64698	14.0702	21.1404	-4476.12	-3387.73	0	0	0.9197	1.08294e-10	4.63486e-06
2882	ENSG00000140521	chr15	-	POLG	ENSG00000140521	89323512	89323552	107	147	1.473	12.75	13.1083	-3957.86	-2966.32	0	0	0.709079	3.14704e-83	1.3469e-78
2903	ENSG00000028203	chr12	+	VEZT	ENSG00000028203	95270039	95270050	275	286	1.36461	65.6061	87.6364	-7522.5	-6823.1	0	0	0.975803	0.000577286	1
2950	ENSG00000065029	chr6	+	ZNF76	ENSG00000065029	35292540	35292553	179	192	1.27138	12.1538	12.8205	-6516.52	-6002.4	0	0	0.828596	8.4588e-125	3.62028e-120
2998	ENSG00000162419	chr1	+	GMEB1	ENSG00000162419	28690074	28690103	157	186	0.628762	18.0575	12.3563	-4061.46	-3400.41	0	0	1.16479	7.92732e-11	3.39281e-06
3036	ENSG00000154920	chr17	+	EME1	ENSG00000154920	50379068	50379106	121	159	1.22832	17.6053	21.2456	-4350.69	-4161.92	5.32027e-11	2.27702e-06	1.00359	0.888303	1
3088	ENSG00000104859	chr19	+	CLASRP	ENSG00000104859	45069944	45070021	46	123	2.30305	12.6104	31.4242	-3259.66	-2429.6	0	0	1.06956	1.38375e-18	5.92231e-14
3100	ENSG00000168256	chr17	+	NKIRAS2	ENSG00000168256	42022376	42022398	107	129	1.58378	10.197	15.803	-6728.86	-5591.74	0	0	0.98675	1.08388e-05	0.463888
3226	ENSG00000169683	chr17	+	LRRC45	ENSG00000169683	82029019	82029092	70	143	0.649415	30.8037	20.7169	-3515.75	-2988.95	0	0	1.02865	0.000331179	1
3278	ENSG00000171206	chr10	+	TRIM8	ENSG00000171206	102656245	102656269	31	55	1.81748	6.625	11.8194	-2869.06	-1984.75	0	0	0.95054	1.56132e-08	0.00066823
3296	ENSG00000115307	chr2	-	AUP1	ENSG00000115307	74527060	74527121	118	179	0.743804	86.0984	67.4536	-6062.4	-5196.72	0	0	1.06414	1.86616e-27	7.98698e-23
3311	ENSG00000138382	chr2	-	METTL5	ENSG00000138382	169812507	169812524	49	66	8.71322	5.17647	45.9412	-2130.87	-1382.23	0	0	1.0157	0.0940651	1
3350	ENSG00000099797	chr19	+	TECR	ENSG00000099797	14563174	14563205	50	81	1.23723	63.0753	73.3656	-2660.87	-2215.47	7.77156e-16	3.32615e-11	0.9385	1.24495e-05	0.532827
3351	ENSG00000099797	chr19	+	TECR	ENSG00000099797	14563141	14563205	50	114	1.28157	34.1719	41.1875	-2784.01	-1811.32	0	0	0.9385	1.24495e-05	0.532827
3364	ENSG00000071794	chr3	-	HLTF	ENSG00000071794	149041669	149041680	178	189	2.35187	35.9394	102.606	-6024.55	-4701.78	0	0	1.21748	3.82915e-202	1.63884e-197
3373	ENSG00000171824	chr1	-	EXOSC10	ENSG00000171824	11070974	11070988	73	87	1.59593	22.8333	38.0714	-3436.51	-2670.35	0	0	1.04452	5.70294e-05	1
3415	ENSG00000073331	chr4	+	ALPK1	ENSG00000073331	112377678	112377729	51	102	0.671915	17.8824	15.451	-3509.02	-3278.84	5.04341e-12	2.15853e-07	1.30321	1.72582e-115	7.38634e-111
3470	ENSG00000101361	chr20	+	NOP56	ENSG00000101361	2655238	2655324	198	284	0.753116	21.3333	16.2713	-9390.27	-6793.85	0	0	1.01724	0.0568687	1
3481	ENSG00000117682	chr1	+	DHDDS	ENSG00000117682	26442708	26442730	116	138	2.88671	5.30303	14.803	-4544.75	-3509.77	0	0	0.978701	0.00261763	1
3494	ENSG00000119777	chr2	+	TMEM214	ENSG00000119777	27037790	27037814	141	165	1.50698	8.625	13.3056	-4103.49	-3056.67	0	0	2.76709	0.465016	1
3513	ENSG00000167595	chr19	+	PROSER3	ENSG00000167595	35765034	35765066	82	114	0.799933	20.6562	13.625	-2687.88	-2395.8	2.62457e-13	1.12329e-08	0.854803	2.81347e-56	1.20414e-51
3545	ENSG00000176715	chr16	+	ACSF3	ENSG00000176715	89145214	89145266	126	178	1.44471	10.0321	13.1026	-4640.9	-3216.22	0	0	0.921613	3.3821e-07	0.014475
3563	ENSG00000170264	chr2	-	FAM161A	ENSG00000170264	61840526	61840581	1104	1159	1.21742	26.7212	29.6242	-19584.5	-19228.6	7.77156e-16	3.32615e-11	0.895125	5.49555e-52	2.35204e-47
3565	ENSG00000145979	chr6	-	TBC1D7	ENSG00000145979	13326907	13326963	119	175	1.42917	58.6667	64.1488	-4804.15	-3492.33	0	0	0.771953	1.74899e-18	7.48551e-14
3574	ENSG00000040341	chr8	-	STAU2	ENSG00000040341	73709163	73709177	130	144	9.90639	1.14286	12.9048	-2933.5	-1890.04	0	0	1.32622	0.0875498	1
3606	ENSG00000090905	chr16	+	TNRC6A	ENSG00000090905	24805605	24805673	137	205	0.784831	93.0637	57.1569	-4277.13	-4086.96	5.19564e-11	2.22368e-06	0.768443	5.6564e-73	2.42088e-68
3670	ENSG00000172053	chr3	-	QARS	ENSG00000172053	49103410	49103431	64	85	1.24049	39.2063	51.6032	-3309.36	-2539.12	0	0	1.07851	2.04612e-17	8.7572e-13
3683	ENSG00000089159	chr12	-	PXN	ENSG00000089159	120215274	120215417	170	313	1.31886	15.993	19.7273	-6395.29	-5734.82	0	0	0.929991	2.6941e-18	1.15305e-13
3728	ENSG00000061273	chr12	-	HDAC7	ENSG00000061273	47792005	47792669	133	797	0.53888	10.0326	4.28112	-11914.3	-9256.67	0	0	0.808137	3.21685e-125	1.37678e-120
3734	ENSG00000004897	chr17	-	CDC27	ENSG00000004897	47151919	47151936	112	129	2.32628	16.4118	24.8039	-4157.07	-3202.3	0	0	0.648731	9.4272e-142	4.03475e-137
3779	ENSG00000168781	chr15	-	PPIP5K1	ENSG00000168781	43584533	43584589	174	230	1.63511	11.8988	21.0655	-3322.15	-2824.59	0	0	1.07912	0.0338309	1
3810	ENSG00000154889	chr18	-	MPPE1	ENSG00000154889	11886622	11886778	122	278	1.20455	12.5962	18.4765	-4792.14	-4328.34	0	0	1.22851	8.64068e-88	3.69813e-83
3859	ENSG00000148737	chr10	+	TCF7L2	ENSG00000148737	113150983	113150997	86	100	2.55357	10.3333	20.381	-3242.99	-2615.57	0	0	0.849554	2.55682e-50	1.09429e-45
3876	ENSG00000004975	chr17	-	DVL2	ENSG00000004975	7227712	7227783	56	127	0.617023	240.972	130.347	-3610.14	-3014.41	0	0	0.880324	5.54704e-23	2.37408e-18
3883	ENSG00000133997	chr14	-	MED6	ENSG00000133997	70592989	70593009	108	128	6.74207	5.53333	35.85	-3626.01	-2433.11	0	0	0.979619	0.00115959	1
3893	ENSG00000119689	chr14	+	DLST	ENSG00000119689	74889878	74889896	74	92	18.9035	6.94444	117.074	-2643.75	-1656.94	0	0	0.903822	8.59367e-48	3.67801e-43
3967	ENSG00000075856	chr12	-	SART3	ENSG00000075856	108544479	108544532	51	104	0.741514	37.1887	28.4403	-5167.87	-3970.51	0	0	1.0556	0.0528541	1
3970	ENSG00000245694	chr16	-	CRNDE	ENSG00000245694	54920328	54920338	29	39	0.269263	209.033	114.967	-2007.65	-1409.09	0	0	2.08032	1.05851e-124	4.53031e-120
3971	ENSG00000245694	chr16	-	CRNDE	ENSG00000245694	54920328	54920410	29	111	0.163089	199.614	66.9675	-2945.88	-2110.09	0	0	2.08032	1.05851e-124	4.53031e-120
3972	ENSG00000245694	chr16	-	CRNDE	ENSG00000245694	54920339	54920410	40	111	0.156012	198.16	60.1408	-2849.18	-2103.43	0	0	1.90009	4.42183e-34	1.8925e-29
3990	ENSG00000103168	chr16	-	TAF1C	ENSG00000103168	84184990	84185060	138	208	0.767748	69.1143	59.0048	-4547.93	-3520.37	0	0	1.11216	0.000484814	1
4009	ENSG00000076984	chr19	+	MAP2K7	ENSG00000076984	7911415	7911435	80	100	2.04115	12.1	26.1333	-4147.84	-3309.02	0	0	1.05981	1.63452e-16	6.99557e-12
4016	ENSG00000105701	chr19	-	FKBP8	ENSG00000105701	18532796	18532814	131	149	1.75825	10.9259	16.7407	-4679.68	-3269.01	0	0	0.894775	5.90971e-57	2.5293e-52
4022	ENSG00000106610	chr7	+	STAG3L4	ENSG00000106610	67308577	67308934	96	453	1.29908	12.1578	15.8824	-8088.07	-7378.26	0	0	1.02313	0.880515	1
4048	ENSG00000140395	chr15	-	WDR61	ENSG00000140395	78292789	78292885	172	268	1.77314	8.58333	14.8611	-6635.01	-4316.47	0	0	1.00776	0.931835	1
4108	ENSG00000127586	chr16	+	CHTF18	ENSG00000127586	790007	790176	168	337	1.35283	10.5621	11.8974	-6552.76	-5164.71	0	0	0.879365	9.9146e-72	4.24335e-67
4169	ENSG00000140264	chr15	+	SERF2	ENSG00000140264	43793687	43793709	108	130	1.42521	117.5	139.939	-9993.82	-8609.39	0	0	0.858013	6.76353e-10	2.89472e-05
4206	ENSG00000213024	chr19	-	NUP62	ENSG00000213024	49927816	49927848	121	153	0.655716	71.25	59.3646	-4822.07	-4300.14	0	0	1.15034	0.0404629	1
4256	ENSG00000130023	chr6	+	ERMARD	ENSG00000130023	169755283	169755287	168	172	1.49572	34.1667	38.25	-4147.4	-3834.27	5.61773e-14	2.40433e-09	0.748644	2.39722e-72	1.02598e-67
4268	ENSG00000174748	chr3	+	RPL15	ENSG00000174748	23917837	23917849	369	381	1.22408	73.5	92.7222	-7325.99	-4366.71	0	0	1.03825	0.716055	1
4292	ENSG00000048740	chr10	+	CELF2	ENSG00000048740	11321189	11321206	119	136	1.76632	12.8235	22.7059	-5321.01	-4404.22	0	0	1.02303	0.217613	1
4298	ENSG00000136051	chr12	+	KIAA1033	ENSG00000136051	105121089	105121100	42	53	3.7619	11.2727	28.2424	-2589.09	-1808.43	0	0	0.68325	1.43245e-146	6.13075e-142
4307	ENSG00000087152	chr17	-	ATXN7L3	ENSG00000087152	44195141	44195158	43	60	1.69098	7.01961	12.2157	-2299.32	-1528.13	0	0	1.03005	0.0971083	1
4308	ENSG00000087152	chr17	-	ATXN7L3	ENSG00000087152	44196080	44196100	45	65	0.636968	28.6167	18.65	-1586.99	-1193.15	1.4877e-14	6.3672e-10	1.01068	0.272994	1
4337	ENSG00000106348	chr7	-	IMPDH1	ENSG00000106348	128409367	128409484	77	194	1.27291	10.0513	11.0427	-3865.27	-3569.53	8.22675e-14	3.52097e-09	0.887765	1.22498e-05	0.524281
4340	ENSG00000106348	chr7	-	IMPDH1	ENSG00000106348	128400183	128400204	87	108	0.785102	16.2698	11.0317	-4475.21	-2653.99	0	0	0.856887	3.35601e-63	1.43634e-58
4388	ENSG00000070423	chr19	-	RNF126	ENSG00000070423	651856	651915	244	303	1.59016	9.45763	14.565	-6455.16	-5231.38	0	0	0.994211	0.0596927	1
4401	ENSG00000196547	chr15	+	MAN2A2	ENSG00000196547	90912517	90912541	236	260	1.58098	34.6806	48.8611	-6220.71	-5429.31	0	0	0.891	1.13807e-35	4.87083e-31
4487	ENSG00000134644	chr1	-	PUM1	ENSG00000134644	30980164	30980178	101	115	0.78225	12.5	9.35714	-3438.84	-2337.43	0	0	0.953133	4.37329e-08	0.00187172
4538	ENSG00000172113	chr3	-	NME6	ENSG00000172113	48296159	48296236	39	116	0.760159	12.3377	9.79221	-2960.06	-2609.63	1.67644e-14	7.17498e-10	0.939961	0.275406	1
4552	ENSG00000185480	chr12	+	PARPBP	ENSG00000185480	102148230	102148234	155	159	1.22725	70.6667	77.5833	-6662.03	-6247.88	3.33067e-16	1.42549e-11	0.896806	1.03079e-17	4.41168e-13
4554	ENSG00000130544	chr19	+	ZNF557	ENSG00000130544	7075655	7075675	109	129	1.33605	27.3833	31.4833	-2614.38	-2521.59	5.30712e-08	0.00227139	0.853375	1.41478e-37	6.0551e-33
4620	ENSG00000085872	chr19	-	CHERP	ENSG00000085872	16530881	16530913	111	143	1.39242	22.6146	32.5312	-5391.58	-4527.89	0	0	1.05033	2.00567e-06	0.0858407
4641	ENSG00000185684	chr12	+	EP400NL	ENSG00000185684	132104378	132104566	173	361	1.20573	31.7961	28.9787	-14237.5	-13902.9	2.9976e-15	1.28294e-10	0.740991	2.69591e-27	1.15382e-22
4695	ENSG00000124207	chr20	+	CSE1L	ENSG00000124207	49096176	49096348	231	403	0.767223	72.8217	54.0891	-14669.8	-12648.5	0	0	0.978209	0.560379	1
4795	ENSG00000116793	chr1	-	PHTF1	ENSG00000116793	113758734	113758848	74	188	1.29714	12.0643	17.6287	-6637.57	-6149.73	0	0	1.19618	3.20015e-14	1.36963e-09
4832	ENSG00000023191	chr11	-	RNH1	ENSG00000023191	500655	500738	170	253	1.38838	13.5502	20.49	-7966.55	-6620.09	0	0	1.09081	1.49239e-06	0.0638726
4835	ENSG00000130429	chr7	+	ARPC1B	ENSG00000130429	99377338	99377357	51	70	1.78764	12.7193	28.3509	-2481.04	-1965.01	0	0	1.42629	0.0630894	1
4854	ENSG00000157353	chr16	+	FUK	ENSG00000157353	70474528	70474625	210	307	1.39779	10.8625	14.5842	-4270.42	-4050.51	5.66436e-12	2.42429e-07	1.122	0.00011019	1
4865	ENSG00000092094	chr14	-	OSGEP	ENSG00000092094	20449267	20449301	95	129	1.54119	32.2549	51.6373	-5576.28	-4733.99	0	0	1.09863	0.000805724	1
4897	ENSG00000054116	chr1	-	TRAPPC3	ENSG00000054116	36139820	36139843	99	122	1.33607	9.04348	11.7536	-4207.13	-3106.74	0	0	0.974674	3.89057e-05	1
4904	ENSG00000006704	chr7	+	GTF2IRD1	ENSG00000006704	74555393	74555437	49	93	0.747684	15.0682	11.5455	-1854.72	-1666.79	1.32945e-10	5.6899e-06	1.00118	0.994935	1
4930	ENSG00000126088	chr1	+	UROD	ENSG00000126088	45013575	45013593	218	236	0.644557	33.5556	20.2407	-7064.64	-5877.93	0	0	0.942665	0.046724	1
4949	ENSG00000146826	chr7	-	C7orf43	ENSG00000146826	100155826	100155919	154	247	1.20103	22.4982	24.2258	-6282.31	-5931.66	5.88418e-15	2.51837e-10	0.880313	2.86459e-26	1.22602e-21
4984	ENSG00000196531	chr12	-	NACA	ENSG00000196531	56714688	56714703	85	100	1.45469	13.7333	21.4	-4152.74	-2412.6	0	0	1.04324	0.00457197	1
4987	ENSG00000196531	chr12	-	NACA	ENSG00000196531	56724524	56724549	71	96	1.51084	155.92	246.253	-2985.8	-2066.63	0	0	1.0452	0.488621	1
5045	ENSG00000197530	chr1	+	MIB2	ENSG00000197530	1623389	1623430	106	147	1.89245	8.37398	13.626	-2561.27	-2251.09	1.3145e-13	5.62595e-09	0.967882	1.44627e-06	0.061899
5108	ENSG00000198231	chr17	+	DDX42	ENSG00000198231	63805044	63805070	149	175	1.77943	14.6795	25.0897	-5245.65	-4182.63	0	0	0.963576	1.6308e-10	6.97965e-06
5120	ENSG00000121716	chr7	+	PILRB	ENSG00000121716	100356394	100356749	97	452	1.44849	25.9455	31.5606	-8857.11	-8058.25	0	0	0.854377	7.19117e-14	3.07775e-09
5140	ENSG00000176700	chr15	+	SCAND2P	ENSG00000176700	84638354	84638395	73	114	1.40856	6.39024	10.1138	-2116.31	-1985.12	3.32198e-09	0.000142177	1.09161	2.83076e-09	0.000121154
5143	ENSG00000013306	chr17	-	SLC25A39	ENSG00000013306	44322529	44322552	109	132	1.33089	134.014	171.449	-3949.56	-3366.12	0	0	0.970984	8.13774e-06	0.348287
5145	ENSG00000013306	chr17	-	SLC25A39	ENSG00000013306	44320732	44320749	109	126	1.31196	19.2157	24.1176	-6214.41	-4761.62	0	0	0.966211	3.73648e-10	1.59918e-05
5162	ENSG00000042753	chr19	-	AP2S1	ENSG00000042753	46839579	46839620	113	154	1.97541	25.4553	51.0081	-6136.61	-4516.81	0	0	1.02652	0.15483	1
5165	ENSG00000087157	chr17	+	PGS1	ENSG00000087157	78414879	78414951	521	593	1.40219	45.2546	61.9769	-10717.5	-10378.3	4.77396e-15	2.04321e-10	0.952362	0.0628982	1
5197	ENSG00000137822	chr15	+	TUBGCP4	ENSG00000137822	43376455	43376502	128	175	1.52405	6.76596	13	-4798.81	-3784.79	0	0	1.24508	3.81455e-36	1.63259e-31
5200	ENSG00000242114	chr22	+	MTFP1	ENSG00000242114	30427122	30427170	127	175	1.31483	16.9931	19.4514	-7526.73	-6924.13	0	0	0.890422	1.63006e-34	6.97647e-30
5232	ENSG00000183258	chr5	-	DDX41	ENSG00000183258	177516448	177516516	159	227	0.739472	22.6176	14.9216	-6175.81	-5024.92	0	0	0.894076	9.04924e-21	3.87298e-16
5233	ENSG00000183258	chr5	-	DDX41	ENSG00000183258	177515259	177515339	72	152	1.20576	53.4583	60.1375	-5301.37	-4672.88	0	0	0.9388	6.79452e-12	2.90799e-07
5234	ENSG00000183258	chr5	-	DDX41	ENSG00000183258	177515340	177515361	153	174	1.30086	40.9841	50.1746	-5369.08	-4917.32	1.11022e-16	4.75164e-12	0.951544	0.177704	1
5235	ENSG00000183258	chr5	-	DDX41	ENSG00000183258	177515259	177515361	72	174	1.22543	50.7418	57.9869	-5634.07	-4933.57	0	0	0.9388	6.79452e-12	2.90799e-07
5320	ENSG00000008838	chr17	-	MED24	ENSG00000008838	40033457	40033771	111	425	1.69971	9.10722	12.8556	-6273.58	-5233.93	0	0	0.849275	0.000652303	1
5377	ENSG00000103496	chr16	+	STX4	ENSG00000103496	31034204	31034225	101	122	2.12529	10.6508	18.6667	-3920.78	-3048.53	0	0	0.82987	4.30711e-75	1.8434e-70
5449	ENSG00000166441	chr11	+	RPL27A	ENSG00000166441	8683863	8684005	63	205	2.28011	20.7347	49	-4599.7	-2225.31	0	0	1.03295	0.229426	1
5472	ENSG00000145687	chr5	-	SSBP2	ENSG00000145687	81467042	81467065	67	90	1.9755	10.1449	16.3913	-3076.26	-2094.22	0	0	0.816514	1.44087e-118	6.16678e-114
5481	ENSG00000178999	chr17	-	AURKB	ENSG00000178999	8207841	8207901	102	162	1.73208	28.2278	43.7222	-3357.91	-1772.47	0	0	0.937257	0.0165649	1
5564	ENSG00000197111	chr12	+	PCBP2	ENSG00000197111	53459800	53461014	131	1345	1.26818	18.9226	23.3534	-20483.6	-17835.3	0	0	0.978844	0.0287	1
5565	ENSG00000177963	chr11	+	RIC8A	ENSG00000177963	212597	212614	95	112	1.38328	19.0196	25.0784	-5110.21	-4020.03	0	0	0.970518	1.56286e-05	0.668889
5592	ENSG00000132781	chr1	-	MUTYH	ENSG00000132781	45333562	45333594	148	180	1.21582	10.5833	11.9271	-4769.89	-3650.03	0	0	0.927615	1.01747e-18	4.35468e-14
5593	ENSG00000132781	chr1	-	MUTYH	ENSG00000132781	45333565	45333594	151	180	1.228	9.85057	11.2184	-4653.02	-3672.99	0	0	0.927705	1.36362e-11	5.83615e-07
5627	ENSG00000168883	chr2	+	USP39	ENSG00000168883	85623626	85623645	94	113	2.34437	12.2456	32.0526	-4909.56	-3399.81	0	0	1.13247	6.91206e-63	2.95829e-58
5696	ENSG00000090372	chr19	-	STRN4	ENSG00000090372	46727568	46727691	115	238	1.38122	12.0732	15.5014	-5465.87	-4450.03	0	0	0.938264	0.00235853	1
5697	ENSG00000090372	chr19	-	STRN4	ENSG00000090372	46727547	46727567	94	114	1.38795	56.6667	72.25	-4289.55	-3696.86	0	0	0.929565	3.23685e-56	1.38534e-51
5698	ENSG00000090372	chr19	-	STRN4	ENSG00000090372	46727547	46727691	94	238	1.39305	18.2407	23.375	-5490.58	-4420.05	0	0	0.929565	3.23685e-56	1.38534e-51
5700	ENSG00000241837	chr21	-	ATP5O	ENSG00000241837	33903640	33903656	183	199	2.11631	7.70833	15.375	-5189.99	-3893.51	0	0	0.957232	0.329161	1
5735	ENSG00000150433	chr11	-	TMEM218	ENSG00000150433	125102318	125102351	185	218	1.51957	20.6162	30.7677	-5424.67	-5022.53	5.55112e-16	2.37582e-11	0.994817	0.482811	1
5757	ENSG00000156232	chr15	+	WHAMM	ENSG00000156232	82826388	82826409	187	208	1.31875	7.19048	10.8254	-4513.96	-3767.82	0	0	1.12511	5.84592e-19	2.502e-14
5769	ENSG00000075413	chr14	+	MARK3	ENSG00000075413	103468033	103468080	112	159	1.21334	117.872	141.801	-4851.42	-4766.16	6.72695e-08	0.00287907	0.997517	0.773527	1
5783	ENSG00000155256	chr10	+	ZFYVE27	ENSG00000155256	97751376	97751390	139	153	1.43112	55.4286	65.381	-4067.04	-3475.55	0	0	0.824543	2.01984e-47	8.64471e-43
5787	ENSG00000172046	chr3	-	USP19	ENSG00000172046	49115939	49115944	214	219	0.799479	79.5333	62.4667	-6449.77	-5633.2	0	0	0.982382	0.220107	1
5825	ENSG00000185324	chr16	+	CDK10	ENSG00000185324	89694569	89694664	59	154	1.3802	22.5649	32.2491	-4761.51	-4080.87	0	0	1.05369	0.00226315	1
5828	ENSG00000134419	chr16	-	RPS15A	ENSG00000134419	18788143	18788159	79	95	6.26967	7.54167	59.5	-6003.92	-3496.4	0	0	1.24553	3.42922e-26	1.46767e-21
5832	ENSG00000119782	chr2	+	FKBP1B	ENSG00000119782	24063019	24063063	112	156	0.725834	13.2197	7.24242	-7974.94	-7745.5	1.25611e-12	5.37601e-08	0.791206	4.31156e-56	1.84531e-51
5839	ENSG00000196418	chr1	-	ZNF124	ENSG00000196418	247159814	247159867	126	179	1.92371	6.53459	11.4151	-4504.99	-3418.98	0	0	0.91852	0.000146818	1
5846	ENSG00000125676	chrX	-	THOC2	ENSG00000125676	123619437	123619517	35	115	1.67335	34.4708	58.775	-3047.52	-2448.82	0	0	1.02276	4.48552e-06	0.191976
5924	ENSG00000156831	chr8	+	NSMCE2	ENSG00000156831	125102014	125102050	114	150	1.50903	19.1759	28.9167	-2790.55	-1846.91	0	0	1.06475	0.558773	1
5960	ENSG00000184863	chr7	+	RBM33	ENSG00000184863	155711173	155711202	208	237	0.728156	24.5172	19.4598	-7860.08	-7421.37	1.11022e-16	4.75164e-12	1.09342	3.55696e-56	1.52234e-51
5988	ENSG00000015479	chr5	+	MATR3	ENSG00000015479	139325296	139325439	369	512	1.3291	98.8252	138.809	-16232.9	-13597	0	0	1.0603	8.54473e-19	3.65706e-14
6010	ENSG00000171163	chr1	-	ZNF692	ENSG00000171163	248858018	248858034	189	205	1.28418	28.1042	34.375	-5432.77	-3782.74	0	0	0.989407	0.351895	1
6094	ENSG00000135956	chr2	-	TMEM127	ENSG00000135956	96265490	96265512	351	373	0.793282	31.6212	22.2879	-6778.6	-5468.49	0	0	0.948869	6.1425e-10	2.62893e-05
6124	ENSG00000163374	chr1	-	YY1AP1	ENSG00000163374	155668718	155668777	90	149	1.24249	126.734	170.237	-5501.36	-5279.95	7.33169e-12	3.13789e-07	1.10222	1.96876e-32	8.42611e-28
6142	ENSG00000168385	chr2	+	SEPT2	ENSG00000168385	241335959	241335974	86	101	3.91137	14.0667	36.9556	-4280.37	-3025.45	0	0	0.668994	4.20922e-107	1.80151e-102
6170	ENSG00000005471	chr7	-	ABCB4	ENSG00000005471	87406495	87406515	206	226	1.82112	9.41667	13.8833	-5953.78	-5346.42	0	0	0.802358	5.2715e-139	2.25615e-134
6177	ENSG00000136271	chr7	-	DDX56	ENSG00000136271	44568993	44569005	89	101	1.24217	14.4722	16.5	-3408.05	-2631.94	0	0	0.940811	4.85139e-21	2.07634e-16
6190	ENSG00000125991	chr20	+	ERGIC3	ENSG00000125991	35556955	35556972	64	81	6.627	20.8235	151.412	-4470.03	-3070.94	0	0	1.09818	1.33225e-36	5.70189e-32
6227	ENSG00000119402	chr9	-	FBXW2	ENSG00000119402	120788187	120788278	417	508	0.764128	88.0366	63.304	-10987.4	-10279.8	0	0	0.936526	1.93811e-07	0.00829492
6262	ENSG00000215041	chr17	-	NEURL4	ENSG00000215041	7318675	7318691	179	195	2.39583	7.45833	15.75	-5895.9	-4655.03	0	0	0.886288	4.48438e-34	1.91927e-29
6271	ENSG00000173992	chr11	+	CCS	ENSG00000173992	66605154	66605338	60	244	0.780864	17.0743	13.2899	-4323.51	-3342.99	0	0	0.99179	0.406384	1
6280	ENSG00000168488	chr16	+	ATXN2L	ENSG00000168488	28832187	28832204	110	127	1.39951	53.1373	73.9216	-6616.79	-5585.34	0	0	0.996526	0.901065	1
6293	ENSG00000137494	chr11	+	ANKRD42	ENSG00000137494	83212653	83212978	135	460	0.778412	10.4523	6.98667	-26609.6	-26535.2	1.23665e-08	0.000529274	0.763159	2.37593e-29	1.01688e-24
6296	ENSG00000160741	chr1	-	CRTC2	ENSG00000160741	153952636	153952650	64	78	1.41793	25.5	34.9048	-1767.12	-1458.52	4.19109e-13	1.79375e-08	0.938192	0.000109727	1
6298	ENSG00000247774	chr12	-	PCED1B-AS1	ENSG00000247774	47209459	47209482	177	200	1.21293	8.66667	13.9275	-5031.15	-4856.83	1.05257e-10	4.50491e-06	1.39204	1.7447e-61	7.46716e-57
6299	ENSG00000247774	chr12	-	PCED1B-AS1	ENSG00000247774	47206070	47206145	171	246	1.37451	48.5422	81.0711	-3840.37	-3157.43	0	0	1.17724	3.88024e-05	1
6305	ENSG00000243406	chr13	-	MRPS31P5	ENSG00000243406	52170057	52170099	69	111	1.24675	10.6746	13.1508	-2537.45	-2271.85	1.18494e-12	5.07143e-08	1.02004	0.466372	1
6320	ENSG00000096384	chr6	+	HSP90AB1	ENSG00000096384	44248617	44248629	108	120	1.39167	25.25	40.6667	-5286.47	-3686.63	0	0	1.17984	0.000312273	1
6326	ENSG00000169727	chr17	+	GPS1	ENSG00000169727	82052259	82052377	67	185	0.783405	55.1356	38.7429	-3665.55	-2786.32	0	0	0.855316	0.220898	1
6327	ENSG00000169727	chr17	+	GPS1	ENSG00000169727	82052256	82052377	67	188	0.786891	54.7796	38.6639	-3697.41	-2776.14	0	0	0.855316	0.220898	1
6329	ENSG00000177853	chr10	+	ZNF518A	ENSG00000177853	96133556	96133582	84	110	1.52669	11.0128	14.5641	-2601.99	-1992.87	0	0	0.93608	5.05002e-14	2.16136e-09
6341	ENSG00000171097	chr9	-	CCBL1	ENSG00000171097	128836074	128836105	76	107	1.34657	7.10753	10.3011	-3168.69	-2567.84	0	0	1.05499	1.38736e-11	5.93774e-07
6366	ENSG00000177225	chr11	-	PDDC1	ENSG00000177225	771427	771467	93	133	0.773251	17.0667	13.4083	-4093.75	-3416.98	0	0	1.04648	4.84981e-15	2.07567e-10
6398	ENSG00000160410	chr19	+	SHKBP1	ENSG00000160410	40578448	40578461	58	71	3.15209	9.97436	24.6923	-2952.37	-1958.45	0	0	0.783468	1.37977e-49	5.90529e-45
6419	ENSG00000112511	chr6	+	PHF1	ENSG00000112511	33414955	33414965	104	114	0.791057	32.8667	26.2667	-4483.21	-4259.05	6.30851e-12	2.69998e-07	1.0543	0.000328567	1
6447	ENSG00000167965	chr16	+	MLST8	ENSG00000167965	2206484	2206496	51	63	1.38246	25.75	19.8056	-3941.52	-3334.39	0	0	0.563337	1.57828e-218	6.75487e-214
6449	ENSG00000167965	chr16	+	MLST8	ENSG00000167965	2206479	2206496	51	68	1.34014	25.451	18.9804	-3980.65	-3173.01	0	0	0.563337	1.57828e-218	6.75487e-214
6560	ENSG00000104946	chr19	+	TBC1D17	ENSG00000104946	49888157	49888230	116	189	0.666165	13.3881	8.75342	-3476.43	-3104.65	4.21885e-15	1.80562e-10	0.987747	0.0162456	1
6605	ENSG00000127419	chr4	+	TMEM175	ENSG00000127419	951646	951681	51	86	1.47849	8.46667	11.781	-1525.22	-1185.18	7.82707e-14	3.34991e-09	0.902584	5.77192e-05	1
6614	ENSG00000132305	chr2	-	IMMT	ENSG00000132305	86171313	86171345	104	136	1.33677	219.885	313.49	-4962.1	-4336.88	0	0	1.07365	2.08694e-12	8.93189e-08
6621	ENSG00000131653	chr16	+	TRAF7	ENSG00000131653	2165857	2165878	118	139	2.72803	4.04762	10.8095	-3669.72	-2397.31	0	0	0.993417	0.58221	1
6626	ENSG00000140987	chr16	-	ZSCAN32	ENSG00000140987	3390134	3390183	123	172	1.34439	12.6667	13.4354	-3448.18	-3084	6.32827e-15	2.70844e-10	0.764664	1.45634e-33	6.23297e-29
6679	ENSG00000137871	chr15	-	ZNF280D	ENSG00000137871	56707144	56707150	61	67	2.10922	9.55556	31.3889	-1567.38	-1065.67	1.11022e-16	4.75164e-12	1.70938	5.42985e-73	2.32392e-68
6686	ENSG00000046651	chrX	+	OFD1	ENSG00000046651	13752704	13753367	119	782	0.694364	14.4087	10.3358	-10060.2	-9247.15	0	0	1.02732	0.206216	1
6688	ENSG00000004534	chr3	+	RBM6	ENSG00000004534	49967198	49967469	109	380	1.38847	9.79951	13.8733	-27082	-24168.3	0	0	1.011	0.1301	1
6707	ENSG00000115268	chr19	+	RPS15	ENSG00000115268	1439968	1440018	85	135	1.78729	24.5333	50.28	-9159.08	-6218.75	0	0	1.17141	1.73727e-25	7.43535e-21
6747	ENSG00000204231	chr6	-	RXRB	ENSG00000204231	33195455	33195466	91	102	1.37408	66.4848	100.576	-4461.79	-3910.42	0	0	1.0946	2.72489e-17	1.16623e-12
6757	ENSG00000198301	chr4	-	SDAD1	ENSG00000198301	75981471	75981545	98	172	1.21313	17.6351	17.8649	-4520.86	-3956.72	0	0	0.832248	2.11216e-30	9.03984e-26
6813	ENSG00000240303	chr3	-	ACAD11	ENSG00000240303	132578882	132579056	85	259	0.717561	22.4483	15.0824	-4142.93	-3904.75	2.48579e-12	1.06389e-07	0.889282	4.4906e-24	1.92193e-19
6850	ENSG00000198563	chr6	-	DDX39B	ENSG00000198563	31538856	31538939	92	175	1.72906	14.8072	26.0803	-5818.05	-3950.9	0	0	1.02532	1.22257e-05	0.523246
6853	ENSG00000198563	chr6	-	DDX39B	ENSG00000198563	31530927	31530949	147	169	1.33471	16.9848	23.5303	-7011.16	-5729.38	0	0	1.0523	1.08975e-06	0.0466401
6900	ENSG00000143575	chr1	+	HAX1	ENSG00000143575	154273750	154273773	262	285	1.72521	24.7536	43.7826	-9654.67	-7914.06	0	0	1.02628	0.00648111	1
6906	ENSG00000171608	chr1	+	PIK3CD	ENSG00000171608	9720434	9720610	130	306	1.61404	8.48106	11.8239	-5212.84	-3885.33	0	0	0.874396	2.28641e-53	9.7856e-49
6948	ENSG00000132773	chr1	+	TOE1	ENSG00000132773	45342735	45342842	259	366	1.2572	23.0779	28.1931	-8497.56	-7816.57	0	0	0.96781	1.00349e-05	0.429484
6954	ENSG00000087191	chr17	+	PSMC5	ENSG00000087191	63831020	63831035	126	141	0.711168	20.3556	15.0444	-6988.79	-5126.68	0	0	1.05599	4.52389e-21	1.93618e-16
6964	ENSG00000197858	chr8	+	GPAA1	ENSG00000197858	144084111	144084133	101	123	1.34142	7.86364	10.4545	-6064.62	-4913.02	0	0	0.996395	0.789047	1
6982	ENSG00000129292	chr8	+	PHF20L1	ENSG00000129292	132799083	132799094	88	99	1.33901	10.7879	15.0909	-2612.59	-2169.36	4.44089e-16	1.90066e-11	1.26516	0.375674	1
6990	ENSG00000101473	chr20	-	ACOT8	ENSG00000101473	45843722	45843772	194	244	1.4769	13.0467	16.3067	-5832.43	-5130.84	0	0	0.850803	4.9997e-48	2.13982e-43
7047	ENSG00000214655	chr10	+	ZSWIM8	ENSG00000214655	73794541	73794555	183	197	1.26431	47.2143	47.7619	-4183.8	-3974.63	1.5705e-11	6.72158e-07	0.83351	1.71653e-20	7.34656e-16
7178	ENSG00000108509	chr17	-	CAMTA2	ENSG00000108509	4982161	4982175	71	85	1.3816	12.3333	19.5	-3219.87	-2762.66	1.11022e-16	4.75164e-12	1.20549	1.62918e-61	6.97271e-57
7196	ENSG00000131503	chr5	+	ANKHD1	ENSG00000131503	140438461	140438502	153	194	0.771753	111.764	79.561	-5304.73	-4718.36	0	0	0.927986	1.50359e-22	6.4352e-18
7198	ENSG00000131503	chr5	+	ANKHD1	ENSG00000131503	140438461	140438493	153	185	0.685	107.635	68.0625	-5450.5	-4709.65	0	0	0.929057	3.44029e-21	1.47241e-16
7339	ENSG00000181090	chr9	+	EHMT1	ENSG00000181090	137743371	137743391	180	200	1.87001	42.5167	76.1833	-5879.51	-5014.94	0	0	0.994339	0.0153893	1
7390	ENSG00000141480	chr17	+	ARRB2	ENSG00000141480	4720550	4720585	79	114	1.38963	12.181	16.8381	-2984.6	-2057.64	0	0	0.988679	0.375637	1
7421	ENSG00000148459	chr10	+	PDSS1	ENSG00000148459	26720135	26720217	130	212	0.740689	17.8455	14.6992	-5760.49	-5055.36	0	0	1.10758	4.48667e-19	1.92025e-14
7550	ENSG00000124214	chr20	-	STAU1	ENSG00000124214	49124588	49124605	212	229	1.58756	31.6471	45.5882	-6104.19	-4989.28	0	0	0.893825	2.68846e-11	1.15063e-06
7557	ENSG00000079313	chr19	-	REXO1	ENSG00000079313	1820058	1820180	123	245	1.60756	8.06011	11.1749	-5537.76	-4277.19	0	0	0.895897	5.26789e-20	2.2546e-15
7558	ENSG00000079313	chr19	-	REXO1	ENSG00000079313	1817330	1817458	110	238	0.756626	11.0156	7.82812	-4441.61	-3523.35	0	0	0.969534	2.89441e-05	1
7562	ENSG00000134744	chr1	-	ZCCHC11	ENSG00000134744	52436964	52436978	208	222	1.24775	52.619	71.5238	-5618.97	-5001.27	0	0	1.08314	1.25867e-25	5.38699e-21
7564	ENSG00000134744	chr1	-	ZCCHC11	ENSG00000134744	52436964	52436975	208	219	1.30804	55.4242	78.9091	-5623.83	-5233.75	1.33227e-15	5.70197e-11	1.08314	1.25867e-25	5.38699e-21
7707	ENSG00000204351	chr6	+	SKIV2L	ENSG00000204351	31968623	31968685	210	272	3.42563	14.6183	31.3871	-6068	-4630.02	0	0	0.629186	2.8555e-256	1.22213e-251
7738	ENSG00000011275	chr7	-	RNF216	ENSG00000011275	5741645	5741815	671	841	1.20463	38.8255	29.0078	-15601.1	-15264	3.10862e-15	1.33046e-10	0.612356	0	0
7739	ENSG00000011275	chr7	-	RNF216	ENSG00000011275	5739353	5739621	76	344	1.50779	20.6741	20.0398	-15624	-13557.6	0	0	0.651497	0	0
7781	ENSG00000197323	chr1	-	TRIM33	ENSG00000197323	114397861	114397990	252	381	1.26025	29.0258	36.9018	-7965.51	-5978.94	0	0	1.03547	0.291865	1
7860	ENSG00000128739	chr15	+	SNRPN	ENSG00000128739	24974311	24974386	150	225	0.795691	274.564	188.498	-5603.88	-5065.25	0	0	0.889539	1.01441e-26	4.34158e-22
7893	ENSG00000153914	chr5	+	SREK1	ENSG00000153914	66156065	66158808	133	2876	1.20112	48.7677	61.934	-46143.7	-45776.8	1.11022e-16	4.75164e-12	1.07173	0.03245	1
7936	ENSG00000125354	chrX	-	SEPT6	ENSG00000125354	119625380	119625396	44	60	11.5688	22.75	262.521	-5219.88	-3434.23	0	0	0.985247	0.182597	1
7965	ENSG00000167543	chr17	+	TP53I13	ENSG00000167543	29571832	29571856	128	152	0.688382	24.625	16.0833	-6617.55	-5423.02	0	0	0.937102	4.47066e-09	0.00019134
7968	ENSG00000079134	chr18	-	THOC1	ENSG00000079134	224180	224200	95	115	7.35415	8.38333	60.85	-3287	-2166.24	0	0	0.959113	4.7923e-12	2.05106e-07
7974	ENSG00000205531	chr11	-	NAP1L4	ENSG00000205531	2972244	2972279	141	176	2.73013	27.5714	77.2381	-5551.68	-3986.44	0	0	1.02964	0.012537	1
7979	ENSG00000172613	chr11	+	RAD9A	ENSG00000172613	67393691	67393722	114	145	0.798292	67.9892	48.9892	-3400.63	-3324.37	1.80132e-07	0.00770948	0.897915	2.73501e-27	1.17056e-22
