# Supplementary material for: Altered splicing and cytoplasmic levels of tRNA synthetases in SF3B1-mutant myelodysplastic syndromes as a therapeutic vulnerability
Source: Sci Rep. 2019 Feb 25;9:2678. doi: 10.1038/s41598-019-39591-7 (PMC6390101; doi:10.1038/s41598-019-39591-7)
Supplement: Supplementary file 5 — Table S4 [file 41598_2019_39591_MOESM5_ESM.xlsx]

## Sheet: A3SS
A3SSID	geneName	geneID	str	symbol	A3SS_Event	changePoint_L	changePoint_R	SplicingRatio	Coverage1	Coverage2	SIC_ij	SIC_n	DS_p_value	DS_adj_p_value	DE_foldChange	DE_p_value	DE_adj_p_value
2	ENSG00000138795	chr4	-	LEF1	ENSG00000138795_108063658_108063663	34	39	2.29953	43.6	138	-307.539	-201.867	5.40276e-07	0.0231346	2.48304	0.00054164	1
10	ENSG00000126215	chr14	-	XRCC3	ENSG00000126215_103711181_103711245	147	211	0.752246	55.8281	40.0469	-1038.33	-880.112	3.04466e-09	0.000130372	1.17934	0.000224043	1
55	ENSG00000168066	chr11	-	SF1	ENSG00000168066_64765519_64766155	912	1548	0.58503	435.715	157.572	-6439.39	-6317.12	1.42356e-08	0.000609571	0.56799	9.30606e-06	0.398486
71	ENSG00000173889	chr3	-	PHC3	ENSG00000173889_170172701_170172712	143	154	0.792675	94.0909	34.6364	-1116.64	-1027.12	7.83699e-07	0.033558	0.584227	2.36253e-56	1.01163e-51
91	ENSG00000148337	chr9	-	CIZ1	ENSG00000148337_128180800_128180814	78	92	0.612288	945.5	219.929	-1513.64	-1379.05	1.7266e-08	0.000739328	0.449069	9.91265e-59	4.2446e-54
107	ENSG00000169519	chr11	+	METTL15	ENSG00000169519_28296753_28296796	191	234	0.551672	36.9302	20.9302	-1079.4	-927.49	4.16232e-09	0.000178231	1.3002	1.71111e-11	7.32697e-07
117	ENSG00000168724	chr5	+	DNAJC21	ENSG00000168724_34945722_34945760	158	196	1.32626	41.6053	21.8684	-1137.66	-909.721	4.28387e-11	1.83435e-06	0.536887	8.96384e-61	3.83832e-56
139	ENSG00000157540	chr21	+	DYRK1A	ENSG00000157540_37478181_37478207	196	222	0.79505	114.769	54.3846	-1613.44	-1481.61	2.18017e-08	0.000933549	0.744482	3.18858e-36	1.36535e-31
164	ENSG00000162869	chr2	+	PPP1R21	ENSG00000162869_48454556_48454594	68	106	0.513394	22.7632	10.4737	-860.557	-741.217	7.04434e-08	0.00301639	1.11811	0.00588529	1
177	ENSG00000183337	chrX	-	BCOR	ENSG00000183337_40063851_40063952	242	343	0.6363	145.406	63.099	-2074.55	-1446.97	0	0	0.844769	0.0024605	1
184	ENSG00000114742	chr3	+	WDR48	ENSG00000114742_39065791_39065810	140	159	3.87757	7.94737	22.3158	-688.625	-319.898	2.56462e-14	1.09817e-09	0.913905	0.183694	1
213	ENSG00000144283	chr2	+	PKP4	ENSG00000144283_158624878_158625124	190	436	0.682171	126.35	47.8211	-2742.73	-2603.31	6.18463e-09	0.000264826	0.685417	8.13597e-09	0.000348382
214	ENSG00000144283	chr2	+	PKP4	ENSG00000144283_158624955_158625124	190	359	0.580004	129.101	41.5444	-2457.14	-2284.19	5.53265e-10	2.36908e-05	0.685417	8.13597e-09	0.000348382
223	ENSG00000157450	chr15	+	RNF111	ENSG00000157450_59092513_59092536	95	118	0.744645	355.13	269.261	-999.469	-833.464	2.44448e-09	0.000104673	1.28657	8.79144e-05	1
249	ENSG00000060339	chr10	+	CCAR1	ENSG00000060339_68742376_68742427	172	223	1.37275	1327.37	933.294	-1712.34	-1207.11	0	0	0.771963	8.03571e-31	3.44089e-26
270	ENSG00000134470	chr10	-	IL15RA	ENSG00000134470_5960469_5960567	101	199	1.47732	63.1633	35.7143	-835.195	-466.119	1.19904e-14	5.13429e-10	0.467845	2.61378e-26	1.11922e-21
279	ENSG00000171469	chr19	-	ZNF561	ENSG00000171469_9617172_9617226	126	180	0.659912	13.0741	7.27778	-818.811	-718.548	3.35396e-07	0.0143617	1.0571	0.0055388	1
290	ENSG00000168291	chr3	-	PDHB	ENSG00000168291_58429800_58429941	91	232	5.88094	2.62411	12.7092	-950.87	-485.443	2.22045e-16	9.50795e-12	1.03924	0.470504	1
293	ENSG00000129255	chr17	+	MPDU1	ENSG00000129255_7586692_7587160	132	600	1.80367	48.4017	38.6838	-1137.08	-1005.04	1.14478e-08	0.000490195	0.550894	3.19367e-34	1.36753e-29
309	ENSG00000145901	chr5	-	TNIP1	ENSG00000145901_151030674_151030747	724	797	1.59969	49.6301	42.2877	-2388.12	-2203.49	1.89734e-10	8.12441e-06	0.832427	8.33376e-20	3.56852e-15
311	ENSG00000145901	chr5	-	TNIP1	ENSG00000145901_151032384_151032400	96	112	1.45413	14.3125	13.0625	-932.028	-831.85	3.09167e-07	0.0132385	0.780214	6.00292e-05	1
330	ENSG00000165792	chr14	+	METTL17	ENSG00000165792_20992092_20992123	134	165	1.85564	56.4839	53.6774	-887.58	-648.301	2.10922e-11	9.0317e-07	0.60827	5.48288e-41	2.34777e-36
338	ENSG00000112062	chr6	+	MAPK14	ENSG00000112062_36075821_36075847	47	73	1.34828	6.19231	12.6154	-672.316	-418.142	1.27298e-11	5.45091e-07	1.8751	9.43298e-80	4.0392e-75
355	ENSG00000050748	chr5	-	MAPK9	ENSG00000050748_180236527_180236531	2932	2936	1.43173	14.75	18	-5559.45	-5451.41	3.62592e-08	0.00155262	0.931097	0.0190747	1
412	ENSG00000174365	chr20	+	SNHG11	ENSG00000174365_38450262_38450335	68	141	0.50724	11.6164	5.45205	-487.83	-298.989	4.61019e-10	1.97408e-05	1.16882	1.09977e-07	0.00470922
443	ENSG00000100335	chr22	+	MIEF1	ENSG00000100335_39512232_39512317	177	262	1.2498	19.1647	13.1294	-1246.42	-1138.31	1.18915e-07	0.00509196	0.854894	3.34463e-08	0.00143217
507	ENSG00000120093	chr17	-	HOXB3	ENSG00000120093_48552361_48552632	333	604	1.23808	10.5535	9.09225	-630.454	-184.795	1.11022e-16	4.75397e-12	0.985202	0.000276654	1
509	ENSG00000120093	chr17	-	HOXB3	ENSG00000120093_48552091_48552360	63	332	0.752349	60.6543	38.3792	-457.95	-24.4403	5.55112e-16	2.37699e-11	1.03077	0.214382	1
526	ENSG00000160766	chr1	-	GBAP1	ENSG00000160766_155215163_155215400	108	345	0.651238	34	15.0591	-895.892	-407.064	0	0	0.921319	0.0101865	1
546	ENSG00000123737	chr4	+	EXOSC9	ENSG00000123737_121813755_121813865	88	198	2.40077	44.0636	40.0273	-1677.26	-1284.41	4.10783e-15	1.75897e-10	0.449056	2.32575e-85	9.95885e-81
560	ENSG00000071994	chr6	-	PDCD2	ENSG00000071994_170583624_170583747	118	241	1.31859	1136.89	1180.3	-1955.63	-1652.76	1.944e-13	8.32421e-09	0.958374	0.936233	1
565	ENSG00000147274	chrX	-	RBMX	ENSG00000147274_136879124_136879158	106	140	3.55952	25.0882	28.2647	-1136.8	-254.812	0	0	0.376618	5.0223e-42	2.15055e-37
573	ENSG00000168826	chr4	+	ZBTB49	ENSG00000168826_4301989_4302310	170	491	2.03601	19.8629	26.7009	-2263.27	-2121.28	3.43031e-09	0.000146886	0.720453	0.000484122	1
599	ENSG00000163930	chr3	-	BAP1	ENSG00000163930_52402872_52402940	92	160	0.728695	21.6618	13.3235	-1128.83	-821.991	3.62821e-13	1.5536e-08	1.06716	0.230042	1
622	ENSG00000058673	chr1	+	ZC3H11A	ENSG00000058673_203802652_203802956	53	357	1.31389	366.957	498.724	-2085.42	-1941.73	6.94583e-09	0.00029742	1.28022	1.4732e-12	6.30823e-08
626	ENSG00000174996	chr11	+	KLC2	ENSG00000174996_66258547_66258583	168	204	1.27695	20.0833	12.5556	-908.213	-777.306	1.78529e-08	0.000764459	0.619761	2.95561e-36	1.26559e-31
628	ENSG00000123349	chr12	+	PFDN5	ENSG00000123349_53298019_53298044	74	99	1.34656	22.4	12.64	-968.731	-469.205	1.11022e-16	4.75397e-12	0.513233	8.18201e-105	3.50354e-100
656	ENSG00000135049	chr9	-	AGTPBP1	ENSG00000135049_85655201_85655320	57	176	0.423975	24.7479	28.1176	-1206.11	-1047.16	2.39897e-09	0.000102724	3.00446	5.19036e-72	2.22251e-67
732	ENSG00000198157	chrX	-	HMGN5	ENSG00000198157_81118760_81118780	29	49	0.674866	61.1	26.2	-320.722	-145.834	4.4787e-09	0.000191778	0.814039	5.15469e-09	0.000220724
760	ENSG00000092098	chr14	+	RNF31	ENSG00000092098_24151131_24151298	290	457	1.26355	23.3174	42.0898	-1231.16	-1122.26	9.644e-08	0.00412956	2.02996	3.37904e-43	1.44691e-38
764	ENSG00000049541	chr7	-	RFC2	ENSG00000049541_74249119_74249220	106	207	0.404776	14.7624	7.27723	-740.76	-505.669	2.67044e-11	1.14348e-06	1.41347	3.25705e-12	1.39467e-07
784	ENSG00000137166	chr6	+	FOXP4	ENSG00000137166_41589963_41589998	83	118	0.452465	16.3714	7.88571	-945.033	-568.904	1.33227e-14	5.70477e-10	1.34498	2.26442e-23	9.69625e-19
812	ENSG00000101040	chr20	-	ZMYND8	ENSG00000101040_47298873_47298947	143	217	0.58993	179.365	72.0811	-1711.31	-1191.47	0	0	0.869922	1.71399e-09	7.33932e-05
822	ENSG00000213523	chr5	-	SRA1	ENSG00000213523_140551170_140552184	108	1122	1.37624	38.0779	34.1331	-2276.71	-991.823	0	0	0.828852	4.78596e-05	1
870	ENSG00000143498	chr1	-	TAF1A	ENSG00000143498_222579873_222579890	113	130	1.2326	122.235	105.941	-1174.84	-1085.08	8.01286e-07	0.0343111	0.894522	0.0195035	1
893	ENSG00000101624	chr18	-	CEP76	ENSG00000101624_12699901_12699905	70	74	1.55939	71.75	90.5	-478.544	239.975	0	0	1.27836	0.431474	1
895	ENSG00000101624	chr18	-	CEP76	ENSG00000101624_12699166_12699203	186	223	1.37742	42.5405	66.5405	-677.738	62.9018	0	0	1.52636	2.14253e-39	9.17432e-35
945	ENSG00000182484	chrX	+	WASH6P	ENSG00000182484_156022314_156022322	146	154	0.600052	25	21.125	-2472.58	-2245.37	1.49848e-11	6.41649e-07	1.79048	6.71232e-26	2.87421e-21
988	ENSG00000156976	chr3	+	EIF4A2	ENSG00000156976_186787479_186787494	137	152	1.27019	85.3333	62.4	-1194.76	-1015.93	9.36432e-10	4.0098e-05	0.726023	1.47508e-35	6.31629e-31
1008	ENSG00000114867	chr3	+	EIF4G1	ENSG00000114867_184316072_184316131	93	152	1.63174	13.8475	9.49153	-825.54	-642.5	7.16718e-10	3.06899e-05	0.531001	2.85257e-128	1.22147e-123
1087	ENSG00000140988	chr16	-	RPS2	ENSG00000140988_1962657_1962909	159	411	0.672201	20743.5	8994.09	-2021.4	-1726.78	3.84581e-13	1.64678e-08	0.750864	0.0117582	1
1091	ENSG00000179335	chr15	+	CLK3	ENSG00000179335_74622120_74622493	216	589	1.67937	28.7453	17.7024	-1355.3	-913.096	2.22045e-16	9.50795e-12	0.575811	1.95647e-145	8.37761e-141
1096	ENSG00000163584	chr3	-	RPL22L1	ENSG00000163584_170868135_170868201	121	187	1.53413	137.606	70.8788	-747.735	-177.526	0	0	0.420782	7.91572e-89	3.38951e-84
1112	ENSG00000100911	chr14	-	PSME2	ENSG00000100911_24145773_24145896	62	185	3.42583	43.3821	130.919	-852.705	-320.784	0	0	1.06771	1.16551e-10	4.99072e-06
1144	ENSG00000100038	chr22	-	TOP3B	ENSG00000100038_21962894_21963020	146	272	1.4057	16.7698	8.35714	-1348.34	-930.342	1.33227e-15	5.70477e-11	0.429182	5.48196e-76	2.34738e-71
1157	ENSG00000054523	chr1	+	KIF1B	ENSG00000054523_10282322_10282399	41	118	1.23086	12.3896	10.9221	-741.643	-648.466	6.61552e-07	0.0283276	1.01602	0.0923808	1
1205	ENSG00000143353	chr1	+	LYPLAL1	ENSG00000143353_219193082_219193129	99	146	0.533811	99.0851	110.979	-1127.13	-856.881	3.28426e-12	1.40632e-07	2.64118	2.46381e-114	1.055e-109
1228	ENSG00000172534	chrX	-	HCFC1	ENSG00000172534_153952959_153953090	444	575	0.502742	82.6183	13.0382	-2160.83	-1646.02	0	0	0.408139	1.22614e-163	5.25032e-159
1255	ENSG00000155275	chr4	+	TRMT44	ENSG00000155275_8449669_8449697	114	142	2.12796	11.8929	15.9643	-1035.55	-938.095	3.69254e-07	0.0158115	0.803364	1.70605e-40	7.30531e-36
1277	ENSG00000115652	chr2	-	UXS1	ENSG00000115652_106164785_106164799	48	62	1.86183	39	20.5	-330.429	-150.825	2.79653e-09	0.000119748	0.383471	8.2472e-20	3.53145e-15
1278	ENSG00000168374	chr3	-	ARF4	ENSG00000168374_57584008_57584032	109	133	0.497343	18.5	14.7083	-700.751	-318.504	1.60982e-14	6.89326e-10	2.04492	1.54579e-27	6.61905e-23
1310	ENSG00000173575	chr15	+	CHD2	ENSG00000173575_92978148_92978233	71	156	1.64474	8	13.1176	-1196.08	-905.434	9.12048e-13	3.90539e-08	1.36404	3.56233e-05	1
1331	ENSG00000117360	chr1	+	PRPF3	ENSG00000117360_150344376_150344433	99	156	1.36209	15.8596	11.3158	-884.903	-424.42	3.33067e-16	1.42619e-11	0.655484	2.48484e-06	0.106401
1390	ENSG00000141030	chr17	-	COPS3	ENSG00000141030_17267978_17268045	92	159	1.52971	11.1642	13.3731	-869.447	-548.432	1.2601e-13	5.39576e-09	0.995619	0.814186	1
1392	ENSG00000141030	chr17	-	COPS3	ENSG00000141030_17276165_17276183	129	147	0.396012	12	3.33333	-917.109	-415.322	1.11022e-16	4.75397e-12	0.868874	1.89637e-05	0.812025
1393	ENSG00000274602	chr22	-	PI4KAP1	ENSG00000274602_18547374_18547421	127	174	2.26165	98.5106	151.489	-1190.94	-858.47	1.1624e-13	4.97741e-09	0.858321	2.74523e-05	1
1394	ENSG00000183506	chr22	-	PI4KAP2	ENSG00000183506_21486928_21486975	127	174	2.04042	110.617	156.064	-1275.32	-945.82	1.35003e-13	5.78083e-09	0.871104	8.88297e-08	0.00380369
1409	ENSG00000089157	chr12	-	RPLP0	ENSG00000089157_120198632_120198770	77	215	1.62811	2071.67	2582.79	-1295.87	-1018.24	1.50346e-12	6.43783e-08	1.17054	0.443605	1
1428	ENSG00000261740	chr16	-	RP11-345J4.5	ENSG00000261740_29446923_29447026	120	223	0.681204	126.515	57.2718	-1465.25	-1152.96	2.72893e-13	1.16853e-08	0.819439	2.36548e-10	1.0129e-05
1492	ENSG00000105048	chr19	-	TNNT1	ENSG00000105048_55141921_55142057	63	199	0.733842	137.059	112.765	-955.086	-861.394	6.94609e-07	0.0297432	1.3885	1.97563e-26	8.45966e-22
1493	ENSG00000105048	chr19	-	TNNT1	ENSG00000105048_55134157_55134204	90	137	3.5738	6.19149	15.0851	-1026.59	-355.812	0	0	0.855638	1.60007e-06	0.0685152
1517	ENSG00000111358	chr12	+	GTF2H3	ENSG00000111358_123652524_123652531	62	69	0.754374	29.2857	24.2857	-399.321	-289.433	3.43963e-07	0.0147285	1.38769	1.25451e-31	5.37182e-27
1521	ENSG00000176261	chr1	-	ZBTB8OS	ENSG00000176261_32634073_32634110	121	158	1.89451	326.054	277.351	-846.033	-565.39	3.11862e-12	1.33539e-07	0.634314	8.33976e-47	3.57109e-42
1535	ENSG00000109046	chr17	+	WSB1	ENSG00000109046_27307744_27309099	100	1455	1.74654	53.5144	99.9985	-5499.31	-5298.98	3.96325e-11	1.69706e-06	1.36248	6.0277e-39	2.58106e-34
1612	ENSG00000105576	chr19	-	TNPO2	ENSG00000105576_12702148_12702177	75	104	1.87246	31.7241	17.2759	-730.444	-560.278	2.0454e-09	8.7584e-05	0.363666	1.3041e-33	5.58415e-29
1614	ENSG00000142186	chr11	+	SCYL1	ENSG00000142186_65538270_65538441	215	386	1.64663	55.731	84.2047	-1827.47	-1633.73	1.33986e-10	5.73729e-06	1.41344	0.000884053	1
1616	ENSG00000142186	chr11	+	SCYL1	ENSG00000142186_65536986_65537036	164	214	1.84521	39.56	37.14	-1124.16	-897.758	3.53642e-11	1.51429e-06	0.649421	2.42737e-29	1.0394e-24
1647	ENSG00000165046	chr8	+	LETM2	ENSG00000165046_38392542_38392612	80	150	2.71646	9.5	30.6	-695.977	-590.488	1.30835e-07	0.00560236	1.96887	5.20735e-18	2.22979e-13
1657	ENSG00000173559	chr2	+	NABP1	ENSG00000173559_191683290_191683728	103	541	1.60989	39.6621	69.032	-1998.51	-1775.41	2.08866e-11	8.94365e-07	1.6489	0.000530794	1
1668	ENSG00000078808	chr1	-	SDF4	ENSG00000078808_1218928_1219005	158	235	3.38035	11.7662	22.2987	-1330.94	-421.735	0	0	0.698112	2.20259e-13	9.43149e-09
1693	ENSG00000180229	chr15	-	HERC2P3	ENSG00000180229_20452560_20452588	191	219	0.703402	18.75	12.7143	-1526.56	-1167.43	2.10942e-14	9.03255e-10	1.21718	4.95603e-07	0.0212217
1697	ENSG00000140854	chr16	+	KATNB1	ENSG00000140854_57755790_57755840	149	199	0.787246	42.22	22.82	-797.479	-697.274	3.3081e-07	0.0141653	0.872465	0.00268333	1
1698	ENSG00000135390	chr12	-	ATP5G2	ENSG00000135390_53669949_53670114	77	242	1.89	40.8	50.0121	-1187.4	-934.552	7.26708e-12	3.11176e-07	0.839162	1.7006e-07	0.00728197
1717	ENSG00000099899	chr22	-	TRMT2A	ENSG00000099899_20113508_20113561	75	128	0.759155	45.6792	22.4717	-1086.82	-761.278	1.94511e-13	8.32896e-09	0.799856	4.11311e-35	1.76123e-30
1806	ENSG00000213593	chr11	+	TMX2	ENSG00000213593_57737836_57737912	60	136	2.45927	29.8289	27.1447	-1087.63	-551.936	0	0	0.467906	1.20192e-147	5.14663e-143
1810	ENSG00000100207	chr22	-	TCF20	ENSG00000100207_42168704_42168736	94	126	2.09366	26.875	50.2188	-649.219	-359.279	2.01983e-12	8.64891e-08	1.19669	0.151593	1
1827	ENSG00000188092	chr1	+	GPR89B	ENSG00000188092_147968358_147968874	109	625	1.82341	50.436	62.1066	-2262.23	-1952.81	1.19238e-13	5.10577e-09	0.868222	8.27954e-05	1
1828	ENSG00000188092	chr1	+	GPR89B	ENSG00000188092_147968875_147968894	96	115	0.741814	155.211	100.105	-827.318	-534.868	1.66067e-12	7.111e-08	1.05377	0.0167965	1
1829	ENSG00000188092	chr1	+	GPR89B	ENSG00000188092_147943977_147943996	106	125	1.61332	24.6842	24.0526	-836.121	-739.982	5.47253e-07	0.0234334	0.747645	5.23592e-12	2.24202e-07
1836	ENSG00000139436	chr12	-	GIT2	ENSG00000139436_109947505_109948846	248	1589	1.5783	13.1298	16.3013	-3442.11	-3158.62	2.03726e-13	8.72354e-09	0.966069	0.887735	1
1838	ENSG00000142784	chr1	+	WDTC1	ENSG00000142784_27305001_27305058	174	231	1.22204	48.4211	86.7719	-1030.98	124.193	0	0	1.82562	2.74259e-27	1.17438e-22
1840	ENSG00000169045	chr5	-	HNRNPH1	ENSG00000169045_179621036_179621397	143	504	1.25055	1232.53	628.861	-2551.25	-2183.99	6.99441e-15	2.995e-10	0.510945	2.39256e-77	1.02449e-72
1863	ENSG00000100902	chr14	+	PSMA6	ENSG00000100902_35312863_35312880	155	172	1.32169	14.2353	11.4706	-1355.41	-1057.32	5.13256e-13	2.19776e-08	0.845693	5.92948e-07	0.02539
1906	ENSG00000198589	chr4	-	LRBA	ENSG00000198589_150321369_150321383	177	191	0.575618	21.0714	8.85714	-968.634	-800.695	1.69616e-09	7.26294e-05	0.91296	0.00294631	1
1917	ENSG00000104872	chr19	-	PIH1D1	ENSG00000104872_49447421_49447467	82	128	0.500959	166.196	73	-302.971	224.558	0	0	1.06959	0.104384	1
1928	ENSG00000172977	chr11	+	KAT5	ENSG00000172977_65714495_65714659	74	238	0.626004	118.951	42.4878	-482.855	198.474	0	0	0.71935	6.34371e-38	2.71638e-33
1936	ENSG00000125944	chr1	-	HNRNPR	ENSG00000125944_23318689_23318697	205	213	1.92777	169.25	230	-1901.93	-1491.79	2.10942e-15	9.03255e-11	0.983293	6.68718e-06	0.286345
1958	ENSG00000008128	chr1	-	CDK11A	ENSG00000008128_1712401_1712427	136	162	1.51474	98.3462	35.7692	-1240.57	-1053.62	4.45789e-10	1.90887e-05	0.305119	1.38421e-215	5.92717e-211
1986	ENSG00000011304	chr19	+	PTBP1	ENSG00000011304_805492_805512	174	194	1.8519	170.3	134.5	-1020.22	-814.073	1.53491e-10	6.5725e-06	0.57656	1.38218e-23	5.9185e-19
1994	ENSG00000170037	chr17	+	CNTROB	ENSG00000170037_7936238_7936365	156	283	2.81116	14.8819	18.378	-1147.84	-724.73	8.88178e-16	3.80318e-11	0.515301	8.45316e-22	3.61964e-17
2000	ENSG00000156504	chrX	-	FAM122B	ENSG00000156504_134771355_134772283	1787	2715	0.71902	87.0162	66.9903	-7399.91	-7234.78	3.33175e-10	1.42665e-05	0.989777	3.3249e-53	1.42372e-48
2005	ENSG00000255036	chr9	+	RP11-23J9.4	ENSG00000255036_97364018_97364050	78	110	2.72174	10.9062	14	-326.348	-204.674	7.50561e-08	0.0032139	0.587045	9.82565e-26	4.20735e-21
2052	ENSG00000257923	chr7	+	CUX1	ENSG00000257923_102196634_102196939	96	401	0.413625	258.62	97.7541	-2929.45	-2601.49	4.08562e-14	1.74946e-09	1.11593	4.03737e-07	0.017288
2061	ENSG00000168710	chr1	+	AHCYL1	ENSG00000168710_110012362_110012386	143	167	0.789772	89.125	70.9583	-650.459	253.863	0	0	1.18668	4.59739e-08	0.0019686
2106	ENSG00000127054	chr1	-	CPSF3L	ENSG00000127054_1313922_1314105	189	372	0.764786	32.6448	19.0437	-1636.4	-1455.38	4.54506e-10	1.94619e-05	0.975582	0.323971	1
2130	ENSG00000064961	chr19	+	HMG20B	ENSG00000064961_3575502_3575539	216	253	5.1402	16.5946	27.9459	-1251.09	-633.929	0	0	0.413768	5.88032e-59	2.51795e-54
2144	ENSG00000134779	chr18	-	TPGS2	ENSG00000134779_36786983_36787079	409	505	1.32065	40.6562	37.1458	-2035.39	-1908.48	1.8195e-08	0.000779111	0.960261	0.101797	1
2159	ENSG00000205133	chr8	-	TRIQK	ENSG00000205133_92886668_92886735	1347	1414	0.357345	7.1791	23.4328	-1990.69	-1909.35	6.93759e-07	0.0297068	10.4752	2.36557e-263	1.01294e-258
2184	ENSG00000151332	chr14	-	MBIP	ENSG00000151332_36314916_36314936	224	244	1.20008	57.45	55.1	-1713.55	-1610.17	2.05047e-07	0.00878012	0.996703	0.881986	1
2208	ENSG00000066136	chr1	+	NFYC	ENSG00000066136_40770397_40770708	59	370	0.519445	53.7942	24.0643	-2558.57	-2402.85	1.185e-09	5.07416e-05	0.982992	0.0161403	1
2231	ENSG00000093010	chr22	+	COMT	ENSG00000093010_19964110_19964167	193	250	1.83393	16.4035	37.2281	-1688.75	-1358.16	8.43769e-14	3.61302e-09	1.56945	2.5148e-37	1.07684e-32
2232	ENSG00000093010	chr22	+	COMT	ENSG00000093010_19962233_19962526	90	383	2.82959	41.0546	77.2457	-2439.14	-1485.41	0	0	0.8134	0.000806259	1
2242	ENSG00000257621	chr14	-	PSMA3-AS1	ENSG00000257621_58274011_58274135	31	155	3.31579	14.6129	25.879	-598	-344.354	1.02048e-11	4.36971e-07	1.12073	1.23897e-07	0.00530526
2251	ENSG00000120533	chr8	+	ENY2	ENSG00000120533_109340444_109340490	70	116	1.42237	74.6739	55.3696	-818.963	-517.359	9.93539e-13	4.25433e-08	0.686708	2.94158e-18	1.25958e-13
2252	ENSG00000120533	chr8	+	ENY2	ENSG00000120533_109340444_109340488	70	114	1.8039	32.2727	30.4318	-892.361	-523.151	3.61933e-14	1.5498e-09	0.686561	1.54446e-18	6.61338e-14
2256	ENSG00000100897	chr14	+	DCAF11	ENSG00000100897_24116917_24116971	183	237	1.98412	44.963	69.5926	-1209.23	-1073.14	1.58765e-08	0.000679833	1.07153	0.74747	1
2258	ENSG00000100897	chr14	+	DCAF11	ENSG00000100897_24116972_24116987	367	382	1.83107	64.9333	86.8	-1566.79	-1473.48	4.47158e-07	0.0191473	1.0181	0.137418	1
2274	ENSG00000111011	chr12	-	RSRC2	ENSG00000111011_122519030_122519051	190	211	0.777215	168.095	52.619	-1209.49	-826.694	9.76996e-15	4.1835e-10	0.542277	2.44722e-23	1.0479e-18
2276	ENSG00000004487	chr1	+	KDM1A	ENSG00000004487_23073274_23073291	73	90	2.08545	19.2353	26.0588	-1082.03	-553.927	0	0	0.820333	6.92913e-07	0.0296705
2292	ENSG00000122218	chr1	-	COPA	ENSG00000122218_160305572_160305598	138	164	1.35594	6.34615	12.2692	-1066.81	-315.832	0	0	1.79108	2.13925e-86	9.16028e-82
2307	ENSG00000084623	chr1	+	EIF3I	ENSG00000084623_32226149_32226170	65	86	0.578785	11.7619	4.28571	-1093.92	-537.604	0	0	0.869998	1.34885e-10	5.77576e-06
2317	ENSG00000089006	chr20	-	SNX5	ENSG00000089006_17954118_17954223	121	226	0.772306	55.5429	38.9143	-1326.48	-948.897	9.99201e-15	4.27858e-10	1.1654	2.68725e-06	0.115068
2318	ENSG00000089006	chr20	-	SNX5	ENSG00000089006_17954118_17954231	121	234	0.728264	56.0177	37.0088	-1209.98	-490.678	0	0	1.1654	2.68725e-06	0.115068
2339	ENSG00000110200	chr11	-	ANAPC15	ENSG00000110200_72109929_72109940	341	352	0.72918	25.6364	9.27273	-1409.76	-1116.89	4.52749e-13	1.93867e-08	0.613582	7.45176e-09	0.000319085
2406	ENSG00000108395	chr17	-	TRIM37	ENSG00000108395_59001715_59001741	116	142	2.1131	58.6154	71.5385	-1025.85	-537.323	1.11022e-16	4.75397e-12	0.725058	6.35813e-06	0.272255
2422	ENSG00000204387	chr6	+	C6orf48	ENSG00000204387_31836295_31836423	40	168	0.370953	82.5312	23.1562	-886.63	-293.36	0	0	0.968408	0.539332	1
2443	ENSG00000115368	chr2	+	WDR75	ENSG00000115368_189449245_189450902	129	1786	1.29445	45.7363	35.4937	-4208.02	-4003.05	2.61259e-11	1.11871e-06	0.777371	2.70251e-13	1.15722e-08
2453	ENSG00000133112	chr13	-	TPT1	ENSG00000133112_45337389_45337553	3917	4081	1.9762	17.8171	20.561	-1776.12	-1588.43	7.84585e-11	3.35959e-06	0.750064	3.07834e-09	0.000131814
2454	ENSG00000135297	chr6	+	MTO1	ENSG00000135297_73482029_73482039	130	140	1.25841	10.4	18.9	-1098.93	-978.37	4.98619e-08	0.00213509	1.64209	2.0812e-09	8.91169e-05
2463	ENSG00000110619	chr11	-	CARS	ENSG00000110619_3002054_3002174	83	203	1.30793	11.8583	20.775	-876.555	-750.988	4.14307e-08	0.00177406	1.63014	1.81735e-35	7.78188e-31
2495	ENSG00000132780	chr1	+	NASP	ENSG00000132780_45604917_45604935	110	128	4.66973	142.667	209.167	-1174.76	-204.306	0	0	0.395656	1.43457e-48	6.14282e-44
2497	ENSG00000140451	chr15	-	PIF1	ENSG00000140451_64819987_64820019	139	171	0.512293	19.5	5.65625	-682.487	-587.247	5.11968e-07	0.0219225	0.689856	2.66173e-14	1.13975e-09
2551	ENSG00000205581	chr21	-	HMGN1	ENSG00000205581_39347479_39347483	99	103	4.44323	646.75	769.5	-687.326	-156.167	1.11022e-16	4.75397e-12	0.655162	8.66772e-09	0.000371152
2552	ENSG00000205581	chr21	-	HMGN1	ENSG00000205581_39345959_39347292	128	1461	1.26079	73.6422	98.4741	-5025.54	-4826.11	4.34707e-11	1.86141e-06	1.42509	1.31874e-06	0.0564685
2569	ENSG00000250479	chr22	-	CHCHD10	ENSG00000250479_23766276_23766296	147	167	3.82157	8.65	10.2	-1238.59	-631.781	0	0	0.40786	1.06939e-62	4.57911e-58
2579	ENSG00000072609	chr12	-	CHFR	ENSG00000072609_132869799_132869834	179	214	1.2422	13.0286	14.1429	-859.845	-763.493	4.6815e-07	0.0200462	1.22753	0.0744439	1
2590	ENSG00000111642	chr12	-	CHD4	ENSG00000111642_6602155_6602175	194	214	1.54934	662.65	329.5	-1593.49	-1502.24	6.45928e-07	0.0276586	0.413786	7.22298e-58	3.09288e-53
2597	ENSG00000111271	chr12	+	ACAD10	ENSG00000111271_111749011_111749172	158	319	0.525429	11.8634	9.46584	-484.616	-29.1148	2.22045e-16	9.50795e-12	2.03355	3.63888e-114	1.55817e-109
2633	ENSG00000204843	chr2	-	DCTN1	ENSG00000204843_74366376_74366620	131	375	0.691148	89.3607	44.1844	-1602.86	-1351.44	4.39615e-12	1.88243e-07	0.972241	0.0172212	1
2650	ENSG00000105607	chr19	+	GCDH	ENSG00000105607_12891487_12891830	124	467	1.20992	22.137	15.2362	-1600.9	-1389.21	4.35051e-11	1.86289e-06	0.714089	3.55534e-10	1.5224e-05
2662	ENSG00000102710	chr13	-	SUPT20H	ENSG00000102710_37022318_37023044	306	1032	1.94103	38.9793	51.4339	-2925.95	-2579.95	9.65894e-15	4.13596e-10	0.81328	0.00362589	1
2663	ENSG00000102710	chr13	-	SUPT20H	ENSG00000102710_37022081_37023044	69	1032	1.24377	41.3178	42.4372	-2938.17	-2756.24	1.81873e-10	7.7878e-06	1.02597	0.308648	1
2664	ENSG00000102710	chr13	-	SUPT20H	ENSG00000102710_37022081_37022317	69	305	0.371441	48.5297	14.8856	-1151.17	-938.323	5.28113e-11	2.26138e-06	1.02597	0.308648	1
2678	ENSG00000163161	chr2	-	ERCC3	ENSG00000163161_127292705_127292846	94	235	1.23929	37.0851	34.8652	-1240.11	-1096.59	6.71847e-09	0.000287685	1.20172	0.547919	1
2679	ENSG00000163161	chr2	-	ERCC3	ENSG00000163161_127289502_127289519	164	181	0.570919	62.6471	30.0588	-1269.08	-884.519	7.88258e-15	3.37532e-10	1.08012	0.17302	1
2696	ENSG00000129657	chr17	+	SEC14L1	ENSG00000129657_77191181_77191187	149	155	1.27111	41.1667	75.5	-1143.74	59.3073	0	0	1.79971	3.23176e-31	1.38384e-26
2749	ENSG00000115414	chr2	-	FN1	ENSG00000115414_215372016_215372375	106	465	1.69176	63.0613	126.797	-2014.55	-1812.05	8.64974e-11	3.70382e-06	2.05637	2.37534e-07	0.0101712
2750	ENSG00000115414	chr2	-	FN1	ENSG00000115414_215372016_215372300	106	390	2.13518	47.5035	120.549	-1763.75	-1203.49	0	0	2.05637	2.37534e-07	0.0101712
2767	ENSG00000137996	chr1	+	RTCA	ENSG00000137996_100268074_100268151	100	177	1.9828	37.4286	44.0519	-1402.63	-1064.1	7.16094e-14	3.06631e-09	0.725047	1.59599e-38	6.83405e-34
2771	ENSG00000131269	chrX	-	ABCB7	ENSG00000131269_75071684_75071704	174	194	2.87657	149.55	477.65	-1059.61	-576.314	1.11022e-16	4.75397e-12	1.4305	2.6933e-05	1
2790	ENSG00000080822	chr3	-	CLDND1	ENSG00000080822_98515833_98516879	349	1395	0.753071	128.781	101.514	-4134.99	-3905.82	6.20948e-12	2.6589e-07	1.36791	2.12358e-12	9.09317e-08
2795	ENSG00000080189	chr20	-	SLC35C2	ENSG00000080189_46355242_46355279	168	205	0.441373	12.6216	5.62162	-990.094	-771.553	6.35447e-11	2.72099e-06	1.3485	1.15532e-38	4.9471e-34
2796	ENSG00000080189	chr20	-	SLC35C2	ENSG00000080189_46355179_46355241	105	167	0.643932	52.2581	38.0968	-883.004	-692.669	4.42225e-10	1.89361e-05	1.44436	3.8669e-55	1.65581e-50
2797	ENSG00000080189	chr20	-	SLC35C2	ENSG00000080189_46355179_46355279	105	205	0.611822	37.19	25.76	-925.974	-793.477	2.29758e-08	0.000983825	1.44436	3.8669e-55	1.65581e-50
2844	ENSG00000029363	chr6	-	BCLAF1	ENSG00000029363_136275990_136276508	146	664	0.728508	2426.83	1433.34	-7221.15	-7132.39	3.21536e-07	0.0137682	0.899393	0.369325	1
2863	ENSG00000196498	chr12	-	NCOR2	ENSG00000196498_124356783_124356806	140	163	0.47184	39.087	7.95652	-685.965	-497.499	3.54873e-10	1.51957e-05	0.519507	5.54502e-33	2.37438e-28
2873	ENSG00000106244	chr7	-	PDAP1	ENSG00000106244_99403506_99403525	107	126	1.48724	243	148.158	-1027.92	-625.717	6.32827e-15	2.70977e-10	0.522363	7.7817e-29	3.33212e-24
2889	ENSG00000166965	chr15	+	RCCD1	ENSG00000166965_90960328_90960333	98	103	1.48144	35	50.2	-881.011	210.334	0	0	1.25386	6.45496e-05	1
2928	ENSG00000145495	chr5	+	MARCH6	ENSG00000145495_10415473_10415487	69	83	0.306139	12.5	4.92857	-1128.27	-443.255	0	0	1.56635	5.92516e-29	2.53715e-24
2933	ENSG00000166788	chr11	-	SAAL1	ENSG00000166788_18090291_18090316	115	140	3.2314	6.64	10.72	-317	-84.2498	4.00227e-11	1.71377e-06	0.58262	2.3001e-16	9.84902e-12
2950	ENSG00000065029	chr6	+	ZNF76	ENSG00000065029_35292540_35292553	179	192	0.63663	18.3846	11.3077	-1420	-1253.41	1.27008e-09	5.43847e-05	1.2002	5.42345e-09	0.000232232
3003	ENSG00000168036	chr3	+	CTNNB1	ENSG00000168036_41239660_41239818	220	378	0.622547	335.728	186.835	-2508.48	-1810.5	0	0	1.1149	0.0012801	1
3014	ENSG00000136478	chr17	-	TEX2	ENSG00000136478_64154962_64154967	119	124	0.697547	74.4	35	-356.275	162.548	0	0	0.860942	0.000238908	1
3016	ENSG00000125731	chr19	-	SH2D3A	ENSG00000125731_6754933_6755315	101	483	0.727917	78.8482	30.1702	-1245.28	-944.823	2.56128e-13	1.09674e-08	1.03146	4.25099e-07	0.0182027
3052	ENSG00000261052	chr16	+	SULT1A3	ENSG00000261052_30203487_30203504	94	111	0.682503	132	82	-1255.37	-1077.61	8.33101e-10	3.56734e-05	1.18489	0.000260941	1
3053	ENSG00000213648	chr16	+	SULT1A4	ENSG00000213648_29464142_29464159	94	111	0.675017	130	80	-1251.07	-1059.89	3.40864e-10	1.45958e-05	1.18493	0.000192336	1
3057	ENSG00000068024	chr2	-	HDAC4	ENSG00000068024_239126680_239126694	223	237	1.97173	19.2857	23.5	-1085.21	-993.892	5.40506e-07	0.0231445	0.736363	3.12674e-08	0.00133887
3088	ENSG00000104859	chr19	+	CLASRP	ENSG00000104859_45069944_45070021	46	123	2.81211	19.3506	39.7013	-726.59	-306.64	3.10862e-15	1.33111e-10	0.919941	0.300476	1
3150	ENSG00000137842	chr15	+	TMEM62	ENSG00000137842_43149029_43149107	124	202	1.52987	13.3974	20.0641	-321.274	-20.8755	7.27196e-13	3.11385e-08	1.37774	1.44821e-05	0.620123
3165	ENSG00000102054	chrX	-	RBBP7	ENSG00000102054_16858823_16858849	146	172	0.746383	797.115	453.308	-1341.35	-1196.94	8.26747e-09	0.000354013	0.956398	0.309991	1
3166	ENSG00000165275	chr9	+	TRMT10B	ENSG00000165275_37762543_37762576	214	247	1.80386	52.7273	62.0606	-1199.52	-1048.75	4.66747e-09	0.000199861	0.843439	2.01051e-06	0.0860901
3169	ENSG00000101452	chr20	+	DHX35	ENSG00000101452_38988793_38988812	77	96	1.94016	18.9474	18.7368	-670.116	-537.135	2.93981e-08	0.00125883	0.642765	3.25941e-39	1.39568e-34
3171	ENSG00000143418	chr1	-	CERS2	ENSG00000143418_150968175_150968201	91	117	1.30001	150.038	190.385	-1056.02	-959.335	5.08388e-07	0.0217692	1.22337	1.83438e-13	7.85481e-09
3213	ENSG00000141736	chr17	+	ERBB2	ENSG00000141736_39694681_39694987	64	370	0.766637	13.3105	21.3889	-986.385	-761.076	1.98633e-11	8.50548e-07	2.59955	6.25273e-32	2.67742e-27
3239	ENSG00000092199	chr14	-	HNRNPC	ENSG00000092199_21263337_21263829	25	517	2.72734	241.22	361.856	-2393.12	-1860.7	0	0	0.677258	7.67171e-12	3.28503e-07
3248	ENSG00000104341	chr8	+	LAPTM4B	ENSG00000104341_97815304_97815327	111	134	1.73911	24.9565	44.5652	-935.227	-636.548	1.00631e-12	4.309e-08	1.31445	7.37606e-06	0.315843
3296	ENSG00000115307	chr2	-	AUP1	ENSG00000115307_74527060_74527121	118	179	1.21983	132.148	54.1475	-1419.69	-1109.85	3.46945e-13	1.48562e-08	0.426197	8.11687e-59	3.47565e-54
3298	ENSG00000139746	chr13	-	RBM26	ENSG00000139746_79354562_79354570	122	130	2.10694	54.375	101.25	-1188.11	-1053.74	1.88957e-08	0.000809116	1.21184	0.20936	1
3330	ENSG00000111142	chr12	+	METAP2	ENSG00000111142_95476071_95476142	178	249	1.29125	5556.76	2824.77	-1429.67	-1291.83	1.49252e-08	0.000639099	0.504087	8.83733e-11	3.78415e-06
3364	ENSG00000071794	chr3	-	HLTF	ENSG00000071794_149041669_149041680	178	189	2.36948	32.4545	91.3636	-1279.58	-675.228	0	0	1.49473	1.8531e-64	7.93497e-60
3382	ENSG00000089685	chr17	+	BIRC5	ENSG00000089685_78215966_78216663	109	806	1.67912	32.9053	21.0646	-1908.36	-1476.54	2.22045e-16	9.50795e-12	0.388637	3.32022e-20	1.42172e-15
3385	ENSG00000214078	chr20	-	CPNE1	ENSG00000214078_35658983_35659014	52	83	1.26951	155.677	127.774	-538.336	-357.886	9.10762e-10	3.89988e-05	0.830357	0.0010041	1
3405	ENSG00000088038	chr19	+	CNOT3	ENSG00000088038_54145542_54145597	95	150	2.1557	41.0727	23.9636	-1460.13	-986.963	1.11022e-16	4.75397e-12	0.359434	6.27123e-26	2.68534e-21
3407	ENSG00000088038	chr19	+	CNOT3	ENSG00000088038_54145542_54145594	95	147	2.24186	37.0192	22.4808	-1440.12	-984.399	2.22045e-16	9.50795e-12	0.359412	4.30411e-26	1.84302e-21
3474	ENSG00000105323	chr19	+	HNRNPUL1	ENSG00000105323_41305646_41305675	289	318	0.554088	37.6552	11.1034	-1750.63	-1648.38	1.79635e-07	0.00769198	0.595519	1.06411e-25	4.55652e-21
3481	ENSG00000117682	chr1	+	DHDDS	ENSG00000117682_26442708_26442730	116	138	3.832	5.72727	12.7273	-937.151	-335.788	0	0	0.744916	4.90341e-14	2.09964e-09
3484	ENSG00000164985	chr9	-	PSIP1	ENSG00000164985_15471232_15471311	595	674	1.71347	47.8987	46.5443	-2364.84	-2235.64	1.33269e-08	0.00057066	0.787266	0.000153837	1
3492	ENSG00000104517	chr8	-	UBR5	ENSG00000104517_102342667_102342684	193	210	0.62306	54.5882	33.2941	-1424.81	-1235.15	3.05377e-10	1.30763e-05	1.2382	5.50157e-16	2.35577e-11
3494	ENSG00000119777	chr2	+	TMEM214	ENSG00000119777_27037790_27037814	141	165	1.91244	30.2083	39.2083	-702.182	-571.912	3.06326e-08	0.00131169	1.82067	0.0126783	1
3520	ENSG00000128596	chr7	+	CCDC136	ENSG00000128596_128806237_128806687	140	590	1.39104	34.9444	28.9378	-1568.32	-1408.75	1.30249e-09	5.57727e-05	0.739623	4.69403e-09	0.000200998
3537	ENSG00000154222	chr1	-	CC2D1B	ENSG00000154222_52359837_52359883	131	177	0.640901	44.6087	23.8696	-395.31	6.28394	3.21965e-15	1.37865e-10	1.00073	0.272394	1
3539	ENSG00000154222	chr1	-	CC2D1B	ENSG00000154222_52357899_52357916	117	134	0.550178	23.7647	15.9412	-748.219	-581.163	1.90838e-09	8.17166e-05	1.58583	3.78437e-14	1.62047e-09
3551	ENSG00000028310	chr5	-	BRD9	ENSG00000028310_889648_889766	60	178	1.43525	487.525	358.28	-1394.16	-1092.39	4.93827e-13	2.11457e-08	0.711463	4.44677e-33	1.90411e-28
3557	ENSG00000112983	chr5	-	BRD8	ENSG00000112983_138166611_138166727	92	208	2.53646	128.672	230.578	-1000.12	-872.826	2.84465e-08	0.00121808	1.12349	0.000859642	1
3565	ENSG00000145979	chr6	-	TBC1D7	ENSG00000145979_13326907_13326963	119	175	0.542612	18.125	8.32143	-616.333	-291.52	1.0314e-13	4.41644e-09	1.03829	0.268512	1
3618	ENSG00000105655	chr19	-	ISYNA1	ENSG00000105655_18436480_18437105	149	774	0.681076	63.7584	35.3632	-2408.94	-2196.25	2.76248e-11	1.18289e-06	0.984281	0.463856	1
3632	ENSG00000064012	chr2	+	CASP8	ENSG00000064012_201266461_201266486	96	121	0.629621	33.56	45	-1427.37	-1068.69	1.78746e-14	7.6539e-10	1.97096	1.28167e-53	5.48812e-49
3638	ENSG00000102543	chr13	+	CDADC1	ENSG00000102543_49259346_49259485	74	213	0.487759	21.7266	8.13669	-441.027	-170.936	3.60278e-12	1.54271e-07	1.06201	0.730943	1
3683	ENSG00000089159	chr12	-	PXN	ENSG00000089159_120215274_120215417	170	313	1.54844	27.2238	45.4126	-1449.75	-1363.59	8.63336e-07	0.0369681	1.3466	1.13271e-19	4.85027e-15
3692	ENSG00000063241	chr19	-	ISOC2	ENSG00000063241_55455331_55455378	70	117	0.273412	66.8298	10.5745	-957.453	-426.303	0	0	0.751671	4.28399e-07	0.0183441
3702	ENSG00000047410	chr1	-	TPR	ENSG00000047410_186353851_186353880	162	191	2.5444	28.8276	57.4483	-1882.01	-874.071	0	0	1.00083	0.653785	1
3734	ENSG00000004897	chr17	-	CDC27	ENSG00000004897_47151919_47151936	112	129	1.32197	94.0588	96.1765	-1151.25	-1060.86	8.73089e-07	0.0373857	0.977056	0.214068	1
3743	ENSG00000185043	chr15	-	CIB1	ENSG00000185043_90232328_90232447	108	227	0.584676	14.2773	5.96639	-744.504	-574.362	1.55908e-09	6.676e-05	0.877211	4.97686e-06	0.213109
3744	ENSG00000155363	chr1	+	MOV10	ENSG00000155363_112699458_112699684	74	300	0.563451	25.7212	17.0841	-1227.77	-1129.51	2.90154e-07	0.0124244	1.48861	9.87854e-20	4.22999e-15
3776	ENSG00000158850	chr1	-	B4GALT3	ENSG00000158850_161176075_161176095	266	286	1.27628	44	41.4	-1520.79	-1313.62	8.14514e-11	3.48775e-06	0.939801	0.0523231	1
3777	ENSG00000117523	chr1	+	PRRC2C	ENSG00000117523_171512995_171513000	168	173	1.35225	991.8	600.6	-1737.1	-1530.39	1.05391e-10	4.51286e-06	0.558382	1.13099e-81	4.84289e-77
3806	ENSG00000151338	chr14	+	MIPOL1	ENSG00000151338_37247799_37247828	137	166	5.35269	10.5862	57.3103	-928.392	-313.914	0	0	1.29427	4.30391e-09	0.000184293
3815	ENSG00000163608	chr3	-	C3orf17	ENSG00000163608_113011166_113011406	120	360	1.21385	126.833	256.525	-1783.4	-1667.4	6.08236e-08	0.00260446	2.02027	8.36772e-21	3.58306e-16
3816	ENSG00000091127	chr7	-	PUS7	ENSG00000091127_105508521_105508544	405	428	0.649357	231.304	60.6522	-1998.01	-460.367	0	0	0.403714	5.85173e-26	2.50571e-21
3838	ENSG00000177674	chr1	+	AGTRAP	ENSG00000177674_11745988_11746126	34	172	1.36315	13.1594	15.3188	-519.092	-425.276	5.95994e-07	0.0255205	1.06525	0.454409	1
3839	ENSG00000183597	chr22	+	TANGO2	ENSG00000183597_20053360_20053436	119	195	0.642811	19.9342	12.8684	-988.996	-588.534	3.88578e-15	1.66389e-10	1.51096	1.76365e-05	0.755195
3841	ENSG00000205758	chr21	-	CRYZL1	ENSG00000205758_33599249_33599285	98	134	1.79394	8.63889	12.3333	-727.888	-583.952	1.07454e-08	0.000460117	1.01302	0.80813	1
3859	ENSG00000148737	chr10	+	TCF7L2	ENSG00000148737_113150983_113150997	86	100	1.34355	33.5714	20.7857	-766.334	-631.985	2.38453e-08	0.00102106	0.729779	1.48759e-08	0.000636986
3868	ENSG00000149547	chr11	+	EI24	ENSG00000149547_125575251_125575262	111	122	3.15851	107.909	310.909	-1432.25	-538.103	0	0	1.15539	0.000602518	1
3883	ENSG00000133997	chr14	-	MED6	ENSG00000133997_70592989_70593009	108	128	7.23992	6.55	22.65	-789.289	-24.596	0	0	0.680696	8.00264e-14	3.42673e-09
3922	ENSG00000117616	chr1	-	RSRP1	ENSG00000117616_25243634_25244224	83	673	1.43334	173.395	176.912	-3329.41	-3103.48	1.325e-11	5.67363e-07	1.05946	4.56061e-05	1
3924	ENSG00000157800	chr7	-	SLC37A3	ENSG00000157800_140351452_140351969	178	695	1.46449	30.1586	37.441	-1979.01	-1844.47	8.75976e-09	0.000375093	1.08667	0.138748	1
3967	ENSG00000075856	chr12	-	SART3	ENSG00000075856_108544479_108544532	51	104	1.49728	59.4151	51.283	-1070.55	-707.87	2.54241e-14	1.08866e-09	0.726299	2.38215e-08	0.00102004
3970	ENSG00000245694	chr16	-	CRNDE	ENSG00000245694_54920328_54920338	29	39	0.651826	82.4	145.1	-390.35	-243.414	2.03275e-08	0.000870423	3.46133	2.29774e-39	9.83892e-35
3971	ENSG00000245694	chr16	-	CRNDE	ENSG00000245694_54920328_54920410	29	111	0.509775	76.6951	105.622	-638.351	-372.331	7.18414e-12	3.07625e-07	3.46133	2.29774e-39	9.83892e-35
3972	ENSG00000245694	chr16	-	CRNDE	ENSG00000245694_54920339_54920410	40	111	0.507328	76.0282	100.211	-619.23	-378.416	2.93395e-11	1.25632e-06	3.28617	6.75598e-42	2.89291e-37
3987	ENSG00000181991	chr15	+	MRPS11	ENSG00000181991_88475110_88475171	98	159	1.69181	184.082	124.918	-1089.82	-908.875	8.68945e-10	3.72082e-05	0.630549	3.69677e-11	1.58296e-06
3990	ENSG00000103168	chr16	-	TAF1C	ENSG00000103168_84184990_84185060	138	208	1.39176	29.1857	19.3286	-624.201	-353.921	2.33269e-12	9.98858e-08	0.614129	4.13319e-31	1.76983e-26
4004	ENSG00000090686	chr1	-	USP48	ENSG00000090686_21706869_21706907	124	162	2.90675	21	23.1842	-996.895	-345.501	0	0	0.491203	2.96195e-52	1.26831e-47
4009	ENSG00000076984	chr19	+	MAP2K7	ENSG00000076984_7911415_7911435	80	100	3.08313	38.15	81.75	-1167.35	-514.354	0	0	0.911022	0.0262512	1
4014	ENSG00000129484	chr14	+	PARP2	ENSG00000129484_20354809_20354834	162	187	1.21635	59.56	45.84	-682.344	147.581	0	0	0.794864	6.54996e-06	0.280469
4024	ENSG00000067066	chr2	+	SP100	ENSG00000067066_230473324_230473383	83	142	1.70473	18.1864	25.0678	-621.541	-437.722	8.27756e-10	3.54445e-05	1.05966	0.49719	1
4048	ENSG00000140395	chr15	-	WDR61	ENSG00000140395_78292789_78292885	172	268	1.36732	18.3229	14.1771	-1162.2	-323.926	0	0	0.69107	7.62163e-21	3.26358e-16
4051	ENSG00000167925	chr17	-	GHDC	ENSG00000167925_42190271_42190359	85	173	0.62873	27.6364	14.8182	-736.272	-615.253	5.26334e-08	0.00225376	1.07252	0.25789	1
4074	ENSG00000073792	chr3	-	IGF2BP2	ENSG00000073792_185692763_185692780	63	80	2.11155	43.9412	45.5294	-607.763	-233.396	5.31797e-14	2.27715e-09	0.620111	2.76628e-23	1.18452e-18
4119	ENSG00000153234	chr2	-	NR4A2	ENSG00000153234_156326208_156326328	57	177	1.55193	9.525	10.9417	-755.577	-500.106	4.96492e-12	2.12598e-07	0.935194	0.287387	1
4160	ENSG00000163104	chr4	+	SMARCAD1	ENSG00000163104_94278923_94278928	117	122	1.61817	115	158	-831.404	-659.788	1.51246e-09	6.47634e-05	1.1398	0.104222	1
4169	ENSG00000140264	chr15	+	SERF2	ENSG00000140264_43793687_43793709	108	130	3.00835	94.5909	181.136	-943.574	-438.673	0	0	0.810082	0.000544361	1
4176	ENSG00000067248	chr5	-	DHX29	ENSG00000067248_55273378_55273426	84	132	1.30513	43.8125	49.4167	-938.988	-545.576	7.54952e-15	3.2327e-10	1.08475	0.0737066	1
4185	ENSG00000163482	chr2	+	STK36	ENSG00000163482_218696527_218696589	110	172	2.1909	6.72581	11.9355	-344.588	-120.067	7.20906e-11	3.08692e-06	0.905236	0.514919	1
4189	ENSG00000119953	chr10	-	SMNDC1	ENSG00000119953_110297729_110297745	161	177	1.26847	59.625	34.5	-1330.25	-1003	1.2701e-13	5.43855e-09	0.541178	3.41102e-28	1.4606e-23
4206	ENSG00000213024	chr19	-	NUP62	ENSG00000213024_49927816_49927848	121	153	0.779115	106.75	51.3438	-1294.6	-1119.43	9.89871e-10	4.23863e-05	0.907139	6.062e-06	0.259575
4265	ENSG00000125459	chr1	+	MSTO1	ENSG00000125459_155611921_155611982	138	199	0.573262	26.459	12.082	-1158.95	-563.414	0	0	1.00459	0.837624	1
4268	ENSG00000174748	chr3	+	RPL15	ENSG00000174748_23917837_23917849	369	381	0.639515	33.1667	14.1667	-1553.89	-1082.96	1.11022e-16	4.75397e-12	0.718505	0.0281231	1
4292	ENSG00000048740	chr10	+	CELF2	ENSG00000048740_11321189_11321206	119	136	1.62069	39.5294	66.6471	-1292.51	-1155.37	1.44178e-08	0.000617371	1.44735	2.19374e-20	9.3936e-16
4295	ENSG00000272752	chr7	+	STAG3L5P-PVRIG2P-PILRB	ENSG00000272752_100349731_100349798	103	170	1.26031	62.0746	43.194	-956.468	-827.275	3.15483e-08	0.0013509	0.751536	3.86762e-21	1.65611e-16
4298	ENSG00000136051	chr12	+	KIAA1033	ENSG00000136051_105121089_105121100	42	53	3.37109	22.1818	54.2727	-547.099	-160.214	2.20934e-14	9.46041e-10	0.935409	5.08906e-06	0.217913
4304	ENSG00000187735	chr8	-	TCEA1	ENSG00000187735_54002941_54003092	48	199	2.5859	18.3775	54.5894	-414.82	158.595	0	0	2.40715	0.00126183	1
4308	ENSG00000087152	chr17	-	ATXN7L3	ENSG00000087152_44196080_44196100	45	65	0.521756	31.25	14.1	-300.036	-159.419	3.871e-08	0.00165756	1.0337	0.0561403	1
4315	ENSG00000182504	chr3	+	CEP97	ENSG00000182504_101757634_101757810	133	309	1.29176	102.608	150.807	-3343.84	-3244.91	1.66507e-07	0.00712981	1.62609	1.40038e-26	5.99642e-22
4328	ENSG00000106628	chr7	-	POLD2	ENSG00000106628_44116210_44116272	94	156	1.56496	213.403	262.177	-1066.29	-978.094	1.0901e-06	0.0466782	0.969195	0.74158	1
4340	ENSG00000106348	chr7	-	IMPDH1	ENSG00000106348_128400183_128400204	87	108	1.61454	16.4762	14.1905	-1012.65	-891.462	5.1254e-08	0.0021947	0.680559	3.85727e-31	1.65168e-26
4356	ENSG00000091140	chr7	+	DLD	ENSG00000091140_107904863_107904957	69	163	1.7037	104.936	125.691	-926.526	-502.3	1.66533e-15	7.13096e-11	0.827598	0.000736424	1
4372	ENSG00000141279	chr17	+	NPEPPS	ENSG00000141279_47577045_47577080	77	112	2.00728	21.2571	36.6571	-824.52	-555.412	5.42777e-12	2.32417e-07	1.68132	0.459844	1
4378	ENSG00000141503	chr17	+	MINK1	ENSG00000141503_4890222_4890516	116	410	1.7068	27.1054	16.2993	-1987.3	-1630.84	1.19904e-14	5.13429e-10	0.474022	1.07395e-58	4.59864e-54
4395	ENSG00000136811	chr9	+	ODF2	ENSG00000136811_128460513_128460549	90	126	0.716841	314.361	125.083	-1141.65	-1026.67	1.03859e-07	0.00444725	0.684123	6.46009e-15	2.76621e-10
4413	ENSG00000011243	chr19	-	AKAP8L	ENSG00000011243_15398704_15398766	73	135	2.24643	29.3548	34.0484	-831.367	-493.857	1.11466e-13	4.77299e-09	0.840248	5.25397e-07	0.0224975
4439	ENSG00000102858	chr16	+	MGRN1	ENSG00000102858_4686259_4688795	89	2625	1.68683	10.9109	9.21254	-1803.72	-1725.67	7.62238e-07	0.0326391	0.963239	1.59488e-30	6.82925e-26
4465	ENSG00000101104	chr20	+	PABPC1L	ENSG00000101104_44930460_44930517	95	152	0.698355	13.8772	16.0526	-1230.44	-1123.04	1.45501e-07	0.00623037	2.17222	1.07124e-60	4.58704e-56
4487	ENSG00000134644	chr1	-	PUM1	ENSG00000134644_30980164_30980178	101	115	1.48467	22.9286	29.9286	-836.591	-525.622	5.30576e-13	2.27192e-08	1.13382	4.32467e-06	0.185182
4489	ENSG00000134644	chr1	-	PUM1	ENSG00000134644_30980167_30980178	104	115	1.68979	15.0909	22.4545	-682.798	-518.111	2.84543e-09	0.000121841	1.13556	6.95733e-06	0.297913
4495	ENSG00000225210	chr14	+	DUXAP9	ENSG00000225210_19065968_19066000	110	142	0.611146	46.125	39.7812	-841.387	-714.475	3.79789e-08	0.00162626	1.80392	3.82702e-33	1.63873e-28
4505	ENSG00000099622	chr19	+	CIRBP	ENSG00000099622_1270867_1270927	78	138	1.44235	132.033	106.15	-1109.89	-908.466	2.10399e-10	9.00927e-06	0.702226	1.39196e-32	5.96038e-28
4525	ENSG00000149150	chr11	-	SLC43A1	ENSG00000149150_57501330_57501374	177	221	1.71033	13.5227	49.4545	-1125.37	-996.671	2.36051e-08	0.00101077	2.70288	1.41801e-76	6.0719e-72
4529	ENSG00000134802	chr11	-	SLC43A3	ENSG00000134802_57426353_57426389	363	399	1.41786	129.028	99.9444	-1845.44	-1667.47	5.30523e-10	2.2717e-05	0.662116	1.00879e-32	4.31964e-28
4530	ENSG00000134802	chr11	-	SLC43A3	ENSG00000134802_57426653_57426750	64	161	1.85727	69.3402	55.567	-544.936	-62.8326	2.22045e-16	9.50795e-12	0.505029	8.70115e-18	3.72583e-13
4531	ENSG00000134802	chr11	-	SLC43A3	ENSG00000134802_57425671_57425709	129	167	0.765825	29.8158	11.4737	-2200.91	-2030.61	7.60183e-10	3.2551e-05	0.618793	1.82448e-34	7.81242e-30
4543	ENSG00000168137	chr3	+	SETD5	ENSG00000168137_9445620_9445656	252	288	1.66659	183.333	219.222	-1987.82	-1075.11	0	0	0.888342	0.0054264	1
4549	ENSG00000112031	chr6	-	MTRF1L	ENSG00000112031_152991322_152991416	136	230	1.32333	87.3298	72.9043	-1352.83	-1098.47	5.86198e-12	2.5101e-07	0.800761	3.54567e-06	0.151826
4579	ENSG00000141580	chr17	-	WDR45B	ENSG00000141580_82619095_82619128	51	84	0.739195	96.303	46.3636	-733.948	135.635	0	0	0.861253	3.40717e-06	0.145895
4643	ENSG00000121073	chr17	-	SLC35B1	ENSG00000121073_49706310_49706334	105	129	1.29113	21.2083	20.6667	-879.336	-771.608	1.96545e-07	0.00841608	0.994033	0.197593	1
4679	ENSG00000167515	chr16	+	TRAPPC2L	ENSG00000167515_88858619_88858641	97	119	0.758609	239.773	84.4545	-781.96	-589.041	3.31364e-10	1.4189e-05	0.457809	3.22564e-14	1.38122e-09
4695	ENSG00000124207	chr20	+	CSE1L	ENSG00000124207_49096176_49096348	231	403	0.777779	57.1686	31.7616	-2122.86	-1380.49	0	0	0.893264	0.144998	1
4744	ENSG00000049323	chr2	+	LTBP1	ENSG00000049323_33257284_33257442	167	325	1.76662	18.2848	26.6203	-995.887	-751.048	8.86347e-12	3.79534e-07	1.0321	0.344221	1
4749	ENSG00000105401	chr19	-	CDC37	ENSG00000105401_10395544_10395696	108	260	0.408888	44.3355	9.92763	-2099.32	-1698.63	1.77636e-15	7.60636e-11	0.515309	8.63635e-15	3.69809e-10
4799	ENSG00000116793	chr1	-	PHTF1	ENSG00000116793_113758734_113758848	74	188	1.38386	18.9298	15.3596	-810.385	-558.344	3.43248e-12	1.46979e-07	0.796976	0.00023892	1
4812	ENSG00000121152	chr2	+	NCAPH	ENSG00000121152_96341675_96341713	47	85	0.70034	137.974	49.6053	-1097.2	-909.735	4.78945e-10	2.05084e-05	0.553557	1.41514e-12	6.05964e-08
4823	ENSG00000141642	chr18	+	ELAC1	ENSG00000141642_50984096_50984486	164	554	1.22634	9.44872	33.8282	-1016.11	-934.331	1.07763e-06	0.046144	4.12734	1.86846e-40	8.00075e-36
4881	ENSG00000092841	chr12	+	MYL6	ENSG00000092841_56159587_56159974	27	414	0.60951	401.62	130.072	-1758.52	-1287.08	1.11022e-16	4.75397e-12	0.533109	7.30758e-15	3.12911e-10
4882	ENSG00000092841	chr12	+	MYL6	ENSG00000092841_56159498_56159586	27	115	2.11111	12.9659	7.70455	-360.025	-205.275	7.938e-09	0.000339905	0.36473	1.47091e-19	6.29844e-15
4915	ENSG00000141084	chr16	-	RANBP10	ENSG00000141084_67728512_67728601	121	210	1.58601	18.9775	30.7191	-1518.33	-1307.07	6.53312e-11	2.79748e-06	1.31252	1.78292e-16	7.63446e-12
4924	ENSG00000070756	chr8	-	PABPC1	ENSG00000070756_100709674_100709731	214	271	1.32357	2505.44	1839.07	-1713.79	-1574.07	1.04443e-08	0.000447226	0.838348	1.62323e-24	6.95069e-20
4934	ENSG00000126088	chr1	+	UROD	ENSG00000126088_45013575_45013593	218	236	0.535425	173	64.2222	-1732.34	-1414.42	1.37668e-13	5.89493e-09	0.864765	0.00321313	1
4988	ENSG00000196531	chr12	-	NACA	ENSG00000196531_56714688_56714703	85	100	2.08808	61.6667	61.2	-674.261	-319.603	8.39329e-14	3.59401e-09	0.527554	5.78902e-14	2.47886e-09
5026	ENSG00000140365	chr15	+	COMMD4	ENSG00000140365_75338576_75338645	65	134	1.38436	44.4638	46.4348	-965.687	-660.087	9.15601e-13	3.9206e-08	0.916912	0.490107	1
5038	ENSG00000121957	chr1	+	GPSM2	ENSG00000121957_108885275_108885506	247	478	0.716078	66.3896	40.5541	-991.084	-526.172	1.11022e-16	4.75397e-12	0.808872	0.556522	1
5050	ENSG00000197530	chr1	+	MIB2	ENSG00000197530_1623389_1623430	106	147	1.29034	17.4146	26.8049	-819.864	-698.857	4.16777e-08	0.00178464	1.65683	3.60624e-12	1.54419e-07
5067	ENSG00000188976	chr1	-	NOC2L	ENSG00000188976_954083_954523	78	518	0.620066	32.9341	16.8409	-1680.97	-1509.68	6.67631e-10	2.85879e-05	1.05489	0.025881	1
5069	ENSG00000105221	chr19	-	AKT2	ENSG00000105221_40240111_40240121	65	75	3.8297	3.9	16.4	-896.073	-246.319	0	0	1.4029	2.62344e-41	1.12336e-36
5101	ENSG00000096070	chr6	+	BRPF3	ENSG00000096070_36210201_36210215	128	142	2.34369	6.35714	17.4286	-1667.26	-1365.49	3.05533e-13	1.30829e-08	1.55656	5.83783e-55	2.49976e-50
5111	ENSG00000070669	chr7	-	ASNS	ENSG00000070669_97854681_97854754	100	173	0.412026	20.411	40.6301	-1166	-558.609	0	0	6.09624	1.01615e-17	4.35113e-13
5117	ENSG00000064393	chr7	-	HIPK2	ENSG00000064393_139614413_139614493	126	206	0.640769	54.25	18.0875	-1261.18	-893.57	1.40998e-14	6.03755e-10	0.715456	6.81687e-18	2.91898e-13
5122	ENSG00000121716	chr7	+	PILRB	ENSG00000121716_100358690_100358932	146	388	0.725866	49.7231	42.7479	-1515.52	-1384.81	1.7504e-08	0.000749521	1.45596	1.99107e-05	0.852576
5124	ENSG00000121716	chr7	+	PILRB	ENSG00000121716_100356394_100356749	97	452	0.623125	23.2563	33.9549	-1567.86	-1218.69	1.88738e-14	8.08176e-10	2.64916	1.00082e-38	4.28551e-34
5144	ENSG00000176700	chr15	+	SCAND2P	ENSG00000176700_84638354_84638395	73	114	0.318626	12.6829	7.29268	-359.06	-244.534	1.2859e-07	0.00550621	2.33315	1.81924e-38	7.79e-34
5150	ENSG00000135951	chr2	-	TSGA10	ENSG00000135951_99109513_99109556	123	166	5.41284	2.44186	11.6279	-538.672	-275.772	5.93936e-12	2.54323e-07	1.07866	0.0531171	1
5218	ENSG00000159023	chr1	+	EPB41	ENSG00000159023_28987431_28987447	86	102	0.554376	913.75	529.312	-2858.07	-2263.19	0	0	0.846713	9.03905e-15	3.87052e-10
5234	ENSG00000123636	chr2	-	BAZ2B	ENSG00000123636_159448404_159448409	161	166	0.545327	29.8	13.8	-872.357	-734.817	1.26858e-08	0.000543205	1.22313	0.0487607	1
5237	ENSG00000183258	chr5	-	DDX41	ENSG00000183258_177515259_177515339	72	152	1.37775	45.9	25.775	-985.625	-634.62	4.4853e-14	1.92061e-09	0.542198	3.33193e-18	1.42673e-13
5256	ENSG00000138182	chr10	+	KIF20B	ENSG00000138182_89726293_89726412	138	257	1.21179	40.7227	37.8319	-1357.08	-1148	8.52927e-11	3.65223e-06	0.969708	0.321982	1
5257	ENSG00000140632	chr16	-	GLYR1	ENSG00000140632_4814630_4814647	92	109	1.25014	46.1176	51.9412	-733.657	-611.881	6.79417e-08	0.00290926	1.06824	0.0108709	1
5265	ENSG00000228192	chr1	-	RP11-342M1.3	ENSG00000228192_42844611_42844684	99	172	0.753424	92.0822	75.9863	-47.3103	305.315	3.86358e-14	1.65438e-09	1.46139	2.3056e-08	0.000987257
5297	ENSG00000106263	chr7	+	EIF3B	ENSG00000106263_2380204_2380278	117	191	1.35506	81.8378	57.6892	-1409.14	-1115.72	3.15858e-13	1.35251e-08	0.562379	8.99576e-40	3.85199e-35
5333	ENSG00000162613	chr1	-	FUBP1	ENSG00000162613_77948775_77948914	369	508	1.52908	265.935	432.827	-2709.42	-2416.12	3.17524e-13	1.35964e-08	1.27075	3.90822e-10	1.6735e-05
5334	ENSG00000162613	chr1	-	FUBP1	ENSG00000162613_77947548_77947552	94	98	1.89007	60.25	75	-974.306	-779.16	3.18357e-10	1.3632e-05	1.22884	0.00500655	1
5453	ENSG00000166441	chr11	+	RPL27A	ENSG00000166441_8683863_8684005	63	205	3.2072	33.7113	16.0845	-1050.49	-538.182	0	0	0.190002	7.03255e-72	3.01134e-67
5474	ENSG00000104915	chr19	-	STX10	ENSG00000104915_13149594_13149604	94	104	3.02741	7.5	12.7	-1045.76	-466.987	0	0	0.784826	6.50537e-29	2.7856e-24
5487	ENSG00000124571	chr6	-	XPO5	ENSG00000124571_43525922_43525954	82	114	0.686018	14.1562	8.78125	-716.393	-482.071	4.26349e-11	1.82563e-06	1.16258	0.00265268	1
5495	ENSG00000167862	chr17	+	ICT1	ENSG00000167862_75020467_75020487	82	102	0.656448	17.75	6.95	-1318	-717.179	0	0	0.819619	2.70021e-29	1.15623e-24
5521	ENSG00000104756	chr8	-	KCTD9	ENSG00000104756_25439665_25439792	58	185	1.72513	20.0945	21.0394	-1055.25	-742.999	3.25517e-13	1.39387e-08	0.76815	3.171e-11	1.35782e-06
5541	ENSG00000008952	chr3	+	SEC62	ENSG00000008952_169982660_169982706	105	151	1.95048	25.1087	30.8261	-1576.23	-897.521	0	0	0.788172	5.09253e-05	1
5553	ENSG00000198898	chr7	+	CAPZA2	ENSG00000198898_116910213_116910232	79	98	0.405685	23.5789	11.1053	-930.797	-394.831	0	0	1.46711	5.07859e-24	2.17465e-19
5568	ENSG00000197111	chr12	+	PCBP2	ENSG00000197111_53459800_53461014	131	1345	1.30203	192.293	144.006	-5067.57	-4786.24	2.70117e-13	1.15664e-08	0.849808	0.000147308	1
5570	ENSG00000177963	chr11	+	RIC8A	ENSG00000177963_209175_209270	138	233	3.72849	19.4105	38.6105	-853.075	-394.776	3.33067e-16	1.42619e-11	0.720787	1.12964e-12	4.83712e-08
5580	ENSG00000185686	chr22	-	PRAME	ENSG00000185686_22556931_22556977	118	164	1.46427	283.37	245.5	-954.794	-521.376	1.88738e-15	8.08176e-11	0.682265	1.09856e-36	4.70404e-32
5583	ENSG00000185686	chr22	-	PRAME	ENSG00000185686_22556910_22556977	97	164	1.32712	435.075	335.104	-994.59	-522.84	3.33067e-16	1.42619e-11	0.677454	2.98088e-39	1.27641e-34
5603	ENSG00000132781	chr1	-	MUTYH	ENSG00000132781_45333498_45333561	84	147	1.32776	41.3651	44.0794	-914.904	-729.533	5.4556e-10	2.33609e-05	1.01006	0.738324	1
5604	ENSG00000132781	chr1	-	MUTYH	ENSG00000132781_45333498_45333564	84	150	1.34592	40.2424	43.4697	-918.472	-664.391	8.02536e-12	3.43646e-07	1.01006	0.738324	1
5613	ENSG00000122008	chr5	+	POLK	ENSG00000122008_75593878_75593965	96	183	1.45251	56.5057	91.2759	-949.362	-818.582	2.71666e-08	0.00116327	1.43179	1.85578e-10	7.94646e-06
5616	ENSG00000175061	chr17	+	LRRC75A-AS1	ENSG00000175061_16439581_16440184	87	690	1.4282	240.292	233.849	-3021.31	-2612.48	7.77156e-16	3.32778e-11	0.818255	0.0101956	1
5619	ENSG00000175061	chr17	+	LRRC75A-AS1	ENSG00000175061_16439528_16439659	87	218	1.63851	807.977	701.672	-1235.9	-960.742	2.5806e-12	1.10501e-07	0.809924	2.17362e-15	9.30745e-11
5621	ENSG00000175061	chr17	+	LRRC75A-AS1	ENSG00000175061_16439581_16439659	87	165	1.82118	641.949	619.641	-950.194	-596.707	6.4837e-14	2.77632e-09	0.809924	2.17362e-15	9.30745e-11
5625	ENSG00000110888	chr12	-	CAPRIN2	ENSG00000110888_30719226_30720915	146	1835	1.5139	11.5885	6.64713	-2691.48	-2345.48	5.88418e-15	2.51961e-10	0.460199	7.86425e-86	3.36747e-81
5631	ENSG00000168883	chr2	+	USP39	ENSG00000168883_85623626_85623645	94	113	3.32132	16.7368	34.8947	-1011.35	-427.628	0	0	0.802672	1.37026e-31	5.86746e-27
5646	ENSG00000166471	chr11	-	TMEM41B	ENSG00000166471_9288536_9288542	93	99	0.379885	26.6667	15.5	-678.475	133.983	0	0	1.8746	6.85974e-29	2.93734e-24
5653	ENSG00000141013	chr16	+	GAS8	ENSG00000141013_90031176_90031298	86	208	1.70243	12.3443	12.5738	-1178	-1047.71	2.00742e-08	0.000859575	0.925357	1.10931e-07	0.00475008
5680	ENSG00000170471	chr20	+	RALGAPB	ENSG00000170471_38535074_38535085	129	140	0.722137	45.1818	54	-898.088	-810.412	1.06705e-06	0.0456911	2.11277	3.79245e-28	1.62393e-23
5694	ENSG00000029534	chr8	-	ANK1	ENSG00000029534_41672427_41672529	72	174	0.732291	214.245	98.4118	-1155.95	-1056.09	3.05882e-07	0.0130979	0.786855	0.000737005	1
5704	ENSG00000241837	chr21	-	ATP5O	ENSG00000241837_33903640_33903656	183	199	1.74461	17.75	13.375	-874.566	-627.022	1.09428e-11	4.68571e-07	0.558196	2.29843e-31	9.84188e-27
5731	ENSG00000160058	chr1	-	BSDC1	ENSG00000160058_32383998_32384048	167	217	0.402505	54.12	15.92	-1474.12	-873.008	0	0	0.920752	0.00643947	1
5761	ENSG00000156232	chr15	+	WHAMM	ENSG00000156232_82826388_82826409	187	208	1.61849	19.619	23.1905	-1239.15	-833.117	3.21965e-15	1.37865e-10	0.927737	0.0667315	1
5768	ENSG00000076108	chr12	-	BAZ2A	ENSG00000076108_56610518_56610539	108	129	0.746723	14.1905	8.90476	-855.623	-750.124	2.79037e-07	0.0119483	1.07249	0.0287681	1
5770	ENSG00000076108	chr12	-	BAZ2A	ENSG00000076108_56606313_56606395	65	147	1.61756	41.7195	46.6707	-1194.05	-703.913	1.11022e-16	4.75397e-12	0.866813	8.83027e-05	1
5774	ENSG00000115758	chr2	-	ODC1	ENSG00000115758_10444548_10444647	73	172	0.584685	1046.83	332.788	-1010.84	-858.901	5.12285e-09	0.000219361	0.59297	4.0274e-16	1.72453e-11
5789	ENSG00000172046	chr3	-	USP19	ENSG00000172046_49117786_49117830	128	172	1.73098	8.59091	13.4091	-942.544	-707.678	1.8522e-11	7.9311e-07	1.20054	5.4428e-05	1
5791	ENSG00000172046	chr3	-	USP19	ENSG00000172046_49115939_49115944	214	219	1.97064	33.8	80.8	-1262.22	-1040.95	4.37653e-11	1.87403e-06	1.58779	2.90989e-32	1.24601e-27
5826	ENSG00000048162	chr5	-	NOP16	ENSG00000048162_176384284_176384374	337	427	0.756612	713.756	64.4889	-997.87	-680.116	1.0747e-13	4.60185e-09	0.16631	4.81551e-52	2.062e-47
5832	ENSG00000134419	chr16	-	RPS15A	ENSG00000134419_18788143_18788159	79	95	1.43217	26.3125	20.375	-833.022	-537.362	1.00486e-12	4.30282e-08	0.686503	1.31165e-28	5.61648e-24
5839	ENSG00000103037	chr16	+	SETD6	ENSG00000103037_58518051_58518180	120	249	1.21779	143.822	111.837	-978.687	-876.185	2.54504e-07	0.0108979	0.816643	1.72513e-05	0.738701
5843	ENSG00000196418	chr1	-	ZNF124	ENSG00000196418_247159814_247159867	126	179	1.61945	39.0566	51.3585	-680.698	-82.2703	0	0	0.94754	0.691705	1
5850	ENSG00000125676	chrX	-	THOC2	ENSG00000125676_123619437_123619517	35	115	1.64066	136.275	131.512	-794.125	-571.515	8.65786e-11	3.7073e-06	0.737464	3.88144e-06	0.166203
5911	ENSG00000119760	chr2	-	SUPT7L	ENSG00000119760_27661389_27661601	404	616	1.55357	38.2877	47.1651	-2511.48	-2192.49	7.08322e-14	3.03304e-09	0.979473	0.967357	1
5964	ENSG00000184863	chr7	+	RBM33	ENSG00000184863_155711173_155711202	208	237	1.57188	56.8966	30.5172	-1841.77	-1725.84	5.63961e-08	0.00241488	0.407848	5.90978e-46	2.53057e-41
5977	ENSG00000105393	chr19	+	BABAM1	ENSG00000105393_17275777_17275800	78	101	1.44446	20.1304	17.0435	-406.318	-186.422	1.54633e-10	6.62139e-06	0.731245	1.09121e-06	0.0467254
6077	ENSG00000073111	chr3	+	MCM2	ENSG00000073111_127604877_127604895	175	193	3.03961	26.5	39	-2015.48	-1028.6	0	0	0.620121	2.2949e-26	9.82674e-22
6128	ENSG00000163374	chr1	-	YY1AP1	ENSG00000163374_155668718_155668777	90	149	1.25774	152.119	147.525	-1345.49	-1005.88	7.67164e-14	3.285e-09	0.870675	0.475847	1
6146	ENSG00000168385	chr2	+	SEPT2	ENSG00000168385_241335959_241335974	86	101	3.254	55.2667	99.9333	-864.249	-461.736	5.88418e-15	2.51961e-10	0.702252	2.08364e-13	8.92214e-09
6181	ENSG00000136271	chr7	-	DDX56	ENSG00000136271_44568993_44569005	89	101	1.74892	59.6667	90.9167	-826.342	-425.978	9.99201e-15	4.27858e-10	1.10226	0.177133	1
6217	ENSG00000161513	chr17	-	FDXR	ENSG00000161513_74864932_74864949	107	124	0.472949	12.8235	5.35294	-547.238	-365.106	8.07117e-10	3.45607e-05	1.04799	0.0443959	1
6275	ENSG00000173992	chr11	+	CCS	ENSG00000173992_66605154_66605338	60	244	1.74384	26.1087	14.1793	-884.026	-740.61	8.8074e-09	0.000377133	0.641904	1.34134e-15	5.7436e-11
6289	ENSG00000085276	chr3	-	MECOM	ENSG00000085276_169115768_169116739	384	1355	1.78892	28.5046	31.3872	-3699.98	-3611.85	3.5067e-07	0.0150157	0.743038	1.27327e-23	5.45215e-19
6297	ENSG00000137494	chr11	+	ANKRD42	ENSG00000137494_83212653_83212978	135	460	0.751879	18.7631	17.3785	-4968.73	-4756	1.162e-11	4.9757e-07	1.3312	4.36952e-61	1.87103e-56
6300	ENSG00000160741	chr1	-	CRTC2	ENSG00000160741_153952636_153952650	64	78	1.66969	28.0714	39.8571	-382.351	-260.501	1.23909e-07	0.00530576	1.0643	0.0523305	1
6324	ENSG00000096384	chr6	+	HSP90AB1	ENSG00000096384_44248617_44248629	108	120	1.75105	598.667	488.5	-1231.6	-693.31	0	0	0.554359	1.53958e-30	6.5925e-26
6326	ENSG00000169727	chr17	+	GPS1	ENSG00000169727_82056840_82057052	137	349	1.67712	383.075	313.189	-1691.7	-1393.81	2.06613e-13	8.84715e-09	0.621477	2.15279e-13	9.21824e-09
6362	ENSG00000081189	chr5	-	MEF2C	ENSG00000081189_88722830_88722925	2004	2099	0.439725	79.9053	56	-7123.56	-7025.35	1.06721e-07	0.0045698	1.52298	2.83403e-146	1.21353e-141
6370	ENSG00000177225	chr11	-	PDDC1	ENSG00000177225_771427_771467	93	133	0.623135	11.275	3.975	-651.03	-443.552	1.5731e-10	6.73603e-06	0.718561	5.4476e-30	2.33266e-25
6394	ENSG00000166436	chr11	-	TRIM66	ENSG00000166436_8621238_8621321	205	288	0.366866	11.6867	6.44578	-1196.79	-1068.2	2.07623e-08	0.000889042	1.97897	3.96449e-59	1.6976e-54
6439	ENSG00000116809	chr1	-	ZBTB17	ENSG00000116809_15942421_15942441	89	109	1.32821	16.25	11.9	-920.234	-777.254	9.17414e-09	0.000392837	0.692869	3.52982e-22	1.51147e-17
6443	ENSG00000166333	chr11	+	ILK	ENSG00000166333_6604180_6604225	91	136	1.28843	35.8222	21.0667	-690.963	-511.096	7.78478e-10	3.33344e-05	0.524186	1.41623e-17	6.06431e-13
6451	ENSG00000167965	chr16	+	MLST8	ENSG00000167965_2206484_2206496	51	63	1.28035	50.8333	26.5	-899.281	-807.174	7.88314e-07	0.0337556	0.512475	1.50784e-30	6.45658e-26
6494	ENSG00000166012	chr11	-	TAF1D	ENSG00000166012_93733398_93733505	47	154	0.692806	482.533	291.673	-794.816	-623.027	1.93406e-09	8.28164e-05	1.11668	0.0291348	1
6495	ENSG00000166012	chr11	-	TAF1D	ENSG00000166012_93733420_93733505	69	154	0.644054	539.282	304.765	-858.921	-619.221	2.85326e-11	1.22177e-06	1.12355	0.0450583	1
6513	ENSG00000108349	chr17	+	CASC3	ENSG00000108349_40167371_40167497	64	190	1.37251	23.4444	24.0238	-925.699	-601.044	1.54765e-13	6.62704e-09	0.941171	0.530853	1
6518	ENSG00000166411	chr15	+	IDH3A	ENSG00000166411_78156908_78157547	62	701	1.91643	29.4444	24.4272	-1703.78	-1418.08	3.97571e-13	1.7024e-08	0.55091	8.4485e-92	3.61765e-87
6550	ENSG00000280081	chr21	-	MGC39584	ENSG00000280081_9807821_9807974	85	238	0.585782	14.0327	11.6993	-850.82	-650.907	1.31986e-10	5.65162e-06	1.86994	4.49459e-29	1.92458e-24
6557	ENSG00000211456	chr3	+	SACM1L	ENSG00000211456_45735235_45735245	98	108	1.23187	129.1	112.7	-785.888	281.374	0	0	0.905947	0.0481778	1
6608	ENSG00000063046	chr12	+	EIF4B	ENSG00000063046_53021716_53021805	116	205	0.724169	38.1573	23.5843	-1130.93	-821.447	4.19886e-13	1.79795e-08	1.06539	0.0675969	1
6613	ENSG00000170889	chr19	+	RPS9	ENSG00000170889_54206553_54207397	186	1030	0.71472	36.6185	15.436	-3225.08	-2416.83	0	0	0.746772	3.05563e-16	1.30842e-11
6618	ENSG00000132305	chr2	-	IMMT	ENSG00000132305_86171313_86171345	104	136	1.80435	65.9062	130.688	-1132.17	-901.823	3.55207e-11	1.521e-06	1.33654	3.73463e-18	1.59917e-13
6648	ENSG00000071537	chr14	-	SEL1L	ENSG00000071537_81506179_81506241	104	166	0.514473	119.242	71.3548	-1691.31	-1600.96	6.27686e-07	0.0268775	1.38566	6.52366e-41	2.79343e-36
6685	ENSG00000148444	chr10	+	COMMD3	ENSG00000148444_22318272_22318652	63	443	1.2245	72.6289	95.7737	-1929.78	-1842.78	7.40961e-07	0.0317279	1.36123	1.70694e-08	0.00073091
6686	ENSG00000148444	chr10	+	COMMD3	ENSG00000148444_22318353_22318652	63	362	1.27796	59.1472	81.4013	-1614.64	-1525.27	6.61665e-07	0.0283325	1.36123	1.70694e-08	0.00073091
6690	ENSG00000046651	chrX	+	OFD1	ENSG00000046651_13752704_13753367	119	782	1.49882	35.8597	51.0106	-2726.86	-2497.71	1.0458e-11	4.4781e-07	1.20091	3.38366e-05	1
6692	ENSG00000004534	chr3	+	RBM6	ENSG00000004534_49967198_49967469	109	380	3.99095	15.6531	31.8303	-6018.46	-5279.96	0	0	0.78274	3.40532e-28	1.45816e-23
6707	ENSG00000100650	chr14	+	SRSF5	ENSG00000100650_69769511_69770466	69	1024	1.70473	135.255	78.4042	-3241.06	-2811.3	2.22045e-16	9.50795e-12	0.43391	9.20926e-110	3.94341e-105
6710	ENSG00000115268	chr19	+	RPS15	ENSG00000115268_1439961_1440018	85	142	2.71705	8.98246	12.8947	-1851.39	-1134.64	0	0	0.747973	2.61969e-30	1.12175e-25
6714	ENSG00000115268	chr19	+	RPS15	ENSG00000115268_1439961_1440025	85	149	1.26782	243.609	162.641	-1805.8	-1134.09	0	0	0.746143	5.20362e-30	2.22819e-25
6719	ENSG00000153975	chr6	-	ZUFSP	ENSG00000153975_116666913_116667207	278	572	1.22542	84.5204	90.3741	-2373.99	-1514.52	0	0	0.883586	0.130996	1
6734	ENSG00000183604	chr16	-	SMG1P5	ENSG00000183604_30277387_30277428	122	163	1.42713	169.659	248.854	-1511.79	-1329.17	4.89145e-10	2.09452e-05	1.28006	2.07033e-06	0.0886515
6752	ENSG00000127616	chr19	+	SMARCA4	ENSG00000127616_11041298_11041306	218	226	1.38028	538.375	245	-2406.81	-2229.23	5.28733e-10	2.26403e-05	0.409671	5.01464e-109	2.14727e-104
6761	ENSG00000198301	chr4	-	SDAD1	ENSG00000198301_75981471_75981545	98	172	1.42769	89.2973	119.905	-1251.97	-899.407	4.41869e-14	1.89208e-09	1.18467	3.88594e-05	1
6776	ENSG00000129351	chr19	+	ILF3	ENSG00000129351_10683125_10683136	167	178	1.21042	725.909	359.364	-1353.52	-1206.47	7.05961e-09	0.000302293	0.478643	8.05426e-61	3.44883e-56
6783	ENSG00000139218	chr12	-	SCAF11	ENSG00000139218_45919310_45922194	178	3062	1.62417	93.379	84.5884	-9256.1	-7478.08	0	0	1.099	0.000285886	1
6792	ENSG00000217930	chr16	-	PAM16	ENSG00000217930_4341505_4341672	136	303	1.88453	15.5629	12.3054	-1081.77	-992.946	7.36565e-07	0.0315397	0.551552	1.40674e-09	6.02365e-05
6816	ENSG00000163946	chr3	-	FAM208A	ENSG00000163946_56633844_56633966	799	921	0.720001	190.754	119.975	-1178.48	-189.977	0	0	0.877962	0.00626881	1
6829	ENSG00000227372	chr1	-	TP73-AS1	ENSG00000227372_3742912_3742957	107	152	0.641241	17.1778	9.35556	-771.035	-681.141	8.25578e-07	0.0353512	1.07286	0.00113842	1
6843	ENSG00000132204	chr18	-	LINC00470	ENSG00000132204_1276078_1276087	111	120	1.20092	86.4444	116.444	-653.761	-533.359	9.85046e-08	0.00421796	1.38676	1.33174e-08	0.000570252
6889	ENSG00000144354	chr2	+	CDCA7	ENSG00000144354_173359255_173359342	125	212	0.6375	64.8506	31.0115	-1433.54	-1201.74	2.12504e-11	9.09944e-07	0.870192	0.524531	1
6916	ENSG00000140307	chr15	-	GTF2A2	ENSG00000140307_59650765_59650773	95	103	1.23492	300	184.625	-1027.79	-929.354	4.51333e-07	0.0193261	0.61557	3.88246e-25	1.66247e-20
6952	ENSG00000132773	chr1	+	TOE1	ENSG00000132773_45342735_45342842	259	366	0.61529	14.8785	6.63551	-1446.13	-1310.31	1.06051e-08	0.000454109	0.899753	0.000366999	1
6958	ENSG00000087191	chr17	+	PSMC5	ENSG00000087191_63831020_63831035	126	141	3.05576	9.06667	10.2667	-937.299	-781.041	3.32512e-09	0.000142382	0.462352	6.08585e-29	2.60596e-24
6975	ENSG00000166582	chr17	-	CENPV	ENSG00000166582_16348686_16349333	69	716	1.31679	39.0185	30.8964	-1721.52	-1486.2	7.46114e-12	3.19486e-07	0.758023	9.42154e-15	4.0343e-10
6983	ENSG00000104960	chr19	+	PTOV1	ENSG00000104960_49860566_49860613	68	115	0.251983	54.7234	7.44681	-315.817	-53.0814	5.67735e-12	2.43104e-07	0.677787	6.37548e-10	2.72998e-05
6986	ENSG00000129292	chr8	+	PHF20L1	ENSG00000129292_132799083_132799094	88	99	2.12433	22.0909	31.1818	-716.11	-303.469	5.66214e-15	2.42453e-10	0.988263	0.00233991	1
6995	ENSG00000196839	chr20	-	ADA	ENSG00000196839_44622931_44623078	101	248	0.732321	13.3605	5.40136	-650.13	-560.622	7.05159e-07	0.0301949	0.727801	1.22366e-10	5.23973e-06
7008	ENSG00000142396	chr19	+	ERVK3-1	ENSG00000142396_58312166_58312196	128	158	1.28907	245.567	133.833	-1932.66	-1831.71	2.28745e-07	0.00979485	0.466922	9.47488e-145	4.05715e-140
7018	ENSG00000127463	chr1	-	EMC1	ENSG00000127463_19219670_19219698	100	128	0.664321	210.964	138.929	-1085.14	-989.805	6.16174e-07	0.0263846	1.24417	0.000623873	1
7023	ENSG00000223959	chr16	+	AFG3L1P	ENSG00000223959_89994693_89994758	125	190	2.15309	22.6615	18.6923	-4561.38	-4455.68	5.56454e-08	0.00238273	0.67351	5.77821e-196	2.47423e-191
7029	ENSG00000115602	chr2	+	IL1RL1	ENSG00000115602_102343036_102343077	71	112	2.38784	2.87805	25.2927	-302.176	-114.121	5.8616e-10	2.50994e-05	5.44017	5.2026e-61	2.22775e-56
7079	ENSG00000143437	chr1	-	ARNT	ENSG00000143437_150829966_150829980	61	75	1.20243	26	40.0714	-224.458	115.5	1.88738e-13	8.08176e-09	1.59789	3.41435e-29	1.46202e-24
7082	ENSG00000006712	chr19	-	PAF1	ENSG00000006712_39390162_39390289	92	219	1.30082	17.0236	6.79528	-891.574	-411.331	0	0	0.38781	4.15096e-39	1.77744e-34
7085	ENSG00000100949	chr14	-	RABGGTA	ENSG00000100949_24270948_24270998	110	160	3.09122	4.8	10.92	-604.191	-243.554	4.34097e-14	1.8588e-09	0.949071	0.124099	1
7104	ENSG00000155229	chr10	-	MMS19	ENSG00000155229_97467584_97467603	78	97	0.541171	14.9474	7.63158	-816.964	-549.265	4.09095e-12	1.75174e-07	1.19412	3.7975e-07	0.0162609
7139	ENSG00000071889	chrX	-	FAM3A	ENSG00000071889_154507862_154507882	50	70	0.756837	30.2	19.35	-522.621	-409.843	2.13275e-07	0.00913243	1.0762	0.0336773	1
7150	ENSG00000080031	chr19	-	PTPRH	ENSG00000080031_55206956_55206976	266	286	0.72538	13.8	12.05	-781.931	-592.492	3.48281e-10	1.49134e-05	1.07799	3.51796e-19	1.50639e-14
7182	ENSG00000108509	chr17	-	CAMTA2	ENSG00000108509_4982161_4982175	71	85	1.45822	14.2857	19.7857	-830.267	-725.551	2.64574e-07	0.0113291	1.23423	0.0230722	1
7201	ENSG00000131503	chr5	+	ANKHD1	ENSG00000131503_140438494_140438502	153	161	1.61661	302.75	345.25	-1334.07	-1166	1.70962e-09	7.32057e-05	0.869771	0.0359749	1
7205	ENSG00000239900	chr22	+	ADSL	ENSG00000239900_40361088_40361272	90	274	0.681489	10.0435	6.28261	-892.87	-476.125	1.55431e-15	6.65556e-11	1.16544	8.32269e-06	0.356377
7214	ENSG00000203799	chr6	+	CCDC162P	ENSG00000203799_109352787_109352838	120	171	1.65505	13.1765	33.8824	-496.891	-383.76	1.19421e-07	0.00511362	1.93335	1.02557e-18	4.39149e-14
7229	ENSG00000110075	chr11	+	PPP6R3	ENSG00000110075_68587945_68587977	85	117	1.40803	550.5	428.219	-846.948	-750.524	6.84269e-07	0.0293004	0.822165	4.48153e-21	1.91899e-16
7230	ENSG00000110075	chr11	+	PPP6R3	ENSG00000110075_68587927_68587944	85	102	1.31365	433.059	336.471	-939.14	-791.846	1.11601e-08	0.000477874	0.794192	8.23989e-21	3.52832e-16
7231	ENSG00000110075	chr11	+	PPP6R3	ENSG00000110075_68587927_68587977	85	135	1.40637	510.12	396.34	-945.455	-792.119	7.24017e-09	0.000310024	0.822165	4.48153e-21	1.91899e-16
7281	ENSG00000187607	chr17	+	ZNF286A	ENSG00000187607_15700048_15700134	200	286	1.23946	20.7674	8.48837	-1207.07	-1013.18	1.6293e-10	6.97667e-06	0.559308	1.31528e-26	5.63201e-22
7296	ENSG00000117569	chr1	+	PTBP2	ENSG00000117569_96804785_96804799	195	209	0.618087	14.2857	12.0714	-1122.56	-951.144	1.0849e-09	4.64552e-05	1.72898	5.51596e-43	2.36193e-38
7300	ENSG00000095066	chr19	-	HOOK2	ENSG00000095066_12772681_12772702	67	88	0.727709	12.6667	7.19048	-712.673	-601.75	1.56807e-07	0.00671449	0.990231	0.676379	1
7320	ENSG00000205352	chr12	+	PRR13	ENSG00000205352_53443487_53443566	38	117	0.724839	1444.2	278.557	-1608.77	-1000.14	0	0	0.429472	3.00602e-39	1.28718e-34
7322	ENSG00000205352	chr12	+	PRR13	ENSG00000205352_53443487_53443678	38	229	0.582211	2335.16	498.215	-1644.32	-1000.36	0	0	0.492455	2.11704e-12	9.06515e-08
7323	ENSG00000205352	chr12	+	PRR13	ENSG00000205352_53443487_53443540	38	91	0.727653	1172.34	221.396	-1609.11	-1000.38	0	0	0.425478	2.61328e-47	1.11901e-42
7325	ENSG00000205352	chr12	+	PRR13	ENSG00000205352_53443567_53443678	38	149	0.601422	2969.02	654.351	-1234.3	-779.718	5.55112e-16	2.37699e-11	0.492455	2.11704e-12	9.06515e-08
7326	ENSG00000205352	chr12	+	PRR13	ENSG00000205352_53443541_53443566	38	63	0.74463	2010.44	398.36	-1325.07	-784.365	0	0	0.429472	3.00602e-39	1.28718e-34
7329	ENSG00000205352	chr12	+	PRR13	ENSG00000205352_53443541_53443678	38	175	0.593432	2789.67	606.657	-1362.46	-784.548	0	0	0.492455	2.11704e-12	9.06515e-08
7338	ENSG00000137074	chr9	-	APTX	ENSG00000137074_32988125_32988129	41	45	1.36802	133.5	119.75	-578.165	-478.318	4.68075e-07	0.020043	0.859339	0.000893111	1
7343	ENSG00000181090	chr9	+	EHMT1	ENSG00000181090_137743371_137743391	180	200	1.45563	277.7	249.9	-1508.87	-1301.91	1.06297e-10	4.55165e-06	0.682347	1.73745e-06	0.0743974
7436	ENSG00000198826	chr15	+	ARHGAP11A	ENSG00000198826_32632979_32633062	167	250	1.73291	68.7229	46.5783	-1145.37	-1043.31	2.67102e-07	0.0114373	0.491017	1.32572e-18	5.67674e-14
7445	ENSG00000102103	chrX	+	PQBP1	ENSG00000102103_48902233_48902731	112	610	0.574342	164.669	55.012	-1271.01	-941.005	4.27436e-14	1.83028e-09	0.745855	1.06805e-29	4.57341e-25
7486	ENSG00000128915	chr15	-	ICE2	ENSG00000128915_60468163_60468322	101	260	0.567067	72.9371	67.5409	-1430.61	-1183.75	8.57303e-12	3.67097e-07	1.92277	1.43932e-28	6.16318e-24
7510	ENSG00000112531	chr6	+	QKI	ENSG00000112531_163565946_163566720	299	1073	1.6722	18.4677	19.4987	-3049.97	-2762.94	2.48579e-13	1.06442e-08	0.927674	7.60105e-09	0.000325477
7546	ENSG00000162923	chr1	-	WDR26	ENSG00000162923_224424655_224424719	136	200	1.4077	38.7031	60.8281	-990	-874.707	8.46135e-08	0.00362315	1.37536	3.96095e-12	1.69608e-07
7556	ENSG00000124214	chr20	-	STAU1	ENSG00000124214_49124588_49124605	212	229	1.38715	24.5294	28.6471	-1416.82	-1164.21	6.94689e-12	2.97466e-07	1.10522	0.0287944	1
7568	ENSG00000134744	chr1	-	ZCCHC11	ENSG00000134744_52436964_52436978	208	222	1.55382	327.071	430.286	-900.224	-607.702	7.26086e-13	3.1091e-08	1.02871	0.467609	1
7570	ENSG00000134744	chr1	-	ZCCHC11	ENSG00000134744_52436964_52436975	208	219	1.57353	339.273	452	-917.394	-594.402	1.48326e-13	6.35131e-09	1.02871	0.467609	1
7675	ENSG00000255717	chr11	-	SNHG1	ENSG00000255717_62853834_62854064	32	262	0.529888	289.352	159.67	-1045.5	-757.86	1.1241e-12	4.8134e-08	1.39962	2.46684e-17	1.0563e-12
7687	ENSG00000102081	chrX	+	FMR1	ENSG00000102081_147944869_147944904	195	230	1.40258	287.2	351.943	-1649.44	-1493.36	3.00987e-09	0.000128883	1.11132	0.001851	1
7688	ENSG00000102081	chrX	+	FMR1	ENSG00000102081_147944869_147944943	195	269	1.37824	313.473	358.419	-1656.37	-1492.97	1.77576e-09	7.60382e-05	1.09598	0.100974	1
7689	ENSG00000102081	chrX	+	FMR1	ENSG00000102081_147944905_147944943	195	233	1.2989	336.579	362.684	-1462.4	-1340.41	4.4779e-08	0.00191744	1.09598	0.100974	1
7694	ENSG00000187239	chr9	-	FNBP1	ENSG00000187239_129923940_129923996	95	151	2.54699	31.8214	78.6964	-1029.03	-640.178	5.55112e-15	2.37699e-10	1.52315	0.000794021	1
7695	ENSG00000187239	chr9	-	FNBP1	ENSG00000187239_129923940_129924026	95	181	2.54075	27.8372	68.6744	-980.672	-778.201	1.2558e-10	5.37733e-06	1.52315	0.000794021	1
7696	ENSG00000187239	chr9	-	FNBP1	ENSG00000187239_129923997_129924026	152	181	2.28677	20.4483	49.7241	-1030.57	-778.216	5.96434e-12	2.55393e-07	1.65643	1.60237e-07	0.00686134
7705	ENSG00000086848	chr11	-	ALG9	ENSG00000086848_111838379_111838399	129	149	0.26077	10.55	2.4	-959.82	-570.625	6.66134e-15	2.85238e-10	1.18136	0.0575469	1
7713	ENSG00000204351	chr6	+	SKIV2L	ENSG00000204351_31968623_31968685	210	272	2.01683	70.5161	102.758	-1293.08	-890.704	2.55351e-15	1.09341e-10	0.932704	0.106394	1
7744	ENSG00000011275	chr7	-	RNF216	ENSG00000011275_5741645_5741815	671	841	0.584956	107.471	40.2647	-3725.02	-3367.86	6.77236e-15	2.89992e-10	0.894241	1.5716e-23	6.72959e-19
7766	ENSG00000073921	chr11	-	PICALM	ENSG00000073921_85990379_85990399	128	148	0.760774	130.3	85.3	-1102.77	-857.879	1.4861e-11	6.36348e-07	1.0868	0.000374062	1
7787	ENSG00000197323	chr1	-	TRIM33	ENSG00000197323_114397861_114397990	252	381	1.28713	190.915	202.512	-2280.32	-2107.7	6.80259e-10	2.91287e-05	1.05029	0.144845	1
7846	ENSG00000198931	chr16	-	APRT	ENSG00000198931_88809707_88809840	237	370	1.30493	292.188	297.218	-1850.31	-1723.77	2.50524e-08	0.00107274	1.20806	0.732268	1
7848	ENSG00000005801	chr11	-	ZNF195	ENSG00000005801_3373657_3373675	79	97	1.2534	33.2222	30.2778	-520.247	-342.825	8.82192e-10	3.77755e-05	0.945805	0.206205	1
7871	ENSG00000126214	chr14	+	KLC1	ENSG00000126214_103679309_103679383	108	182	0.621937	20.6216	10.3108	-1167.83	-578.956	0	0	1.01906	0.583823	1
7873	ENSG00000149923	chr16	+	PPP4C	ENSG00000149923_30082746_30083393	50	697	0.600219	35.524	23.2427	-1824.94	-1437.37	1.66533e-15	7.13096e-11	1.35777	2.02599e-24	8.6753e-20
7874	ENSG00000149923	chr16	+	PPP4C	ENSG00000149923_30081200_30081258	160	218	0.500975	29.6207	8.36207	-1119.14	-421.407	0	0	0.789783	1.58668e-11	6.79415e-07
7897	ENSG00000153914	chr5	+	SREK1	ENSG00000153914_66164608_66164782	130	304	1.33093	111.126	86.4195	-2079.14	-1856.6	3.19115e-11	1.36645e-06	0.741673	1.15028e-27	4.9255e-23
7899	ENSG00000153914	chr5	+	SREK1	ENSG00000153914_66156065_66158808	133	2876	1.49514	126.039	126.811	-8907.22	-8623.18	1.20681e-13	5.16757e-09	1.03247	0.00077804	1
7914	ENSG00000173517	chr15	-	PEAK1	ENSG00000173517_77285056_77285078	97	119	1.2072	25.2273	20.6818	-291.38	82.0611	2.68674e-14	1.15046e-09	0.884353	0.14756	1
7916	ENSG00000126883	chr9	+	NUP214	ENSG00000126883_131144280_131144567	161	448	0.764839	807.484	497.627	-3113.89	-2888.61	1.77042e-11	7.58093e-07	0.798303	0.791139	1
7918	ENSG00000130175	chr19	+	PRKCSH	ENSG00000130175_11447693_11447722	179	208	0.65806	142.724	110.345	-1139.82	-1050.15	8.57846e-07	0.036733	1.18062	2.51687e-08	0.00107772
7942	ENSG00000125354	chrX	-	SEPT6	ENSG00000125354_119625380_119625396	44	60	6.1692	9.4375	39.5625	-892.266	-268.513	0	0	1.19527	0.000796995	1
7953	ENSG00000185619	chr4	+	PCGF3	ENSG00000185619_733884_734930	117	1163	1.63664	20.0985	18.5172	-2679.05	-2484.94	7.4437e-11	3.18739e-06	0.71514	2.17267e-20	9.30336e-16
7955	ENSG00000185619	chr4	+	PCGF3	ENSG00000185619_732400_732443	140	183	0.553149	67.8837	22.5581	-815.651	-687.152	3.57934e-08	0.00153267	0.678111	1.28924e-22	5.52054e-18
7974	ENSG00000079134	chr18	-	THOC1	ENSG00000079134_224180_224200	95	115	1.23294	704.75	670.5	-983.171	-724.375	9.98479e-12	4.27549e-07	0.940568	0.776443	1
7978	ENSG00000113761	chr5	+	ZNF346	ENSG00000113761_177050703_177050750	144	191	1.84876	28.1489	44.7021	-1335.93	-1157.81	6.3569e-10	2.72203e-05	1.06508	0.00448004	1
7980	ENSG00000205531	chr11	-	NAP1L4	ENSG00000205531_2972244_2972279	141	176	1.47191	223.857	142.886	-1435.02	-1178.39	6.78624e-12	2.90587e-07	0.539923	1.31047e-24	5.61143e-20
7998	ENSG00000100316	chr22	-	RPL3	ENSG00000100316_39316842_39317021	135	314	0.574283	58.8045	34.9162	-1979.17	-1464.06	0	0	1.28101	1.34435e-27	5.7565e-23
7999	ENSG00000119185	chr2	-	ITGB1BP1	ENSG00000119185_9406906_9407598	244	936	0.765447	17.698	11.4884	-1533.21	-1182.96	9.10383e-15	3.89826e-10	1.06297	0.244997	1
8014	ENSG00000123191	chr13	-	ATP7B	ENSG00000123191_51958401_51958544	89	232	1.73118	46.9371	48.6643	-898.493	114.514	0	0	0.755031	5.94588e-10	2.54603e-05
8021	ENSG00000187098	chr3	+	MITF	ENSG00000187098_69951812_69951829	117	134	0.545482	57.5882	27.3529	-744.362	-424.959	3.95906e-13	1.69527e-08	1.09439	0.00737418	1

## Sheet: A5SS
A5SSID	geneName	geneID	str	symbol	A5SS_Event	changePoint_L	changePoint_R	SplicingRatio	Coverage1	Coverage2	SIC_ij	SIC_n	DS_p_value	DS_adj_p_value	DE_foldChange	DE_p_value	DE_adj_p_value
9	ENSG00000158805	chr16	+	ZNF276	ENSG00000158805_89727326_89727357	46	77	0.581133	99.129	37.7097	-703.635	-481.391	9.76096e-11	4.17964e-06	0.992543	6.96126e-06	0.298081
14	ENSG00000109180	chr4	+	OCIAD1	ENSG00000109180_48831250_48831398	22	170	0.742449	52.9797	29.9797	-904.63	-641.814	5.93414e-12	2.541e-07	1.01186	0.486928	1
16	ENSG00000109180	chr4	+	OCIAD1	ENSG00000109180_48831250_48831496	22	268	0.797993	95.5163	58.0935	-1300.52	-1023.06	1.69276e-12	7.24839e-08	1.01186	0.486928	1
22	ENSG00000109180	chr4	+	OCIAD1	ENSG00000109180_48832683_48832761	62	140	2.20212	15.8462	28.8205	-926.359	-524.476	6.21725e-15	2.66223e-10	1.05032	0.296933	1
41	ENSG00000129636	chr16	-	ITFG1	ENSG00000129636_47460838_47461114	72	348	0.434073	97.3043	26.8043	-797.351	-581.386	3.96072e-11	1.69598e-06	1.31801	0.114093	1
43	ENSG00000104164	chr15	+	BLOC1S6	ENSG00000104164_45597892_45597996	11	115	0.325123	35.4231	19.3462	-818.089	-323.117	1.11022e-16	4.75397e-12	1.33717	1.92202e-25	8.23011e-21
45	ENSG00000179818	chr2	-	PCBP1-AS1	ENSG00000179818_70085816_70086123	77	384	1.47022	58.6971	54.9577	-910.72	-341.461	0	0	0.78166	0.000478485	1
68	ENSG00000148337	chr9	-	CIZ1	ENSG00000148337_128169052_128169075	69	92	1.22223	1179.39	1690.57	-1169.4	-1001.11	2.12729e-09	9.10905e-05	1.53655	1.33157e-06	0.0570176
82	ENSG00000118058	chr11	+	KMT2A	ENSG00000118058_118491310_118491318	113	121	1.58377	17	24.125	-1241.28	-933.957	3.76699e-13	1.61302e-08	1.18291	0.000795739	1
113	ENSG00000167272	chr12	-	POP5	ENSG00000167272_120580996_120581114	149	267	0.435483	48.4831	20.3136	-1189.15	-624.18	0	0	1.18755	4.54105e-13	1.94448e-08
169	ENSG00000185875	chr10	+	THNSL1	ENSG00000185875_25016693_25016789	34	130	0.393663	13.4375	6.58333	-629.503	-164.28	2.22045e-16	9.50795e-12	1.15441	1.04482e-19	4.47394e-15
214	ENSG00000066926	chr18	-	FECH	ENSG00000066926_57580055_57580072	119	136	1.665	29.2941	26.7059	-1122.37	-819.934	5.96634e-13	2.55479e-08	0.710506	1.45736e-18	6.24042e-14
216	ENSG00000173193	chr3	+	PARP14	ENSG00000173193_122720389_122721653	133	1397	1.28679	13.1195	22.7761	-3193.99	-2906.61	1.79079e-13	7.66816e-09	1.6632	1.73097e-36	7.41203e-32
239	ENSG00000107404	chr1	-	DVL1	ENSG00000107404_1339287_1339361	131	205	0.585454	35.8108	11.5541	-933.734	-805.637	3.19235e-08	0.00136696	0.69078	3.21483e-35	1.37659e-30
256	ENSG00000130208	chr19	+	APOC1	ENSG00000130208_44916326_44916359	135	168	0.675083	55.303	15.8788	-774.545	-412.798	2.08722e-14	8.93747e-10	0.552863	9.40007e-26	4.02511e-21
259	ENSG00000128973	chr15	-	CLN6	ENSG00000128973_68211556_68211674	55	173	0.409247	15.5932	6.72034	-967.036	-610.428	2.4758e-14	1.06014e-09	1.28613	4.6634e-17	1.99687e-12
261	ENSG00000276291	chr9	+	FRG1HP	ENSG00000276291_40992480_40992775	218	513	0.768544	167.007	252.18	-2968	-1965.6	0	0	2.11294	1.8175e-22	7.78251e-18
267	ENSG00000113558	chr5	-	SKP1	ENSG00000113558_134176686_134176854	96	264	0.263914	13.2024	1.6369	-1427.03	-780.431	0	0	0.593455	1.93385e-108	8.28073e-104
268	ENSG00000072756	chr3	+	TRNT1	ENSG00000072756_3127290_3128018	269	997	1.20384	18.5124	13.2981	-2478.24	-2048.34	1.11022e-16	4.75397e-12	0.81128	0.000819875	1
296	ENSG00000269713	chr1	-	NBPF9	ENSG00000269713_149065526_149065636	51	161	1.21479	38.7091	45.1182	-670.263	-569.567	3.83443e-07	0.016419	1.19297	0.000486269	1
313	ENSG00000103365	chr16	-	GGA2	ENSG00000103365_23495689_23495693	75	79	1.66112	56.25	52	-685.914	-384.658	1.25e-12	5.3525e-08	0.720645	1.93038e-24	8.2659e-20
319	ENSG00000104951	chr19	-	IL4I1	ENSG00000104951_49929326_49929416	121	211	0.674686	617.633	315.656	-1169.9	-1004.58	1.96996e-09	8.43537e-05	0.944259	0.434936	1
324	ENSG00000050426	chr12	+	LETMD1	ENSG00000050426_51048372_51048478	53	159	0.685345	82.7358	56.1604	-1151.28	-856.75	7.25198e-13	3.1053e-08	0.947087	1.37068e-05	0.586923
331	ENSG00000113119	chr5	+	TMCO6	ENSG00000113119_140639852_140639864	112	124	0.724897	13.1667	11.1667	-833.247	-707.589	4.4413e-08	0.00190176	1.47351	1.13149e-12	4.84506e-08
339	ENSG00000054148	chr9	+	PHPT1	ENSG00000054148_136850138_136850560	124	546	1.2125	46.3673	38.2109	-2538.5	-1823.79	0	0	0.845189	0.00187589	1
341	ENSG00000111678	chr12	+	C12orf57	ENSG00000111678_6944566_6944652	89	175	0.754668	105.884	70.1512	-1002.72	-870.062	1.66073e-08	0.000711126	1.08171	0.140942	1
375	ENSG00000058673	chr1	+	ZC3H11A	ENSG00000058673_203796497_203796601	203	307	1.26303	60.3077	61.7115	-1402.86	-1301.33	2.42756e-07	0.0103948	1.06085	0.481046	1
390	ENSG00000082153	chr2	+	BZW1	ENSG00000082153_200811728_200811946	181	399	0.440289	61.4495	12.8807	-943.483	-681.78	2.70695e-12	1.15911e-07	0.461782	0.000302745	1
391	ENSG00000082153	chr2	+	BZW1	ENSG00000082153_200811947_200811990	400	443	0.693153	853.186	256.581	-1008.67	-748.63	2.70228e-12	1.15712e-07	0.446868	7.54676e-06	0.323152
392	ENSG00000082153	chr2	+	BZW1	ENSG00000082153_200811728_200811990	181	443	0.579471	192.889	53.2137	-1071.39	-801.226	1.51068e-12	6.46873e-08	0.461782	0.000302745	1
397	ENSG00000164144	chr4	+	ARFIP1	ENSG00000164144_152780092_152780226	154	288	0.654602	31.209	14.403	-611.148	-443.851	1.30726e-09	5.59769e-05	0.838998	0.0508497	1
412	ENSG00000242612	chr16	+	DECR2	ENSG00000242612_410368_410404	124	160	2.22368	11.7222	9.91667	-337.985	2.95716	8.87068e-14	3.79843e-09	0.536909	9.45804e-33	4.04993e-28
418	ENSG00000197345	chr11	-	MRPL21	ENSG00000197345_68893322_68893402	103	183	0.324817	14.275	2.1125	-864.11	-230.184	0	0	0.623932	1.87815e-46	8.04222e-42
449	ENSG00000171763	chr15	+	SPATA5L1	ENSG00000171763_45415780_45415809	192	221	2.02711	35.5862	39.3448	-1351.65	-1066.04	1.00342e-12	4.29664e-08	0.766503	1.43051e-13	6.12544e-09
454	ENSG00000076944	chr19	+	STXBP2	ENSG00000076944_7647248_7647511	85	348	1.23562	35.0684	22.4563	-767.741	-665.067	1.76021e-07	0.0075372	0.647195	6.96717e-12	2.98334e-07
485	ENSG00000101040	chr20	-	ZMYND8	ENSG00000101040_47238758_47238895	190	327	0.377714	131.088	31.8321	-2377.95	-1920.68	1.11022e-16	4.75397e-12	0.838631	5.83311e-15	2.49774e-10
506	ENSG00000100888	chr14	-	CHD8	ENSG00000100888_21430801_21431810	371	1380	1.49788	53.2052	32.5134	-4094.66	-3860.54	4.82048e-12	2.06413e-07	0.708318	7.64363e-106	3.273e-101
526	ENSG00000165359	chrX	+	DDX26B	ENSG00000165359_135577296_135577427	102	233	0.55956	46.9313	16.5344	-2069.82	-1919.77	3.16593e-09	0.000135565	0.720779	3.51012e-11	1.50304e-06
547	ENSG00000145241	chr4	-	CENPC	ENSG00000145241_67492751_67492868	95	212	1.7072	32.1966	35.7607	-1299.58	-1035.11	3.3703e-12	1.44316e-07	0.828915	7.92241e-22	3.39238e-17
580	ENSG00000005007	chr19	+	UPF1	ENSG00000005007_18853072_18853104	84	116	0.670374	88.0938	37.2812	-903.494	-704.383	2.84099e-10	1.21651e-05	0.797889	1.07194e-11	4.59005e-07
591	ENSG00000124222	chr20	+	STX16	ENSG00000124222_58667598_58667608	107	117	1.85032	12.7	21.8	-1238.59	-695.036	0	0	1.17308	0.0018269	1
600	ENSG00000119616	chr14	+	FCF1	ENSG00000119616_74713201_74713259	30	88	0.69059	37.3448	16.5345	-570.444	-443.333	5.81265e-08	0.00248898	0.703183	0.00598362	1
613	ENSG00000131143	chr16	+	COX4I1	ENSG00000131143_85805105_85805153	167	215	0.642889	29.4167	11.6042	-1175.84	-1009.5	1.55526e-09	6.65962e-05	0.808447	6.15874e-09	0.000263717
623	ENSG00000115694	chr2	-	STK25	ENSG00000115694_241501478_241501527	56	105	0.638534	342.408	94.4694	-371.958	72.2905	6.66134e-16	2.85238e-11	0.526749	6.07496e-34	2.6013e-29
633	ENSG00000215883	chr1	-	CYB5RL	ENSG00000215883_54190738_54190747	87	96	0.448388	10.6667	4.11111	-565.896	-374.036	3.9184e-10	1.67786e-05	1.07801	0.0780332	1
645	ENSG00000100372	chr22	-	SLC25A17	ENSG00000100372_40797254_40797283	66	95	1.62671	12.6897	25.1379	-374.497	-279.367	8.31369e-07	0.0355992	1.49296	1.66553e-05	0.713179
646	ENSG00000155508	chr5	+	CNOT8	ENSG00000155508_154858769_154858816	129	176	0.782108	81.3617	42.7234	-1477.31	-1352.79	3.46096e-08	0.00148199	0.796826	4.40064e-05	1
678	ENSG00000140988	chr16	-	RPS2	ENSG00000140988_1962736_1963148	159	571	0.671428	12848.9	5564.67	-2242.6	-1721.57	0	0	0.750864	0.0117582	1
681	ENSG00000179335	chr15	+	CLK3	ENSG00000179335_74620226_74622216	216	2206	1.88947	12.6513	8.76583	-3342.28	-3143.43	3.3939e-11	1.45327e-06	0.575811	1.95647e-145	8.37761e-141
691	ENSG00000116698	chr1	+	SMG7	ENSG00000116698_183542365_183542502	288	425	1.20622	196.54	115.54	-2313.28	-1893.61	6.66134e-16	2.85238e-11	0.496722	2.00476e-18	8.58437e-14
700	ENSG00000145191	chr3	+	EIF2B5	ENSG00000145191_184142379_184142394	141	156	0.727053	28.3333	13.8667	-1343.21	-685.783	0	0	0.848478	2.32385e-10	9.95073e-06
708	ENSG00000113240	chr5	-	CLK4	ENSG00000113240_178617344_178618555	66	1277	2.80833	12.7927	11.9257	-2133.56	-1984.67	1.77811e-09	7.61385e-05	0.58786	1.44884e-26	6.20393e-22
725	ENSG00000178188	chr16	+	SH2B1	ENSG00000178188_28872706_28872758	171	223	0.679628	46.2692	25.3269	-1064.65	-790.63	2.10998e-12	9.03493e-08	1.04794	0.593898	1
726	ENSG00000145868	chr5	+	FBXO38	ENSG00000145868_148427723_148427947	509	733	0.525221	48.4821	20.8661	-1985.34	-1700.92	4.00568e-13	1.71523e-08	1.02745	0.384068	1
743	ENSG00000197958	chr9	-	RPL12	ENSG00000197958_127451050_127451280	73	303	3.12392	21.3478	8.93043	-1172.92	-646.767	0	0	0.179934	6.73915e-98	2.8857e-93
746	ENSG00000198901	chr15	-	PRC1	ENSG00000198901_90969447_90969523	41	117	0.537108	225.711	90.8684	-794.849	-558.057	2.85637e-11	1.2231e-06	0.983089	0.247565	1
749	ENSG00000156675	chr8	-	RAB11FIP1	ENSG00000156675_37899071_37899303	442	674	0.539387	479.651	408.487	-2998.11	-36.9941	0	0	1.61144	3.15498e-27	1.35096e-22
755	ENSG00000163660	chr3	-	CCNL1	ENSG00000163660_157156936_157157010	120	194	0.634463	102.703	63.6486	-977.928	-852.503	4.13786e-08	0.00177183	1.23676	0.000157457	1
764	ENSG00000169718	chr17	-	DUS1L	ENSG00000169718_82061557_82061617	144	204	0.792793	11.7833	5.65	-1050.32	-801.453	9.28446e-12	3.97561e-07	0.758668	1.73731e-20	7.43917e-16
803	ENSG00000145916	chr5	+	RMND5B	ENSG00000145916_178138259_178138396	150	287	0.419665	25.2847	9.75182	-985.21	-817.67	1.17024e-09	5.01096e-05	1.135	0.000301339	1
810	ENSG00000148187	chr9	+	MRRF	ENSG00000148187_122265546_122265780	83	317	1.49114	45.4402	52.9316	-1895.35	-1663.53	1.41724e-11	6.06864e-07	1.00277	0.8096	1
811	ENSG00000148187	chr9	+	MRRF	ENSG00000148187_122285288_122285946	118	776	0.621822	20.7477	17.6869	-1961.03	-1348.44	0	0	1.72586	1.22986e-09	5.26627e-05
818	ENSG00000152556	chr12	+	PFKM	ENSG00000152556_48135039_48135383	95	439	1.8396	32.0349	37.2471	-1246.13	-1164.35	1.14977e-06	0.049233	0.79836	1.34043e-12	5.73971e-08
820	ENSG00000115282	chr2	+	TTC31	ENSG00000115282_74491667_74491672	185	190	0.412575	16.6	13.6	-715.302	-535.474	8.75921e-10	3.75069e-05	2.64134	1.07117e-38	4.58675e-34
848	ENSG00000140474	chr15	-	ULK3	ENSG00000140474_74837751_74837756	66	71	1.34454	25.2	29.2	-434.851	-333.522	6.13578e-07	0.0262734	1.14844	0.00837943	1
859	ENSG00000089157	chr12	-	RPLP0	ENSG00000089157_120200719_120200729	367	377	0.787096	119.2	86.5	-1387.05	-1239.09	4.4893e-09	0.000192232	1.07373	0.00289373	1
864	ENSG00000116580	chr1	-	GON4L	ENSG00000116580_155774963_155775001	144	182	1.34694	146.895	163.105	-1576.67	-1232.98	4.82947e-14	2.06798e-09	1.03004	0.0393404	1
868	ENSG00000249915	chr5	+	PDCD6	ENSG00000249915_304222_306754	44	2576	1.39003	43.2389	31.7081	-5736.97	-5535.82	2.55475e-11	1.09394e-06	0.736286	2.20072e-16	9.42349e-12
917	ENSG00000102984	chr16	-	ZNF821	ENSG00000102984_71867893_71867911	145	163	0.464711	17	11.1667	-548.571	-335.902	8.74891e-11	3.74628e-06	1.83155	1.73242e-34	7.41822e-30
928	ENSG00000176261	chr1	-	ZBTB8OS	ENSG00000176261_32634702_32634767	121	186	1.75474	62.1538	48.9692	-839.521	-655.794	7.81634e-10	3.34696e-05	0.634314	8.33976e-47	3.57109e-42
938	ENSG00000140553	chr15	+	UNC45A	ENSG00000140553_90935331_90935375	45	89	0.645708	41.4091	12.75	-753.209	-518.482	2.70229e-11	1.15712e-06	0.517807	1.48786e-13	6.37101e-09
963	ENSG00000258366	chr20	+	RTEL1	ENSG00000258366_63695481_63695650	152	321	0.652033	12.2899	8.18935	-852.074	-720.389	1.08557e-08	0.00046484	1.3184	1.13455e-12	4.85813e-08
1003	ENSG00000130414	chr2	-	NDUFA10	ENSG00000130414_240021087_240021196	86	195	1.39974	19.4037	14.5596	-1551.07	-1139.71	1.55431e-15	6.65556e-11	0.618452	7.25042e-21	3.10463e-16
1010	ENSG00000129103	chr7	+	SUMF2	ENSG00000129103_56068639_56068647	156	164	0.664044	21	19.25	-1210.79	-1045.53	2.05828e-09	8.81357e-05	1.74751	1.40103e-34	5.99922e-30
1051	ENSG00000003509	chr2	+	NDUFAF7	ENSG00000003509_37237836_37237867	78	109	0.680841	63.3226	12.7742	-533.552	-353.928	6.65178e-10	2.84829e-05	0.30769	2.36124e-37	1.01108e-32
1052	ENSG00000003509	chr2	+	NDUFAF7	ENSG00000003509_37241638_37241791	59	212	0.513742	46.9346	17.8889	-804.668	-615.136	4.10111e-10	1.75609e-05	1.02118	0.272539	1
1055	ENSG00000105486	chr19	-	LIG1	ENSG00000105486_48120167_48121169	53	1055	1.36507	22.5649	24.3214	-2297.78	-2067.61	7.17115e-12	3.07069e-07	1.18368	0.927936	1
1074	ENSG00000196365	chr19	-	LONP1	ENSG00000196365_5711771_5711818	61	108	0.681315	339.043	199.553	-1149.8	-681.856	2.22045e-16	9.50795e-12	1.28925	0.0966964	1
1082	ENSG00000150527	chr14	+	CTAGE5	ENSG00000150527_39291097_39291111	77	91	0.577642	41	30.4286	-877.504	-510.437	3.59712e-14	1.54029e-09	1.61351	1.60217e-121	6.86051e-117
1088	ENSG00000270011	chr19	+	ZNF559-ZNF177	ENSG00000270011_9337859_9338017	62	220	1.48875	6.06329	11.7785	-740.967	-576.667	1.99937e-09	8.5613e-05	1.63379	4.32799e-30	1.85325e-25
1114	ENSG00000160087	chr1	-	UBE2J2	ENSG00000160087_1273499_1273665	130	296	0.761468	44.5422	7.01205	-1317.79	-1029.55	6.15841e-13	2.63703e-08	0.262885	7.82939e-64	3.35254e-59
1126	ENSG00000138674	chr4	-	SEC31A	ENSG00000138674_82900334_82900371	146	183	0.611642	181.946	85.8919	-1233.08	-999.213	1.76871e-11	7.57361e-07	0.936433	0.628238	1
1132	ENSG00000175324	chr8	-	LSM1	ENSG00000175324_38175816_38176274	68	526	1.52946	10.0197	6.46943	-1204.74	-917.368	2.90212e-13	1.24269e-08	0.600164	1.47277e-18	6.30642e-14
1139	ENSG00000169045	chr5	-	HNRNPH1	ENSG00000169045_179623595_179623635	127	167	0.789793	596.575	180.925	-796.654	107.417	0	0	0.441307	1.53176e-17	6.55901e-13
1149	ENSG00000170653	chr12	-	ATF7	ENSG00000170653_53543297_53543329	137	169	1.21536	87.625	92.0938	-1113.53	-748.742	2.30926e-14	9.88827e-10	1.08717	0.162007	1
1162	ENSG00000198258	chr19	+	UBL5	ENSG00000198258_9827985_9828064	92	171	1.56381	72.4177	30.0253	-379.028	-161.737	8.18242e-11	3.50371e-06	0.320089	5.88209e-22	2.51871e-17
1166	ENSG00000133195	chr17	-	SLC39A11	ENSG00000133195_72947731_72947751	170	190	1.26317	27.65	31.05	-842.754	-747.784	4.81568e-07	0.0206208	1.11843	0.00413684	1
1191	ENSG00000104365	chr8	+	IKBKB	ENSG00000104365_42293513_42293568	69	124	3.3588	8.69091	29.3273	-508.622	-275.706	3.66638e-11	1.56994e-06	1.47008	2.03428e-09	8.71077e-05
1200	ENSG00000104872	chr19	-	PIH1D1	ENSG00000104872_49451368_49451484	66	182	0.491471	13.069	6.00862	-981.989	-557.594	1.55431e-15	6.65556e-11	1.18139	9.82529e-07	0.0420719
1213	ENSG00000173715	chr11	+	C11orf80	ENSG00000173715_66801103_66801161	71	129	0.67122	9.7931	13.5862	-228.447	-17.0217	8.22442e-11	3.5217e-06	2.49154	9.11456e-61	3.90285e-56
1214	ENSG00000170949	chr19	-	ZNF160	ENSG00000170949_53091413_53091636	59	282	1.26459	17.5605	19.5964	-755.091	-632.514	4.04182e-08	0.00173071	1.32623	0.0227873	1
1215	ENSG00000166352	chr11	+	C11orf74	ENSG00000166352_36594593_36594641	79	127	1.21893	12.625	8.72917	-448.412	-351.952	4.49634e-07	0.0192533	0.673735	1.76658e-06	0.0756449
1216	ENSG00000008128	chr1	-	CDK11A	ENSG00000008128_1722588_1722707	115	234	1.76567	27.6134	16.3193	-1268.46	-543.757	0	0	0.418344	8.37545e-100	3.58637e-95
1219	ENSG00000008128	chr1	-	CDK11A	ENSG00000008128_1709479_1709517	95	133	1.4959	178	59.8947	-1164.54	-1038.24	4.00063e-08	0.00171307	0.319789	5.1932e-79	2.22373e-74
1220	ENSG00000248333	chr1	-	CDK11B	ENSG00000248333_1642347_1642385	95	133	1.49719	227.921	73.1842	-1150.42	-981.061	1.68382e-09	7.21012e-05	0.302841	1.06651e-71	4.56678e-67
1249	ENSG00000144591	chr2	+	GMPPA	ENSG00000144591_219498939_219499254	37	352	1.22818	31.3397	41.927	-885.326	-791.389	4.43582e-07	0.0189942	1.25074	2.521e-07	0.0107949
1270	ENSG00000112715	chr6	+	VEGFA	ENSG00000112715_43780786_43780803	53	70	1.51532	12.4118	27.2353	-501.822	74.4233	0	0	2.00021	5.54354e-16	2.37374e-11
1280	ENSG00000150776	chr11	+	C11orf57	ENSG00000150776_112075644_112075684	76	116	0.779094	73.2	23.275	-842.978	-698.93	1.19581e-08	0.000512044	0.505629	5.34133e-29	2.28716e-24
1281	ENSG00000150776	chr11	+	C11orf57	ENSG00000150776_112075644_112075650	76	82	0.690212	71	20	-743.638	-601.509	1.61767e-08	0.000692685	0.505629	5.34133e-29	2.28716e-24
1300	ENSG00000166169	chr10	-	POLL	ENSG00000166169_101587822_101587884	160	222	0.732489	16.2581	9.46774	-1095.84	-814.703	6.78124e-13	2.90373e-08	0.907953	0.958798	1
1304	ENSG00000137817	chr15	-	PARP6	ENSG00000137817_72260478_72260537	53	112	3.43597	4.9661	14.1525	-773.513	-384.163	8.32667e-15	3.56548e-10	1.06796	0.232921	1
1331	ENSG00000116670	chr1	-	MAD2L2	ENSG00000116670_11676809_11676847	94	132	0.494572	18.8684	5.97368	-911.947	-499.996	3.66374e-15	1.56881e-10	0.806642	3.0926e-12	1.32425e-07
1334	ENSG00000169432	chr2	-	SCN9A	ENSG00000169432_166284453_166284485	48	80	0.790344	19.8125	15.2812	-1764.1	-1561.52	1.12789e-10	4.82961e-06	1.35953	7.51078e-09	0.000321612
1337	ENSG00000166136	chr10	-	NDUFB8	ENSG00000166136_100529366_100529379	99	112	2.0553	10.5385	10	-994.735	-349.422	0	0	0.55197	1.46717e-11	6.28244e-07
1366	ENSG00000103319	chr16	+	EEF2K	ENSG00000103319_22258696_22258827	201	332	0.506364	33.6489	11.7405	-1460.01	-977.977	1.11022e-16	4.75397e-12	0.872186	0.00036891	1
1373	ENSG00000160957	chr8	-	RECQL4	ENSG00000160957_144511902_144511910	108	116	1.26647	40.5	32.375	-1138.97	-935.187	1.62505e-10	6.95845e-06	0.770094	4.57645e-12	1.95964e-07
1392	ENSG00000270629	chr1	-	NBPF14	ENSG00000270629_148595850_148595854	209	213	1.61904	35.75	59.25	-1032.52	-829.708	1.91107e-10	8.18321e-06	1.57426	8.80896e-07	0.03772
1399	ENSG00000066923	chr7	+	STAG3	ENSG00000066923_100177973_100178005	229	261	0.669305	46.8125	36.0312	-1130.82	-837.313	4.95715e-13	2.12265e-08	1.16188	4.48517e-06	0.192055
1401	ENSG00000151090	chr3	-	THRB	ENSG00000151090_24494652_24494686	71	105	0.778275	61.9706	46.5588	-866.677	-720.446	9.24059e-09	0.000395682	1.20855	0.000274041	1
1405	ENSG00000244005	chr20	-	NFS1	ENSG00000244005_35699192_35699309	109	226	0.786293	19.4274	8.63248	-395.078	-99.0736	7.99694e-13	3.42429e-08	0.631615	4.02074e-11	1.72168e-06
1412	ENSG00000072274	chr3	-	TFRC	ENSG00000072274_196081831_196082042	58	269	0.553522	31.4313	11.4171	-825.861	-463.703	2.27596e-14	9.74565e-10	0.795905	0.000124648	1
1442	ENSG00000176853	chr8	+	FAM91A1	ENSG00000176853_123780076_123780082	90	96	2.69994	5.33333	11.8333	-647.237	-321.789	3.90132e-13	1.67055e-08	1.0312	0.177131	1
1446	ENSG00000184009	chr17	-	ACTG1	ENSG00000184009_81512615_81512733	128	246	0.609052	20.2119	7.42373	-797.701	-409.212	7.32747e-15	3.13762e-10	0.596505	1.56619e-10	6.70642e-06
1464	ENSG00000111237	chr12	-	VPS29	ENSG00000111237_110499457_110499534	191	268	1.68949	27.4156	30.9091	-1122.14	-813.901	4.04565e-13	1.73235e-08	0.796547	1.44096e-06	0.061702
1470	ENSG00000268606	chrX	-	MAGEA2	ENSG00000268606_152753613_152753787	119	293	0.759554	39.3908	21.8103	-1173.2	-653.425	0	0	0.793658	0.162748	1
1474	ENSG00000099783	chr19	+	HNRNPM	ENSG00000099783_8465363_8465515	38	190	0.589359	1702.21	408.059	-1648.49	-1515.57	1.86249e-08	0.00079752	0.415941	3.42865e-34	1.46815e-29
1486	ENSG00000129810	chr3	-	SGOL1	ENSG00000129810_20174249_20175004	189	944	1.22907	289.562	229.777	-4062.21	-3887.65	3.53987e-10	1.51577e-05	0.771032	2.92539e-06	0.125265
1502	ENSG00000041357	chr15	+	PSMA4	ENSG00000041357_78542220_78542645	42	467	1.31727	368.965	281.741	-1448.58	-1322.75	2.29854e-08	0.000984234	0.626575	0.0299183	1
1534	ENSG00000135297	chr6	+	MTO1	ENSG00000135297_73480127_73480367	190	430	0.786968	23.7	29.5458	-1878.22	-1671.15	6.35543e-11	2.72139e-06	2.00419	1.12837e-33	4.83168e-29
1539	ENSG00000197062	chr6	+	ZSCAN26	ENSG00000197062_28271935_28272339	80	484	0.582433	16.6361	10.7005	-1503.36	-1362.35	6.37592e-09	0.000273017	1.49854	2.33474e-15	9.99735e-11
1541	ENSG00000102030	chrX	-	NAA10	ENSG00000102030_153933943_153933960	45	62	1.58991	308.176	138.529	-321.957	-196.027	9.53422e-08	0.00408255	0.373994	5.37835e-29	2.30301e-24
1588	ENSG00000183474	chr5	+	GTF2H2C	ENSG00000183474_69560243_69560403	19	179	0.605463	362.163	112.2	-1105.81	-930.657	1.0826e-09	4.63569e-05	0.503324	5.43477e-12	2.32717e-07
1603	ENSG00000205581	chr21	-	HMGN1	ENSG00000205581_39345830_39347246	128	1544	4.0079	85.8136	117.723	-5079.54	-4210.72	0	0	0.799887	3.49689e-06	0.149737
1630	ENSG00000237978	chr3	-	KCNMB2-AS1	ENSG00000237978_178749046_178749109	81	144	0.686105	13.2857	8.8254	-790.727	-598.08	3.34671e-10	1.43306e-05	1.24925	0.00250753	1
1631	ENSG00000112306	chr6	+	RPS12	ENSG00000112306_132815089_132815224	116	251	0.427351	526.281	226.422	-1013.39	-384.853	0	0	1.17838	0.00232146	1
1649	ENSG00000167840	chr17	-	ZNF232	ENSG00000167840_5109394_5109710	126	442	1.33815	42.8544	26.6614	-790.306	-151.8	0	0	0.50168	5.31539e-19	2.27605e-14
1650	ENSG00000119844	chr2	+	AFTPH	ENSG00000119844_64579547_64581273	60	1786	2.11109	7.75435	13.6518	-3071.61	-2574.29	0	0	1.06639	0.467594	1
1658	ENSG00000204843	chr2	-	DCTN1	ENSG00000204843_74366459_74366782	131	454	0.689835	69.1827	34.1424	-1881.54	-1690.66	1.73369e-10	7.42366e-06	0.972241	0.0172212	1
1659	ENSG00000167325	chr11	+	RRM1	ENSG00000167325_4119929_4119970	83	124	1.38468	8.90244	12.6098	-1021.93	-617.875	3.66374e-15	1.56881e-10	1.36693	2.59362e-05	1
1669	ENSG00000023287	chr8	-	RB1CC1	ENSG00000023287_52628032_52628040	70	78	1.49317	16.625	27.75	-737.412	-573.31	3.00645e-09	0.000128736	1.47364	2.1029e-30	9.00463e-26
1677	ENSG00000135506	chr12	+	OS9	ENSG00000135506_57719183_57720263	189	1269	1.25205	24.6074	37.9944	-2887.32	-2181.55	0	0	1.56671	5.6682e-61	2.42712e-56
1702	ENSG00000254986	chr11	+	DPP3	ENSG00000254986_66495269_66495489	62	282	0.715394	16.2455	8.40455	-874.179	-694.804	5.48104e-10	2.34698e-05	0.982474	0.417761	1
1709	ENSG00000118418	chr6	-	HMGN3	ENSG00000118418_79202276_79202316	481	521	0.435508	224.625	51.825	-1330.89	-1189.9	6.44944e-09	0.000276165	0.562681	2.02785e-26	8.68324e-22
1726	ENSG00000108773	chr17	-	KAT2A	ENSG00000108773_42119054_42119244	106	296	2.14521	19.1684	34.2368	-1396.4	-1194.97	1.04818e-10	4.48829e-06	1.10553	0.00689381	1
1739	ENSG00000265681	chr18	-	RPL17	ENSG00000265681_49491736_49491745	52	61	1.53615	152.222	54.3333	-592.333	-418.818	2.24727e-09	9.62279e-05	0.323838	5.88625e-10	2.52049e-05
1769	ENSG00000223960	chr2	+	AC009948.5	ENSG00000223960_178426506_178426661	139	294	3.0394	2.6129	16.7484	-633.228	-523.242	1.05479e-07	0.00451663	2.86269	2.59048e-31	1.10924e-26
1808	ENSG00000170791	chr8	+	CHCHD7	ENSG00000170791_56212890_56212909	127	146	2.19838	53	50.2105	-686.683	-486.379	2.62117e-10	1.12239e-05	0.553572	7.74343e-28	3.31574e-23
1844	ENSG00000102225	chrX	+	CDK16	ENSG00000102225_47222343_47222380	81	118	0.299228	29.5135	9.08108	-996.43	-511.511	1.11022e-16	4.75397e-12	0.998662	4.35475e-07	0.018647
1846	ENSG00000146223	chr6	+	RPL7L1	ENSG00000146223_42880967_42881082	105	220	1.24392	152.635	136.478	-1845.45	-1734.78	1.05068e-07	0.00449902	0.917304	0.0381496	1
1889	ENSG00000071054	chr2	+	MAP4K4	ENSG00000071054_101887238_101887261	149	172	1.58724	22.5652	27.2609	-1354.93	-1190.9	1.9063e-09	8.16278e-05	0.982218	0.184411	1
1903	ENSG00000163138	chr4	+	PACRGL	ENSG00000163138_20700707_20700747	247	287	0.745146	55.85	27.525	-968.768	-856.888	1.00401e-07	0.00429915	0.837112	0.0283529	1
1917	ENSG00000126457	chr19	+	PRMT1	ENSG00000126457_49680239_49680253	98	112	1.73849	13	10.5	-659.388	-562.966	5.57663e-07	0.0238791	0.695038	3.77483e-07	0.0161638
1964	ENSG00000159363	chr1	-	ATP13A2	ENSG00000159363_17004692_17004706	79	93	1.46839	17.5714	30.5714	-674.545	-470.349	2.14294e-10	9.17607e-06	1.42095	3.75598e-17	1.60831e-12
1966	ENSG00000013374	chr7	+	NUB1	ENSG00000013374_151374202_151374243	104	145	2.55881	4	10.1463	-592.76	-250.651	9.05942e-14	3.87924e-09	1.29559	0.0002497	1
1986	ENSG00000096746	chr10	+	HNRNPH3	ENSG00000096746_68338643_68338687	139	183	1.40055	825.659	571.455	-1462.05	-1271.41	3.82812e-10	1.6392e-05	0.626482	4.53297e-24	1.94102e-19
1992	ENSG00000116857	chr1	-	TMEM9	ENSG00000116857_201153849_201153857	91	99	1.8431	6.375	10.5	-918.878	-577.106	1.21347e-13	5.19609e-09	1.14098	8.71743e-07	0.037328
2011	ENSG00000165275	chr9	+	TRMT10B	ENSG00000165275_37763754_37763865	124	235	0.596101	18.0811	11.9189	-1063.38	-829.101	1.69175e-11	7.24406e-07	1.51094	3.3668e-18	1.44167e-13
2065	ENSG00000127022	chr5	+	CANX	ENSG00000127022_179699050_179699102	143	195	0.774088	1412.54	487.558	-1328.66	-736.026	0	0	0.487084	1.15025e-24	4.92538e-20
2081	ENSG00000107521	chr10	-	HPS1	ENSG00000107521_98433940_98433982	160	202	0.642523	21.7381	18.5238	-843.819	-687.183	3.43182e-09	0.000146951	1.61404	2.21116e-27	9.46819e-23
2094	ENSG00000157954	chr7	+	WIPI2	ENSG00000157954_5193172_5193345	53	226	0.65249	16.4393	26.6647	-943.308	-658.195	1.21414e-12	5.19895e-08	3.30044	1.13499e-17	4.86002e-13
2128	ENSG00000130159	chr19	-	ECSIT	ENSG00000130159_11507702_11507990	105	393	1.38767	53.75	45.1111	-1215.3	-939.996	1.31917e-12	5.64867e-08	0.775844	2.29405e-13	9.82311e-09
2136	ENSG00000160193	chr21	-	WDR4	ENSG00000160193_42873551_42873602	156	207	0.721905	87.7255	27.8431	-1080.82	-938.198	1.00589e-08	0.000430724	0.547282	2.89392e-44	1.23918e-39
2146	ENSG00000132323	chr2	-	ILKAP	ENSG00000132323_238194782_238194804	56	78	0.6499	32.6818	13.9091	-468.273	-321.435	1.45903e-08	0.000624755	0.798315	0.000259757	1
2161	ENSG00000222011	chr7	+	FAM185A	ENSG00000222011_102749637_102749658	665	686	0.636398	54.4286	34.6667	-1548.28	-1347.52	6.98971e-11	2.99299e-06	1.32234	2.84926e-06	0.122005
2162	ENSG00000132406	chr4	-	TMEM128	ENSG00000132406_4247601_4248105	141	645	0.559502	27.6389	29.8611	-1179.75	-758.396	4.44089e-16	1.90159e-11	1.83843	3.54883e-23	1.51961e-18
2189	ENSG00000021826	chr2	+	CPS1	ENSG00000021826_210519671_210519784	119	232	1.3631	19.469	82.0531	-985.238	-852.53	1.7736e-08	0.000759454	3.9103	1.44138e-115	6.17201e-111
2196	ENSG00000106052	chr7	+	TAX1BP1	ENSG00000106052_27816395_27816520	45	170	1.2949	24.312	31.624	-1058.5	-921.714	1.46964e-08	0.000629301	1.26893	0.00332003	1
2203	ENSG00000101361	chr20	+	NOP56	ENSG00000101361_2656035_2656214	100	279	0.689455	70.3017	21.5531	-1599.09	-1367.54	1.79511e-11	7.68665e-07	0.588414	4.89121e-18	2.09442e-13
2205	ENSG00000182400	chr14	-	TRAPPC6B	ENSG00000182400_39159450_39159482	117	149	1.64521	27.75	42.8125	-839.791	-683.251	4.84811e-09	0.000207596	1.1644	4.85404e-18	2.0785e-13
2221	ENSG00000140332	chr15	-	TLE3	ENSG00000140332_70074503_70074532	204	233	1.85483	26.5517	18.4828	-1126.05	-542.17	0	0	0.494254	1.78148e-101	7.62829e-97
2222	ENSG00000140332	chr15	-	TLE3	ENSG00000140332_70058150_70058185	199	234	1.2109	110.314	36	-1014.22	-828.389	4.16754e-10	1.78454e-05	0.32957	6.71552e-42	2.87559e-37
2223	ENSG00000140332	chr15	-	TLE3	ENSG00000140332_70058159_70058185	199	225	1.21492	134.5	44.0385	-1052.39	-928.159	3.82518e-08	0.00163794	0.32957	6.71552e-42	2.87559e-37
2224	ENSG00000140332	chr15	-	TLE3	ENSG00000140332_70058150_70058158	199	207	1.23812	31.625	10.75	-1060.68	-828.492	2.21758e-11	9.49568e-07	0.331149	3.8854e-48	1.66373e-43
2238	ENSG00000251022	chr4	-	THAP9-AS1	ENSG00000251022_82900334_82900371	146	183	0.611642	181.946	85.8919	-1233.08	-999.213	1.76871e-11	7.57361e-07	0.936433	0.628238	1
2263	ENSG00000132600	chr16	+	PRMT7	ENSG00000132600_68311100_68311111	43	54	0.620752	31.7273	12.6364	-977.275	-788.944	5.22402e-10	2.23693e-05	0.773357	5.64069e-09	0.000241534
2285	ENSG00000145979	chr6	-	TBC1D7	ENSG00000145979_13328296_13328315	119	138	0.392341	20.3684	6.89474	-510.029	-232.851	1.58351e-12	6.78059e-08	1.0591	0.15518	1
2291	ENSG00000164967	chr9	-	RPP25L	ENSG00000164967_34611860_34612063	846	1049	0.283879	20.8177	6	-2263.65	-1540.1	0	0	1.16738	3.441e-17	1.47344e-12
2305	ENSG00000066651	chr6	+	TRMT11	ENSG00000066651_126021266_126021280	105	119	0.763641	534.143	211.5	-350.093	-14.8004	3.15303e-14	1.35013e-09	0.606468	5.83129e-25	2.49696e-20
2319	ENSG00000126870	chr7	+	WDR60	ENSG00000126870_158902596_158905283	219	2906	1.91218	15.722	18.7763	-5947.47	-5553.42	3.33067e-16	1.42619e-11	0.818866	2.34503e-17	1.00414e-12
2332	ENSG00000232956	chr7	-	SNHG15	ENSG00000232956_44985882_44986020	69	207	1.72764	56.8768	45.1159	-953.635	-607.101	5.72875e-14	2.45305e-09	0.547882	2.00867e-25	8.60114e-21
2337	ENSG00000162910	chr1	-	MRPL55	ENSG00000162910_228109149_228109260	66	177	1.55334	38.5586	39.3423	-533.831	-289.662	1.74277e-11	7.46255e-07	0.82225	0.00100842	1
2340	ENSG00000162910	chr1	-	MRPL55	ENSG00000162910_228108437_228108954	83	600	0.398845	28.0251	8.04449	-1180.76	-930.545	3.68028e-12	1.5759e-07	0.894329	0.121471	1
2347	ENSG00000087274	chr4	+	ADD1	ENSG00000087274_2905016_2905108	251	343	1.80073	23.3043	32.4348	-1886.36	-1541.44	3.34177e-14	1.43095e-09	0.974624	0.539329	1
2366	ENSG00000156650	chr10	+	KAT6B	ENSG00000156650_74975455_74975781	55	381	0.663319	29.9663	23.0123	-1360.04	-1071.68	5.62328e-13	2.40789e-08	1.49054	1.13539e-34	4.86172e-30
2367	ENSG00000156650	chr10	+	KAT6B	ENSG00000156650_74975782_74976330	382	930	0.296802	52.7336	14.8723	-2340.75	-2147.35	9.0576e-11	3.87846e-06	1.2503	2.11189e-08	0.000904311
2368	ENSG00000156650	chr10	+	KAT6B	ENSG00000156650_74975455_74976330	55	930	0.349508	44.2446	17.9029	-2354.62	-2151.44	4.6763e-11	2.00239e-06	1.49054	1.13539e-34	4.86172e-30
2375	ENSG00000180198	chr1	+	RCC1	ENSG00000180198_28530574_28530615	50	91	2.90072	12.2927	13.6341	-1104.19	-805.138	6.58029e-13	2.81768e-08	0.910758	4.91638e-16	2.10519e-11
2379	ENSG00000172500	chr11	-	FIBP	ENSG00000172500_65885509_65885529	108	128	1.31008	45.65	43.2	-847.93	-744.918	2.69043e-07	0.0115204	0.998912	0.069801	1
2396	ENSG00000075089	chr12	+	ACTR6	ENSG00000075089_100205745_100205757	68	80	1.63074	10.1667	14.6667	-757.297	-544.509	1.28909e-10	5.5199e-06	1.17107	2.87156e-11	1.2296e-06
2403	ENSG00000079277	chr1	-	MKNK1	ENSG00000079277_46604185_46604226	167	208	0.480774	48.9268	17.6341	-921.338	-438.899	1.11022e-16	4.75397e-12	0.635404	0.39502	1
2468	ENSG00000127314	chr12	+	RAP1B	ENSG00000127314_68611044_68611056	114	126	0.76045	261.917	134	-516.039	-219.944	1.14364e-12	4.89707e-08	0.726328	0.068559	1
2469	ENSG00000127314	chr12	+	RAP1B	ENSG00000127314_68611044_68611052	114	122	0.748787	381.625	192.25	-515.882	-221.821	1.30729e-12	5.59781e-08	0.726328	0.068559	1
2471	ENSG00000198315	chr6	+	ZKSCAN8	ENSG00000198315_28148825_28148838	508	521	0.736396	48.8462	44.9231	-2506.23	-1768.22	0	0	2.28265	8.13013e-35	3.48132e-30
2476	ENSG00000104218	chr8	+	CSPP1	ENSG00000104218_67113863_67115264	57	1458	1.98153	21.8044	34.0043	-3742.05	-3159.94	0	0	0.984248	0.876923	1
2499	ENSG00000147454	chr8	+	SLC25A37	ENSG00000147454_23566337_23566813	228	704	2.20752	309.712	400.006	-1775.8	-48.2385	0	0	0.884163	2.29099e-37	9.81002e-33
2510	ENSG00000118961	chr2	-	LDAH	ENSG00000118961_20801292_20801309	143	160	1.27533	8.82353	11.1765	-1140.97	-914.261	3.34925e-11	1.43415e-06	1.29793	7.82211e-07	0.0334943
2530	ENSG00000159199	chr17	+	ATP5G1	ENSG00000159199_48892841_48892910	23	92	0.784311	27.5797	4.26087	-369.808	-274.084	8.25639e-07	0.0353539	0.251118	1.29346e-17	5.5386e-13
2538	ENSG00000090686	chr1	-	USP48	ENSG00000090686_21736430_21736445	128	143	3.1544	30.8	66.2667	-1484.06	-802.226	0	0	1.06273	0.0130758	1
2541	ENSG00000145216	chr4	+	FIP1L1	ENSG00000145216_53453134_53453142	213	221	1.87286	23	24.375	-1876.26	-815.6	0	0	0.681194	1.84865e-18	7.91591e-14
2548	ENSG00000181038	chr17	+	METTL23	ENSG00000181038_76726880_76727213	49	382	0.701164	18.6156	17.0991	-646.299	-336.581	1.83853e-13	7.87258e-09	1.34019	1.72259e-12	7.37615e-08
2552	ENSG00000113810	chr3	+	SMC4	ENSG00000113810_160412454_160412849	127	522	0.768381	65.4633	25.8658	-2388.3	-1645.62	0	0	0.654131	2.61576e-25	1.12007e-20
2565	ENSG00000177082	chr15	-	WDR73	ENSG00000177082_84645973_84646183	365	575	0.753558	73.9619	45.4762	-2521.35	-2386.78	9.08048e-09	0.000388826	1.02924	0.361504	1
2599	ENSG00000127586	chr16	+	CHTF18	ENSG00000127586_792348_792367	123	142	2.46009	5.68421	12.0526	-946.848	-721.8	4.01406e-11	1.71882e-06	1.16988	0.00459178	1
2601	ENSG00000127586	chr16	+	CHTF18	ENSG00000127586_790667_790671	141	145	0.765041	65	32	-1394.74	-1290.53	1.94208e-07	0.00831597	0.800016	4.64112e-06	0.198733
2614	ENSG00000068308	chrX	-	OTUD5	ENSG00000068308_48934696_48934710	148	162	1.60857	15.3571	17.7143	-1593.56	-934.82	0	0	0.903017	0.0490011	1
2642	ENSG00000063244	chr19	+	U2AF2	ENSG00000063244_55669170_55669181	86	97	0.790097	187.545	81.5455	-1600.09	-1359.57	1.32314e-11	5.66569e-07	0.70193	4.62779e-12	1.98162e-07
2643	ENSG00000188130	chr22	-	MAPK12	ENSG00000188130_50256788_50256934	47	193	0.415779	17.1027	6.56849	-486.709	-275.372	1.27047e-10	5.44014e-06	1.20267	2.22628e-09	9.53292e-05
2649	ENSG00000112695	chr6	-	COX7A2	ENSG00000112695_75241123_75241175	84	136	0.555584	60.7115	17.2692	-845.32	-492.164	5.82867e-14	2.49584e-09	0.668894	1.36429e-10	5.84191e-06
2676	ENSG00000163636	chr3	-	PSMD6	ENSG00000163636_64022643_64022738	205	300	1.46091	39.9053	36.4842	-1338.11	-1037.32	4.25993e-13	1.8241e-08	0.874606	0.000707899	1
2697	ENSG00000147548	chr8	-	WHSC1L1	ENSG00000147548_38281467_38281499	141	173	1.80714	67.75	120.875	-1045.75	-669.364	1.58762e-14	6.79818e-10	1.28535	1.02854e-12	4.4042e-08
2700	ENSG00000125459	chr1	+	MSTO1	ENSG00000125459_155611828_155611852	138	162	0.493143	64.9167	25.5	-1214.69	-783.322	1.11022e-15	4.75397e-11	1.00459	0.837624	1
2701	ENSG00000125459	chr1	+	MSTO1	ENSG00000125459_155613734_155613766	76	108	1.71367	49.4062	59	-881.773	-697.353	1.77765e-10	7.6119e-06	1.05877	5.98795e-11	2.56404e-06
2703	ENSG00000173681	chrX	-	CXorf23	ENSG00000173681_19937418_19937504	89	175	0.432981	20.186	8.44186	-457.546	-336.334	7.28554e-08	0.00311967	1.1945	8.13977e-05	1
2730	ENSG00000048740	chr10	+	CELF2	ENSG00000048740_11314259_11314270	119	130	2.19281	134.818	307.545	-1274.19	-925.993	4.65183e-14	1.99192e-09	1.44735	2.19374e-20	9.3936e-16
2734	ENSG00000272752	chr7	+	STAG3L5P-PVRIG2P-PILRB	ENSG00000272752_100353484_100354012	110	638	0.522103	70.7045	47.3428	-1949.25	-177.475	0	0	1.46137	0.000952266	1
2742	ENSG00000197217	chr8	-	ENTPD4	ENSG00000197217_23441569_23441592	166	189	0.643044	58.3478	45.4348	-1102.76	-963.111	1.17779e-08	0.000504329	1.50776	1.12677e-59	4.82482e-55
2760	ENSG00000116001	chr2	-	TIA1	ENSG00000116001_70236073_70236078	98	103	2.05308	25	29.6	-886.249	-500.607	1.54321e-14	6.60803e-10	0.732392	2.28073e-23	9.76609e-19
2763	ENSG00000058272	chr12	-	PPP1R12A	ENSG00000058272_79786777_79788647	104	1974	0.496309	48.6011	27.6647	-5696.05	-5120.44	0	0	1.42062	6.26673e-13	2.68341e-08
2774	ENSG00000007923	chr1	-	DNAJC11	ENSG00000007923_6638083_6638294	57	268	1.44622	22.1611	9.45024	-836.299	-369.848	2.22045e-16	9.50795e-12	0.38259	8.56158e-37	3.66607e-32
2776	ENSG00000165533	chr14	+	TTC8	ENSG00000165533_88841197_88841514	159	476	1.6962	11.4826	20.2524	-1239.58	-1126.63	6.95196e-08	0.00297683	1.46443	8.87902e-13	3.802e-08
2784	ENSG00000136811	chr9	+	ODF2	ENSG00000136811_128496142_128496297	100	255	0.484839	30.2903	8.32903	-1385.25	-921.507	1.11022e-16	4.75397e-12	0.817984	1.26127e-26	5.40077e-22
2785	ENSG00000136811	chr9	+	ODF2	ENSG00000136811_128461011_128461067	68	124	0.696175	136.536	47.3214	-1287.75	-1038.19	9.38671e-12	4.01939e-07	0.612657	5.19012e-28	2.22241e-23
2788	ENSG00000196547	chr15	+	MAN2A2	ENSG00000196547_90903433_90903734	201	502	0.469996	45.0831	21.1528	-1694.38	-1198.71	0	0	1.28287	7.00865e-18	3.00111e-13
2790	ENSG00000177683	chr7	-	THAP5	ENSG00000177683_108565830_108565951	112	233	1.52686	173.058	252.322	-1221.06	-1124.99	4.4618e-07	0.0191054	1.47649	5.92783e-07	0.025383
2793	ENSG00000011243	chr19	-	AKAP8L	ENSG00000011243_15398630_15399301	141	812	2.18582	22.0283	18.7586	-2314.56	-1957.7	7.43849e-15	3.18516e-10	0.517602	5.30814e-44	2.27295e-39
2823	ENSG00000127989	chr7	-	MTERF1	ENSG00000127989_91880643_91880656	58	71	0.762768	26.3077	19.7692	-189.975	81.4658	1.1717e-11	5.0172e-07	1.11692	0.000201411	1
2828	ENSG00000070081	chr11	+	NUCB2	ENSG00000070081_17276829_17276848	87	106	0.758133	13.7895	8.42105	-1039.01	-888.497	6.27696e-09	0.00026878	0.922297	0.647232	1
2834	ENSG00000100142	chr22	+	POLR2F	ENSG00000100142_37956843_37956901	69	127	1.89727	21.431	8.25862	-863.36	-474.694	8.88178e-15	3.80318e-10	0.25678	1.80673e-61	7.73641e-57
2865	ENSG00000134030	chr18	+	CTIF	ENSG00000134030_48758406_48758411	486	491	0.693025	42.2	16.8	-1785.31	-1683.7	1.43177e-07	0.00613084	0.787983	5.6892e-17	2.43612e-12
2882	ENSG00000087460	chr20	+	GNAS	ENSG00000087460_58889333_58889353	172	192	0.599425	117.2	49.6	-715.315	-324.681	7.77156e-15	3.32778e-10	0.628776	0.41196	1
2886	ENSG00000136925	chr9	-	TSTD2	ENSG00000136925_97627306_97627397	316	407	1.21356	38.4286	57.8791	-1704.72	-1559.69	4.55898e-09	0.000195216	1.64747	1.71035e-45	7.32374e-41
2894	ENSG00000188321	chr19	+	ZNF559	ENSG00000188321_9337859_9338017	62	220	1.48875	6.06329	11.7785	-740.967	-576.667	1.99937e-09	8.5613e-05	1.63379	4.32799e-30	1.85325e-25
2902	ENSG00000160392	chr19	-	C19orf47	ENSG00000160392_40341786_40341838	87	139	0.45859	35.0192	12.1923	-794.566	-436.877	6.12843e-14	2.62419e-09	0.932011	0.34297	1
2912	ENSG00000137200	chr6	+	CMTR1	ENSG00000137200_37475413_37475916	91	594	0.511315	28.6441	28.3499	-1207.42	-902.208	1.6287e-13	6.97408e-09	2.46462	5.59376e-73	2.39525e-68
2963	ENSG00000138592	chr15	+	USP8	ENSG00000138592_50424515_50424654	132	271	0.58878	16.6403	9.89928	-1362.02	-1080.79	9.75331e-13	4.17637e-08	0.94561	0.000114774	1
2970	ENSG00000087586	chr20	-	AURKA	ENSG00000087586_56392154_56392167	109	122	0.63342	82.4615	22.8462	-517.617	-389.778	3.61417e-08	0.00154759	0.537656	4.11173e-14	1.76064e-09
2986	ENSG00000244687	chr20	-	UBE2V1	ENSG00000244687_50096483_50096671	125	313	1.86282	15.5213	17.8191	-1636.18	-816.787	0	0	0.760596	1.41361e-08	0.00060531
3011	ENSG00000011295	chr17	+	TTC19	ENSG00000011295_16000246_16000382	127	263	0.539775	11.6103	6.13971	-869.728	-491.882	8.43769e-15	3.61302e-10	1.24343	1.69865e-15	7.2736e-11
3012	ENSG00000023228	chr2	-	NDUFS1	ENSG00000023228_206149780_206149817	76	113	0.522139	14.8649	7.97297	-958.669	-341.005	0	0	1.30886	4.1812e-13	1.79039e-08
3028	ENSG00000160948	chr8	-	VPS28	ENSG00000160948_144425875_144425921	826	872	1.90198	8.08696	13.6087	-1288.66	-1059.54	8.9595e-12	3.83646e-07	1.05413	0.0433173	1
3118	ENSG00000167085	chr17	-	PHB	ENSG00000167085_49414740_49414834	114	208	0.361873	23.8617	9.95745	-724.032	-377.41	7.69385e-14	3.2945e-09	1.37216	7.36651e-16	3.15434e-11
3119	ENSG00000196262	chr7	+	PPIA	ENSG00000196262_44798815_44798904	66	155	1.33266	207.056	139.517	-772.341	-558.592	1.3574e-10	5.8124e-06	0.779556	0.0109003	1
3120	ENSG00000092841	chr12	+	MYL6	ENSG00000092841_56158712_56159730	27	1045	0.677862	164.409	59.2181	-3243.34	-2572.14	0	0	0.533109	7.30758e-15	3.12911e-10
3121	ENSG00000092841	chr12	+	MYL6	ENSG00000092841_56159623_56159730	35	142	0.582133	1225.84	375.682	-1599.27	-1510.94	8.83567e-07	0.0378344	0.506959	5.147e-15	2.20394e-10
3124	ENSG00000026036	chr20	+	RTEL1-TNFRSF6B	ENSG00000026036_63695481_63695650	152	321	0.527261	12.2899	8.18935	-1997.37	-1912.92	4.68614e-07	0.0200661	1.53004	3.51514e-64	1.50518e-59
3136	ENSG00000117450	chr1	-	PRDX1	ENSG00000117450_45521609_45521857	116	364	0.691361	357.347	209.875	-888.062	-493.912	2.9976e-15	1.28357e-10	0.879545	0.372129	1
3140	ENSG00000173230	chr3	-	GOLGB1	ENSG00000173230_121730848_121730875	152	179	1.95839	14.4815	20.4444	-1026.44	-798.67	3.64471e-11	1.56066e-06	0.925958	0.00220316	1
3145	ENSG00000070756	chr8	-	PABPC1	ENSG00000070756_100715462_100715470	94	102	1.24483	16709.2	35826.5	-1145.46	-992.637	5.90468e-09	0.000252838	2.15097	1.25734e-34	5.38392e-30
3146	ENSG00000070756	chr8	-	PABPC1	ENSG00000070756_100704280_100704296	443	459	1.74043	54.125	74.875	-1852.97	-1475.34	4.996e-15	2.13929e-10	0.986065	0.92717	1
3156	ENSG00000146540	chr7	-	C7orf50	ENSG00000146540_1138189_1138217	129	157	0.641582	211.5	40.1429	-504.5	-72.5776	1.9984e-15	8.55715e-11	0.318082	2.12894e-53	9.11613e-49
3163	ENSG00000122783	chr7	-	C7orf49	ENSG00000122783_135168749_135168785	75	111	1.48311	166.306	163.806	-1354.52	-1264.48	6.59043e-07	0.0282202	0.886093	3.28189e-12	1.4053e-07
3172	ENSG00000137776	chr15	-	SLTM	ENSG00000137776_58893821_58893901	85	165	0.767387	1024.86	486.938	-1401.97	-1290.06	1.30489e-07	0.00558752	0.790404	2.17186e-20	9.2999e-16
3206	ENSG00000197622	chr1	-	CDC42SE1	ENSG00000197622_151056651_151056655	316	320	1.40363	40	53.25	-1933.93	-1410.6	0	0	1.38439	0.0141828	1
3207	ENSG00000140365	chr15	+	COMMD4	ENSG00000140365_75338134_75338420	71	357	1.25806	96.0979	74.1049	-895.74	-401.556	0	0	0.808642	8.0464e-06	0.344547
3215	ENSG00000182899	chr3	+	RPL35A	ENSG00000182899_197951312_197951328	152	168	1.39328	33	27.9375	-1667.12	-1209.57	3.33067e-16	1.42619e-11	0.779563	1.0951e-10	4.68923e-06
3234	ENSG00000188976	chr1	-	NOC2L	ENSG00000188976_945042_945056	596	610	0.792322	150.929	63.6429	-1332.36	-1102.02	1.17543e-11	5.03318e-07	0.712554	2.41044e-09	0.000103215
3237	ENSG00000105221	chr19	-	AKT2	ENSG00000105221_40236257_40237968	214	1925	0.688573	27.377	18.2361	-4011.03	-3657.8	3.66374e-15	1.56881e-10	1.22668	3.01265e-33	1.29002e-28
3245	ENSG00000051009	chr11	-	FAM160A2	ENSG00000051009_6218558_6218599	779	820	1.22332	30.8293	39.561	-1961.62	-1833.77	1.28248e-08	0.000549159	1.40326	1.50766e-15	6.45578e-11
3252	ENSG00000168522	chr8	+	FNTA	ENSG00000168522_43077365_43080441	148	3224	0.531659	38.0897	36.1736	-8224.84	-8036.45	5.41304e-11	2.31786e-06	1.90432	7.18542e-44	3.0768e-39
3268	ENSG00000121716	chr7	+	PILRB	ENSG00000121716_100356884_100356938	133	187	0.184285	44.1111	20.3333	-1018.26	-311.665	0	0	2.71086	2.01562e-30	8.63088e-26
3273	ENSG00000188219	chr2	+	POTEE	ENSG00000188219_131223711_131223740	114	143	0.44816	29.1034	16.9655	-1512.24	-994.179	0	0	1.59928	3.07462e-53	1.31655e-48
3274	ENSG00000160214	chr21	+	RRP1	ENSG00000160214_43789696_43789762	182	248	0.799276	161.485	40.5	-842.624	-649.807	2.69571e-10	1.1543e-05	0.385062	1.07611e-33	4.6079e-29
3276	ENSG00000125871	chr20	+	MGME1	ENSG00000125871_17970131_17970370	329	568	1.23737	85.318	108.573	-2120.08	-1677.47	1.11022e-16	4.75397e-12	1.30365	1.37473e-12	5.88658e-08
3293	ENSG00000099991	chr22	+	CABIN1	ENSG00000099991_24098106_24098192	91	177	0.452511	212.07	81.8023	-1445.04	-1329.52	7.31726e-08	0.00313325	0.921184	0.0352231	1
3338	ENSG00000071462	chr7	+	WBSCR22	ENSG00000071462_73683805_73684000	37	232	0.751627	37.1538	13.2205	-756.734	-465.638	8.14349e-13	3.48704e-08	0.578221	1.60661e-18	6.87949e-14
3340	ENSG00000071462	chr7	+	WBSCR22	ENSG00000071462_73683902_73684000	134	232	0.7679	39.3878	14.1939	-872.184	-467.315	2.88658e-15	1.23603e-10	0.568265	5.10945e-08	0.00218786
3342	ENSG00000071462	chr7	+	WBSCR22	ENSG00000071462_73683805_73683901	37	133	0.740061	35.0833	12.2917	-847.606	-710.732	1.94525e-08	0.000832956	0.578221	1.60661e-18	6.87949e-14
3359	ENSG00000059145	chr16	-	UNKL	ENSG00000059145_1367092_1367241	3190	3339	0.510751	23.1745	10.7785	-8299.83	-8033.07	3.01759e-13	1.29213e-08	1.05926	5.28257e-10	2.262e-05
3360	ENSG00000106462	chr7	-	EZH2	ENSG00000106462_148846470_148846496	116	142	1.32356	556.192	753.846	-1217.48	-1114.35	2.81027e-07	0.0120336	1.3069	1.39156e-16	5.95864e-12
3361	ENSG00000106462	chr7	-	EZH2	ENSG00000106462_148826454_148826468	91	105	1.72532	235.643	270.143	-1324.16	-854.95	2.22045e-16	9.50795e-12	0.928525	0.00341376	1
3373	ENSG00000130511	chr19	+	SSBP4	ENSG00000130511_18433818_18433932	107	221	0.688034	48.3947	11.0439	-1620.46	-939.389	0	0	0.421309	4.01805e-44	1.72053e-39
3381	ENSG00000125458	chr17	-	NT5C	ENSG00000125458_75130965_75131044	114	193	0.373013	102.722	21.481	-1081.47	-600.057	1.11022e-16	4.75397e-12	0.703607	6.94915e-09	0.000297562
3396	ENSG00000122970	chr12	+	IFT81	ENSG00000122970_110124444_110124861	108	525	1.28803	11.952	8.99041	-714.034	-497.134	2.77882e-11	1.18989e-06	1.20221	8.17623e-05	1
3407	ENSG00000104381	chr8	+	GDAP1	ENSG00000104381_74351322_74351466	47	191	0.751472	13.8403	9.97222	-796.849	-673.825	3.90609e-08	0.00167259	1.14722	2.26301e-05	0.969019
3476	ENSG00000120705	chr5	-	ETF1	ENSG00000120705_138542634_138542832	175	373	1.51492	24.0859	24.0101	-1887.31	-1255.75	0	0	0.700265	0.000136979	1
3477	ENSG00000120705	chr5	-	ETF1	ENSG00000120705_138542634_138542704	175	245	2.67218	18.4	32.3429	-1899.86	-1218.5	0	0	0.712128	0.00510711	1
3484	ENSG00000198830	chr1	+	HMGN2	ENSG00000198830_26473733_26473817	29	113	3.7987	54.1667	96.8214	-800.338	-194.374	0	0	0.590696	5.53308e-43	2.36927e-38
3500	ENSG00000099956	chr22	+	SMARCB1	ENSG00000099956_23801082_23801135	137	190	0.728722	17.1321	7.16981	-1222.26	-1070.26	4.71112e-09	0.00020173	0.691947	2.09001e-16	8.94943e-12
3516	ENSG00000004866	chr7	+	ST7	ENSG00000004866_117209923_117209937	135	149	1.49979	77.2857	85.2857	-932.92	-826.542	2.14007e-07	0.00916379	1.02728	0.0538072	1
3517	ENSG00000138698	chr4	+	RAP1GDS1	ENSG00000138698_98343262_98343319	122	179	2.92982	4.4386	14.2105	-922.386	-493.535	1.11022e-15	4.75397e-11	1.3679	2.62473e-26	1.12391e-21
3538	ENSG00000079819	chr6	-	EPB41L2	ENSG00000079819_130869563_130869811	122	370	0.679693	904.577	401.992	-3355.88	-3255.38	1.73576e-07	0.00743253	0.872278	2.57531e-14	1.10275e-09
3551	ENSG00000126746	chr12	-	ZNF384	ENSG00000126746_6689098_6689367	59	328	0.488881	23.0409	8.30112	-579.347	-363.421	4.28096e-11	1.83311e-06	0.971199	0.470767	1
3556	ENSG00000132781	chr1	-	MUTYH	ENSG00000132781_45338186_45338506	120	440	1.59783	33.1938	49.2031	-1832.78	-1613	2.68738e-11	1.15074e-06	1.14993	1.44297e-06	0.0617881
3563	ENSG00000175061	chr17	+	LRRC75A-AS1	ENSG00000175061_16439415_16439703	87	375	1.23974	508.941	429.938	-1707.81	-1110.4	0	0	0.818255	0.0101956	1
3583	ENSG00000269893	chr4	+	SNHG8	ENSG00000269893_118278793_118279137	83	427	1.42519	268.247	131.328	-1412.4	-673.024	0	0	0.429742	2.49965e-11	1.07035e-06
3589	ENSG00000118518	chr6	+	RNF146	ENSG00000118518_127266926_127267095	42	211	0.583319	12.2426	4.27811	-664.083	-543.024	5.06478e-08	0.00216874	0.678242	7.10944e-10	3.04426e-05
3609	ENSG00000146007	chr5	+	ZMAT2	ENSG00000146007_140703992_140704004	73	85	1.23379	10.5	8.58333	-1167.87	-620.423	0	0	0.749313	0.00521384	1
3617	ENSG00000165219	chr9	+	GAPVD1	ENSG00000165219_125321500_125321562	66	128	1.37148	101.306	139.597	-1122.65	-1028.07	5.79809e-07	0.0248274	1.31146	2.07978e-08	0.000890563
3621	ENSG00000029534	chr8	-	ANK1	ENSG00000029534_41661801_41661875	452	526	0.787339	118.595	70.2162	-2415.38	-2230.91	2.72689e-10	1.16766e-05	0.907761	0.0101429	1
3624	ENSG00000171204	chr11	+	TMEM126B	ENSG00000171204_85629204_85629262	71	129	0.794337	47.5345	20.5345	-693.59	-588.733	2.36993e-07	0.010148	0.878793	4.81283e-09	0.000206086
3629	ENSG00000241837	chr21	-	ATP5O	ENSG00000241837_33906449_33907340	86	977	1.7728	21.5051	17.78	-2462.58	-2074.06	1.22125e-15	5.22937e-11	0.589537	2.04674e-45	8.76415e-41
3637	ENSG00000125386	chr4	+	FAM193A	ENSG00000125386_2695130_2695142	183	195	0.356336	19	5.5	-1906.36	-897.043	0	0	1.04789	0.430753	1
3639	ENSG00000125386	chr4	+	FAM193A	ENSG00000125386_2695083_2695142	136	195	1.20382	176.61	169.407	-1701.47	-915.779	0	0	1.02081	0.858535	1
3644	ENSG00000167193	chr17	-	CRK	ENSG00000167193_1436620_1436789	2961	3130	0.557957	52.213	27.5917	-9772.89	-9061.16	0	0	1.07414	2.68184e-19	1.14836e-14
3696	ENSG00000147144	chrX	+	CCDC120	ENSG00000147144_49062059_49062117	99	157	0.232877	16.8793	2.08621	-409.272	-238.318	1.55704e-09	6.66723e-05	0.667907	5.9885e-15	2.56427e-10
3706	ENSG00000214021	chr3	+	TTLL3	ENSG00000214021_9817760_9818920	114	1274	0.421937	89.2569	45.2629	-4263.64	-4119.56	2.63121e-09	0.000112668	1.52646	4.73285e-58	2.0266e-53
3714	ENSG00000095906	chr16	+	NUBP2	ENSG00000095906_1786656_1786955	118	417	0.560667	56.1338	52.2776	-1451.1	-971.997	0	0	1.6252	2.87507e-12	1.2311e-07
3747	ENSG00000174891	chr3	+	RSRC1	ENSG00000174891_158110212_158110223	159	170	0.684421	151.182	56	-1084.28	-514.173	0	0	0.608934	3.49024e-21	1.49452e-16
3770	ENSG00000214293	chr7	-	APTR	ENSG00000214293_77695896_77696171	126	401	0.786986	61.6255	27.3164	-1102.77	-604.556	0	0	0.700534	2.88725e-06	0.123632
3777	ENSG00000234741	chr1	-	GAS5	ENSG00000234741_173864484_173864674	47	237	0.452392	528.037	207.879	-1044.93	-651.963	6.88338e-15	2.94746e-10	1.12558	0.0677846	1
3785	ENSG00000179889	chr16	+	PDXDC1	ENSG00000179889_15001857_15001887	80	110	2.99649	13.6	30.9667	-1081.28	-506.522	0	0	1.05185	0.291334	1
3797	ENSG00000100413	chr22	-	POLR3H	ENSG00000100413_41532604_41532658	63	117	0.789008	38.8889	13.2407	-909.718	-719.258	5.23321e-10	2.24086e-05	0.547374	9.37765e-23	4.01551e-18
3808	ENSG00000137185	chr6	+	ZSCAN9	ENSG00000137185_28225331_28225366	38	73	1.48891	13.4857	22.5714	-1936.21	-1723.93	4.50743e-11	1.93008e-06	1.20012	4.10862e-15	1.75931e-10
3846	ENSG00000204842	chr12	-	ATXN2	ENSG00000204842_111485265_111485270	184	189	1.54494	75	55.6	-891.804	-790.028	3.10243e-07	0.0132846	0.611393	6.42392e-13	2.75072e-08
3850	ENSG00000168028	chr3	+	RPSA	ENSG00000168028_39408725_39408739	118	132	0.456443	90	30.1429	-1641.04	-1418.66	3.59068e-11	1.53753e-06	0.87593	0.149137	1
3851	ENSG00000197472	chr1	-	ZNF695	ENSG00000197472_246999912_246999947	92	127	0.79933	78.4571	47.2571	-771.863	-617.99	5.0469e-09	0.000216108	0.944216	0.343059	1
3857	ENSG00000158773	chr1	-	USF1	ENSG00000158773_161043253_161043267	49	63	0.271623	33.7143	5.78571	-603.018	-135.265	6.66134e-16	2.85238e-11	0.763377	2.84855e-07	0.0121975
3870	ENSG00000171552	chr20	-	BCL2L1	ENSG00000171552_31721655_31721843	1634	1822	1.25692	420.936	530.527	-6151.53	-1372.39	0	0	1.27086	9.80901e-25	4.20022e-20
3879	ENSG00000038274	chr5	+	MAT2B	ENSG00000038274_163512197_163513669	194	1666	1.53124	37.2412	27.106	-3432.85	-2929.81	0	0	0.659946	2.87188e-14	1.22974e-09
3891	ENSG00000108465	chr17	+	CDK5RAP3	ENSG00000108465_47973651_47973693	131	173	1.94261	23.619	52.619	-891.604	-627.835	4.58e-12	1.96116e-07	1.40971	3.98051e-16	1.70446e-11
3894	ENSG00000154832	chr18	-	CXXC1	ENSG00000154832_50284720_50284731	184	195	0.762951	50.0909	15.2727	-1272.42	-789.337	1.11022e-16	4.75397e-12	0.549282	2.64159e-13	1.13113e-08
3902	ENSG00000112851	chr5	+	ERBB2IP	ENSG00000112851_66044299_66044310	161	172	0.789938	512	279.636	-1845.16	-1632.07	6.77937e-11	2.90292e-06	0.827973	0.00790973	1
3909	ENSG00000110514	chr11	+	MADD	ENSG00000110514_47285066_47285194	124	252	0.752498	77.7422	55.8828	-1469.78	-1218.4	6.07481e-12	2.60123e-07	1.18105	9.23835e-05	1
3911	ENSG00000072310	chr17	-	SREBF1	ENSG00000072310_17817548_17817695	201	348	0.798545	35.6259	23.0476	-1767.6	-1492.86	1.0475e-12	4.48538e-08	0.894692	0.818116	1
3912	ENSG00000173598	chr12	+	NUDT4	ENSG00000173598_93378694_93378790	115	211	1.75354	21.6562	21.9271	-1160.83	-908.771	7.32692e-12	3.13739e-07	1.06533	0.00397894	1
3915	ENSG00000102125	chrX	+	TAZ	ENSG00000102125_154419624_154419746	80	202	1.72865	16.4836	33.6557	-684.1	-541.987	1.15135e-08	0.000493008	1.49636	4.55351e-35	1.94981e-30
3928	ENSG00000114354	chr3	+	TFG	ENSG00000114354_100736705_100736716	128	139	1.61024	86.3636	90	-974.099	-814.833	3.65451e-09	0.000156486	0.870395	2.00825e-06	0.0859934
3938	ENSG00000163374	chr1	-	YY1AP1	ENSG00000163374_155680382_155680415	103	136	0.467246	34.8485	16.8485	-623.737	-255.209	4.17444e-14	1.78749e-09	1.4687	1.63835e-22	7.0154e-18
3946	ENSG00000237765	chr4	+	FAM200B	ENSG00000237765_15681785_15681968	28	211	0.678747	53.1913	27.3934	-1210.89	-650.215	0	0	1.13305	0.351217	1
3947	ENSG00000237765	chr4	+	FAM200B	ENSG00000237765_15681902_15681968	145	211	0.69553	53.3636	27.6212	-1268.75	-698.222	0	0	0.824785	0.304859	1
3948	ENSG00000237765	chr4	+	FAM200B	ENSG00000237765_15681785_15681901	28	144	0.677934	53.3448	27.4397	-1133.71	-578.07	0	0	1.13305	0.351217	1
3960	ENSG00000110958	chr12	-	PTGES3	ENSG00000110958_56665632_56666203	24	595	0.56136	51.8144	28.9037	-1916.09	-1700.94	3.24833e-11	1.39094e-06	1.16573	0.0463826	1
3962	ENSG00000141255	chr17	-	SPATA22	ENSG00000141255_3467426_3467473	60	107	1.59004	24.6596	45.2128	-599.229	-433.235	2.89924e-09	0.000124146	1.46051	4.69519e-38	2.01048e-33
3968	ENSG00000074356	chr17	-	NCBP3	ENSG00000074356_3823793_3824941	99	1247	1.40267	14.3554	14.8171	-2759.39	-2352.89	4.44089e-16	1.90159e-11	0.933024	0.0322518	1
3969	ENSG00000171960	chr1	+	PPIH	ENSG00000171960_42659252_42659370	23	141	1.34525	27.6864	15.2627	-594.599	-398.433	4.03422e-10	1.72745e-05	0.490986	1.16461e-41	4.98686e-37
3994	ENSG00000187109	chr12	-	NAP1L1	ENSG00000187109_76059777_76059797	128	148	1.45757	48.15	38.5	-1015.28	-461.687	0	0	0.692794	6.46741e-18	2.76934e-13
4032	ENSG00000168488	chr16	+	ATXN2L	ENSG00000168488_28836123_28836485	189	551	1.62465	147.298	131.312	-3447.98	-3242.81	4.06303e-11	1.73979e-06	0.68249	7.29123e-14	3.12211e-09
4037	ENSG00000188917	chrX	-	TRMT2B	ENSG00000188917_101042042_101042232	54	244	0.580119	135.263	68.1158	-883.497	-781.987	2.62599e-07	0.0112445	1.18033	0.280746	1
4040	ENSG00000114850	chr3	-	SSR3	ENSG00000114850_156544294_156544307	265	278	0.747919	16.3846	8.69231	-2042.36	-1618.72	8.88178e-16	3.80318e-11	0.983077	0.00222914	1
4043	ENSG00000164548	chr7	-	TRA2A	ENSG00000164548_23522121_23522131	133	143	1.75285	112.6	187.8	-2221.94	-1599.34	0	0	1.22728	1.2186e-11	5.21804e-07
4058	ENSG00000100564	chr14	-	PIGH	ENSG00000100564_67593728_67593742	83	97	1.58121	10.0714	14.2143	-1081.27	-927.258	4.19777e-09	0.000179749	1.1249	3.95368e-07	0.0169297
4078	ENSG00000141367	chr17	+	CLTC	ENSG00000141367_59644484_59644495	207	218	2.4692	31.1818	51.2727	-2370.4	-1362.06	0	0	0.896209	0.000296987	1
4100	ENSG00000196123	chr16	-	KIAA0895L	ENSG00000196123_67181558_67181605	625	672	2.27656	8.57447	20.0851	-1281.38	-1081.87	7.87622e-11	3.3726e-06	1.2981	0.000303078	1
4110	ENSG00000183426	chr16	+	NPIPA1	ENSG00000183426_14949038_14949936	107	1005	1.28926	62.2494	53.1347	-2042.57	-1509.63	0	0	0.680705	0.0996804	1
4115	ENSG00000006757	chrX	-	PNPLA4	ENSG00000006757_7927671_7927685	192	206	0.685509	17.1429	8.07143	-418.164	-212.744	1.54578e-10	6.61903e-06	0.73943	0.000639583	1
4124	ENSG00000160271	chr9	-	RALGDS	ENSG00000160271_133100496_133101519	114	1137	1.21641	10.7067	8.7869	-2523.85	-1929.57	0	0	0.845324	2.87553e-13	1.2313e-08
4134	ENSG00000187147	chr1	+	RNF220	ENSG00000187147_44635589_44635666	43	120	1.27004	86.2727	54.1429	-950.498	-805.137	9.42556e-09	0.000403602	0.67701	1.99746e-39	8.55314e-35
4144	ENSG00000136518	chr3	+	ACTL6A	ENSG00000136518_179562974_179563117	50	193	1.75171	112.357	59.9371	-972.374	-551.634	1.88738e-15	8.08176e-11	0.472687	1.24894e-13	5.34796e-09
4173	ENSG00000135090	chr12	-	TAOK3	ENSG00000135090_118359506_118359520	104	118	1.74493	13.1429	29.2857	-613.358	-253.93	2.58682e-14	1.10768e-09	2.21122	7.76259e-07	0.0332394
4181	ENSG00000198015	chr12	+	MRPL42	ENSG00000198015_93470506_93470590	19	103	0.601191	40.1667	16.1905	-583.921	-437.892	1.33102e-08	0.000569944	0.664375	0.0305149	1
4195	ENSG00000104231	chr8	-	ZFAND1	ENSG00000104231_81721227_81721248	42	63	0.124973	104.286	11.6667	-157.471	48.0336	4.35657e-10	1.86548e-05	0.887172	0.307601	1
4201	ENSG00000063046	chr12	+	EIF4B	ENSG00000063046_53034710_53034724	97	111	0.610817	358.143	164.857	-1290.02	-1160.5	2.54754e-08	0.00109086	0.951639	0.25426	1
4202	ENSG00000127419	chr4	+	TMEM175	ENSG00000127419_948155_948615	38	498	0.772811	18.2326	19.3522	-1195.06	-905.258	4.27658e-13	1.83123e-08	1.82486	2.31456e-24	9.91095e-20
4203	ENSG00000132305	chr2	-	IMMT	ENSG00000132305_86161952_86161975	135	158	0.677202	10.6957	9.17391	-1116.67	-889.911	4.12755e-11	1.76742e-06	1.59101	7.45112e-57	3.19057e-52
4213	ENSG00000168701	chr16	+	TMEM208	ENSG00000168701_67228837_67228881	39	83	1.83587	62.1591	81.4318	-801.648	-710.333	5.85516e-07	0.0250718	1.13643	0.0872227	1
4237	ENSG00000003756	chr3	+	RBM5	ENSG00000003756_50093784_50093875	63	154	0.754762	238.264	83.2418	-906.676	-772.867	2.50456e-08	0.00107245	0.631793	4.88291e-18	2.09086e-13
4242	ENSG00000100650	chr14	+	SRSF5	ENSG00000100650_69767256_69767380	162	286	0.419015	113.831	17.3629	-1377.53	-1003.35	8.21565e-15	3.51794e-10	0.420505	1.47789e-16	6.32834e-12
4243	ENSG00000105372	chr19	+	RPS19	ENSG00000105372_41860290_41860445	34	189	0.229655	11.5161	2	-622.191	-370.784	9.83502e-12	4.21136e-07	0.79286	0.447927	1
4280	ENSG00000008130	chr1	-	NADK	ENSG00000008130_1756739_1756778	105	144	0.629422	27.4103	12	-816.126	-585.734	3.54307e-11	1.51714e-06	0.776309	0.140764	1
4295	ENSG00000168255	chr7	-	POLR2J3	ENSG00000168255_102572443_102572471	89	117	0.763965	85.4286	25.1071	-357.328	-180.112	1.10441e-09	4.72908e-05	0.485528	5.51986e-32	2.3636e-27
4300	ENSG00000022556	chr19	+	NLRP2	ENSG00000022556_54990193_54990393	170	370	3.95073	8.23	30.255	-1301.94	-1040.08	2.31415e-12	9.90919e-08	1.46858	0.000504642	1
4306	ENSG00000173660	chr1	+	UQCRH	ENSG00000173660_46309128_46309143	26	41	1.51806	85.9333	48.8	-660.434	-256.559	6.55032e-15	2.80485e-10	0.386518	5.51096e-44	2.35979e-39
4309	ENSG00000138375	chr2	+	SMARCAL1	ENSG00000138375_216412604_216412648	189	233	1.27394	37.6136	39.1364	-532.113	-436.728	5.16003e-07	0.0220952	1.21386	0.728491	1
4334	ENSG00000153406	chr16	-	NMRAL1	ENSG00000153406_4463642_4463659	265	282	1.91708	25.8824	25.8235	-1593.1	-1176.32	9.99201e-16	4.27858e-11	0.678984	2.65339e-21	1.13618e-16
4355	ENSG00000156482	chr8	-	RPL30	ENSG00000156482_98044827_98044942	130	245	0.743416	52.0174	15.6	-1493.8	-1241.13	5.64937e-12	2.41906e-07	0.521701	2.89225e-60	1.23846e-55
4420	ENSG00000214655	chr10	+	ZSWIM8	ENSG00000214655_73800171_73800194	159	182	0.762673	27.4348	16.9565	-1385	-1260.76	3.58601e-08	0.00153553	1.03345	0.415718	1
4431	ENSG00000150756	chr5	-	FAM173B	ENSG00000150756_10236478_10236521	50	93	0.762371	194.651	156.047	-884.467	-536.034	9.85878e-14	4.22153e-09	1.62986	1.84496e-11	7.90013e-07
4448	ENSG00000172530	chr16	+	BANP	ENSG00000172530_87975186_87975207	137	158	0.601558	13.2381	5.2381	-787.943	-437.421	5.68434e-14	2.43404e-09	0.81932	6.09588e-08	0.00261026
4458	ENSG00000163714	chr3	+	U2SURP	ENSG00000163714_143012354_143012373	131	150	1.76637	29.6316	24.6316	-1065.61	-716.251	6.05072e-14	2.59092e-09	0.596517	5.66072e-59	2.42392e-54
4495	ENSG00000196604	chr2	-	POTEF	ENSG00000196604_130115184_130115213	173	202	0.305256	21.8966	8.44828	-1450.59	-741.414	0	0	1.58175	1.33751e-47	5.72722e-43
4523	ENSG00000120265	chr6	+	PCMT1	ENSG00000120265_149802370_149802416	169	215	0.725763	208.957	103.261	-2009.02	-1646.07	4.77396e-15	2.04421e-10	0.895195	0.000332663	1
4528	ENSG00000197620	chrX	+	CXorf40A	ENSG00000197620_149542067_149542085	47	65	1.84587	7.5	13.3333	-496.021	-375.879	8.10494e-08	0.00347053	1.23744	1.91618e-08	0.000820506
4544	ENSG00000177646	chr3	+	ACAD9	ENSG00000177646_128879842_128880017	212	387	2.44468	14.5829	23.0571	-1507.01	-1011.27	0	0	0.872692	7.39911e-08	0.0031683
4555	ENSG00000118513	chr6	+	MYB	ENSG00000118513_135194452_135194460	95	103	0.774666	859.75	498.625	-996.735	-701.847	1.09834e-12	4.70311e-08	1.22226	0.370381	1
4556	ENSG00000118513	chr6	+	MYB	ENSG00000118513_135195918_135196002	169	253	1.32449	699.821	492.976	-1628.05	-1343.52	9.21707e-13	3.94675e-08	0.713036	2.0612e-12	8.82606e-08
4557	ENSG00000118513	chr6	+	MYB	ENSG00000118513_135196909_135197323	182	596	2.0494	55.8768	56.3213	-2253.66	-1652.65	0	0	0.877662	7.01707e-06	0.300471
4580	ENSG00000057935	chr2	+	MTA3	ENSG00000057935_42709015_42709096	140	221	1.91912	84.963	85.8642	-664.029	-542.865	5.1881e-08	0.00222155	0.66109	2.82752e-07	0.0121075
4627	ENSG00000185163	chr12	-	DDX51	ENSG00000185163_132141103_132141274	189	360	0.740535	18.9181	10.6608	-1276.22	-832.767	2.22045e-16	9.50795e-12	1.03263	0.200948	1
4641	ENSG00000156253	chr21	-	RWDD2B	ENSG00000156253_29008240_29008394	362	516	1.25738	13.7922	26.2792	-1742.73	-1283.56	1.11022e-16	4.75397e-12	1.91012	6.27885e-64	2.6886e-59
4684	ENSG00000104852	chr19	+	SNRNP70	ENSG00000104852_49102186_49103587	71	1472	3.7157	40.9729	79.6096	-4685.1	-3336.38	0	0	1.00069	4.46583e-10	1.91227e-05
4685	ENSG00000104852	chr19	+	SNRNP70	ENSG00000104852_49102174_49103587	59	1472	4.01482	41.7884	80.8889	-4702.39	-3334.67	0	0	0.953108	1.92664e-12	8.24988e-08
4686	ENSG00000104852	chr19	+	SNRNP70	ENSG00000104852_49102174_49102185	59	70	3.48922	137.909	232	-669.606	-147.778	1.11022e-16	4.75397e-12	0.953108	1.92664e-12	8.24988e-08
4702	ENSG00000118181	chr11	-	RPS25	ENSG00000118181_119017925_119017957	183	215	0.661902	75.8438	41.7812	-1129.9	-846.259	1.3044e-12	5.58545e-08	0.808621	0.3803	1
4744	ENSG00000155366	chr1	-	RHOC	ENSG00000155366_112705053_112705099	162	208	0.710201	11.9565	6.67391	-976.533	-566.42	2.9976e-15	1.28357e-10	1.06157	0.906726	1
4747	ENSG00000162923	chr1	-	WDR26	ENSG00000162923_224431477_224431524	136	183	0.733196	132.277	110.723	-1079.8	-681.71	6.43929e-15	2.75731e-10	1.40956	8.08875e-18	3.4636e-13
4752	ENSG00000255339	chr10	-	RP11-411B6.6	ENSG00000255339_100529366_100529379	99	112	2.0553	10.5385	10	-994.735	-349.422	0	0	0.55197	1.46717e-11	6.28244e-07
4821	ENSG00000182196	chr12	+	ARL6IP4	ENSG00000182196_122981267_122981299	137	169	0.769418	93.75	31.75	-1565.64	-1331.98	1.48432e-11	6.35587e-07	0.462108	1.05529e-12	4.51873e-08
4829	ENSG00000141577	chr17	-	CEP131	ENSG00000141577_81198106_81198114	176	184	1.4452	11.75	12.875	-998.371	-892.286	1.60999e-07	0.00689397	0.955182	0.0829417	1
4842	ENSG00000143390	chr1	-	RFX5	ENSG00000143390_151346422_151346488	128	194	0.515946	10.1818	4.45455	-1059.23	-835.088	3.96924e-11	1.69963e-06	1.09474	0.00312506	1
4851	ENSG00000164305	chr4	-	CASP3	ENSG00000164305_184648465_184648502	67	104	1.32334	80.8378	94.1622	-981.234	-855.536	4.53999e-08	0.00194403	1.13991	0.0598412	1
4852	ENSG00000219200	chr17	+	RNASEK	ENSG00000219200_7013517_7013535	197	215	1.73644	11.3889	15.4444	-695.068	-525.938	1.50492e-09	6.44406e-05	0.888691	0.912284	1
4859	ENSG00000131470	chr17	-	PSMC3IP	ENSG00000131470_42574099_42574195	145	241	1.55032	177.198	240.604	-1144.39	-998.743	9.13334e-09	0.00039109	0.971925	0.00598269	1
4862	ENSG00000131470	chr17	-	PSMC3IP	ENSG00000131470_42577080_42577212	111	243	1.60119	22.0379	27.8864	-1090.92	-802.229	9.09939e-13	3.89636e-08	1.0892	0.966381	1
4871	ENSG00000203760	chr6	+	CENPW	ENSG00000203760_126340400_126340444	225	269	0.345981	29.2045	4.54545	-487.242	40.4093	0	0	0.562723	6.308e-50	2.70109e-45
4877	ENSG00000185504	chr17	-	FAAP100	ENSG00000185504_81551732_81551927	955	1150	0.48211	30.3846	12.1128	-3251.05	-3099.2	1.5854e-09	6.78869e-05	1.0482	0.0210465	1
4882	ENSG00000172954	chr2	+	LCLAT1	ENSG00000172954_30447384_30447404	147	167	1.54472	10.5	10.05	-956.739	-805.079	4.59957e-09	0.000196954	0.757888	5.5425e-14	2.3733e-09
4885	ENSG00000114388	chr3	-	NPRL2	ENSG00000114388_50349665_50349930	108	373	1.56481	14.3321	18.5736	-811.843	-666.34	5.53478e-09	0.000236999	1.05786	0.303628	1
4900	ENSG00000099917	chr22	+	MED15	ENSG00000099917_20537205_20537215	87	97	1.3021	34.4	35.8	-674.543	-560.937	1.7538e-07	0.00750978	1.04423	0.716694	1
4922	ENSG00000177728	chr17	+	TMEM94	ENSG00000177728_75491456_75491467	152	163	0.355415	25.0909	7.63636	-1181.35	-1005.41	7.457e-10	3.19309e-05	0.956183	0.0534841	1
4938	ENSG00000183291	chr1	-	SEP15	ENSG00000183291_86914028_86914314	167	453	0.479239	61.4476	29.1224	-1161.66	-863.326	2.8566e-13	1.2232e-08	0.972167	0.00518834	1
4970	ENSG00000138050	chr2	-	THUMPD2	ENSG00000138050_39769710_39769757	77	124	0.644842	149.894	57.8723	-2070.33	-1984.17	8.22462e-07	0.0352178	0.633603	1.99618e-10	8.54762e-06
4983	ENSG00000126214	chr14	+	KLC1	ENSG00000126214_103679519_103679545	134	160	1.33443	67.2308	63.3077	-1005.23	-895.926	1.4496e-07	0.00620719	0.73458	0.072785	1
5005	ENSG00000129245	chr17	-	FXR2	ENSG00000129245_7606016_7606096	93	173	0.513425	21.7875	9.0125	-667.477	-518.786	8.19374e-09	0.000350856	1.00062	0.805804	1
5008	ENSG00000167904	chr8	-	TMEM68	ENSG00000167904_55773227_55773268	44	85	0.304009	12.6585	2.04878	-230.453	-95.4883	2.59979e-08	0.00111323	0.637175	0.00155879	1
5009	ENSG00000130175	chr19	+	PRKCSH	ENSG00000130175_11447598_11447618	158	178	0.537144	138.4	87.1	-1139.7	-1046.43	6.16319e-07	0.0263908	1.26245	1.55891e-08	0.000667525
5016	ENSG00000012048	chr17	-	BRCA1	ENSG00000012048_43125271_43125276	98	103	0.604285	124	67	-665.639	-430.881	3.62762e-11	1.55335e-06	1.12085	0.00279967	1
5027	ENSG00000124333	chrX	+	VAMP7	ENSG00000124333_155889609_155889633	150	174	1.27395	128.667	152	-1029.54	-872.802	4.4807e-09	0.000191864	1.18641	8.97584e-05	1
5029	ENSG00000124333	chrX	+	VAMP7	ENSG00000124333_155889613_155889633	154	174	1.4126	48.55	63.85	-1069.04	-904.997	2.68057e-09	0.000114782	1.1905	4.28983e-05	1
5036	ENSG00000152240	chr18	+	HAUS1	ENSG00000152240_46105369_46105408	174	213	1.30127	12.2564	8.48718	-1199.2	-578.589	0	0	0.791723	1.54127e-26	6.59973e-22
5037	ENSG00000110756	chr11	-	HPS5	ENSG00000110756_18321946_18322132	110	296	0.513599	30.0215	10.7366	-586.135	-78.8473	0	0	0.9245	0.0225152	1
5049	ENSG00000100316	chr22	-	RPL3	ENSG00000100316_39319390_39319594	192	396	0.617343	78.2451	17.6814	-1423.46	-859.464	0	0	0.458329	8.57133e-62	3.67024e-57
5052	ENSG00000090621	chr1	-	PABPC4	ENSG00000090621_39571097_39571233	139	275	0.783641	61.4632	37.1397	-1794.95	-1232.74	0	0	0.963181	0.406938	1
5054	ENSG00000090621	chr1	-	PABPC4	ENSG00000090621_39564423_39564470	127	174	0.77843	135.809	62.6809	-945.078	-837.592	1.92323e-07	0.00823526	0.688713	2.19038e-10	9.37921e-06
5056	ENSG00000090621	chr1	-	PABPC4	ENSG00000090621_39561685_39561727	306	348	0.684843	1054.9	340.405	-561.53	-192.916	1.16573e-14	4.99167e-10	0.500101	1.69425e-29	7.25479e-25
5057	ENSG00000169599	chr2	-	NFU1	ENSG00000169599_69437271_69437360	103	192	0.400596	16.0562	3.24719	-1049.69	-426.767	0	0	0.600579	6.00053e-06	0.256943
5069	ENSG00000123154	chr19	+	WDR83	ENSG00000123154_12670081_12670097	103	119	0.543485	34.75	10.5625	-567.273	-467.474	3.99082e-07	0.0170887	0.67209	3.23477e-14	1.38513e-09
5073	ENSG00000152455	chr10	+	SUV39H2	ENSG00000152455_14896978_14897517	131	670	1.34475	194.228	165.417	-3444.7	-3363.86	1.01951e-06	0.0436553	0.848028	3.35517e-05	1

## Sheet: MXE
MXEID	geneName	geneID	str	symbol	MXE_Event	changePoint_L	changePoint_M	changePoint_R	Mid1SplicingRatio	Mid2SplicingRatio	Mid1Coverage1	Mid1Coverage2	SIC_ijk	SIC_n	DS_p_value	DS_adj_p_value	DE_foldChange	DE_p_value	DE_adj_p_value
9	ENSG00000159267	chr21	-	HLCS	ENSG00000159267_36946009_36946154_36948166_36948287	162	307	428	2.97404	0.757697	3.69655	12.8552	-1194.47	-631.423	0	0	1.51332	1.93231e-36	8.27415e-32
10	ENSG00000159267	chr21	-	HLCS	ENSG00000159267_36946009_36946154_36947333_36948287	162	307	1261	2.97404	1.4684	3.69655	12.8552	-2051.16	-1468.18	0	0	1.51332	1.93231e-36	8.27415e-32
11	ENSG00000170445	chr5	-	HARS	ENSG00000170445_140677908_140678015_140683100_140683219	98	205	324	0.70455	1.37308	91.8972	44.0748	-1568.99	-1256.57	1.94955e-13	8.34798e-09	0.849572	9.78147e-06	0.418843
19	ENSG00000051382	chr3	-	PIK3CB	ENSG00000051382_138704443_138704493_138707159_138707289	188	238	368	1.80119	2.14929	66.52	98.74	-1526.1	-1266.17	3.05633e-12	1.30872e-07	1.12554	0.224639	1
26	ENSG00000064933	chr2	+	PMS1	ENSG00000064933_189863743_189863974_189867799_189867929	889	1120	1250	0.526597	0.796008	290.117	129.762	-5827.46	-5619.81	2.71445e-11	1.16233e-06	1.04313	0.0167082	1
32	ENSG00000179818	chr2	-	PCBP1-AS1	ENSG00000179818_70059643_70059680_70083538_70083687	102	139	288	1.94298	0.683805	10.6757	19.5135	-1093.17	-982.794	1.11555e-07	0.0047768	1.45693	0.000295145	1
61	ENSG00000179818	chr2	-	PCBP1-AS1	ENSG00000179818_70059643_70059680_70077301_70077381	196	233	313	2.39733	1.69032	10.6757	19.5135	-1010.11	-451.184	0	0	1.13418	0.472109	1
66	ENSG00000179818	chr2	-	PCBP1-AS1	ENSG00000179818_70077301_70077381_70083538_70083687	102	182	331	1.36996	0.683805	11.0375	14.225	-964.618	-167.552	0	0	1.45693	0.000295145	1
67	ENSG00000179818	chr2	-	PCBP1-AS1	ENSG00000179818_70077301_70077381_70083507_70083687	102	182	362	1.36996	0.70889	11.0375	14.225	-1058.55	-365.495	0	0	1.45693	0.000295145	1
104	ENSG00000179818	chr2	-	PCBP1-AS1	ENSG00000179818_70055714_70055910_70083538_70083687	102	298	447	1.20042	0.683805	12.1939	13.7704	-1335.62	-917.332	7.77156e-16	3.32778e-11	1.45693	0.000295145	1
105	ENSG00000179818	chr2	-	PCBP1-AS1	ENSG00000179818_70055714_70055910_70083507_70083687	102	298	478	1.20042	0.70889	12.1939	13.7704	-1429.68	-1131.87	2.98206e-13	1.27692e-08	1.45693	0.000295145	1
111	ENSG00000179818	chr2	-	PCBP1-AS1	ENSG00000179818_70055714_70055910_70059643_70059680	102	298	335	1.20042	1.94298	12.1939	13.7704	-1004.23	-692.197	1.99618e-13	8.54765e-09	1.45693	0.000295145	1
143	ENSG00000179818	chr2	-	PCBP1-AS1	ENSG00000179818_70053731_70053792_70059643_70059680	102	163	200	2.2452	2.00494	24.4754	50.0984	-1068.78	-949.114	5.3056e-08	0.00227186	1.44131	5.49696e-05	1
147	ENSG00000179818	chr2	-	PCBP1-AS1	ENSG00000179818_70053731_70053792_70055714_70055910	102	163	359	1.23248	0.67997	24.4754	50.0984	-979.799	-763.687	5.03536e-11	2.15614e-06	2.18929	1.08331e-37	4.63872e-33
149	ENSG00000179818	chr2	-	PCBP1-AS1	ENSG00000179818_70053731_70053792_70055656_70055910	102	163	417	1.23248	0.601512	24.4754	50.0984	-1022.46	-689.008	5.80647e-14	2.48633e-09	2.18929	1.08331e-37	4.63872e-33
263	ENSG00000155749	chr2	-	ALS2CR12	ENSG00000155749_201330736_201330833_201342370_201342431	52	149	210	1.49951	1.226	24.1134	78.4845	-932.053	-646.277	1.19593e-12	5.12098e-08	2.5952	1.37564e-15	5.89048e-11
274	ENSG00000184182	chr2	+	UBE2F	ENSG00000184182_237973649_237973747_237986162_237986292	133	231	361	2.1895	1.79127	17.8367	21.5918	-879.562	-353.861	0	0	0.736277	4.07019e-22	1.74286e-17
278	ENSG00000198270	chr12	-	TMEM116	ENSG00000198270_111965595_111965759_111978736_111978787	104	268	319	1.24372	2.21507	22.3049	26.311	-1231.41	-1084.7	5.18112e-09	0.000221855	1.18573	1.39498e-06	0.0597332
330	ENSG00000129255	chr17	+	MPDU1	ENSG00000129255_7586692_7586838_7586899_7587017	132	278	396	1.81507	1.94494	90.9863	73.1781	-1207	-1116.01	5.06255e-07	0.0216778	0.550894	3.19367e-34	1.36753e-29
345	ENSG00000135315	chr6	-	CEP162	ENSG00000135315_84217799_84217860_84219103_84219214	146	207	318	0.545367	0.7294	17.4918	10.5738	-1372.65	-121.551	0	0	1.39991	6.1646e-13	2.63968e-08
346	ENSG00000124508	chr6	+	BTN2A2	ENSG00000124508_26383792_26383915_26388013_26388294	80	203	484	2.4195	1.57772	10.9919	29.0813	-1397.82	-894.246	0	0	1.12132	1.45596e-09	6.23441e-05
348	ENSG00000228315	chr22	-	GUSBP11	ENSG00000228315_23695173_23695517_23700726_23700845	142	486	605	0.469683	1.27642	30.2442	20.0349	-1495.41	-947.096	0	0	1.72426	3.71991e-26	1.59287e-21
354	ENSG00000050748	chr5	-	MAPK9	ENSG00000050748_180247439_180247510_180247855_180247926	182	253	324	1.23531	0.396532	125.775	123.901	-1508.86	-772.998	0	0	1.0073	0.887293	1
503	ENSG00000237298	chr2	+	TTN-AS1	ENSG00000237298_178571300_178571449_178591139_178591314	73	222	397	1.24751	1.50336	8.60403	15.0738	-1004.03	-714.002	5.38014e-13	2.30378e-08	2.52545	2.55145e-07	0.0109253
519	ENSG00000140859	chr16	-	KIFC3	ENSG00000140859_57785464_57785666_57790930_57791066	65	267	403	3.89388	1.4462	13.2129	17.0198	-969.32	-697.304	1.2792e-12	5.47753e-08	0.374879	2.35976e-107	1.01045e-102
520	ENSG00000140859	chr16	-	KIFC3	ENSG00000140859_57785464_57785666_57788575_57788713	65	267	405	3.89388	3.04707	13.2129	17.0198	-1080.97	-784.259	3.22076e-13	1.37913e-08	0.374879	2.35976e-107	1.01045e-102
523	ENSG00000140859	chr16	-	KIFC3	ENSG00000140859_57788575_57788713_57790930_57791066	65	203	339	3.04707	1.4462	42.6087	42.9493	-750.85	-572.329	4.93429e-10	2.11286e-05	0.374879	2.35976e-107	1.01045e-102
526	ENSG00000105793	chr7	+	GTPBP10	ENSG00000105793_90355086_90355230_90372155_90372228	193	337	410	1.69837	1.38962	99.8333	113.535	-1743.07	-1650.01	4.42176e-07	0.018934	0.963425	0.000376296	1
529	ENSG00000105793	chr7	+	GTPBP10	ENSG00000105793_90354458_90354549_90355086_90355230	193	284	428	1.24427	1.80196	183.165	143.835	-1892.49	-1807.58	9.08676e-07	0.0389095	0.915034	1.9888e-12	8.51603e-08
530	ENSG00000174628	chr16	+	IQCK	ENSG00000174628_19735353_19735450_19763848_19764112	129	226	490	0.603052	1.72324	18.5876	7.36082	-874.993	-730.084	4.88955e-09	0.000209371	0.712145	0.000209673	1
545	ENSG00000067225	chr15	-	PKM	ENSG00000067225_72202454_72202620_72203022_72203188	181	347	513	0.694067	0.769544	695.343	315.783	-2564.07	-1937.15	0	0	0.827941	4.72377e-10	2.02272e-05
561	ENSG00000050426	chr12	+	LETMD1	ENSG00000050426_51052092_51052207_51056144_51056245	151	266	367	0.775409	1.62783	221.887	180.539	-2145.54	-1399.83	0	0	1.32379	7.2819e-26	3.11811e-21
562	ENSG00000050426	chr12	+	LETMD1	ENSG00000050426_51052092_51052207_51053812_51053860	151	266	314	0.75525	1.40938	221.887	180.539	-2040.18	-1475.16	0	0	1.36202	3.36425e-60	1.44057e-55
563	ENSG00000050426	chr12	+	LETMD1	ENSG00000050426_51052092_51052207_51053778_51053860	151	266	348	0.75525	1.31463	221.887	180.539	-2162.5	-1685.34	0	0	1.36202	3.36425e-60	1.44057e-55
567	ENSG00000134759	chr18	+	ELP2	ENSG00000134759_36138795_36138872_36139419_36139613	156	233	427	1.27269	1.75687	196.156	190.104	-1603.74	-840.537	0	0	0.978634	0.318094	1
571	ENSG00000123737	chr4	+	EXOSC9	ENSG00000123737_121809834_121809916_121809967_121810073	82	164	270	1.63864	0.780604	48.0976	24.1463	-1216.9	-605.741	0	0	0.507155	2.94938e-21	1.26292e-16
578	ENSG00000143537	chr1	+	ADAM15	ENSG00000143537_155061418_155061489_155061904_155062117	69	140	353	0.628233	0.395272	24.1972	15.3803	-880.783	-752.674	2.10675e-08	0.00090211	1.28779	1.46678e-07	0.00628076
582	ENSG00000143537	chr1	+	ADAM15	ENSG00000143537_155061415_155061489_155061904_155062117	69	143	356	0.640986	0.395272	23.8378	15.4595	-886.566	-760.422	2.45742e-08	0.00105227	1.28779	1.46678e-07	0.00628076
590	ENSG00000135720	chr16	-	DYNC1LI2	ENSG00000135720_66742438_66742668_66749197_66749313	169	399	515	1.50743	1.24793	153.826	184.93	-2355.76	-2270.22	7.75766e-07	0.0332183	1.05304	0.893347	1
591	ENSG00000137434	chr6	-	C6orf52	ENSG00000137434_10686966_10687164_10687480_10687561	45	243	324	1.74861	3.34825	43.2273	25.2475	-543.089	148.834	0	0	0.414324	1.05214e-22	4.50524e-18
592	ENSG00000137497	chr11	-	NUMA1	ENSG00000137497_72049419_72049539_72068079_72068231	73	193	345	0.728835	0.679434	12.7333	9.55	-1156.22	-690.879	1.11022e-16	4.75397e-12	1.28908	5.8099e-19	2.4878e-14
594	ENSG00000137497	chr11	-	NUMA1	ENSG00000137497_72049419_72049539_72068496_72068617	73	193	314	0.728835	1.47579	12.7333	9.55	-758.262	-414.71	4.35207e-14	1.86356e-09	1.28908	5.8099e-19	2.4878e-14
596	ENSG00000137497	chr11	-	NUMA1	ENSG00000137497_72068079_72068231_72068496_72068617	73	225	346	0.679434	1.47579	41.7697	29.2039	-1195.06	-640.143	0	0	1.28908	5.8099e-19	2.4878e-14
597	ENSG00000137497	chr11	-	NUMA1	ENSG00000137497_72050662_72050833_72068079_72068231	73	244	396	0.603534	0.679434	16.3275	10.1404	-1313.81	-1000.56	1.60982e-13	6.89326e-09	1.28908	5.8099e-19	2.4878e-14
608	ENSG00000123349	chr12	+	PFDN5	ENSG00000123349_53296244_53296275_53296430_53296467	102	133	170	0.706036	1.5702	364.968	104.677	-1123.68	-573.881	0	0	0.485601	1.22663e-45	5.25244e-41
610	ENSG00000244754	chr13	-	N4BP2L2	ENSG00000244754_32537006_32537027_32538618_32538684	74	95	161	0.577958	0.535162	779.524	544.714	-818.854	-329.657	1.11022e-16	4.75397e-12	1.1898	0.000251996	1
614	ENSG00000111540	chr12	+	RAB5B	ENSG00000111540_55989947_55990098_55990682_55990804	254	405	527	0.797306	0.648173	59.7815	50.9205	-1991.95	-1887.81	1.33164e-07	0.00570207	1.41923	2.11855e-08	0.000907163
628	ENSG00000123329	chr12	-	ARHGAP9	ENSG00000123329_57473603_57473708_57474042_57474176	424	529	663	1.20083	0.410711	3.60952	12.9048	-935.2	-752.015	2.52399e-10	1.08077e-05	3.64838	5.86785e-55	2.51261e-50
632	ENSG00000168421	chr4	+	RHOH	ENSG00000168421_40200512_40200565_40235193_40235358	393	446	611	0.653637	1.25746	14	14.6038	-1355.56	-1234.36	2.73019e-08	0.00116907	2.79312	1.58234e-31	6.77557e-27
676	ENSG00000198860	chr1	+	TSEN15	ENSG00000198860_184058161_184058240_184070616_184070732	135	214	330	0.360107	0.599296	16.0633	15.2405	-1237.63	-94.2782	0	0	3.38916	4.67914e-94	2.00361e-89
677	ENSG00000169919	chr7	-	GUSB	ENSG00000169919_65976015_65976202_65979834_65979911	152	339	416	2.05048	0.754545	61.2781	79.2086	-1972.34	-1477.01	0	0	1.29681	0.00173055	1
690	ENSG00000181019	chr16	-	NQO1	ENSG00000181019_69713028_69713129_69714964_69715077	1880	1981	2094	1.53141	1.34249	159.386	161.733	-5762.6	-5597.21	3.82871e-10	1.63945e-05	0.871521	0.000104232	1
694	ENSG00000147996	chr9	+	CBWD5	ENSG00000147996_65693386_65693473_65694905_65695049	37	124	268	0.735156	1.49987	176.253	104.402	-1143.87	-744.022	3.88578e-15	1.66389e-10	1.0096	0.646621	1
698	ENSG00000147996	chr9	+	CBWD5	ENSG00000147996_65690556_65690601_65690967_65691026	91	136	195	1.84564	1.28754	59.9556	75.0222	-879.059	-568.317	4.59077e-13	1.96577e-08	0.894105	0.00650291	1
709	ENSG00000196873	chr9	+	CBWD3	ENSG00000196873_68259347_68259434_68260857_68261001	37	124	268	0.66475	1.46986	172.701	95.023	-529.017	124.538	0	0	1.03781	0.319843	1
727	ENSG00000156398	chr10	+	SFXN2	ENSG00000156398_102716614_102716711_102724936_102724996	45	142	202	1.34792	1.20212	9.1134	12.9485	-728.983	-520.826	8.51949e-11	3.64804e-06	1.23445	1.58032e-13	6.76694e-09
741	ENSG00000124222	chr20	+	STX16	ENSG00000124222_58659623_58659634_58667201_58667318	14	25	142	2.12003	0.616911	28.4545	56.3636	-962.837	-533.237	1.44329e-15	6.18017e-11	1.19895	1.35139e-05	0.578664
743	ENSG00000060971	chr3	-	ACAA1	ENSG00000060971_38129290_38129388_38131596_38131638	80	178	220	0.722884	0.279246	71.2143	37.5102	-779.937	-598.25	6.22356e-10	2.66493e-05	0.805189	0.311229	1
745	ENSG00000134444	chr18	+	KIAA1468	ENSG00000134444_62279774_62279856_62280360_62280442	99	181	263	1.38161	0.468986	9.7561	16.2439	-798.842	-314.736	1.11022e-16	4.75397e-12	1.47363	9.97083e-11	4.26951e-06
748	ENSG00000001631	chr7	-	KRIT1	ENSG00000001631_92244902_92245171_92245427_92245574	103	372	519	1.83717	0.638991	110.558	180.141	-1266.84	-144.489	0	0	1.122	0.00243442	1
774	ENSG00000141198	chr17	+	TOM1L1	ENSG00000141198_54905489_54905567_54912666_54912815	84	162	311	1.41222	1.37451	54.5769	93.8718	-1301.22	-1179.23	3.70547e-08	0.00158668	1.51839	2.67428e-11	1.14512e-06
783	ENSG00000141376	chr17	+	BCAS3	ENSG00000141376_60688020_60688195_60688932_60689046	54	229	343	0.480843	1.35206	9.95429	10.6686	-899.681	-635.323	2.66598e-12	1.14157e-07	2.82906	7.42504e-40	3.1794e-35
785	ENSG00000182670	chr21	+	TTC3	ENSG00000182670_37157161_37157214_37158131_37158203	251	304	376	1.42536	1.81944	93.283	75.0377	-1797.77	-1132.03	0	0	0.664938	4.97436e-27	2.13002e-22
796	ENSG00000140988	chr16	-	RPS2	ENSG00000140988_1962497_1962656_1962736_1962909	209	368	541	0.760404	0.670793	4863.95	2391.03	-2964.84	-2593.7	5.55112e-15	2.37699e-10	0.775609	0.00969156	1
808	ENSG00000157593	chr6	-	SLC35B2	ENSG00000157593_44256342_44256496_44256685_44256878	1548	1702	1895	1.20369	1.57042	219.097	220.896	-5139.17	-4537.06	0	0	0.792076	0.0309943	1
831	ENSG00000158019	chr2	+	BRE	ENSG00000158019_28310082_28310153_28327274_28327447	153	224	397	1.53548	2.00465	13.5352	24.6901	-1712.67	-1224.68	0	0	1.44128	5.46428e-10	2.33981e-05
844	ENSG00000224699	chr1	+	LAMTOR5-AS1	ENSG00000224699_110413321_110413410_110414152_110414231	120	209	288	0.620377	1.36593	7.92135	15.9888	-637.834	-442.995	1.68246e-10	7.20431e-06	5.43783	3.36888e-133	1.44256e-128
860	ENSG00000139132	chr12	+	FGD4	ENSG00000139132_32576266_32576449_32581960_32582467	152	335	842	0.340335	0.608988	33.4426	26.4973	-2230.87	-2044.63	1.63902e-10	7.01827e-06	2.99442	7.71031e-58	3.30156e-53
865	ENSG00000130402	chr19	+	ACTN4	ENSG00000130402_38710257_38710342_38711276_38711361	81	166	251	0.756353	2.47974	312.965	123.365	-1497.42	-712.15	0	0	0.659332	4.59377e-44	1.96705e-39
879	ENSG00000119487	chr9	-	MAPKAP1	ENSG00000119487_125484443_125484583_125506310_125506417	137	277	384	0.66808	0.515915	269.057	97.4571	-1986.23	-1826.89	1.88294e-09	8.06277e-05	0.817417	1.0546e-16	4.51581e-12
884	ENSG00000186566	chr17	-	GPATCH8	ENSG00000186566_44467097_44467114_44473725_44473759	72	89	123	2.30875	2.10426	28.3529	42.7059	-662.368	22.1653	0	0	0.816936	0.000794806	1
887	ENSG00000043514	chr1	-	TRIT1	ENSG00000043514_39844531_39844640_39847220_39847297	117	226	303	0.747624	1.45236	207.339	202.899	-1501.13	-1385.09	6.29116e-08	0.00269387	1.65592	2.69795e-27	1.15526e-22
896	ENSG00000141380	chr18	-	SS18	ENSG00000141380_26080305_26080423_26084052_26084175	84	202	325	1.9837	1.91326	33.9492	50.5424	-1372.91	-795.503	0	0	0.943578	0.000463361	1
900	ENSG00000141380	chr18	-	SS18	ENSG00000141380_26079011_26079125_26084052_26084175	84	198	321	2.05961	1.91326	31.6491	48.9211	-1253.58	-714.495	0	0	0.943578	0.000463361	1
901	ENSG00000141380	chr18	-	SS18	ENSG00000141380_26079011_26079125_26080305_26080423	84	198	316	2.05961	1.9837	31.6491	48.9211	-1386.07	-949.258	5.55112e-16	2.37699e-11	0.943578	0.000463361	1
903	ENSG00000141380	chr18	-	SS18	ENSG00000141380_26081225_26081365_26084052_26084175	84	224	347	1.29282	1.91326	46.1071	44.7357	-909.152	99.0012	0	0	0.943578	0.000463361	1
905	ENSG00000115204	chr2	-	MPV17	ENSG00000115204_27312994_27313109_27317078_27317234	92	207	363	1.43894	2.198	61.3652	71.6609	-1254.02	-773.209	1.11022e-16	4.75397e-12	0.949563	0.561633	1
906	ENSG00000115204	chr2	-	MPV17	ENSG00000115204_27312994_27313074_27317078_27317234	92	172	328	1.58365	2.198	57.4125	73.7875	-1132.74	-668.222	1.11022e-16	4.75397e-12	0.949563	0.561633	1
907	ENSG00000115204	chr2	-	MPV17	ENSG00000115204_27312994_27313154_27317078_27317234	92	252	408	1.52092	2.198	44.9188	55.4438	-995.006	-458.636	0	0	0.949563	0.561633	1
930	ENSG00000118004	chr2	+	COLEC11	ENSG00000118004_3613311_3613382_3637533_3637604	155	226	297	0.52258	1.46744	31.662	12.4789	-1001.97	-768.018	1.92495e-11	8.24263e-07	1.01612	0.337783	1
962	ENSG00000169764	chr2	+	UGP2	ENSG00000169764_63856788_63856882_63857550_63857718	127	221	389	1.96797	2.11281	7.12766	13	-1305.67	-813.908	0	0	1.10135	0.00839962	1
966	ENSG00000010810	chr6	-	FYN	ENSG00000010810_111699515_111699670_111700104_111700268	179	334	498	1.62765	2.86722	42.271	38.2323	-1808.29	-1544.66	1.72218e-12	7.37437e-08	0.917455	1.50765e-19	6.45576e-15
971	ENSG00000102984	chr16	-	ZNF821	ENSG00000102984_71864903_71865048_71867893_71868037	104	249	393	1.26305	0.533609	16.6552	33.7103	-908.572	-710.649	1.26529e-10	5.41797e-06	3.29599	1.12972e-18	4.83748e-14
972	ENSG00000102984	chr16	-	ZNF821	ENSG00000102984_71864903_71865048_71867912_71868037	104	249	374	1.26305	0.546993	16.6552	33.7103	-869.979	-722.506	4.56237e-09	0.000195361	3.29599	1.12972e-18	4.83748e-14
973	ENSG00000122958	chr10	+	VPS26A	ENSG00000122958_69157007_69157163_69158047_69158211	149	305	469	1.39723	1.31258	340.699	451.058	-3070.36	-2544.31	0	0	1.11913	0.00324862	1
977	ENSG00000111358	chr12	+	GTF2H3	ENSG00000111358_123659430_123659475_123659516_123659584	28	73	141	0.582495	1.51199	38.5111	32.2444	-1172.66	-651.817	0	0	1.74145	5.20393e-50	2.22832e-45
996	ENSG00000118894	chr16	-	EEF2KMT	ENSG00000118894_5091794_5091895_5093484_5093564	133	234	314	1.41931	1.46082	19.505	11.9505	-703.861	-487.552	5.24841e-11	2.24737e-06	0.513396	1.26792e-36	5.42922e-32
1004	ENSG00000250361	chr4	-	GYPB	ENSG00000250361_143997540_143997634_143999411_143999449	107	201	239	1.47825	1.54988	202.191	367.936	-1442.6	-1240.45	1.55999e-10	6.67988e-06	1.86791	4.31983e-05	1
1005	ENSG00000250361	chr4	-	GYPB	ENSG00000250361_144002571_144002694_144008392_144008449	98	221	278	1.30412	3.13973	29.1626	46.7317	-1278.57	-59.1402	0	0	1.57766	8.88366e-20	3.80398e-15
1011	ENSG00000244625	chr22	+	MIATNB	ENSG00000244625_26717253_26717459_26738062_26738240	182	388	566	0.584782	2.19485	26.9806	10.5049	-750.667	-535.158	3.31952e-11	1.42142e-06	1.11222	2.81126e-08	0.00120378
1024	ENSG00000088727	chr3	-	KIF9	ENSG00000088727_47271237_47271461_47273552_47273658	83	307	413	0.688704	0.458909	12.5714	5.42411	-1061.38	-800.766	2.31248e-12	9.90205e-08	1.14808	0.00476305	1
1025	ENSG00000165304	chr9	+	MELK	ENSG00000165304_36589536_36589652_36594628_36594771	95	211	354	1.61654	1.26191	202.698	269.129	-1666.26	-1469.72	1.65726e-10	7.09639e-06	1.34073	0.379456	1
1043	ENSG00000129103	chr7	+	SUMF2	ENSG00000129103_56074174_56074218_56076834_56076889	114	158	213	1.21734	0.602581	133.682	230.886	-1208.98	-952.392	6.1996e-12	2.65467e-07	1.80122	1.52365e-44	6.52426e-40
1103	ENSG00000175203	chr12	-	DCTN2	ENSG00000175203_57538253_57538347_57538519_57538524	96	190	195	3.35769	1.33159	8.24468	27.2766	-575.246	15.7843	0	0	2.07475	1.51363e-05	0.648136
1109	ENSG00000068745	chr3	-	IP6K2	ENSG00000068745_48708120_48708237_48711367_48711459	328	445	537	3.0088	3.01287	12.094	14.3932	-1189.97	-544.003	0	0	0.376236	5.1578e-51	2.20857e-46
1120	ENSG00000066427	chr14	-	ATXN3	ENSG00000066427_92093746_92093831_92096093_92096134	66	151	192	0.668626	0.496677	26.6588	16.4	-909.9	-182.472	0	0	1.12926	1.18028e-05	0.505395
1123	ENSG00000066427	chr14	-	ATXN3	ENSG00000066427_92093746_92093831_92096093_92096137	66	151	195	0.740573	0.555466	26.6588	16.4	-515.314	-139.103	1.76525e-14	7.55882e-10	1.04198	0.241703	1
1133	ENSG00000066427	chr14	-	ATXN3	ENSG00000066427_92093252_92093318_92096093_92096137	87	153	197	1.40306	0.77282	46.7727	39.1818	-479.287	-119.503	3.79696e-14	1.62586e-09	0.860801	1.01861e-05	0.436169
1136	ENSG00000066427	chr14	-	ATXN3	ENSG00000066427_92088730_92088817_92096093_92096137	132	219	263	0.783741	0.656583	63.6092	35.0345	-1342.37	-1127.64	5.08498e-11	2.17739e-06	0.965685	0.00163105	1
1149	ENSG00000138674	chr4	-	SEC31A	ENSG00000138674_82861631_82861708_82862534_82862572	75	152	190	1.50262	1.45907	347.87	358.182	-1250.67	-945.596	5.14366e-13	2.20252e-08	0.880746	1.88252e-11	8.06095e-07
1151	ENSG00000157869	chr4	-	RAB28	ENSG00000157869_13369871_13369965_13371795_13371867	925	1019	1091	1.61899	1.20356	33.5957	57.6489	-2734.26	-2581.25	1.5425e-09	6.60498e-05	1.33108	1.0048e-06	0.0430256
1162	ENSG00000139436	chr12	-	GIT2	ENSG00000139436_109947256_109947504_109951212_109951316	82	330	434	1.61512	1.7959	36.0806	24.6371	-1962.43	-1637.39	6.67244e-14	2.85714e-09	0.572533	5.23514e-21	2.24169e-16
1172	ENSG00000274391	chr21	+	TPTE	ENSG00000274391_10542395_10542448_10543329_10543382	53	106	159	0.68981	0.469126	205	133.83	-991.671	-663.266	2.05613e-13	8.80436e-09	1.25002	7.82723e-08	0.00335162
1173	ENSG00000258644	chr14	-	SYNJ2BP-COX16	ENSG00000258644_70342658_70342729_70373033_70373131	62	133	231	0.245819	6.06973	64.2394	5.69014	-444.487	-186.048	4.99023e-12	2.13682e-07	1.37013	2.93305e-07	0.0125593
1174	ENSG00000159593	chr16	-	NAE1	ENSG00000159593_66827460_66827564_66827935_66828077	103	207	349	1.43788	1.36599	14.6058	11.8942	-1106.97	-658.523	2.22045e-16	9.50795e-12	0.698251	6.42371e-10	2.75063e-05
1175	ENSG00000159593	chr16	-	NAE1	ENSG00000159593_66827460_66827564_66827980_66828077	103	207	304	1.43788	1.44444	14.6058	11.8942	-972.843	-651.425	1.14686e-13	4.91086e-09	0.698251	6.42371e-10	2.75063e-05
1176	ENSG00000125970	chr20	+	RALY	ENSG00000125970_34073563_34073635_34073819_34073866	139	211	258	0.783733	0.662681	432.778	243.653	-1105.11	282.714	0	0	0.780803	0.0655268	1
1177	ENSG00000125970	chr20	+	RALY	ENSG00000125970_34033164_34033239_34065044_34065160	82	157	273	2.37647	2.14144	32.1467	38.3333	-1607.8	45.0933	0	0	0.628418	7.67642e-54	3.28704e-49
1197	ENSG00000114062	chr15	-	UBE3A	ENSG00000114062_25407067_25407262_25408620_25408684	41	236	300	2.03931	2.51123	13.5179	22.8462	-1073.01	-816.182	4.09717e-12	1.75441e-07	1.09531	0.472908	1
1201	ENSG00000135164	chr7	+	DMTF1	ENSG00000135164_87155455_87155497_87163239_87163332	138	180	273	1.37759	1.26514	70.2857	125.119	-1448.92	153.538	0	0	1.64748	4.25282e-41	1.82106e-36
1206	ENSG00000177479	chr3	+	ARIH2	ENSG00000177479_48927462_48927813_48945136_48945181	121	472	517	0.733266	3.17702	648.886	320.313	-2243.36	-1453.67	0	0	0.922113	1.82994e-06	0.0783581
1215	ENSG00000112290	chr6	-	WASF1	ENSG00000112290_110160635_110160732_110178598_110178742	160	257	401	3.22075	1.67555	15.1546	18.3918	-1950.87	-1635.37	6.12843e-14	2.62419e-09	0.474417	1.50438e-32	6.44174e-28
1220	ENSG00000225470	chrX	+	JPX	ENSG00000225470_73946999_73947374_73994840_73994961	78	453	574	1.27124	1.26646	35.76	38.6987	-1757.12	-1576.74	3.33046e-10	1.4261e-05	1.05293	0.12457	1
1230	ENSG00000213160	chr2	+	KLHL23	ENSG00000213160_169697893_169697982_169735013_169736227	170	259	1473	0.727588	0.767325	41.1011	31.5955	-5904.7	-5675.63	5.94458e-12	2.54547e-07	1.36643	1.14491e-15	4.90249e-11
1234	ENSG00000031823	chr19	-	RANBP3	ENSG00000031823_5951393_5951596_5957918_5957973	36	239	294	2.03978	1.22477	19.9852	19.0936	-711.096	151.979	0	0	0.574401	3.7341e-25	1.59894e-20
1237	ENSG00000031823	chr19	-	RANBP3	ENSG00000031823_5974350_5974431_5976381_5976574	55	136	329	2.46415	1.52307	30.716	38.3704	-681.715	-303.586	8.77076e-15	3.75564e-10	0.597319	1.69712e-31	7.26707e-27
1251	ENSG00000112715	chr6	+	VEGFA	ENSG00000112715_43778460_43778536_43782011_43782087	196	272	348	0.645132	0.799363	626.197	715.461	-1598.17	-1407.52	2.78399e-10	1.19211e-05	2.05928	3.22357e-55	1.38033e-50
1267	ENSG00000198836	chr3	+	OPA1	ENSG00000198836_193617178_193617285_193617784_193617837	96	203	256	1.34446	1.85168	512.907	474.879	-1490.76	-1294.94	2.26475e-10	9.69765e-06	0.868982	0.00165162	1
1268	ENSG00000076067	chr12	+	RBMS2	ENSG00000076067_56571698_56571855_56580278_56580375	91	248	345	0.63603	1.88172	26.3567	15.4777	-1125.86	-556.067	0	0	0.997101	0.0203197	1
1270	ENSG00000131374	chr3	-	TBC1D5	ENSG00000131374_17518902_17518995_17622648_17622765	131	224	341	1.79872	1.36459	6.78495	13.5054	-1492.15	-1139.7	2.58682e-14	1.10768e-09	1.44254	4.78188e-36	2.0476e-31
1276	ENSG00000187634	chr1	+	SAMD11	ENSG00000187634_939275_939460_941144_941306	89	274	436	1.42128	1.6684	10.1838	14.827	-351.898	-255.132	2.80167e-07	0.0119968	1.96463	0.0014419	1
1317	ENSG00000057252	chr1	+	SOAT1	ENSG00000057252_179302677_179302802_179323437_179323495	222	347	405	1.62413	1.93007	236.96	231.288	-1834.89	-1442.89	2.44249e-15	1.04587e-10	0.74337	4.28686e-09	0.000183563
1319	ENSG00000185842	chr1	+	DNAH14	ENSG00000185842_225123527_225123614_225140731_225141021	74	161	451	1.24618	1.82797	12.1724	13.0805	-1216.57	-1001.59	3.17224e-11	1.35835e-06	1.07095	0.00587663	1
1329	ENSG00000066136	chr1	+	NFYC	ENSG00000066136_40723689_40723792_40735601_40735750	66	169	318	4.6502	2.92959	4.91262	17.165	-948.661	-509.551	4.44089e-16	1.90159e-11	1.14031	0.488654	1
1334	ENSG00000175224	chr11	+	ATG13	ENSG00000175224_46630045_46630100_46638499_46638610	115	170	281	0.778992	0.223417	51.3273	67.6909	-709.87	22.6696	0	0	2.05589	6.05581e-18	2.5931e-13
1337	ENSG00000088367	chr20	+	EPB41L1	ENSG00000088367_36125423_36125527_36173764_36173954	54	158	348	2.69412	2.0875	7.35577	14.7212	-727.136	-259.841	1.11022e-16	4.75397e-12	1.07599	0.27305	1
1348	ENSG00000111731	chr12	-	C2CD5	ENSG00000111731_22517986_22518137_22519115_22519239	85	236	360	0.794527	0.758868	41.7351	30.3974	-1403.45	-1154.06	4.63907e-12	1.98645e-07	1.13532	0.00540432	1
1363	ENSG00000072274	chr3	-	TFRC	ENSG00000072274_196073930_196074125_196075159_196075360	149	344	545	1.43902	1.50973	1979.39	2055.61	-2752.61	-2258.38	0	0	0.910058	0.0409614	1
1366	ENSG00000136280	chr7	+	CCM2	ENSG00000136280_45069826_45069961_45072726_45072783	183	318	375	0.627149	0.693067	75.2296	37.1704	-1382.29	-943.333	3.33067e-16	1.42619e-11	1.00007	0.899325	1
1370	ENSG00000136280	chr7	+	CCM2	ENSG00000136280_45064463_45064646_45068443_45068579	173	356	492	1.26632	1.4021	42.7158	35.1148	-1649.4	-1538.4	7.23628e-08	0.00309858	0.740028	0.00181906	1
1373	ENSG00000160310	chr21	+	PRMT2	ENSG00000160310_46658745_46658920_46663383_46663554	164	339	510	1.33522	1.63665	32.1543	28.8857	-1808.38	-1289.71	0	0	0.849853	7.06115e-06	0.302358
1376	ENSG00000198920	chr17	-	KIAA0753	ENSG00000198920_6623509_6623571_6623607_6623688	215	277	358	1.53163	2.51367	22.0806	18.871	-1159.71	-742.632	9.99201e-16	4.27858e-11	0.741884	7.30807e-17	3.12932e-12
1388	ENSG00000152942	chr5	+	RAD17	ENSG00000152942_69372034_69372217_69373830_69374087	136	319	576	0.729582	1.57176	273.115	190.18	-2858.39	-2681.88	4.31395e-10	1.84723e-05	1.45349	0.000150516	1
1398	ENSG00000157823	chr15	-	AP3S2	ENSG00000157823_89877306_89877424_89878265_89878300	71	189	224	1.28226	1.40347	15.7203	22.0254	-1082.54	-801.762	1.38445e-12	5.92821e-08	1.425	3.20189e-35	1.37105e-30
1399	ENSG00000135446	chr12	-	CDK4	ENSG00000135446_57750442_57750563_57750656_57750765	50	171	280	0.725912	0.710179	17.6694	13.314	-1291.61	-214.692	0	0	1.19298	1.90263e-26	8.14708e-22
1426	ENSG00000143416	chr1	-	SELENBP1	ENSG00000143416_151369004_151369189_151369442_151369554	120	305	417	0.709195	0.486153	10.5622	7.65946	-706.741	-598.389	1.10373e-07	0.00472617	1.04649	1.36468e-06	0.0584356
1455	ENSG00000093183	chr3	-	SEC22C	ENSG00000093183_42563765_42563980_42566744_42566836	163	378	470	1.29534	1.76717	63.7814	57.9349	-1677.13	-732.515	0	0	0.900083	0.00178639	1
1486	ENSG00000140416	chr15	+	TPM1	ENSG00000140416_63061198_63061273_63061713_63061788	70	145	220	0.681662	1.3637	50.5333	21.7067	-660.401	-519.817	1.21913e-08	0.000522033	0.790654	0.000280105	1
1495	ENSG00000141452	chr18	+	C18orf8	ENSG00000141452_23506970_23507054_23509193_23509279	76	160	246	2.21039	1.81746	395.345	380.31	-1496.71	-1299.89	1.77478e-10	7.59959e-06	0.526838	5.4921e-43	2.35172e-38
1497	ENSG00000132780	chr1	+	NASP	ENSG00000132780_45602255_45602365_45604936_45605016	47	157	237	0.740871	0.773458	2105.17	645.345	-1861.17	-1662.16	1.71698e-10	7.35211e-06	0.485079	4.66563e-18	1.99782e-13
1498	ENSG00000132780	chr1	+	NASP	ENSG00000132780_45594694_45594773_45600385_45600457	47	126	198	2.40437	3.02726	87.9241	65.7468	-1262.47	-434.358	0	0	0.414874	8.60151e-35	3.68316e-30
1502	ENSG00000187741	chr16	-	FANCA	ENSG00000187741_89749730_89749902_89752138_89752222	108	280	364	1.31071	1.34158	63.5988	72.6977	-1870.57	-1727.72	6.46438e-09	0.000276805	1.10925	1.65681e-07	0.00709448
1504	ENSG00000196295	chr7	-	AC005154.6	ENSG00000196295_30576564_30576710_30579006_30579128	156	302	424	1.71952	1.31098	27.7466	70.4247	-1451.08	-1287.16	1.31933e-09	5.64937e-05	1.84619	7.76972e-54	3.32699e-49
1506	ENSG00000198795	chr18	-	ZNF521	ENSG00000198795_25327406_25327448_25345252_25345347	179	221	316	0.577378	1.50411	94.2381	21.4524	-1273.29	-754.386	0	0	0.475562	2.59334e-11	1.11047e-06
1536	ENSG00000164828	chr7	+	SUN1	ENSG00000164828_849520_849603_849923_850033	179	262	372	1.9132	1.62951	114.518	93.5422	-1307.56	-1189.85	4.99724e-08	0.00213982	0.709967	6.57361e-24	2.81482e-19
1540	ENSG00000205581	chr21	-	HMGN1	ENSG00000205581_39347247_39347292_39347379_39347483	128	173	277	3.274	2.99179	119.778	111.778	-1406.44	-536.152	0	0	1.01883	2.58998e-07	0.0110903
1541	ENSG00000205581	chr21	-	HMGN1	ENSG00000205581_39347247_39347292_39347379_39347478	128	173	272	3.274	2.9055	119.778	111.778	-1390.74	-543.863	0	0	1.01883	2.58998e-07	0.0110903
1544	ENSG00000205581	chr21	-	HMGN1	ENSG00000205581_39345830_39345958_39347247_39347292	128	256	301	5.26696	3.50058	225.344	316.406	-1513.36	-431.789	0	0	0.342832	1.75417e-17	7.51136e-13
1545	ENSG00000205581	chr21	-	HMGN1	ENSG00000205581_39345830_39345958_39347379_39347478	128	256	355	5.26696	3.10658	225.344	316.406	-1717.83	-557.93	0	0	0.342832	1.75417e-17	7.51136e-13
1546	ENSG00000205581	chr21	-	HMGN1	ENSG00000205581_39345830_39345958_39347379_39347483	128	256	360	5.26696	3.19884	225.344	316.406	-1733.56	-554.441	0	0	0.342832	1.75417e-17	7.51136e-13
1573	ENSG00000119688	chr14	-	ABCD4	ENSG00000119688_74295148_74295198_74295854_74295979	94	144	269	1.42704	0.79202	55	34.52	-777.868	-527.031	6.38101e-12	2.73235e-07	0.559111	5.5163e-48	2.36208e-43
1586	ENSG00000153094	chr2	+	BCL2L11	ENSG00000153094_111150044_111150147_111153780_111153904	393	496	620	1.39722	1.6286	252.223	250.786	-2600.38	-2364.65	8.20921e-12	3.51518e-07	0.989178	0.000363	1
1588	ENSG00000153094	chr2	+	BCL2L11	ENSG00000153094_111153780_111153904_111161419_111161550	103	227	358	1.21288	1.37292	71.9919	83.4355	-1472.08	-1130.09	3.74145e-14	1.60209e-09	1.17739	9.23829e-05	1
1590	ENSG00000100461	chr14	-	RBM23	ENSG00000100461_22913724_22913821_22917028_22917166	75	172	310	1.24122	0.445717	13.9175	13.8351	-1338.65	-582.021	0	0	1.013	0.782737	1
1593	ENSG00000100461	chr14	-	RBM23	ENSG00000100461_22913724_22913845_22917028_22917166	75	196	334	1.23799	0.445717	12.6198	12.5124	-1378.39	-639.746	0	0	1.013	0.782737	1
1597	ENSG00000132549	chr8	+	VPS13B	ENSG00000132549_99507137_99507203_99507770_99507911	114	180	321	1.85465	1.64835	55.5909	95.4394	-2699.48	-2425.62	8.41327e-13	3.60256e-08	1.29743	3.21085e-11	1.37488e-06
1598	ENSG00000131626	chr11	+	PPFIA1	ENSG00000131626_70349923_70350039_70350994_70351023	231	347	376	1.78459	2.7956	44.5431	51.3017	-1674.46	-1327.79	2.45359e-14	1.05063e-09	0.929604	0.00555032	1
1605	ENSG00000000419	chr20	-	DPM1	ENSG00000000419_50941129_50941209_50942031_50942126	68	148	243	2.00254	0.719098	13.325	8.925	-746.538	-484.694	5.22105e-12	2.23565e-07	0.433892	2.76887e-19	1.18563e-14
1609	ENSG00000111596	chr12	+	CNOT2	ENSG00000111596_70285400_70285586_70294237_70294294	142	328	385	1.66557	1.34517	12.9086	20.3226	-1370.32	-981.987	3.33067e-15	1.42619e-10	1.18475	3.31772e-08	0.00142065
1618	ENSG00000104731	chr16	-	KLHDC4	ENSG00000104731_87730552_87730644_87748673_87748809	159	251	387	0.742165	0.757125	221.033	104.402	-1889.73	-1725.74	1.36319e-09	5.83716e-05	0.826591	2.28986e-06	0.0980519
1652	ENSG00000204120	chr2	+	GIGYF2	ENSG00000204120_232698269_232698307_232700585_232700654	23	61	130	0.211054	1.65585	29.7895	4.65789	-775.033	-152.377	0	0	0.891659	0.184966	1
1653	ENSG00000204120	chr2	+	GIGYF2	ENSG00000204120_232724574_232724691_232734417_232734486	65	182	251	0.794924	1.45432	75.7607	44.4103	-1248.03	-1000.82	9.2687e-12	3.96886e-07	0.933273	0.315847	1
1658	ENSG00000204120	chr2	+	GIGYF2	ENSG00000204120_232724574_232724691_232731122_232731234	65	182	294	0.794924	1.23468	75.7607	44.4103	-1262.35	-870.045	4.21885e-15	1.80651e-10	0.933273	0.315847	1
1661	ENSG00000204120	chr2	+	GIGYF2	ENSG00000204120_232731122_232731234_232734417_232734486	65	177	246	1.23468	1.45432	26.3304	23.9732	-1146.88	-745.038	3.33067e-15	1.42619e-10	0.933273	0.315847	1
1673	ENSG00000204120	chr2	+	GIGYF2	ENSG00000204120_232719038_232719128_232734417_232734486	65	155	224	0.362486	1.45432	33.7111	9.01111	-948.78	-499.408	4.44089e-16	1.90159e-11	0.933273	0.315847	1
1678	ENSG00000204120	chr2	+	GIGYF2	ENSG00000204120_232719038_232719128_232724574_232724691	65	155	272	0.362486	0.794924	33.7111	9.01111	-1064.18	-701.44	1.87628e-14	8.03422e-10	0.933273	0.315847	1
1679	ENSG00000204120	chr2	+	GIGYF2	ENSG00000204120_232719038_232719128_232731122_232731234	65	155	267	0.362486	1.23468	33.7111	9.01111	-963.015	-483.495	1.11022e-16	4.75397e-12	0.933273	0.315847	1
1699	ENSG00000028203	chr12	+	VEZT	ENSG00000028203_95224180_95224236_95242164_95242264	74	130	230	0.376472	0.561814	23.8214	13.6071	-934.786	-328.077	0	0	1.82846	1.58274e-34	6.77729e-30
1705	ENSG00000172456	chr1	+	FGGY	ENSG00000172456_59339958_59340069_59346247_59346398	214	325	476	1.57235	1.39956	37.027	68.6126	-1213.77	-1042.49	7.12328e-10	3.05019e-05	1.49591	4.4752e-10	1.91628e-05
1728	ENSG00000071054	chr2	+	MAP4K4	ENSG00000071054_101860825_101860986_101863821_101864051	128	289	519	1.74354	2.11492	29.4286	38.6646	-1800.48	-1387.56	7.77156e-16	3.32778e-11	0.96234	0.175763	1
1735	ENSG00000163138	chr4	+	PACRGL	ENSG00000163138_20707803_20707870_20709683_20709773	154	221	311	0.610224	1.55192	13.2537	8.95522	-1101.47	-730.065	8.99281e-15	3.85072e-10	2.0216	8.35383e-06	0.357711
1746	ENSG00000130164	chr19	+	LDLR	ENSG00000130164_11102664_11102786_11105220_11105600	122	244	624	1.75492	1.45616	78.5574	56.8443	-2482.72	-2259.67	1.7453e-11	7.47339e-07	0.550491	1.91918e-24	8.21793e-20
1753	ENSG00000143549	chr1	-	TPM3	ENSG00000143549_154171413_154171488_154172029_154172104	62	137	212	2.15383	0.680032	30.2933	29.5333	-1178.2	-373.191	0	0	0.574995	2.59698e-12	1.11203e-07
1763	ENSG00000089916	chr14	+	GPATCH2L	ENSG00000089916_76177892_76177931_76177988_76178042	67	106	160	0.165883	0.772842	12.8974	3.30769	-504.78	-95.3835	3.10862e-15	1.33111e-10	2.5601	1.40199e-05	0.60033
1776	ENSG00000178927	chr17	-	C17orf62	ENSG00000178927_82446623_82446696_82447580_82447621	96	169	210	1.60038	1.32183	80.3562	98.2466	-1033.54	-880.008	4.04267e-09	0.000173107	1.06071	0.541167	1
1804	ENSG00000165275	chr9	+	TRMT10B	ENSG00000165275_37763629_37763753_37768076_37768228	214	338	490	1.48314	2.31629	73.75	68.8871	-1743.01	-1639.74	1.52571e-07	0.00653308	1.04318	5.10436e-06	0.218569
1817	ENSG00000128881	chr15	-	TTBK2	ENSG00000128881_42840360_42840433_42872611_42872696	140	213	298	0.659403	0.669848	35.0822	23.6986	-976.491	-196.219	0	0	1.47247	9.61821e-07	0.0411852
1820	ENSG00000092199	chr14	-	HNRNPC	ENSG00000092199_21236373_21236460_21262601_21262768	276	363	530	1.86796	1.59496	30.1494	30.1724	-1480.89	328.228	0	0	0.664188	1.26175e-15	5.40281e-11
1834	ENSG00000181315	chr6	-	ZNF322	ENSG00000181315_26643659_26643728_26658558_26658646	4335	4404	4492	1.24121	1.38079	50.6232	71.4493	-4288.04	-4139.99	1.383e-09	5.92199e-05	1.18725	1.31848e-67	5.64572e-63
1842	ENSG00000175581	chr11	+	MRPL48	ENSG00000175581_73808313_73808350_73825708_73825796	52	89	177	0.570416	0.453597	560.784	364.676	-1610.81	-1420.52	3.03745e-10	1.30063e-05	1.31599	1.12989e-33	4.83819e-29
1845	ENSG00000175581	chr11	+	MRPL48	ENSG00000175581_73817823_73817947_73823013_73823070	37	161	218	1.2832	1.35676	11.1371	7.83871	-878.947	-373.677	0	0	0.737158	4.80764e-30	2.05863e-25
1846	ENSG00000114416	chr3	+	FXR1	ENSG00000114416_180933334_180933386_180935138_180935231	65	117	210	1.53056	1.47248	874	835.712	-1320.76	-1197.29	4.62073e-08	0.0019786	0.795016	4.85032e-06	0.207691
1859	ENSG00000164074	chr4	+	ABHD18	ENSG00000164074_127989721_127989821_128001716_128001760	84	184	228	1.24823	2.48887	36.67	37.65	-954.52	-558.139	4.77396e-15	2.04421e-10	1.02198	0.377906	1
1866	ENSG00000140105	chr14	-	WARS	ENSG00000140105_100373980_100374064_100375283_100375403	171	255	375	1.30877	2.22587	194.25	398.905	-1024.82	286.594	0	0	1.52188	1.23199e-23	5.27536e-19
1867	ENSG00000140105	chr14	-	WARS	ENSG00000140105_100365475_100365576_100365954_100366067	213	314	427	0.539163	0.601789	10.8614	13.2871	-1919.67	-1562.75	1.24345e-14	5.32445e-10	2.70981	7.5258e-80	3.22255e-75
1885	ENSG00000132256	chr11	-	TRIM5	ENSG00000132256_5665981_5666081_5667689_5667711	26	126	148	0.780596	0.583405	75.66	63.81	-1202.47	-1061.78	9.44436e-09	0.000404407	1.22429	0.00135413	1
1892	ENSG00000115966	chr2	-	ATF2	ENSG00000115966_175136412_175136486_175147946_175147980	69	143	177	1.42227	2.79753	80.9865	84.9865	-970.541	-650.27	2.22156e-13	9.5127e-09	0.936169	0.00991363	1
1901	ENSG00000117682	chr1	+	DHDDS	ENSG00000117682_26446316_26446432_26447559_26447660	142	258	359	0.7184	0.622263	67.9569	36.4914	-1744.34	-1483.55	2.84639e-12	1.21882e-07	1.08158	0.0556569	1
1942	ENSG00000090316	chr4	+	MAEA	ENSG00000090316_1322381_1322503_1327627_1327703	203	325	401	1.75495	0.768866	129.705	115.385	-1772.7	-1503.27	1.59828e-12	6.84382e-08	0.723878	6.70027e-47	2.86906e-42
1947	ENSG00000151116	chr11	-	UEVLD	ENSG00000151116_18570214_18570377_18575347_18575412	135	298	363	1.208	0.678502	17.2331	38.0798	-1089.7	-921.755	1.10337e-09	4.72463e-05	2.05956	4.39e-41	1.8798e-36
1959	ENSG00000040341	chr8	-	STAU2	ENSG00000040341_73697308_73697442_73709032_73709162	159	293	423	3.00456	1.89755	5.52239	10.5448	-1546.53	-763.711	0	0	0.801066	0.000313774	1
1990	ENSG00000128708	chr2	+	HAT1	ENSG00000128708_171946708_171946783_171952881_171953001	104	179	299	1.23215	1.23484	153.813	151.987	-2092.08	-1993.93	2.70864e-07	0.0115984	0.979331	0.646229	1
2027	ENSG00000182979	chr14	+	MTA1	ENSG00000182979_105445418_105445511_105449359_105449409	67	160	210	1.66231	2.84139	128.925	61.4409	-1227.42	-854.291	1.23235e-14	5.27691e-10	0.362942	3.13868e-52	1.34398e-47
2028	ENSG00000140995	chr16	+	DEF8	ENSG00000140995_89949417_89949513_89954289_89954376	59	155	242	3.1165	1.59571	9.82292	15.9688	-759.258	-472.231	9.69891e-13	4.15307e-08	0.623243	2.5955e-06	0.111139
2029	ENSG00000140995	chr16	+	DEF8	ENSG00000140995_89949417_89949513_89954243_89954376	19	115	248	3.07644	1.357	9.82292	15.9688	-963.205	-693.18	2.42384e-12	1.03789e-07	0.650525	1.56277e-08	0.000669178
2097	ENSG00000148737	chr10	+	TCF7L2	ENSG00000148737_113158667_113158717_113160619_113160691	48	98	170	2.91061	2.2675	2.6	10.5	-3519.08	-3389.9	6.64989e-09	0.000284748	1.51368	8.55525e-48	3.66336e-43
2098	ENSG00000148737	chr10	+	TCF7L2	ENSG00000148737_113158667_113158717_113159920_113159992	48	98	170	2.91061	2.07377	2.6	10.5	-3551.47	-3402.89	1.36978e-09	5.86539e-05	1.51368	8.55525e-48	3.66336e-43
2100	ENSG00000148737	chr10	+	TCF7L2	ENSG00000148737_113159920_113159992_113160619_113160691	48	120	192	2.07377	2.2675	4.41667	12.7083	-3541.84	-3391.78	1.21115e-09	5.18613e-05	1.51368	8.55525e-48	3.66336e-43
2108	ENSG00000121067	chr17	-	SPOP	ENSG00000121067_49668027_49668078_49675895_49676016	143	194	315	1.77284	1.46031	30.7647	80.7647	-1056.61	-901.993	2.66736e-09	0.000114216	1.60125	2.84157e-13	1.21676e-08
2109	ENSG00000121067	chr17	-	SPOP	ENSG00000121067_49636759_49636809_49668027_49668078	143	193	244	1.23643	1.58205	130.68	268.12	-1047.56	-738.008	2.65232e-13	1.13572e-08	2.40575	1.47074e-13	6.29769e-09
2112	ENSG00000214941	chr17	-	ZSWIM7	ENSG00000214941_15981040_15981144_15986800_15986892	436	540	632	1.43796	2.07328	48.3269	47.4808	-1469.9	-1279.97	1.55417e-10	6.65495e-06	0.912941	0.000436909	1
2113	ENSG00000060069	chr18	+	CTDP1	ENSG00000060069_79728907_79729069_79736355_79736521	206	368	534	0.692001	0.677777	77.821	18.7346	-3281.29	-3185.25	1.714e-07	0.00733933	0.463233	1.35218e-128	5.79005e-124
2117	ENSG00000127314	chr12	+	RAP1B	ENSG00000127314_68624671_68624873_68641034_68641153	135	337	456	0.601658	1.80978	94.3317	38.0891	-1480.03	-806.531	0	0	0.724429	0.0799923	1
2118	ENSG00000127314	chr12	+	RAP1B	ENSG00000127314_68624675_68624873_68641038_68641153	144	342	457	0.605391	1.74332	95.3687	38.5404	-1461.84	-771.763	0	0	0.729536	0.0680253	1
2121	ENSG00000119689	chr14	+	DLST	ENSG00000119689_74882591_74882624_74885586_74885634	100	133	181	1.43931	1.29589	141.939	179.242	-738.568	-498.797	2.189e-11	9.37332e-07	1.10936	0.244114	1
2125	ENSG00000100124	chr22	-	ANKRD54	ENSG00000100124_37832958_37833109_37833159_37833206	107	258	305	1.56826	1.22424	27.8808	23.4636	-508.109	-265.685	1.07375e-11	4.59781e-07	0.70795	3.7867e-10	1.62147e-05
2127	ENSG00000121578	chr3	-	B4GALT4	ENSG00000121578_119229847_119230244_119235145_119235227	232	629	711	1.40028	1.93426	18.6474	27.534	-1864.31	-1302.61	0	0	1.45578	5.65369e-08	0.00242091
2129	ENSG00000184216	chrX	-	IRAK1	ENSG00000184216_154014042_154014278_154016032_154016097	300	536	601	1.2813	1.22209	155.907	97.7119	-2425.75	-1460.73	0	0	0.634395	1.14817e-34	4.91648e-30
2163	ENSG00000123352	chr12	+	SPATS2	ENSG00000123352_49387054_49387137_49441730_49441816	62	145	231	1.33891	3.20125	63.9277	48.1205	-1970.17	-886.925	0	0	0.772984	5.95597e-14	2.55035e-09
2175	ENSG00000161405	chr17	-	IKZF3	ENSG00000161405_39788258_39788374_39791416_39791583	703	819	986	1.87844	1.454	111.922	141.647	-3541.18	-3334.89	3.29279e-11	1.40997e-06	0.849277	3.14195e-05	1
2197	ENSG00000176124	chr13	+	DLEU1	ENSG00000176124_50390198_50390291_50415089_50415202	386	479	592	1.96082	2.39433	45.8602	59.1935	-1956.24	-1722.23	8.98792e-12	3.84863e-07	1.21912	1.04736e-05	0.448478
2238	ENSG00000141644	chr18	-	MBD1	ENSG00000141644_50274186_50274353_50274977_50275045	299	466	534	1.44636	0.500754	39.7305	33.3234	-2106.64	-1988.47	3.82167e-08	0.00163644	0.700934	3.37972e-17	1.4472e-12
2279	ENSG00000196975	chr2	+	ANXA4	ENSG00000196975_69788054_69788141_69803393_69803515	54	141	263	0.786501	1.31499	35.7816	42.1954	-955.387	-779.474	7.76422e-10	3.32464e-05	1.68315	1.18776e-10	5.086e-06
2293	ENSG00000115459	chr2	+	ELMOD3	ENSG00000115459_85377344_85377474_85387098_85387225	123	253	380	0.450072	0.45527	13.4846	11.5846	-932.571	-822.681	9.91369e-08	0.00424504	2.38092	8.48598e-20	3.6337e-15
2294	ENSG00000115459	chr2	+	ELMOD3	ENSG00000115459_85355076_85355170_85355555_85355598	109	203	246	0.787452	1.44478	13.0957	11.5745	-1317.31	-1071.54	6.06326e-12	2.59629e-07	1.30908	1.58278e-10	6.77745e-06
2310	ENSG00000165533	chr14	+	TTC8	ENSG00000165533_88841425_88841557_88843806_88843850	159	291	335	1.90553	1.33737	16.7576	31.8258	-965.839	-192.661	0	0	1.26385	6.92906e-15	2.96702e-10
2316	ENSG00000188283	chr19	+	ZNF383	ENSG00000188283_37219599_37219749_37224818_37224939	348	498	619	1.52288	1.31298	7.57333	12.4333	-475.925	-377.338	2.08895e-07	0.00894489	1.78569	0.00117811	1
2321	ENSG00000135299	chr6	+	ANKRD6	ENSG00000135299_89617954_89618031_89621922_89622026	98	175	279	1.87611	1.97288	38.4805	43.7922	-1054.14	-927.917	2.73665e-08	0.00117183	0.780344	1.8091e-13	7.74655e-09
2333	ENSG00000196756	chr20	-	SNHG17	ENSG00000196756_38422092_38422241_38425935_38426052	92	241	358	1.22682	1.74183	74.2215	62.8389	-1302.5	-1078.37	2.73007e-11	1.16902e-06	0.86766	0.000268173	1
2343	ENSG00000095637	chr10	-	SORBS1	ENSG00000095637_95322746_95322805_95336521_95336805	58	117	401	0.580547	0.635897	21.0847	29.2034	-1103.65	-357.847	0	0	2.7107	3.16454e-47	1.35506e-42
2344	ENSG00000095637	chr10	-	SORBS1	ENSG00000095637_95322746_95322805_95336521_95337294	58	117	890	0.580547	0.564167	21.0847	29.2034	-1232.79	-525.246	0	0	2.7107	3.16454e-47	1.35506e-42
2349	ENSG00000168397	chr2	+	ATG4B	ENSG00000168397_241651884_241651974_241653307_241653369	71	161	223	0.513251	1.30935	38.8889	19.1778	-1002.37	-206.134	0	0	1.20909	6.98567e-16	2.99126e-11
2356	ENSG00000173039	chr11	-	RELA	ENSG00000173039_65661687_65661835_65661937_65662088	91	239	390	1.20479	0.699621	58.0338	37.8649	-1653.59	-1563.75	6.39315e-07	0.0273755	0.70584	4.8614e-05	1
2371	ENSG00000003436	chr2	-	TFPI	ENSG00000003436_187513616_187513646_187529364_187529485	122	152	273	0.582522	3.92454	9415.67	1910.3	-1635.44	-610.089	0	0	0.875697	2.9047e-13	1.24379e-08
2412	ENSG00000083444	chr1	+	PLOD1	ENSG00000083444_11956917_11957014_11957090_11957193	63	160	263	1.22712	2.30584	74.9072	50.5155	-1063.43	-772.379	7.1354e-13	3.05538e-08	0.673514	4.5493e-33	1.94801e-28
2416	ENSG00000244687	chr20	-	UBE2V1	ENSG00000244687_50098882_50098981_50111289_50111562	148	247	520	5.37711	1.76551	4.13131	13.9798	-1023.18	-319.323	0	0	0.77678	0.000101778	1
2420	ENSG00000162066	chr16	+	AMDHD2	ENSG00000162066_2527561_2527615_2527773_2527985	139	193	405	1.5687	0.621015	28.1852	39.4444	-1184.72	-840.221	2.9754e-14	1.27407e-09	1.09752	7.53152e-06	0.3225
2430	ENSG00000204815	chr17	+	TTC25	ENSG00000204815_41935471_41935543_41935599_41935749	131	203	353	1.81041	0.675856	2.61111	14.7222	-520.299	-321.783	1.4833e-10	6.35147e-06	4.28515	1.44633e-142	6.19319e-138
2448	ENSG00000087053	chr11	-	MTMR2	ENSG00000087053_95882374_95882496_95887612_95887684	83	205	277	2.37576	2.15642	17.7623	25.9016	-1168.25	-851.09	1.67977e-13	7.19276e-09	0.814998	0.00119695	1
2467	ENSG00000092841	chr12	+	MYL6	ENSG00000092841_56159587_56159622_56159623_56159730	27	62	169	0.504555	0.576764	618	165.686	-1680.17	-1456.13	3.5995e-11	1.54131e-06	0.533109	7.30758e-15	3.12911e-10
2468	ENSG00000092841	chr12	+	MYL6	ENSG00000092841_56159498_56159622_56159623_56159730	27	151	258	0.533433	0.576764	188.323	53.379	-1698.22	-1033.43	0	0	0.533109	7.30758e-15	3.12911e-10
2513	ENSG00000140471	chr15	-	LINS1	ENSG00000140471_100580444_100580736_100580801_100580945	89	381	525	1.25829	1.24002	24.1096	20.8253	-835.198	-232.12	0	0	0.970674	0.0394276	1
2548	ENSG00000120860	chr12	-	CCDC53	ENSG00000120860_102050189_102050291_102050518_102050639	65	167	288	1.73593	3.3217	7.95098	17.1373	-887.146	-429.985	2.22045e-16	9.50795e-12	1.56265	3.14878e-21	1.34831e-16
2570	ENSG00000145833	chr5	+	DDX46	ENSG00000145833_134789216_134789264_134790106_134790222	78	126	242	1.56423	1.40498	16.5208	15.6875	-1222.74	-752.795	1.11022e-16	4.75397e-12	0.768309	5.85594e-40	2.50751e-35
2572	ENSG00000063601	chrX	+	MTMR1	ENSG00000063601_150712342_150712365_150714479_150714529	105	128	178	1.34773	2.16842	50.6087	60.1304	-828.139	-187.472	0	0	1.12327	6.17836e-07	0.0264557
2594	ENSG00000129197	chr17	+	RPAIN	ENSG00000129197_5425971_5426082_5426236_5426299	60	171	234	1.52929	1.88181	34.6937	26.5946	-972.921	-758.36	5.88742e-11	2.52099e-06	0.614113	1.23797e-43	5.30098e-39
2595	ENSG00000129197	chr17	+	RPAIN	ENSG00000129197_5426236_5426299_5428071_5428211	60	123	263	1.28242	0.715684	38.6032	36.4127	-1986.6	-1578.12	9.99201e-16	4.27858e-11	0.754092	0.288872	1
2624	ENSG00000131051	chr20	-	RBM39	ENSG00000131051_35739393_35739547_35740525_35740597	49	203	275	1.80067	1.99298	199.299	218.714	-1768.47	-926.349	0	0	0.769866	8.92573e-14	3.822e-09
2631	ENSG00000139734	chr13	-	DIAPH3	ENSG00000139734_60093628_60093732_60112010_60112186	130	234	410	1.46897	1.67692	166.625	147.433	-2265.18	-2049.46	3.47642e-11	1.4886e-06	0.765563	0.000542158	1
2649	ENSG00000174842	chr1	-	GLMN	ENSG00000174842_92266419_92266492_92266540_92266593	109	182	235	0.710331	2.40939	183.192	181.027	-965.643	-519.008	5.55112e-16	2.37699e-11	1.61913	9.31316e-56	3.98789e-51
2687	ENSG00000073584	chr17	-	SMARCE1	ENSG00000073584_40645576_40645619_40645796_40645847	80	123	174	0.324966	0.277761	231.605	75.3953	-561.297	34.7018	0	0	0.81276	0.0113221	1
2697	ENSG00000130158	chr19	-	DOCK6	ENSG00000130158_11229298_11229390_11232185_11232289	95	187	291	0.54142	2.30218	14.3696	4.21739	-702.034	-210.979	0	0	0.598023	9.19414e-21	3.93693e-16
2701	ENSG00000217555	chr16	+	CKLF	ENSG00000217555_66558190_66558348_66563122_66563217	224	382	477	1.80793	1.47946	165.342	180.791	-1197.87	-334.393	0	0	0.792736	3.65903e-06	0.15668
2729	ENSG00000079819	chr6	-	EPB41L2	ENSG00000079819_130869563_130870126_130870328_130870381	122	685	738	0.647453	1.25156	781.474	417.751	-3777.39	-898.111	0	0	1.26541	0.529802	1
2742	ENSG00000175061	chr17	+	LRRC75A-AS1	ENSG00000175061_16441074_16441130_16460893_16461245	68	124	476	1.20267	1.44844	713.946	788.589	-1085.65	-646.809	2.22045e-16	9.50795e-12	1.30431	0.275926	1
2744	ENSG00000110888	chr12	-	CAPRIN2	ENSG00000110888_30719079_30719225_30720811_30720915	168	314	418	1.27804	1.57032	153.192	60.1986	-1650.84	-1528.84	3.48368e-08	0.00149171	0.40035	1.56238e-158	6.69013e-154
2774	ENSG00000165219	chr9	+	GAPVD1	ENSG00000165219_125268936_125268984_125295458_125295574	48	96	212	1.86466	2.43245	48.0417	69.6042	-1627.56	-1401.01	2.4307e-11	1.04083e-06	0.935663	0.671034	1
2779	ENSG00000171204	chr11	+	TMEM126B	ENSG00000171204_85629132_85629262_85631145_85631316	95	225	396	1.25137	1.63176	52.8923	37.7	-1693.9	-1306.91	3.44169e-15	1.47373e-10	0.793379	3.90811e-12	1.67345e-07
2780	ENSG00000171204	chr11	+	TMEM126B	ENSG00000171204_85629132_85629203_85631145_85631316	91	162	333	1.58461	1.62961	57.5211	51.9859	-1556.76	-1136.41	8.88178e-16	3.80318e-11	0.796339	1.17402e-12	5.02713e-08
2784	ENSG00000125386	chr4	+	FAM193A	ENSG00000125386_2708146_2708268_2715322_2715493	864	986	1157	0.703381	2.52405	13.4754	7.61475	-4418.52	-2513.94	0	0	1.10188	0.68123	1
2786	ENSG00000100325	chr22	-	ASCC2	ENSG00000100325_29832245_29832342_29834442_29834550	158	255	363	1.53387	2.19277	154.928	90.8041	-1031.55	-526.483	0	0	0.474196	2.21435e-42	9.48183e-38
2801	ENSG00000155256	chr10	+	ZFYVE27	ENSG00000155256_97738477_97738674_97744729_97744915	200	397	583	0.56256	0.715056	14.6244	7.81726	-1344.26	-1155.84	1.84523e-10	7.90128e-06	1.33297	4.38453e-06	0.187745
2805	ENSG00000103274	chr16	+	NUBP1	ENSG00000103274_10761757_10761859_10767949_10768032	110	212	295	0.702658	1.34115	231.118	78.1961	-1441.02	-1083.24	1.18794e-14	5.08675e-10	0.53774	4.57887e-17	1.96067e-12
2806	ENSG00000103274	chr16	+	NUBP1	ENSG00000103274_10752610_10752678_10755721_10755753	133	201	233	1.82148	0.524573	103.044	147.838	-907.532	-757.773	5.46237e-09	0.000233899	0.874017	0.934062	1
2818	ENSG00000158552	chr2	+	ZFAND2B	ENSG00000158552_219207648_219207779_219207887_219208038	94	225	376	0.719486	0.567341	34.1679	12.9618	-1100.77	-947.919	3.16707e-09	0.000135614	0.578186	4.87322e-09	0.000208671
2819	ENSG00000185324	chr16	+	CDK10	ENSG00000185324_89687589_89687815_89689252_89689324	107	333	405	1.69551	1.55084	202.075	95.2743	-1874.68	-1646.25	1.93995e-11	8.30686e-07	0.345547	4.13431e-40	1.77031e-35
2834	ENSG00000198771	chr1	+	RCSD1	ENSG00000198771_167685421_167685510_167690049_167690120	101	190	261	1.58949	1.83279	88.4045	112.461	-1640.38	-1294.24	2.9643e-14	1.26931e-09	0.912379	0.755784	1
2880	ENSG00000240344	chr2	-	PPIL3	ENSG00000240344_200882342_200882382_200885262_200885367	67	107	212	0.749794	0.78729	353.625	217.975	-1101.41	-759.65	7.13873e-14	3.05681e-09	1.04016	0.413765	1
2881	ENSG00000240344	chr2	-	PPIL3	ENSG00000240344_200882342_200882382_200885262_200885343	67	107	188	0.749794	0.669156	353.625	217.975	-851.271	-79.3165	0	0	1.04016	0.413765	1
2883	ENSG00000080947	chr1	-	CROCCP3	ENSG00000080947_16486426_16486661_16489685_16489791	96	331	437	0.266814	0.33554	19.0979	4.83404	-548.034	-363.364	2.64762e-10	1.13371e-05	1.12387	7.27465e-05	1
2886	ENSG00000112182	chr6	-	BACH2	ENSG00000112182_90252513_90252590_90271849_90271941	112	189	281	1.2463	0.756258	14.2468	20.1299	-711.512	-251.905	1.11022e-16	4.75397e-12	1.67526	2.22524e-25	9.52847e-21
2923	ENSG00000178104	chr1	+	PDE4DIP	ENSG00000178104_149010443_149010595_149012591_149012776	223	375	560	0.777719	2.20002	57.4145	56.2368	-2007.56	-1503.01	0	0	1.58354	1.0095e-60	4.32269e-56
2932	ENSG00000117054	chr1	+	ACADM	ENSG00000117054_75728401_75728488_75732644_75732741	50	137	234	1.53814	1.38056	753.287	659.218	-1224.67	-398.984	0	0	0.679699	2.51366e-05	1
2941	ENSG00000121749	chr12	+	TBC1D15	ENSG00000121749_71841101_71841231_71861405_71861496	52	182	273	0.477868	1.22312	13.3769	7.26154	-604.251	-267.034	6.25056e-14	2.67649e-09	1.21783	3.0493e-07	0.0130571
2950	ENSG00000168385	chr2	+	SEPT2	ENSG00000168385_241324216_241324241_241325993_241326113	340	365	485	1.28913	1.26334	454.64	259.2	-1574.92	-1012.23	0	0	0.532059	6.21012e-12	2.65917e-07
2986	ENSG00000157796	chr4	+	WDR19	ENSG00000157796_39185726_39185817_39186539_39186604	34	125	190	1.21369	1.48437	28.3407	22.6703	-728.305	-496.906	2.52358e-11	1.0806e-06	0.607758	0.0133377	1
2989	ENSG00000129158	chr11	-	SERGEF	ENSG00000129158_17926738_17926846_17959470_17959636	36	144	310	0.682288	1.2668	12.7407	7.55556	-1085.9	-954.576	1.65319e-08	0.000707896	1.12581	0.0969705	1
2993	ENSG00000107614	chr10	-	TRDMT1	ENSG00000107614_17161483_17161548_17168841_17168917	69	134	210	1.48616	1.39491	11.5385	13.6462	-889.003	-768.773	5.43171e-08	0.00232586	1.30023	0.918175	1
2996	ENSG00000107614	chr10	-	TRDMT1	ENSG00000107614_17162166_17162237_17168841_17168917	65	136	212	1.92153	1.47975	20.4507	29.4789	-885.689	-795.625	7.42327e-07	0.0317864	1.19092	0.36697	1
3011	ENSG00000126653	chr17	+	NSRP1	ENSG00000126653_30118080_30118173_30163067_30163162	44	137	232	1.33724	1.89989	128.054	85.8172	-846.05	-518.367	1.42997e-13	6.12312e-09	0.567355	7.6555e-14	3.27808e-09
3013	ENSG00000111879	chr6	-	FAM184A	ENSG00000111879_118961761_118961963_118964667_118964771	94	296	400	0.53478	0.628257	31.7772	22.5198	-1378.17	-805.141	0	0	2.14372	2.25528e-12	9.6571e-08
3019	ENSG00000126391	chr11	+	FRMD8	ENSG00000126391_65389361_65389528_65393573_65393674	84	251	352	1.52384	2.35283	15.4132	20.9401	-909.802	-804.381	1.57414e-07	0.00674046	1.07108	0.0924681	1
3029	ENSG00000247774	chr12	-	PCED1B-AS1	ENSG00000247774_47206511_47206588_47209281_47209458	247	324	501	2.71012	0.553569	6.64935	22.8571	-1048.86	-777.624	1.15763e-12	4.95697e-08	1.69328	1.39193e-28	5.96022e-24
3031	ENSG00000243406	chr13	-	MRPS31P5	ENSG00000243406_52183976_52184114_52184273_52184408	72	210	345	3.02619	2.43914	39.7174	46.3333	-1028.16	-133.772	0	0	0.621228	7.05252e-23	3.01989e-18
3041	ENSG00000128609	chr7	-	NDUFA5	ENSG00000128609_123550470_123550586_123557404_123557448	65	181	225	1.9928	1.71625	1154.05	550.026	-1257.9	-587.463	0	0	0.347279	1.0428e-10	4.46527e-06
3045	ENSG00000166199	chr11	+	ALKBH3	ENSG00000166199_43892041_43892129_43897195_43897354	103	191	350	2.29471	3.60909	99.2159	148.511	-1476.47	-784.209	0	0	1.07285	1.26115e-06	0.0540023
3059	ENSG00000197555	chr14	+	SIPA1L1	ENSG00000197555_71400794_71400918_71413948_71414014	59	183	249	2.50059	1.35271	6.08065	12.621	-817.912	-222.408	0	0	0.873892	0.431591	1
3062	ENSG00000129646	chr17	-	QRICH2	ENSG00000129646_76291015_76294021_76301443_76301540	85	3091	3188	1.21018	0.171304	5.03759	15.3017	-3709.97	-3164.3	0	0	3.2086	9.70948e-56	4.1576e-51
3065	ENSG00000268043	chr1	+	NBPF12	ENSG00000268043_146960109_146960318_146966464_146966673	35	244	453	0.791857	0.681948	266.833	226.737	-2067.43	-1883.81	3.05638e-10	1.30874e-05	1.49548	2.90998e-10	1.24605e-05
3073	ENSG00000103415	chr16	+	HMOX2	ENSG00000103415_4483637_4483754_4488644_4488742	147	264	362	1.96552	1.80209	10.1795	5.96581	-719.2	-288.054	4.44089e-16	1.90159e-11	0.359152	1.84635e-30	7.90608e-26
3079	ENSG00000185499	chr1	-	MUC1	ENSG00000185499_155187722_155187858_155188008_155188063	121	257	312	0.678393	0.766162	148.235	37.0221	-567.033	-216.714	3.36398e-14	1.44045e-09	0.499381	9.72295e-11	4.16337e-06
3084	ENSG00000110497	chr11	-	AMBRA1	ENSG00000110497_46508191_46508370_46512727_46512813	80	259	345	1.71307	0.4354	83.1788	114.894	-5570.16	-5430.61	3.30093e-09	0.000141346	1.2607	0.336703	1
3119	ENSG00000104635	chr8	+	SLC39A14	ENSG00000104635_22409946_22410115_22412037_22412206	186	355	524	1.38477	0.698401	8.69822	11.9527	-1211.04	-123	0	0	1.24356	7.35619e-07	0.0314992
3126	ENSG00000112576	chr6	-	CCND3	ENSG00000112576_41940370_41940585_42030009_42030190	159	374	555	0.511861	1.4556	153.809	61.4698	-1362.86	-94.4721	0	0	1.49948	0.84502	1
3128	ENSG00000103148	chr16	-	NPRL3	ENSG00000103148_123507_123545_124937_125073	129	167	303	0.382852	0.570875	13.0263	7.5	-1073.49	-581.557	0	0	1.86454	4.86463e-64	2.08303e-59
3135	ENSG00000168958	chr2	+	MFF	ENSG00000168958_227347226_227347384_227352514_227352573	88	246	305	1.56035	1.33092	30.5886	32.1899	-1447.15	-1022.76	8.88178e-16	3.80318e-11	0.891217	7.67512e-05	1
3137	ENSG00000168958	chr2	+	MFF	ENSG00000168958_227342745_227342819_227347226_227347384	88	162	320	1.63835	1.56035	36.8243	40.6892	-1497.68	-1250.73	7.59293e-12	3.25129e-07	0.891217	7.67512e-05	1
3139	ENSG00000168958	chr2	+	MFF	ENSG00000168958_227342745_227342819_227352514_227352573	88	162	221	1.63835	1.33092	36.8243	40.6892	-1217.06	-945.199	2.5423e-12	1.08861e-07	0.891217	7.67512e-05	1
3179	ENSG00000160201	chr21	-	U2AF1	ENSG00000160201_43100577_43100614_43101366_43101432	49	86	152	1.81884	1.59999	25.6216	14.5135	-953.463	-43.4092	0	0	0.411659	9.92929e-21	4.25172e-16
3188	ENSG00000022556	chr19	+	NLRP2	ENSG00000022556_54977752_54977823_54981617_54981682	44	115	180	0.539075	0.745083	114.676	46.3099	-4915.85	-4787.88	8.72498e-09	0.000373604	0.757711	0.0317472	1
3189	ENSG00000103194	chr16	+	USP10	ENSG00000103194_84704740_84704860_84716195_84716258	116	236	299	2.24997	4.85682	20.3667	13.7	-440.991	15.8037	2.22045e-16	9.50795e-12	0.34641	5.3754e-22	2.30175e-17
3205	ENSG00000095794	chr10	+	CREM	ENSG00000095794_35188200_35188388_35201451_35201486	142	330	365	1.31858	1.45901	17.266	26.8138	-1756.65	-1398.65	1.40998e-14	6.03755e-10	1.4768	3.16694e-46	1.35608e-41
3224	ENSG00000151689	chr2	+	INPP1	ENSG00000151689_190348888_190349031_190359646_190359698	31	174	226	4.20581	1.32482	15.4965	36.5455	-1465.8	-853.281	0	0	0.843068	3.13115e-29	1.34076e-24
3250	ENSG00000278053	chr17	-	DDX52	ENSG00000278053_37635551_37635604_37639454_37639568	130	183	297	2.23503	2.33165	11.1509	12.2075	-1563.85	-342.231	0	0	0.659092	2.62056e-13	1.12213e-08
3311	ENSG00000116754	chr1	+	SRSF11	ENSG00000116754_70231095_70231203_70231859_70231975	133	241	357	1.86345	1.90105	98.8148	125.528	-2085.81	-1516.07	0	0	0.861613	5.76919e-14	2.47037e-09
3327	ENSG00000172785	chr9	-	CBWD1	ENSG00000172785_163978_164037_164403_164448	37	96	141	1.55308	1.97912	112.898	117.169	-846.459	-629.896	8.76628e-11	3.75372e-06	0.977539	1.71423e-05	0.734035
3339	ENSG00000215126	chr9	-	CBWD7	ENSG00000215126_41170284_41170423_41171847_41171934	46	185	272	1.69814	0.681665	47.8129	58.3813	-1059.89	-603.222	3.33067e-16	1.42619e-11	0.9096	0.00136819	1
3345	ENSG00000215126	chr9	-	CBWD7	ENSG00000215126_41170279_41170423_41171847_41171934	46	190	277	1.72671	0.681665	47.2014	58.6042	-1067.85	-562.119	0	0	0.9096	0.00136819	1
3357	ENSG00000239900	chr22	+	ADSL	ENSG00000239900_40353073_40353117_40354248_40354327	203	247	326	1.73474	1.76354	206.841	173.182	-2130.11	-2033.8	3.1252e-07	0.0133821	0.587935	3.25173e-36	1.39239e-31
3358	ENSG00000239900	chr22	+	ADSL	ENSG00000239900_40353073_40353117_40353333_40353419	203	247	333	1.2326	0.791288	206.841	173.182	-1461.46	-772.878	0	0	0.942716	0.000196953	1
3367	ENSG00000171302	chr17	-	CANT1	ENSG00000171302_79000100_79000270_79005372_79005481	123	293	402	1.81014	11.3846	10.4353	16.6529	-1310.21	-386.959	0	0	1.08993	0.033853	1
3392	ENSG00000118513	chr6	+	MYB	ENSG00000118513_135196726_135196908_135196961_135197323	169	351	713	1.7088	1.89278	28.3242	25.7418	-2569.84	-1910.56	0	0	0.713036	2.0612e-12	8.82606e-08
3399	ENSG00000182473	chr17	-	EXOC7	ENSG00000182473_76090329_76090397_76091143_76091235	145	213	305	0.787398	1.30534	35.5735	26.0588	-1830.57	-1128.35	0	0	1.0184	0.027826	1
3419	ENSG00000107669	chr10	-	ATE1	ENSG00000107669_121898841_121898969_121899866_121899994	32	160	288	0.754931	1.43259	22.4766	18.2656	-1581.72	-1301.16	8.3844e-13	3.5902e-08	1.51148	9.78219e-06	0.418873
3434	ENSG00000198431	chr12	+	TXNRD1	ENSG00000198431_104289466_104289542_104290993_104291104	109	185	296	2.35587	1.22516	10.2763	11.8947	-1119.67	-377.906	0	0	0.619515	6.96474e-33	2.9823e-28
3435	ENSG00000198431	chr12	+	TXNRD1	ENSG00000198431_104290993_104291104_104309759_104309950	109	220	411	1.22516	1.7544	11.0901	6.67568	-1210.26	-435.944	0	0	0.619515	6.96474e-33	2.9823e-28
3454	ENSG00000149532	chr11	-	CPSF7	ENSG00000149532_61421054_61421130_61421192_61421257	103	179	244	1.38689	0.771616	19.8947	20.7237	-1608.67	-1219.88	3.66374e-15	1.56881e-10	0.905756	0.280691	1
3456	ENSG00000149532	chr11	-	CPSF7	ENSG00000149532_61421054_61421127_61421192_61421257	103	176	241	1.43007	0.771616	19.411	20.8493	-1377.59	-86.3268	0	0	0.905756	0.280691	1
3459	ENSG00000062485	chr12	-	CS	ENSG00000062485_56291631_56291793_56298609_56298691	50	212	294	1.841	0.530825	15.1111	12.6173	-566.817	-379.439	2.48795e-10	1.06534e-05	0.700203	3.00976e-31	1.28878e-26
3460	ENSG00000164253	chr5	-	WDR41	ENSG00000164253_77449760_77449860_77453817_77453928	184	284	395	0.451576	0.528247	87.31	76.83	-1603.1	-1497.43	1.42888e-07	0.00611845	2.17645	5.16672e-30	2.21239e-25
3471	ENSG00000116604	chr1	-	MEF2D	ENSG00000116604_156480643_156480777_156480834_156480971	210	344	481	0.351816	0.754173	15.209	4.90299	-1585.41	-651.077	0	0	1.29166	5.40701e-05	1
3595	ENSG00000153310	chr8	-	FAM49B	ENSG00000153310_129912470_129912515_129948966_129949067	86	131	232	1.35256	1.43593	58.5333	49.7778	-1072.59	-567.552	0	0	0.732117	2.62262e-11	1.12301e-06
3596	ENSG00000153310	chr8	-	FAM49B	ENSG00000153310_129904499_129904585_129912470_129912515	38	124	169	1.33909	1.54995	443.767	326.047	-1066.98	-728.829	1.24345e-13	5.32445e-09	0.696226	1.4289e-13	6.11856e-09
3608	ENSG00000153310	chr8	-	FAM49B	ENSG00000153310_129912360_129912417_129912470_129912515	86	143	188	1.36556	1.35256	36.3509	31.2105	-742.25	229.958	0	0	0.732117	2.62262e-11	1.12301e-06
3610	ENSG00000153310	chr8	-	FAM49B	ENSG00000153310_129912360_129912417_129948966_129949067	86	143	244	1.36556	1.43593	36.3509	31.2105	-803.616	224.189	0	0	0.732117	2.62262e-11	1.12301e-06
3621	ENSG00000066322	chr1	-	ELOVL1	ENSG00000066322_43364928_43365008_43365186_43365376	56	136	326	1.21606	1.30193	63.1625	63.0125	-1285.26	-1027.23	4.21019e-12	1.8028e-07	1.05127	0.581291	1
3635	ENSG00000262879	chr17	-	RP11-156P1.3	ENSG00000262879_47035044_47035126_47054118_47054213	103	185	280	1.71911	2.00684	7.69512	11.439	-1626.8	-476.171	0	0	0.986949	0.168695	1
3637	ENSG00000088387	chr13	-	DOCK9	ENSG00000088387_98845329_98845372_98845924_98846060	115	158	294	0.772211	0.75508	9.39535	11.9535	-768.786	-676.875	6.00743e-07	0.0257238	2.39155	4.31295e-21	1.8468e-16
3638	ENSG00000088387	chr13	-	DOCK9	ENSG00000088387_98845329_98845372_98845924_98845991	115	158	225	0.772211	0.774698	9.39535	11.9535	-623.497	-521.618	2.87973e-07	0.012331	2.39155	4.31295e-21	1.8468e-16
3646	ENSG00000254788	chr16	+	CKLF-CMTM1	ENSG00000254788_66558190_66558348_66563122_66563217	114	272	367	1.75585	1.43683	165.342	180.791	-1240.68	-535.218	0	0	1.25742	0.0132002	1
3695	ENSG00000152240	chr18	+	HAUS1	ENSG00000152240_46122467_46122590_46123299_46123364	174	297	362	1.89322	1.73059	221.065	248.26	-2014.75	-1594.77	9.99201e-16	4.27858e-11	0.86583	3.29997e-07	0.0141305

## Sheet: SE
SEID	geneName	geneID	str	symbol	SE_Event	changePoint_L	changePoint_R	SplicingRatio	Coverage1	Coverage2	SIC_ij	SIC_n	DS_p_value	DS_adj_p_value	DE_foldChange	DE_p_value	DE_adj_p_value
3	ENSG00000138795	chr4	-	LEF1	ENSG00000138795_108081586_108081669	122	205	1.70081	14.3253	14.8193	-1042.53	-323.073	0	0	0.809158	2.95063e-05	1
9	ENSG00000138795	chr4	-	LEF1	ENSG00000138795_108063623_108063663	1206	1246	2.63001	40.675	113.925	-3008.92	-2895.8	3.76455e-08	0.00161198	1.42326	9.84749e-16	4.21669e-11
22	ENSG00000070269	chr14	+	TMEM260	ENSG00000070269_56617183_56617297	83	197	0.728485	12.307	11.193	-856.688	-665.446	2.69868e-10	1.15558e-05	1.62989	2.34606e-28	1.00458e-23
34	ENSG00000180957	chr22	-	PITPNB	ENSG00000180957_27854854_27854939	1993	2078	1.23235	484.271	496.4	-8960.89	-8861.36	9.49896e-08	0.00406745	0.987423	0.105966	1
35	ENSG00000078747	chr20	+	ITCH	ENSG00000078747_34408651_34408792	113	254	0.703746	392.894	307.369	-1326.6	-1018.07	2.67675e-13	1.14618e-08	1.28492	5.84639e-07	0.0250343
40	ENSG00000100395	chr22	+	L3MBTL2	ENSG00000100395_41219419_41219536	79	196	1.42785	32.7778	38.9744	-974.677	-819.734	3.66772e-09	0.000157052	1.06382	0.189773	1
41	ENSG00000100395	chr22	+	L3MBTL2	ENSG00000100395_41227575_41227679	234	338	1.32117	10.0481	7.41346	-970.507	-619.752	2.84217e-14	1.21702e-09	0.712568	1.88034e-09	8.0516e-05
44	ENSG00000126001	chr20	+	CEP250	ENSG00000126001_35475502_35475646	182	326	1.52899	72.8542	51.375	-1031.04	-751.063	9.61342e-13	4.11647e-08	0.577992	6.14232e-23	2.63014e-18
45	ENSG00000126001	chr20	+	CEP250	ENSG00000126001_35500049_35500169	121	241	0.502328	56.5083	16.0333	-934.582	-679.754	5.43121e-12	2.32564e-07	0.678846	1.21993e-07	0.00522374
47	ENSG00000197128	chr19	-	ZNF772	ENSG00000197128_57476634_57476672	126	164	0.564632	14.0263	17.8158	-502.059	-415.674	8.3515e-07	0.0357611	3.11881	3.63427e-60	1.55619e-55
130	ENSG00000159267	chr21	-	HLCS	ENSG00000159267_36947333_36948287	162	1116	1.4684	8.11635	13.9361	-1891.12	-1321.58	0	0	1.51332	1.93231e-36	8.27415e-32
132	ENSG00000159267	chr21	-	HLCS	ENSG00000159267_36946009_36946154	162	307	2.97404	3.69655	12.8552	-1135.34	-876.816	3.50842e-12	1.5023e-07	1.51332	1.93231e-36	8.27415e-32
143	ENSG00000170445	chr5	-	HARS	ENSG00000170445_140677908_140678015	98	205	0.571909	91.8972	44.0748	-1219.56	-939.287	1.48348e-12	6.35226e-08	0.958634	0.323008	1
223	ENSG00000164073	chr4	-	MFSD8	ENSG00000164073_127938783_127938838	108	163	1.27461	52.8545	100.2	-795.417	-646.666	6.15255e-09	0.000263452	1.69369	6.47987e-21	2.77468e-16
224	ENSG00000164073	chr4	-	MFSD8	ENSG00000164073_127939853_127939997	55	199	1.39782	31.2222	55.625	-927.278	-838.76	8.73877e-07	0.0374194	1.81942	7.58033e-14	3.2459e-09
225	ENSG00000164073	chr4	-	MFSD8	ENSG00000164073_127921860_127921963	247	350	0.590653	59.9515	38.6602	-1046.87	-963.355	1.06377e-06	0.0455508	1.6562	2.4918e-10	1.06699e-05
228	ENSG00000168066	chr11	-	SF1	ENSG00000168066_64773430_64773505	152	227	0.695526	712.547	265.44	-1448.68	-1185.96	3.53717e-12	1.51462e-07	0.654913	2.93504e-47	1.25678e-42
230	ENSG00000168066	chr11	-	SF1	ENSG00000168066_64765951_64766155	912	1116	0.450121	69.8529	19.4363	-4909.41	-4561.54	7.99361e-15	3.42286e-10	0.56799	9.30606e-06	0.398486
255	ENSG00000051382	chr3	-	PIK3CB	ENSG00000051382_138770051_138770117	186	252	1.7713	15.7727	23.9091	-933.475	-686.249	8.60834e-12	3.68609e-07	0.937155	0.0601334	1
256	ENSG00000051382	chr3	-	PIK3CB	ENSG00000051382_138707159_138707289	50	180	1.42221	72.6308	128.646	-1004.55	-772.789	2.8694e-11	1.22868e-06	1.67097	1.65835e-34	7.10106e-30
260	ENSG00000051382	chr3	-	PIK3CB	ENSG00000051382_138704443_138704493	188	238	1.4123	66.52	98.74	-1086.93	-934.886	4.12131e-09	0.000176474	1.5103	3.22227e-13	1.37977e-08
275	ENSG00000064933	chr2	+	PMS1	ENSG00000064933_189863743_189864228	889	1374	0.6619	241.765	133.192	-6046.72	-5948.58	1.3413e-07	0.00574345	0.968158	0.0865128	1
281	ENSG00000064933	chr2	+	PMS1	ENSG00000064933_189805652_189805754	151	253	1.37286	110.706	101.324	-1609.87	-1470.15	9.40546e-09	0.000402742	0.948291	0.00138721	1
285	ENSG00000064933	chr2	+	PMS1	ENSG00000064933_189863743_189863974	889	1120	0.537381	290.117	129.762	-5099.45	-4910.43	1.06415e-10	4.55671e-06	0.968158	0.0865128	1
305	ENSG00000161692	chr17	+	DBF4B	ENSG00000161692_44732178_44732265	50	137	1.85132	42.3908	68.1839	-903.847	-554.807	7.91589e-14	3.38958e-09	1.08645	0.0233396	1
373	ENSG00000104164	chr15	+	BLOC1S6	ENSG00000104164_45603104_45603187	141	224	1.22251	584.627	987.229	-1394.05	-1169.14	3.80059e-11	1.62741e-06	1.64868	7.1205e-11	3.049e-06
375	ENSG00000104164	chr15	+	BLOC1S6	ENSG00000104164_45603100_45603187	141	228	1.22185	582.356	982.862	-1410.07	-1182.57	3.20288e-11	1.37147e-06	1.64868	7.1205e-11	3.049e-06
384	ENSG00000179818	chr2	-	PCBP1-AS1	ENSG00000179818_70085816_70085903	77	164	1.34313	51.3908	41.2299	-386.13	285.684	0	0	0.727871	4.61391e-05	1
404	ENSG00000179818	chr2	-	PCBP1-AS1	ENSG00000179818_70059643_70059680	102	139	1.94298	10.6757	19.5135	-646.252	-465.214	9.05762e-10	3.87847e-05	1.45693	0.000295145	1
468	ENSG00000179818	chr2	-	PCBP1-AS1	ENSG00000179818_70083538_70083687	102	251	0.683805	55.7852	35.8859	-977.061	-673.881	4.25771e-13	1.82315e-08	1.45693	0.000295145	1
663	ENSG00000179818	chr2	-	PCBP1-AS1	ENSG00000179818_70055714_70055910	102	298	1.20042	12.1939	13.7704	-888.286	-505.965	6.77236e-15	2.89992e-10	1.45693	0.000295145	1
737	ENSG00000179818	chr2	-	PCBP1-AS1	ENSG00000179818_70053731_70053815	102	186	1.50881	19.9167	42.5476	-673.456	-401.764	1.95544e-12	8.37318e-08	1.74819	1.26838e-21	5.4312e-17
744	ENSG00000179818	chr2	-	PCBP1-AS1	ENSG00000179818_70053731_70053792	102	163	2.2452	24.4754	50.0984	-952.614	-676.757	1.98208e-12	8.48727e-08	1.44131	5.49696e-05	1
780	ENSG00000179818	chr2	-	PCBP1-AS1	ENSG00000179818_70051203_70051305	202	304	2.06596	30.0588	49.2745	-796.055	-472.068	1.1835e-13	5.06774e-09	1.31804	0.983136	1
834	ENSG00000179818	chr2	-	PCBP1-AS1	ENSG00000179818_70032133_70032255	202	324	1.3256	8.07377	16.7459	-712.612	-608.978	1.79309e-07	0.00767801	1.93133	4.42761e-21	1.8959e-16
1102	ENSG00000142453	chr19	+	CARM1	ENSG00000142453_10908550_10908633	106	189	0.598138	12.6747	5.51807	-967.765	-739.841	3.37382e-11	1.44467e-06	0.911474	6.01267e-05	1
1105	ENSG00000142453	chr19	+	CARM1	ENSG00000142453_10908550_10908668	106	224	0.626516	12.0424	5.49153	-1002.57	-764.86	1.65413e-11	7.08299e-07	0.911474	6.01267e-05	1
1113	ENSG00000169203	chr16	-	RP11-231C14.4	ENSG00000169203_29500143_29500274	128	259	1.35796	280.176	381.649	-2077.73	-1842.45	1.47368e-11	6.31028e-07	1.22586	7.39384e-06	0.316604
1114	ENSG00000169203	chr16	-	RP11-231C14.4	ENSG00000169203_29488023_29488091	60	128	0.725588	148.368	71.4559	-1506.92	-1362.44	8.08824e-09	0.000346338	0.749432	0.0157225	1
1124	ENSG00000122068	chr3	+	FYTTD1	ENSG00000122068_197763466_197763638	131	303	0.367253	31.5872	16.4651	-1381.1	-832.776	0	0	1.70325	2.24678e-30	9.62073e-26
1130	ENSG00000073849	chr3	+	ST6GAL1	ENSG00000073849_187064520_187064616	97	193	1.44938	11.9271	11.8438	-968.663	-711.367	6.10179e-12	2.61278e-07	0.878839	1.27494e-05	0.545928
1154	ENSG00000136715	chr2	-	SAP130	ENSG00000136715_127977985_127978089	358	462	1.32343	57.6442	51.3462	-2024.12	-1870.35	2.29833e-09	9.84144e-05	0.849551	0.000244462	1
1156	ENSG00000183077	chr17	+	AFMID	ENSG00000183077_78205440_78205518	48	126	3.35549	11.8718	25.2308	-793.054	-295.616	1.11022e-16	4.75397e-12	0.813358	9.51337e-10	4.07362e-05
1158	ENSG00000183077	chr17	+	AFMID	ENSG00000183077_78205603_78205738	78	213	1.5415	24.8741	26.6444	-987.192	-846.436	1.08824e-08	0.000465986	1.73291	0.11051	1
1162	ENSG00000183077	chr17	+	AFMID	ENSG00000183077_78204656_78204741	48	133	1.87095	9.64706	12.2353	-549.826	-282.174	5.34284e-12	2.2878e-07	0.86395	0.0883412	1
1163	ENSG00000183077	chr17	+	AFMID	ENSG00000183077_78205603_78205753	78	228	1.50503	24	25.1	-573.776	-4.51242	0	0	1.73291	0.11051	1
1164	ENSG00000183077	chr17	+	AFMID	ENSG00000183077_78192637_78192785	90	238	1.31257	26.3649	15.7027	-1193.41	-907.955	1.04505e-12	4.47492e-08	0.583028	1.03842e-26	4.44652e-22
1186	ENSG00000169519	chr11	+	METTL15	ENSG00000169519_28211062_28211198	286	422	1.39875	108.426	119.346	-2297.86	-2145.83	2.70603e-09	0.000115872	1.214	0.920669	1
1223	ENSG00000157538	chr21	-	DSCR3	ENSG00000157538_37240496_37240639	149	292	2.44147	47.7273	45.6713	-1367.68	-1181.64	2.46775e-10	1.05669e-05	0.631823	3.44972e-23	1.47717e-18
1233	ENSG00000168724	chr5	+	DNAJC21	ENSG00000168724_34949543_34949677	42	176	1.71586	194.478	155.373	-1468.01	-1037.12	7.77156e-16	3.32778e-11	0.590878	2.304e-76	9.86574e-72
1258	ENSG00000105671	chr19	+	DDX49	ENSG00000105671_18920845_18920909	123	187	0.787048	11.7969	4.67188	-720.589	-537.263	6.13196e-10	2.6257e-05	0.565685	1.64543e-10	7.04573e-06
1259	ENSG00000137944	chr1	-	CCBL2	ENSG00000137944_88964556_88964712	86	242	1.31371	21.25	25.6282	-1076.67	-839.381	1.39637e-11	5.97926e-07	1.12442	1.1528e-06	0.0493627
1301	ENSG00000145725	chr5	+	PPIP5K2	ENSG00000145725_103186320_103186439	72	191	1.26423	66.916	58.7479	-1470.44	-1332.64	1.31424e-08	0.000562756	0.832472	0.000789424	1
1303	ENSG00000145725	chr5	+	PPIP5K2	ENSG00000145725_103187314_103187376	119	181	1.24135	54.1935	49.6774	-1328.16	-1160.93	1.56676e-09	6.70885e-05	1.00913	0.285031	1
1305	ENSG00000145725	chr5	+	PPIP5K2	ENSG00000145725_103176866_103176910	114	158	1.8824	28.9091	33.8636	-1037.24	-725.014	3.53162e-13	1.51224e-08	0.817816	5.2918e-05	1
1309	ENSG00000145725	chr5	+	PPIP5K2	ENSG00000145725_103183234_103183407	167	340	1.61023	40.5491	43.1792	-1581.79	-1262.82	1.38778e-13	5.94247e-09	0.812608	1.21019e-14	5.18204e-10
1332	ENSG00000102287	chrX	-	GABRE	ENSG00000102287_151961283_151961365	137	219	1.48716	25.939	3.2439	-785.997	-654.469	1.70844e-08	0.000731553	0.104276	1.31714e-78	5.63998e-74
1333	ENSG00000155749	chr2	-	ALS2CR12	ENSG00000155749_201344170_201344263	97	190	0.601859	17.3011	24.914	-885.467	-624.349	4.33265e-12	1.85524e-07	3.15341	2.66011e-64	1.13906e-59
1335	ENSG00000155749	chr2	-	ALS2CR12	ENSG00000155749_201330736_201330833	52	149	1.21975	24.1134	78.4845	-716.156	-600.934	1.14262e-07	0.00489271	3.36626	2.36147e-15	1.01118e-10
1412	ENSG00000184182	chr2	+	UBE2F	ENSG00000184182_238032222_238032254	70	102	1.26918	359.031	395.062	-832.523	-660.348	2.19374e-09	9.39358e-05	1.1189	8.95927e-08	0.00383636
1420	ENSG00000184182	chr2	+	UBE2F	ENSG00000184182_237973649_237973747	133	231	2.1895	17.8367	21.5918	-859.418	-556.998	6.03184e-13	2.58283e-08	0.736277	4.07019e-22	1.74286e-17
1505	ENSG00000162869	chr2	+	PPP1R21	ENSG00000162869_48505564_48505596	242	274	1.21719	79.6562	86.6562	-1310.23	-1203.18	1.41463e-07	0.00605746	1.13118	0.0144271	1
1556	ENSG00000198270	chr12	-	TMEM116	ENSG00000198270_112003800_112003863	131	194	1.61217	41.5714	70.2063	-761.911	-643.349	7.80567e-08	0.00334239	1.62177	6.17868e-12	2.64571e-07
1569	ENSG00000198270	chr12	-	TMEM116	ENSG00000198270_111978736_111978787	104	155	2.21507	8.94118	18.7843	-805.788	-579.202	3.75858e-11	1.60942e-06	1.18573	1.39498e-06	0.0597332
1580	ENSG00000160072	chr1	+	ATAD3B	ENSG00000160072_1489692_1489811	70	189	2.38853	15.6218	12.437	-1304	-925.97	8.99281e-15	3.85072e-10	0.425375	1.8416e-78	7.88575e-74
1583	ENSG00000197785	chr1	+	ATAD3A	ENSG00000197785_1527161_1527238	70	147	1.3909	15.1169	8.06494	-1254.78	-620.088	0	0	0.510824	1.50586e-38	6.4481e-34
1591	ENSG00000168679	chr1	-	SLC16A4	ENSG00000168679_110381652_110381795	161	304	0.502011	33.6224	20.9301	-655.338	-115.889	0	0	1.5093	1.27891e-27	5.47631e-23
1609	ENSG00000166747	chr16	-	AP1G1	ENSG00000166747_71808505_71808677	349	521	0.772137	32.5349	20.8256	-1294.95	-630.992	0	0	0.901442	0.296549	1
1610	ENSG00000166747	chr16	-	AP1G1	ENSG00000166747_71808015_71808150	203	338	1.38159	27.4444	25.6074	-1183.12	-1094.29	6.17314e-07	0.0264334	0.836039	0.00238738	1
1662	ENSG00000167272	chr12	-	POP5	ENSG00000167272_120579774_120579923	83	232	0.792158	87.1275	94.4094	-1399.46	-1276.42	3.82205e-08	0.0016366	1.64349	9.77132e-13	4.18408e-08
1663	ENSG00000166153	chr12	-	DEPDC4	ENSG00000166153_100263497_100263893	145	541	1.45868	26.0379	45.947	-1477.02	-1206.95	1.09168e-12	4.67458e-08	1.35155	1.70558e-06	0.0730329
1666	ENSG00000166153	chr12	-	DEPDC4	ENSG00000166153_100263497_100263692	145	340	1.59538	37.6513	72.6667	-1031.79	-714.764	1.20903e-13	5.17708e-09	1.35155	1.70558e-06	0.0730329
1766	ENSG00000122085	chr2	-	MTERF4	ENSG00000122085_241096393_241096438	155	200	0.751994	180.4	79.4	-1002.18	-906.859	4.05409e-07	0.0173596	0.817721	3.98091e-07	0.0170463
1771	ENSG00000144283	chr2	+	PKP4	ENSG00000144283_158533438_158533534	136	232	5.24815	11.5625	18.8542	-989.683	-334.841	0	0	0.375582	1.48576e-46	6.36203e-42
1777	ENSG00000181625	chr16	+	SLX1B	ENSG00000181625_29455544_29455885	51	392	0.664248	135.147	161.411	-1822.05	-1729.41	4.26637e-07	0.0182686	1.69532	1.73752e-14	7.44006e-10
1780	ENSG00000149262	chr11	-	INTS4	ENSG00000149262_77987529_77987698	117	286	1.22525	10.2959	12.8284	-1253.78	-973.986	9.59455e-13	4.10839e-08	1.28851	7.62007e-09	0.000326291
1817	ENSG00000162976	chr2	+	PQLC3	ENSG00000162976_11172751_11172824	120	193	0.679018	11.5205	8.75342	-553.502	-429.168	5.02034e-08	0.00214971	1.53686	1.17983e-11	5.05204e-07
1829	ENSG00000213020	chr19	-	ZNF611	ENSG00000213020_52729906_52730005	101	200	1.3302	33.1212	56.6364	-782.041	-645.481	1.92482e-08	0.000824208	1.6288	2.67485e-16	1.14537e-11
1847	ENSG00000105053	chr19	-	VRK3	ENSG00000105053_50009236_50009385	257	406	0.44089	119.235	44.2013	-1860.69	-1650.77	5.42908e-11	2.32473e-06	0.94915	0.386095	1
1852	ENSG00000105053	chr19	-	VRK3	ENSG00000105053_50009236_50009289	257	310	0.318481	163.113	43.6792	-1285.02	63.9297	0	0	0.94915	0.386095	1
1901	ENSG00000090661	chr19	+	CERS4	ENSG00000090661_8251076_8251249	116	289	2.35253	17.104	20.0636	-619.711	-401.048	4.18421e-11	1.79168e-06	0.841392	1.03088e-08	0.000441422
1959	ENSG00000126091	chr1	+	ST3GAL3	ENSG00000126091_43899509_43899727	95	313	1.21985	42.656	64.2706	-1309.56	-1221.76	7.27472e-07	0.0311504	1.62169	2.95053e-22	1.26342e-17
2006	ENSG00000126091	chr1	+	ST3GAL3	ENSG00000126091_43858135_43858308	92	265	0.44459	19.711	21.5434	-811.622	-446.765	1.66533e-14	7.13096e-10	3.1242	3.47408e-73	1.4876e-68
2059	ENSG00000168827	chr3	+	GFM1	ENSG00000168827_158650005_158650061	116	172	1.80092	12.1964	10.1071	-1252.28	-836.489	1.77636e-15	7.60636e-11	0.616852	5.29269e-25	2.26633e-20
2090	ENSG00000085978	chr2	+	ATG16L1	ENSG00000085978_233264892_233265143	73	324	1.32163	210.175	150.526	-1040.46	-920.388	4.72399e-08	0.00202281	0.601397	0.00102767	1
2091	ENSG00000085978	chr2	+	ATG16L1	ENSG00000085978_233273721_233273777	86	142	1.72044	7.89286	12.5179	-630.284	-478.266	5.96805e-09	0.000255552	1.16484	4.10128e-05	1
2114	ENSG00000144504	chr2	-	ANKMY1	ENSG00000144504_240511861_240512001	131	271	1.91936	6.82857	16.05	-828.143	-620.427	8.2461e-11	3.53098e-06	1.56847	1.42275e-24	6.09221e-20
2116	ENSG00000060339	chr10	+	CCAR1	ENSG00000060339_68756273_68756483	166	376	1.30149	690.014	521.533	-2091.18	-1979.21	8.25713e-08	0.0035357	0.763308	0.000122169	1
2119	ENSG00000060339	chr10	+	CCAR1	ENSG00000060339_68722455_68722577	40	162	0.592213	383.533	84.4098	-1525.26	-1408.57	7.0115e-08	0.00300233	0.344719	1.63879e-36	7.01731e-32
2123	ENSG00000060339	chr10	+	CCAR1	ENSG00000060339_68740629_68740661	172	204	1.28926	753.25	535.344	-1829.85	-1633.86	1.82239e-10	7.80346e-06	0.729923	1.24543e-25	5.33295e-21
2126	ENSG00000095951	chr6	+	HIVEP1	ENSG00000095951_12020248_12020418	142	312	0.625308	44.6353	30.6294	-961.258	27.4006	0	0	1.74872	3.55716e-30	1.52318e-25
2142	ENSG00000171634	chr17	+	BPTF	ENSG00000171634_67875556_67875744	203	391	2.30619	98.383	125.399	-2552.6	-2319.11	1.16142e-11	4.97318e-07	0.694637	5.56854e-25	2.38445e-20
2148	ENSG00000125877	chr20	+	ITPA	ENSG00000125877_3213319_3213383	57	121	1.59641	48.125	41.0156	-677.968	-564.211	1.37509e-07	0.00588812	0.692164	2.65383e-11	1.13637e-06
2150	ENSG00000125877	chr20	+	ITPA	ENSG00000125877_3213319_3213426	57	164	1.67546	35.514	31.7664	-449.677	-45.8756	5.10703e-15	2.18683e-10	0.692164	2.65383e-11	1.13637e-06
2153	ENSG00000172590	chr14	+	MRPL52	ENSG00000172590_22830964_22831037	67	140	1.74621	105.945	75.6712	-824.906	-398.261	2.22045e-15	9.50795e-11	0.544408	2.39463e-33	1.02538e-28
2163	ENSG00000111196	chr12	-	MAGOHB	ENSG00000111196_10612640_10612978	58	396	2.19009	33.9822	25.0207	-1777.25	-1267.24	0	0	0.42267	2.06309e-27	8.83414e-23
2165	ENSG00000111196	chr12	-	MAGOHB	ENSG00000111196_10609098_10609383	82	367	1.86726	49.8456	66.2211	-1706.83	-1152.18	0	0	0.926604	0.00587418	1
2168	ENSG00000117543	chr1	-	DPH5	ENSG00000117543_101025309_101025466	124	281	0.696621	133.834	40.6815	-1228.61	-646.06	0	0	0.473142	1.46959e-15	6.29278e-11
2271	ENSG00000134470	chr10	-	IL15RA	ENSG00000134470_5966145_5966339	200	394	0.337749	24.4948	4.50515	-848.285	-424.286	6.66134e-16	2.85238e-11	0.618871	5.09263e-14	2.18067e-09
2272	ENSG00000134470	chr10	-	IL15RA	ENSG00000134470_5963743_5963841	200	298	0.653435	50.0102	14.7755	-1111.8	-721.18	3.10862e-15	1.33111e-10	0.470588	3.09934e-30	1.32714e-25
2369	ENSG00000171469	chr19	-	ZNF561	ENSG00000171469_9617621_9617758	126	263	0.673563	33.2993	18.9197	-936.818	-728.648	9.40779e-11	4.02841e-06	1.0571	0.0055388	1
2439	ENSG00000105186	chr19	-	ANKRD27	ENSG00000105186_32646459_32646615	154	310	1.58471	249.423	503.712	-1737.01	-1652.18	1.02326e-06	0.0438159	1.52867	1.44385e-11	6.18255e-07
2442	ENSG00000165185	chr9	+	KIAA1958	ENSG00000165185_112617871_112617954	1194	1277	0.798326	17.3494	11.0964	-4520.06	-2106.91	0	0	0.883216	0.686805	1
2457	ENSG00000129255	chr17	+	MPDU1	ENSG00000129255_7586692_7586838	132	278	1.81507	90.9863	73.1781	-886.66	-788.567	3.13289e-07	0.013415	0.550894	3.19367e-34	1.36753e-29
2471	ENSG00000140740	chr16	+	UQCRC2	ENSG00000140740_21959339_21959555	64	280	0.677362	61.9074	31.4907	-659.174	16.7019	0	0	0.955196	0.31152	1
2481	ENSG00000145016	chr3	-	RUBCN	ENSG00000145016_197691074_197691148	60	134	2.26503	7.14865	12.1892	-405.925	-128.33	2.59126e-12	1.10958e-07	0.742633	0.355587	1
2539	ENSG00000238105	chr12	-	GOLGA2P5	ENSG00000238105_100157349_100157445	91	187	1.52752	17.1146	13.6458	-669.805	-493.214	6.69669e-10	2.86752e-05	0.658987	1.03325e-18	4.42438e-14
2545	ENSG00000153767	chr3	+	GTF2E1	ENSG00000153767_120750523_120751000	62	539	0.738916	111.208	65.6813	-2244.45	-1983.38	1.73905e-12	7.44663e-08	0.905904	0.894673	1
2549	ENSG00000134152	chr15	-	KATNBL1	ENSG00000134152_34163560_34163690	40	170	2.42183	72.1077	80.7769	-820.013	-666.788	4.3319e-09	0.000185492	1.03869	1.21793e-18	5.21519e-14
2558	ENSG00000050130	chr14	+	JKAMP	ENSG00000050130_59484990_59485116	150	276	1.27671	12.8175	7.21429	-649.484	-399.474	7.06901e-12	3.02695e-07	0.576406	3.79e-13	1.62288e-08
2570	ENSG00000102317	chrX	+	RBM3	ENSG00000102317_48575561_48576083	115	637	0.781649	83.9866	44.5613	-2059.07	-1693.77	6.21725e-15	2.66223e-10	0.855658	4.44561e-08	0.00190361
2571	ENSG00000102317	chrX	+	RBM3	ENSG00000102317_48575561_48575630	115	184	0.661066	268.942	120.681	-1363.64	-1130.72	2.53979e-11	1.08754e-06	0.855658	4.44561e-08	0.00190361
2595	ENSG00000152457	chr10	-	DCLRE1C	ENSG00000152457_14945435_14945565	84	214	1.34821	11.2923	10.0769	-774.317	-607.466	1.9288e-09	8.25912e-05	0.817882	8.36e-08	0.00357975
2607	ENSG00000135315	chr6	-	CEP162	ENSG00000135315_84219103_84219214	146	257	0.7294	30.5766	24.7207	-1477.51	-1390.1	8.64961e-07	0.0370376	1.39991	6.1646e-13	2.63968e-08
2611	ENSG00000112763	chr6	+	BTN2A1	ENSG00000112763_26462797_26462897	347	447	2.59592	11.36	22.43	-2208.3	-1392.58	0	0	0.934302	0.351052	1
2616	ENSG00000124508	chr6	+	BTN2A2	ENSG00000124508_26388013_26388294	347	628	1.43124	12.032	20.758	-1902.35	-1547.55	9.21485e-15	3.9458e-10	1.51416	5.2598e-31	2.25225e-26
2619	ENSG00000124508	chr6	+	BTN2A2	ENSG00000124508_26385015_26385362	123	470	0.628361	36.438	45.5216	-1561.56	-1320.89	5.80513e-12	2.48576e-07	2.76001	1.61196e-89	6.90243e-85
2621	ENSG00000228315	chr22	-	GUSBP11	ENSG00000228315_23700726_23700845	1398	1517	2.3369	6.68908	12.042	-2977.57	-2634.32	7.99361e-15	3.42286e-10	1.28798	0.180743	1
2622	ENSG00000228315	chr22	-	GUSBP11	ENSG00000228315_23640308_23640423	455	570	3.02627	4.34783	12.6522	-1444.02	-869.061	0	0	1.36424	6.86284e-05	1
2639	ENSG00000082641	chr17	+	NFE2L1	ENSG00000082641_48057032_48057121	179	268	2.23301	17.9663	42.8427	-1550.18	-1063.45	0	0	1.11723	8.19157e-05	1
2654	ENSG00000135476	chr12	+	ESPL1	ENSG00000135476_53285924_53286912	109	1097	0.727338	76.1721	37.3887	-4652.19	-4544.52	5.66267e-08	0.00242476	0.918329	6.9644e-06	0.298215
2655	ENSG00000107560	chr10	-	RAB11FIP2	ENSG00000107560_118033982_118034041	45	104	0.630566	17.7627	12.4915	-1693.76	-1592.53	1.8223e-07	0.00780311	1.33531	1.93525e-08	0.000828674
2658	ENSG00000170100	chr16	+	ZNF778	ENSG00000170100_89224719_89224802	126	209	1.46693	61.253	56.2048	-922.401	-795.203	3.39736e-08	0.00145475	0.768917	0.00761409	1
2689	ENSG00000185813	chr17	-	PCYT2	ENSG00000185813_81907204_81907257	138	191	2.2621	5.30189	10.7547	-583.188	-157.681	1.9984e-15	8.55715e-11	1.09871	2.39306e-10	1.02471e-05
2699	ENSG00000115761	chr2	-	NOL10	ENSG00000115761_10675794_10675871	37	114	0.632431	219.364	82.5974	-622.494	-439.095	7.90585e-10	3.38529e-05	0.747365	0.000336759	1
2713	ENSG00000184922	chr17	+	FMNL1	ENSG00000184922_45234832_45234849	128	145	1.67705	8.11765	19.8235	-806.755	-631.254	1.1154e-09	4.77613e-05	1.84806	4.93439e-40	2.11291e-35
2774	ENSG00000050748	chr5	-	MAPK9	ENSG00000050748_180279796_180280036	129	369	1.50983	14.0042	16.15	-857.322	89.5211	0	0	0.945362	0.407634	1
2792	ENSG00000104299	chr8	-	INTS9	ENSG00000104299_28846747_28846809	139	201	1.41867	63.5161	101.758	-1041.9	-950.129	7.31393e-07	0.0313182	1.33579	1.77005e-10	7.57933e-06
2914	ENSG00000137221	chr6	+	TJAP1	ENSG00000137221_43478659_43478718	145	204	2.0159	30.1186	41.7288	-1100.38	-707.528	5.77316e-15	2.47207e-10	0.876606	2.52077e-08	0.00107939
2938	ENSG00000136279	chr7	+	DBNL	ENSG00000136279_44052867_44052941	112	186	0.610947	84.7432	36.7432	-994.157	-908.633	1.11232e-06	0.0476296	0.938402	0.00818255	1
2939	ENSG00000136279	chr7	+	DBNL	ENSG00000136279_44056757_44056903	74	220	1.36772	94.7534	64.1918	-990.249	-847.33	9.77596e-09	0.000418607	0.605567	2.35781e-16	1.00962e-11
3037	ENSG00000197343	chr7	+	ZNF655	ENSG00000197343_99563188_99563266	126	204	1.41504	25.6154	47.2308	-3803.31	-3416.42	1.44329e-15	6.18017e-11	1.66644	1.15095e-62	4.92836e-58
3043	ENSG00000197343	chr7	+	ZNF655	ENSG00000197343_99561888_99562494	162	768	1.29947	76.1337	121.488	-5544.94	-5367.58	2.00067e-10	8.56688e-06	1.48825	6.26244e-40	2.68158e-35
3044	ENSG00000184677	chr1	+	ZBTB40	ENSG00000184677_22452659_22452946	153	440	1.23158	10.2474	6.98955	-1885.04	-1022.44	0	0	0.626306	6.77768e-18	2.9022e-13
3054	ENSG00000185278	chr1	+	ZBTB37	ENSG00000185278_173873467_173873566	951	1050	1.41195	33.9495	49.4343	-4170.65	-3480.73	0	0	1.33235	7.46655e-30	3.19718e-25
3069	ENSG00000100335	chr22	+	MIEF1	ENSG00000100335_39509422_39509571	331	480	1.51248	11.1611	12.255	-2110.93	-1550.32	0	0	0.88038	0.0182828	1
3072	ENSG00000117448	chr1	+	AKR1A1	ENSG00000117448_45568485_45568684	195	394	1.37611	26.8643	40.1508	-1661.49	-1278.07	4.77396e-15	2.04421e-10	1.37241	6.73198e-43	2.88263e-38
3073	ENSG00000117448	chr1	+	AKR1A1	ENSG00000117448_45552436_45552563	189	316	0.656287	55.685	52.2756	-1420.63	-1327.21	4.65944e-07	0.0199517	1.8013	9.381e-66	4.01694e-61
3095	ENSG00000113558	chr5	-	SKP1	ENSG00000113558_134174462_134174514	96	148	1.22361	65.9038	37.8846	-1381.74	-1017.05	2.9865e-14	1.27882e-09	0.593455	1.93385e-108	8.28073e-104
3380	ENSG00000237298	chr2	+	TTN-AS1	ENSG00000237298_178599594_178599750	85	241	3.12161	38.6474	145.397	-1039.25	-695.549	4.88498e-14	2.09175e-09	1.59439	3.66298e-10	1.56849e-05
3386	ENSG00000237298	chr2	+	TTN-AS1	ENSG00000237298_178591139_178591314	149	324	1.41801	12.1714	25.6971	-966.815	-740.11	2.52576e-11	1.08153e-06	1.97311	2.72541e-18	1.16702e-13
3395	ENSG00000237298	chr2	+	TTN-AS1	ENSG00000237298_178535732_178535828	344	440	1.33642	24.1562	43.3958	-1664.36	-1449.51	4.1072e-11	1.7587e-06	1.71237	6.29948e-87	2.69744e-82
3414	ENSG00000237298	chr2	+	TTN-AS1	ENSG00000237298_178531314_178531578	184	448	0.733152	14.178	12.6553	-1378.71	-1183.33	1.40676e-10	6.02375e-06	1.81089	7.58895e-28	3.24959e-23
3468	ENSG00000140859	chr16	-	KIFC3	ENSG00000140859_57790930_57791066	65	201	1.4462	14.8162	7.08824	-530.227	-431.892	3.33715e-07	0.0142897	0.374879	2.35976e-107	1.01045e-102
3477	ENSG00000140859	chr16	-	KIFC3	ENSG00000140859_57785464_57785666	65	267	3.89388	13.2129	17.0198	-860.318	-522.873	5.42899e-14	2.32469e-09	0.374879	2.35976e-107	1.01045e-102
3486	ENSG00000140859	chr16	-	KIFC3	ENSG00000140859_57788575_57788713	65	203	3.04707	42.6087	42.9493	-641.869	-412.727	2.61394e-11	1.11929e-06	0.374879	2.35976e-107	1.01045e-102
3506	ENSG00000173295	chr8	+	FAM86B3P	ENSG00000173295_8234483_8234584	80	181	0.357004	9.69307	11.7624	-407.937	-228.895	7.09005e-10	3.03596e-05	3.87918	1.42116e-54	6.08539e-50
3509	ENSG00000132199	chr18	-	ENOSF1	ENSG00000132199_697240_697355	86	201	1.20828	112.965	144.783	-1021.93	-894.838	3.20761e-08	0.0013735	1.46248	2.43016e-05	1
3514	ENSG00000132199	chr18	-	ENOSF1	ENSG00000132199_691068_691106	82	120	1.58588	555.105	1006.84	-617.57	-490.204	6.0268e-08	0.00258067	1.51714	0.000317381	1
3515	ENSG00000132199	chr18	-	ENOSF1	ENSG00000132199_678696_678737	129	170	1.28862	88.9024	133.39	-1186.32	-1090.48	4.54274e-07	0.019452	1.55922	1.57364e-26	6.73834e-22
3517	ENSG00000105793	chr7	+	GTPBP10	ENSG00000105793_90355086_90355230	91	235	1.31441	99.8333	113.535	-1220.62	-1119.93	3.07231e-07	0.0131556	1.13181	7.68703e-07	0.0329158
3533	ENSG00000174628	chr16	+	IQCK	ENSG00000174628_19735353_19735450	129	226	0.452643	18.5876	7.36082	-735.869	-590.226	5.24091e-09	0.000224416	1.21209	0.143864	1
3535	ENSG00000174628	chr16	+	IQCK	ENSG00000174628_19730430_19730494	792	856	1.73622	26.5	23.4844	-1394.52	-1230.11	7.4433e-10	3.18722e-05	0.767629	1.74849e-09	7.48705e-05
3556	ENSG00000163312	chr4	-	HELQ	ENSG00000163312_83446835_83447035	72	272	0.740909	26.155	25.835	-1275.25	-1178.81	3.29411e-07	0.0141054	1.58024	5.4925e-54	2.35189e-49
3569	ENSG00000185164	chr16	-	NOMO2	ENSG00000185164_18528013_18528071	87	145	0.369233	11.3103	4.81034	-999.692	-660.023	8.11573e-14	3.47516e-09	1.45671	3.99879e-19	1.71228e-14
3585	ENSG00000143851	chr1	-	PTPN7	ENSG00000143851_202158118_202158301	84	267	0.576385	116.268	12.306	-1217.66	-1108.29	1.06313e-07	0.00455232	0.239756	4.14127e-58	1.77329e-53
3591	ENSG00000143891	chr2	+	GALM	ENSG00000143891_38698366_38698436	81	151	1.87213	4.15714	11.2857	-562.576	-367.748	2.67795e-10	1.1467e-05	1.82872	3.11596e-22	1.33425e-17
3653	ENSG00000269713	chr1	-	NBPF9	ENSG00000269713_149065637_149065689	51	103	0.774618	57.0962	48.9615	-578.915	-424.872	8.11549e-09	0.000347505	1.37718	8.95206e-10	3.83327e-05
3660	ENSG00000130024	chr6	-	PHF10	ENSG00000130024_169714733_169714842	153	262	0.613783	85.5138	37.4404	-1211.87	-822.769	4.32987e-15	1.85405e-10	0.639191	0.326095	1
3688	ENSG00000109016	chr17	+	DHRS7B	ENSG00000109016_21178233_21178342	178	287	1.24532	10.6972	21.1468	-854.746	-756.194	2.52595e-07	0.0108161	1.9579	2.43133e-86	1.0411e-81
3727	ENSG00000164609	chr5	-	SLU7	ENSG00000164609_160418596_160418685	185	274	1.46402	13.6966	15.8764	-1381.72	-860.891	0	0	0.867801	0.998454	1
3733	ENSG00000154511	chr1	-	FAM69A	ENSG00000154511_92876296_92876430	107	241	0.673023	71.3657	68.5373	-814.51	-651.061	1.72554e-09	7.38875e-05	1.77332	1.42434e-16	6.09904e-12
3801	ENSG00000197905	chr12	+	TEAD4	ENSG00000197905_3011004_3011068	254	318	1.20256	40.5625	22.6562	-1274.83	-1078.98	1.92169e-10	8.22866e-06	0.586522	3.35056e-53	1.43471e-48
3806	ENSG00000101773	chr18	+	RBBP8	ENSG00000101773_23006363_23006432	143	212	1.40545	229.159	304.362	-982.435	-861.329	5.19917e-08	0.00222628	1.20164	0.00220665	1
3847	ENSG00000114491	chr3	+	UMPS	ENSG00000114491_124735093_124735246	175	328	0.771098	134.026	53.1895	-3670.86	-3493.12	2.81079e-10	1.20358e-05	0.485758	9.55435e-31	4.09117e-26
3868	ENSG00000137710	chr11	-	RDX	ENSG00000137710_110264779_110264874	274	369	0.706867	227.368	83.7368	-1705.08	-1517.34	2.78675e-10	1.19329e-05	0.673789	8.2427e-24	3.52952e-19
3880	ENSG00000050426	chr12	+	LETMD1	ENSG00000050426_51055835_51056021	82	268	0.704087	117.516	131.387	-1359.33	-1136.77	3.63287e-11	1.5556e-06	1.97289	4.74689e-62	2.03262e-57
3881	ENSG00000050426	chr12	+	LETMD1	ENSG00000050426_51056144_51056245	151	252	1.62783	59.8713	102.267	-1681.16	-1318.28	1.55431e-14	6.65556e-10	1.32379	7.2819e-26	3.11811e-21
3887	ENSG00000050426	chr12	+	LETMD1	ENSG00000050426_51052092_51052207	151	266	0.775409	221.887	180.539	-1779.38	-1244.98	0	0	1.32379	7.2819e-26	3.11811e-21
3897	ENSG00000050426	chr12	+	LETMD1	ENSG00000050426_51052092_51052246	151	305	0.713543	188.545	147.617	-938.601	96.7308	0	0	1.55035	4.28501e-16	1.83484e-11
3902	ENSG00000050426	chr12	+	LETMD1	ENSG00000050426_51053778_51053860	115	197	1.48444	51.6463	73.1463	-1457.53	-1107.11	3.08642e-14	1.32161e-09	1.21975	5.30743e-07	0.0227264
3904	ENSG00000050426	chr12	+	LETMD1	ENSG00000050426_51052088_51052207	151	270	0.737944	225.118	182.277	-1494.93	-1191.98	3.93574e-13	1.68528e-08	1.55035	4.28501e-16	1.83484e-11
3908	ENSG00000132640	chr20	+	BTBD3	ENSG00000132640_11919086_11919176	267	357	2.26544	13.2111	23.4667	-1471.64	-1384.63	7.67795e-07	0.032877	1.28386	0.757601	1
3916	ENSG00000134759	chr18	+	ELP2	ENSG00000134759_36139419_36139613	77	271	1.50048	23.2216	31.067	-893.148	-453.91	5.55112e-16	2.37699e-11	1.14263	0.00601669	1
3929	ENSG00000123737	chr4	+	EXOSC9	ENSG00000123737_121816144_121816194	181	231	0.710057	446.12	150.22	-1482.1	-1050.29	8.88178e-16	3.80318e-11	0.600066	5.67846e-21	2.43152e-16
3931	ENSG00000143889	chr2	-	HNRNPLL	ENSG00000143889_38577920_38578002	71	153	1.25202	40.8415	63.8171	-1039.38	-918.867	7.03566e-08	0.00301267	1.65828	6.55485e-07	0.0280679
3943	ENSG00000100429	chr22	-	HDAC10	ENSG00000100429_50248831_50248890	89	148	0.784155	14.5763	9.13559	-453.182	-283.259	1.93915e-09	8.30342e-05	1.10273	0.709415	1
3950	ENSG00000100429	chr22	-	HDAC10	ENSG00000100429_50248831_50248859	89	117	0.486708	16.8929	6.57143	-429.064	-154.686	4.36118e-12	1.86746e-07	1.10273	0.709415	1
3957	ENSG00000185485	chr3	-	SDHAP1	ENSG00000185485_195984594_195984737	164	307	1.56187	50.2238	62.5594	-1579.81	-1284.32	4.12448e-13	1.7661e-08	0.93099	0.925319	1
3959	ENSG00000185485	chr3	-	SDHAP1	ENSG00000185485_195984492_195984737	164	409	1.39186	40.5837	45.049	-1799.75	-1490.8	1.58096e-13	6.76966e-09	0.93099	0.925319	1
3961	ENSG00000185485	chr3	-	SDHAP1	ENSG00000185485_195968219_195968385	111	277	1.53286	8.91566	11.4217	-1184.01	-680.074	0	0	1.00649	0.278297	1
3970	ENSG00000147274	chrX	-	RBMX	ENSG00000147274_136877915_136878086	152	323	1.3176	1071.45	513.485	-1880.31	-1555.39	9.68114e-14	4.14547e-09	0.446632	1.57388e-75	6.73937e-71
3982	ENSG00000054148	chr9	+	PHPT1	ENSG00000054148_136850506_136850560	124	178	1.75522	24.1852	28.8519	-1714.48	-1350.19	1.27676e-14	5.46707e-10	0.845189	0.00187589	1
4000	ENSG00000140795	chr16	-	MYLK3	ENSG00000140795_46737711_46738143	460	892	1.85198	16.1551	21.4468	-1612.14	-1521.22	3.40361e-07	0.0145742	1.35412	0.0289675	1
4011	ENSG00000139637	chr12	+	C12orf10	ENSG00000139637_53305908_53306060	159	311	1.52766	7.03289	10.3355	-626.052	-527.208	2.71824e-07	0.0116395	1.2317	0.000537071	1
4042	ENSG00000143537	chr1	+	ADAM15	ENSG00000143537_155061904_155061975	69	140	0.452888	24.7746	11.3521	-627.088	-487.217	1.3626e-08	0.000583465	1.28779	1.46678e-07	0.00628076
4045	ENSG00000143537	chr1	+	ADAM15	ENSG00000143537_155055790_155055852	192	254	2.29698	26.1129	44.3548	-1092.59	-971.039	4.84118e-08	0.00207299	1.10622	0.102693	1
4047	ENSG00000143537	chr1	+	ADAM15	ENSG00000143537_155061904_155062117	69	282	0.395272	11.892	4.75587	-731.174	-568.03	1.69042e-09	7.23839e-05	1.28779	1.46678e-07	0.00628076
4071	ENSG00000102780	chr13	+	DGKH	ENSG00000102780_42221264_42221394	108	238	0.290526	12.4077	3.94615	-488.166	-201.223	8.22564e-13	3.52222e-08	1.37785	1.53624e-09	6.5782e-05
4073	ENSG00000248334	chr15	+	WHAMMP2	ENSG00000248334_28745597_28745755	150	308	1.9122	49.3987	72.7152	-1345.69	-1249.15	3.1404e-07	0.0134472	0.979844	0.548836	1
4075	ENSG00000276141	chr15	+	WHAMMP3	ENSG00000276141_22676805_22676934	165	294	0.601976	44.2868	28.1008	-998.525	-807.503	2.11374e-10	9.05104e-06	1.79785	2.9866e-05	1
4079	ENSG00000148481	chr10	-	FAM188A	ENSG00000148481_15837542_15837633	114	205	1.38103	45.0989	77.1978	-848.691	-592.606	7.64644e-12	3.27421e-07	1.53202	2.69062e-19	1.15212e-14
4089	ENSG00000054282	chr1	+	SDCCAG8	ENSG00000054282_243293399_243293494	128	223	1.20814	20.9474	15.4737	-870.025	-613.372	6.43574e-12	2.75578e-07	0.831165	0.000390109	1
4147	ENSG00000263001	chr7	+	GTF2I	ENSG00000263001_74744139_74744250	71	182	1.61006	67.8468	101.721	-1648.71	-1430.35	4.76462e-11	2.04021e-06	1.19915	0.22658	1
4153	ENSG00000263001	chr7	+	GTF2I	ENSG00000263001_74714857_74714916	77	136	1.37413	92.9322	82.1186	-967.974	-768.059	3.05304e-10	1.30731e-05	0.816344	1.01694e-07	0.00435456
4157	ENSG00000189050	chr17	-	RNFT1	ENSG00000189050_59960068_59960168	153	253	1.90679	17.26	54.58	-905.028	-778.827	3.2743e-08	0.00140205	2.09711	4.06481e-25	1.74055e-20
4158	ENSG00000189050	chr17	-	RNFT1	ENSG00000189050_59958624_59958701	153	230	0.538714	18.3766	20.2338	-835.447	-655.049	6.16416e-10	2.6395e-05	2.75948	9.43927e-43	4.0419e-38
4169	ENSG00000107771	chr10	+	CCSER2	ENSG00000107771_84499875_84499959	89	173	1.59228	5.79762	10.2738	-2298.82	-2174.15	8.97573e-09	0.000384341	1.17962	1.11958e-52	4.79405e-48
4222	ENSG00000170260	chr7	+	ZNF212	ENSG00000170260_149251280_149251327	126	173	3.35257	5.97872	11.383	-837.98	-283.141	0	0	0.70969	1.97612e-15	8.46174e-11
4226	ENSG00000105669	chr19	-	COPE	ENSG00000105669_18906960_18907112	53	205	0.763945	174.526	148.783	-1353.63	-1226.15	3.14245e-08	0.0013456	1.35718	6.8609e-24	2.93784e-19
4247	ENSG00000135720	chr16	-	DYNC1LI2	ENSG00000135720_66724662_66724748	221	307	1.93933	6.69767	14.2674	-1445.26	-1326.52	4.95206e-08	0.00212047	1.41934	1.10633e-20	4.73729e-16
4250	ENSG00000137434	chr6	-	C6orf52	ENSG00000137434_10684849_10684923	45	119	1.75981	42.5676	39.1216	-828.502	-622.653	1.21203e-10	5.1899e-06	0.594838	5.66721e-16	2.4267e-11
4252	ENSG00000137434	chr6	-	C6orf52	ENSG00000137434_10672547_10672636	176	265	3.00453	15.427	26.7191	-413.675	-163.321	8.42193e-12	3.60627e-07	0.658085	1.30527e-07	0.00558916
4256	ENSG00000137497	chr11	-	NUMA1	ENSG00000137497_72049419_72049539	73	193	0.728835	12.7333	9.55	-638.967	-346.383	1.00298e-12	4.29474e-08	1.28908	5.8099e-19	2.4878e-14
4263	ENSG00000137497	chr11	-	NUMA1	ENSG00000137497_72068079_72068231	73	225	0.679434	41.7697	29.2039	-1075.71	-877.352	2.116e-10	9.0607e-06	1.28908	5.8099e-19	2.4878e-14
4284	ENSG00000137497	chr11	-	NUMA1	ENSG00000137497_72012895_72016260	68	3433	1.79394	205.814	97.2071	-12718.8	-12448.2	2.3348e-13	9.99761e-09	0.634431	2.88939e-30	1.23724e-25
4295	ENSG00000137497	chr11	-	NUMA1	ENSG00000137497_72008092_72008145	246	299	3.25857	17.9811	35.8868	-1660.5	-116.867	0	0	0.963364	7.35646e-08	0.00315004
4301	ENSG00000259024	chr17	-	TVP23C-CDRT4	ENSG00000259024_15553765_15553829	89	153	1.2567	49.7344	57.9062	-895.671	-717.742	1.02066e-09	4.37049e-05	1.18682	0.00256583	1
4305	ENSG00000119812	chr2	-	FAM98A	ENSG00000119812_33586562_33586678	167	283	1.33852	192.991	87.7931	-1132.58	-906.245	2.93454e-11	1.25657e-06	0.392844	3.09174e-18	1.32388e-13
4318	ENSG00000148498	chr10	-	PARD3	ENSG00000148498_34372498_34372536	188	226	1.22977	132.447	177	-1538.41	-1178.03	2.10942e-14	9.03255e-10	1.37177	3.76857e-20	1.6137e-15
4391	ENSG00000123349	chr12	+	PFDN5	ENSG00000123349_53296244_53296275	102	133	0.706036	364.968	104.677	-1038.81	-912.475	4.76303e-08	0.00203953	0.485601	1.22663e-45	5.25244e-41
4392	ENSG00000123349	chr12	+	PFDN5	ENSG00000123349_53296430_53296551	114	235	1.89248	11.3388	8.6281	-998.994	-727.981	2.62279e-12	1.12308e-07	0.490342	9.27197e-30	3.97026e-25
4406	ENSG00000244754	chr13	-	N4BP2L2	ENSG00000244754_32446359_32446480	1738	1859	1.96323	10.3719	41.1653	-5302.24	-4554.86	0	0	2.61874	8.43562e-177	3.61213e-172
4439	ENSG00000111540	chr12	+	RAB5B	ENSG00000111540_55980889_55980922	102	135	0.713523	50.0909	50.9394	-919.723	-785.476	1.51715e-08	0.000649644	1.8471	7.27469e-64	3.11502e-59
4457	ENSG00000131323	chr14	+	TRAF3	ENSG00000131323_102886189_102886269	167	247	1.8246	62.6875	65.2875	-1098.24	-973.578	3.61617e-08	0.00154844	0.71277	2.91136e-19	1.24664e-14
4458	ENSG00000131323	chr14	+	TRAF3	ENSG00000131323_102889560_102889634	80	154	1.74126	143.203	152.676	-862.967	-724.434	1.60411e-08	0.00068688	0.907128	4.64793e-11	1.99024e-06
4462	ENSG00000005436	chr2	-	GCFC2	ENSG00000005436_75696200_75696315	186	301	0.619844	119.13	60.4783	-1608.6	-1487.94	4.42633e-08	0.00189535	1.05393	0.519949	1
4475	ENSG00000163002	chr2	+	NUP35	ENSG00000163002_183130995_183131352	127	484	1.8195	16.9272	14.409	-1378.75	-780.84	0	0	0.6042	1.78147e-45	7.62825e-41
4497	ENSG00000166348	chr10	-	USP54	ENSG00000166348_73530704_73530835	380	511	1.79257	41.2061	51.0229	-1370.38	-1193.84	4.18906e-10	1.79376e-05	1.40969	0.00015549	1
4532	ENSG00000128335	chr22	-	APOL2	ENSG00000128335_36234236_36234335	53	152	2.76656	19.1818	35.2323	-763.469	-572.957	3.81715e-10	1.63451e-05	0.927895	0.000882155	1
4557	ENSG00000145782	chr5	-	ATG12	ENSG00000145782_115840497_115840612	136	251	1.80232	34.5217	43.687	-1264.67	-911.364	2.84217e-14	1.21702e-09	0.860583	0.188661	1
4577	ENSG00000104131	chr15	+	EIF3J	ENSG00000104131_44557489_44557650	114	275	1.58049	792.615	738.478	-1431.91	-1045.52	6.21725e-15	2.66223e-10	0.799779	1.34677e-11	5.76687e-07
4580	ENSG00000149809	chr11	+	TM7SF2	ENSG00000149809_65113491_65113594	194	297	1.33196	14.6505	21.6117	-532.583	-434.939	3.11199e-07	0.0133255	1.40744	2.80879e-10	1.20273e-05
4584	ENSG00000149809	chr11	+	TM7SF2	ENSG00000149809_65113220_65113414	54	248	0.763111	10.3608	11.3866	-499.403	-368.5	2.14154e-08	0.000917009	1.67745	2.36903e-15	1.01442e-10
4596	ENSG00000123329	chr12	-	ARHGAP9	ENSG00000123329_57474423_57474476	134	187	1.25201	27.0189	58.2264	-551.28	-385.227	2.04635e-09	8.76248e-05	1.93386	2.96504e-08	0.00126963
4600	ENSG00000168421	chr4	+	RHOH	ENSG00000168421_40200512_40200565	393	446	0.653637	14	14.6038	-1118.68	-882.699	1.02374e-11	4.38364e-07	2.79312	1.58234e-31	6.77557e-27
4618	ENSG00000132386	chr17	+	SERPINF1	ENSG00000132386_1766903_1766994	45	136	0.738561	22.2967	25.1319	-894.345	-421.457	1.11022e-16	4.75397e-12	1.69019	4.66257e-21	1.99651e-16
4646	ENSG00000115756	chr2	+	HPCAL1	ENSG00000115756_10408562_10408734	85	257	2.22018	5.22674	13.7442	-1926.9	-1230.99	0	0	1.62477	5.34342e-46	2.28805e-41
4679	ENSG00000164465	chr6	+	DCBLD1	ENSG00000164465_117540668_117540815	124	271	0.720562	41.5102	25.4626	-934.393	-524.27	1.77636e-15	7.60636e-11	1.66458	0.298265	1
4689	ENSG00000123983	chr2	+	ACSL3	ENSG00000123983_222900674_222900780	58	164	0.690436	181.264	173.33	-2796.41	-2698.26	2.38445e-07	0.0102102	1.44707	7.64719e-32	3.27452e-27
4773	ENSG00000198814	chrX	+	GK	ENSG00000198814_30727466_30727552	80	166	0.469887	23.3953	12.7907	-2163.88	-2018.87	1.95991e-09	8.39233e-05	1.13996	1.64058e-34	7.02495e-30
4794	ENSG00000122515	chr7	+	ZMIZ2	ENSG00000122515_44760151_44760228	179	256	2.6201	30.1429	30.5455	-1230.81	-841.85	4.10783e-15	1.75897e-10	0.504637	6.68025e-24	2.86048e-19
4814	ENSG00000122566	chr7	-	HNRNPA2B1	ENSG00000122566_26197831_26197866	110	145	0.763985	821.857	242.314	-1435.43	-1336.85	3.43456e-07	0.0147068	0.449969	1.45801e-17	6.2432e-13
4819	ENSG00000196923	chr5	-	PDLIM7	ENSG00000196923_177491404_177491420	136	152	0.689838	79.875	26.5625	-1160.48	-988.855	1.36214e-09	5.83269e-05	0.59874	1.31723e-37	5.64039e-33
4833	ENSG00000226688	chr10	-	ENTPD1-AS1	ENSG00000226688_95897558_95897679	142	263	2.00909	6.07438	13.9008	-842.13	-276.173	0	0	1.37969	1.6813e-10	7.19931e-06
4904	ENSG00000165916	chr11	-	PSMC3	ENSG00000165916_47425121_47425246	104	229	0.797218	1150.84	533.408	-1033.57	-938.417	4.7452e-07	0.0203189	0.5877	0.00331329	1
4935	ENSG00000173915	chr10	-	USMG5	ENSG00000173915_103394199_103394394	95	290	2.8379	17.0051	20.4769	-642.804	146.174	0	0	0.512603	6.07003e-23	2.59919e-18
4936	ENSG00000076944	chr19	+	STXBP2	ENSG00000076944_7647354_7647511	85	242	1.31067	50.121	34.0446	-855.052	-683.92	9.9641e-10	4.26663e-05	0.647195	6.96717e-12	2.98334e-07
4939	ENSG00000076944	chr19	+	STXBP2	ENSG00000076944_7643165_7643245	65	145	1.21985	386.675	378.887	-1037.44	-880.483	3.64588e-09	0.000156117	1.0287	0.835735	1
4989	ENSG00000125835	chr20	-	SNRPB	ENSG00000125835_2467192_2467315	111	234	3.05573	24.7398	30.5528	-1449.38	-810.158	0	0	0.540919	7.6283e-17	3.26644e-12
5001	ENSG00000049541	chr7	-	RFC2	ENSG00000049541_74249012_74249220	101	309	0.782328	154.846	192.476	-1202.94	-804.364	3.44169e-15	1.47373e-10	1.67666	1.06701e-19	4.56892e-15
5003	ENSG00000049541	chr7	-	RFC2	ENSG00000049541_74246662_74246763	100	201	1.37338	425.089	721.238	-1332.69	-1147.57	4.81956e-10	2.06374e-05	1.55449	2.49693e-22	1.06919e-17
5053	ENSG00000029153	chr12	+	ARNTL2	ENSG00000029153_27370129_27370230	150	251	1.94285	26.7723	31.4851	-786.982	-527.89	5.4875e-12	2.34975e-07	0.728607	1.81806e-06	0.0778494
5069	ENSG00000003393	chr2	-	ALS2	ENSG00000003393_201719986_201720128	133	275	1.86678	7.64789	10.1901	-915.004	-204.166	0	0	0.878766	2.79617e-05	1
5081	ENSG00000198860	chr1	+	TSEN15	ENSG00000198860_184070616_184070732	135	251	0.599296	34.931	55.1552	-1364.69	-1226.87	1.14165e-08	0.000488853	3.38916	4.67914e-94	2.00361e-89
5093	ENSG00000169919	chr7	-	GUSB	ENSG00000169919_65979399_65979541	187	329	1.45484	83.8803	91.8592	-2016.06	-1611.8	1.55431e-15	6.65556e-11	1.15607	0.280281	1
5133	ENSG00000170906	chr19	+	NDUFA3	ENSG00000170906_54106353_54106446	77	170	2.39675	13.3011	5.82796	-475.707	-168.856	3.62488e-13	1.55217e-08	0.234611	1.05484e-43	4.51681e-39
5136	ENSG00000170906	chr19	+	NDUFA3	ENSG00000170906_54105597_54105703	74	180	2.35695	17.7453	6.24528	-821.965	-588.381	2.79841e-11	1.19828e-06	0.182878	1.76014e-89	7.53692e-85
5173	ENSG00000101040	chr20	-	ZMYND8	ENSG00000101040_47355450_47355520	70	140	1.63554	13.6857	15.9429	-796.035	-481.759	2.02061e-13	8.65223e-09	0.89768	0.235979	1
5186	ENSG00000101040	chr20	-	ZMYND8	ENSG00000101040_47238758_47239138	190	570	0.529702	186.497	73.3105	-4444.87	-4033.45	4.44089e-16	1.90159e-11	1.01468	0.174754	1
5233	ENSG00000122705	chr9	+	CLTA	ENSG00000122705_36197551_36197588	310	347	2.53778	1971.68	1874.41	-2006.71	-1243.5	0	0	0.550191	3.63774e-12	1.55768e-07
5235	ENSG00000122705	chr9	+	CLTA	ENSG00000122705_36198979_36199096	37	154	1.57149	2475.32	1602.27	-1300.67	-1185.42	9.45688e-08	0.00404944	0.813978	4.66296e-23	1.99668e-18
5243	ENSG00000053501	chr19	+	USE1	ENSG00000053501_17219213_17219387	27	201	1.39643	60.3218	41.9138	-778.981	-583.276	1.84851e-10	7.91533e-06	0.545166	1.81883e-05	0.778822
5293	ENSG00000143742	chr1	+	SRP9	ENSG00000143742_225786862_225786985	68	191	1.37848	113.528	157.951	-5529.24	-5045.6	0	0	1.22416	7.33199e-06	0.313956
5355	ENSG00000105176	chr19	+	URI1	ENSG00000105176_29980159_29980364	34	239	1.3623	29.0049	27.2976	-1004.8	-720.897	1.25044e-12	5.3544e-08	0.858194	2.7584e-08	0.00118115
5358	ENSG00000114779	chr3	-	ABHD14B	ENSG00000114779_51971460_51971698	241	479	1.23543	22.6807	29.1639	-2523.43	-2026.1	0	0	1.1191	0.00034004	1
5361	ENSG00000171853	chr2	+	TRAPPC12	ENSG00000171853_3457150_3457229	112	191	1.75187	49.5443	54.5063	-872.651	-539.414	1.22902e-13	5.26265e-09	0.789671	1.16522e-06	0.0498948
5374	ENSG00000085185	chrX	+	BCORL1	ENSG00000085185_130010508_130010663	129	284	0.61547	19.6839	10.2	-1151.22	-1016.08	1.45978e-08	0.000625077	0.946529	0.339454	1
5377	ENSG00000103811	chr15	-	CTSH	ENSG00000103811_78937686_78937823	105	242	1.44591	27.2847	30.5474	-924.769	-687.473	2.09391e-11	8.96614e-07	0.987642	0.731988	1
5409	ENSG00000175309	chr5	-	PHYKPL	ENSG00000175309_178212973_178213103	80	210	1.36927	27.2769	43.9923	-957.538	-674.593	1.4182e-12	6.07273e-08	1.45211	1.39472e-15	5.9722e-11
5416	ENSG00000175216	chr11	-	CKAP5	ENSG00000175216_46754888_46755067	187	366	0.57851	483.196	263.726	-2019.9	-1911.36	1.06518e-07	0.00456109	1.06061	0.0131537	1
5427	ENSG00000172932	chr11	+	ANKRD13D	ENSG00000172932_67289829_67289965	202	338	0.31679	12	3.32353	-615.986	-229.66	3.9968e-15	1.71143e-10	0.976299	0.136334	1
5437	ENSG00000116786	chr1	+	PLEKHM2	ENSG00000116786_15721329_15721388	186	245	1.94833	50.8475	61.5254	-2050.96	-1700.21	2.29816e-14	9.84073e-10	0.866643	2.29479e-05	0.98263
5455	ENSG00000167815	chr19	-	PRDX2	ENSG00000167815_12799859_12799989	346	476	1.31786	969.338	1031.82	-2006.31	-1826.47	3.71533e-10	1.5909e-05	1.08832	0.601913	1
5464	ENSG00000131023	chr6	-	LATS1	ENSG00000131023_149697092_149697186	147	241	1.21762	13.3936	16.266	-2184.83	-978.802	0	0	1.26368	4.97663e-15	2.13099e-10
5468	ENSG00000181019	chr16	-	NQO1	ENSG00000181019_69713028_69713129	1880	1981	1.51017	159.386	161.733	-5383.64	-5222.15	5.35758e-10	2.29412e-05	0.978037	0.000298936	1
5520	ENSG00000147996	chr9	+	CBWD5	ENSG00000147996_65694905_65695044	87	226	1.67097	52.4245	62.4245	-944.043	-606.547	9.4702e-14	4.05514e-09	0.897378	0.0915859	1
5533	ENSG00000147996	chr9	+	CBWD5	ENSG00000147996_65690556_65690601	91	136	1.84564	59.9556	75.0222	-681.13	-392.35	2.18237e-12	9.34489e-08	0.894105	0.00650291	1
5535	ENSG00000147996	chr9	+	CBWD5	ENSG00000147996_65677128_65677225	200	297	2.13529	17.0928	15.2474	-1537.73	-971.591	0	0	0.52529	3.34231e-27	1.43118e-22
5543	ENSG00000070190	chr4	+	DAPP1	ENSG00000070190_99853218_99853348	133	263	0.187539	41.2	59.8308	-400.93	-308.848	6.30923e-07	0.0270161	10.2774	2.24656e-79	9.61978e-75
5586	ENSG00000196873	chr9	+	CBWD3	ENSG00000196873_68260857_68260996	87	226	1.73237	52.3237	63.2086	-955.351	-599.749	3.89688e-14	1.66865e-09	0.88045	0.0473008	1
5599	ENSG00000196873	chr9	+	CBWD3	ENSG00000196873_68269600_68269722	44	166	2.41496	8.88525	25.2295	-515.351	-272.001	1.88841e-11	8.08618e-07	1.44646	1.8277e-05	0.782621
5610	ENSG00000196873	chr9	+	CBWD3	ENSG00000196873_68243183_68243280	200	297	1.26872	28.3093	15.0309	-1799.15	-1355.03	3.33067e-16	1.42619e-11	0.521927	2.7156e-52	1.16282e-47
5626	ENSG00000114988	chr2	-	LMAN2L	ENSG00000114988_96737137_96737217	117	197	1.41028	14.8875	15.1625	-713.374	-491.799	4.57822e-11	1.96039e-06	0.877312	0.0358489	1
5637	ENSG00000075651	chr3	-	PLD1	ENSG00000075651_171686685_171686798	128	241	2.875	7.06195	43.4513	-1402.09	-849.054	0	0	2.96966	5.24306e-89	2.24508e-84
5639	ENSG00000257218	chr12	+	GATC	ENSG00000257218_120454933_120455030	172	269	3.00602	14.3093	18.1031	-1099.07	-587.228	0	0	0.593044	3.16374e-102	1.35471e-97
5650	ENSG00000197008	chr7	+	ZNF138	ENSG00000197008_64815576_64815653	126	203	1.25822	92.6883	123.636	-1250.19	-1077.6	1.02523e-09	4.39003e-05	1.40685	6.30094e-14	2.69806e-09
5691	ENSG00000118705	chr20	+	RPN2	ENSG00000118705_37200447_37200494	175	222	0.387853	13.4043	6.85106	-1253.43	-566.246	0	0	1.75915	2.23918e-26	9.58818e-22
5695	ENSG00000109255	chr4	-	NMU	ENSG00000109255_55616338_55616385	59	106	1.28786	1395.68	1303.72	-737.482	-522.322	1.4437e-10	6.18193e-06	0.933803	0.0624594	1
5730	ENSG00000233184	chr1	+	RP11-421L21.3	ENSG00000233184_101080389_101080613	145	369	1.84919	7.22768	35.5357	-766.438	-570.117	1.48044e-10	6.33926e-06	3.48596	2.08511e-75	8.92846e-71
5732	ENSG00000138756	chr4	+	BMP2K	ENSG00000138756_78860036_78860079	103	146	0.64542	75.8605	69.093	-893.254	-572.515	2.88325e-13	1.23461e-08	1.7997	2.24356e-42	9.60692e-38
5738	ENSG00000196998	chrX	-	WDR45	ENSG00000196998_49077643_49077747	108	212	1.50669	16.9135	28.3462	-786.536	-679.423	1.76513e-07	0.0075583	1.34801	2.19659e-10	9.40581e-06
5770	ENSG00000196998	chrX	-	WDR45	ENSG00000196998_49075136_49075281	470	615	0.636292	14.5586	23.0966	-1301.73	-1101.32	7.85483e-11	3.36344e-06	2.92461	1.67332e-32	7.16515e-28
5771	ENSG00000077232	chr2	+	DNAJC10	ENSG00000077232_182732499_182732542	77	120	0.769773	188.116	186.93	-961.916	-737.132	6.03517e-11	2.58426e-06	1.73679	5.11968e-20	2.19225e-15
5796	ENSG00000205629	chr16	+	LCMT1	ENSG00000205629_25170714_25170805	101	192	0.595358	40.4066	18.4505	-886.698	-747.417	1.31721e-08	0.000564031	0.974484	0.577099	1
5798	ENSG00000076043	chr11	+	REXO2	ENSG00000076043_114444541_114444652	77	188	0.68147	533.117	360.919	-1420.22	-1289.09	2.41773e-08	0.00103527	1.23238	4.26924e-06	0.182809
5801	ENSG00000076043	chr11	+	REXO2	ENSG00000076043_114444586_114444652	77	143	0.574654	527.121	300.924	-1352.96	-672.056	0	0	1.23238	4.26924e-06	0.182809
5808	ENSG00000150477	chr18	+	KIAA1328	ENSG00000150477_37084125_37084232	655	762	1.40666	20.4953	19	-2138.02	-1955.99	2.17633e-10	9.31904e-06	0.793043	2.14511e-08	0.000918536
5818	ENSG00000137955	chr1	+	RABGGTB	ENSG00000137955_75786700_75786797	46	143	0.426454	584.381	150.804	-1073.3	-625.041	6.66134e-16	2.85238e-11	0.567695	3.9969e-05	1
5826	ENSG00000005020	chr7	-	SKAP2	ENSG00000005020_26847996_26848068	107	179	4.17756	3.77778	20.4861	-635.169	-314.649	3.3662e-13	1.44141e-08	1.64696	6.25016e-08	0.00267632
5852	ENSG00000257390	chr12	-	RP11-762I7.5	ENSG00000257390_55815887_55815939	39	91	1.58736	14.9615	8.57692	-666.913	-442.157	2.09288e-11	8.96172e-07	0.455559	2.87537e-08	0.00123123
5881	ENSG00000148334	chr9	-	PTGES2	ENSG00000148334_128124779_128124871	58	150	2.10982	10.2826	11.8804	-1342.74	-754.658	0	0	0.693005	1.42673e-08	0.000610927
5898	ENSG00000114331	chr3	-	ACAP2	ENSG00000114331_195357691_195357784	58	151	1.81126	7.35484	19.2366	-693.193	-493.814	2.94739e-10	1.26207e-05	1.77894	1.66335e-14	7.12245e-10
5907	ENSG00000114331	chr3	-	ACAP2	ENSG00000114331_195295196_195295300	92	196	0.429619	10.8269	6.79808	-892.012	-806.749	1.04521e-06	0.0447559	1.72528	1.12542e-33	4.81905e-29
5915	ENSG00000102595	chr13	-	UGGT2	ENSG00000102595_95887273_95887393	189	309	1.79091	4.63333	12.2583	-894.643	-677.623	4.85898e-11	2.08062e-06	1.94866	3.7631e-88	1.61136e-83
5918	ENSG00000108854	chr17	-	SMURF2	ENSG00000108854_64593991_64594104	133	246	2.85574	16.2389	34.9027	-958.674	-681.377	1.56763e-12	6.71261e-08	1.02956	0.141448	1
5940	ENSG00000164306	chr4	+	PRIMPOL	ENSG00000164306_184661774_184661903	97	226	1.49294	34.0853	87.5039	-1225.73	-1046.36	5.88299e-10	2.5191e-05	2.24846	1.81028e-53	7.75162e-49
5943	ENSG00000220804	chr2	+	AC093642.5	ENSG00000220804_242116183_242116232	102	151	1.32488	90.898	114.163	-978.205	-724.618	9.39882e-12	4.02457e-07	1.21666	0.000232947	1
5950	ENSG00000124222	chr20	+	STX16	ENSG00000124222_58669291_58669453	140	302	1.34628	76.3765	91.9753	-1568.75	-1230.59	5.51781e-14	2.36273e-09	1.03881	0.0610325	1
5956	ENSG00000124222	chr20	+	STX16	ENSG00000124222_58659623_58659634	14	25	2.12003	28.4545	56.3636	-599.353	-272.173	4.80505e-13	2.05752e-08	1.19895	1.35139e-05	0.578664
5958	ENSG00000124222	chr20	+	STX16	ENSG00000124222_58669302_58669453	140	291	1.33173	79.6556	94.8874	-1531.28	-1284.12	7.98073e-12	3.41735e-07	1.03881	0.0610325	1
5964	ENSG00000124222	chr20	+	STX16	ENSG00000124222_58671154_58671297	91	234	0.769345	123.028	66.5175	-1251.43	-1117.16	1.80354e-08	0.000772274	0.894918	0.13591	1
5966	ENSG00000124222	chr20	+	STX16	ENSG00000124222_58671164_58671297	91	224	0.743719	123.429	64.5113	-1211.27	-1104	1.66446e-07	0.00712722	0.894918	0.13591	1
5968	ENSG00000124222	chr20	+	STX16	ENSG00000124222_58667201_58667318	14	131	0.616911	35.5726	20.5043	-932.667	-663.489	4.0371e-12	1.72869e-07	1.19895	1.35139e-05	0.578664
5983	ENSG00000060971	chr3	-	ACAA1	ENSG00000060971_38129290_38129388	80	178	0.70806	71.2143	37.5102	-523.251	-394.585	3.76687e-08	0.00161298	0.640975	0.494197	1
5988	ENSG00000060971	chr3	-	ACAA1	ENSG00000060971_38131596_38131638	98	140	0.401323	30.1905	6.14286	-493.698	-379.197	1.17107e-07	0.00501453	0.62529	1.21082e-05	0.518475
5992	ENSG00000060971	chr3	-	ACAA1	ENSG00000060971_38126162_38126341	55	234	1.36362	35.0894	27.1006	-1231.27	-1137.47	4.36643e-07	0.0186971	0.666315	1.32683e-22	5.68149e-18
5995	ENSG00000109118	chr17	-	PHF12	ENSG00000109118_28926782_28926873	393	484	1.78438	8.18681	10.1209	-1377.69	-513.341	0	0	0.849083	0.00660921	1
6000	ENSG00000109118	chr17	-	PHF12	ENSG00000109118_28923909_28924302	120	513	1.20859	90.3079	65.7201	-1637.76	-1478.77	1.67588e-09	7.17614e-05	0.748554	0.000338864	1
6001	ENSG00000109118	chr17	-	PHF12	ENSG00000109118_28919143_28919275	164	296	1.28501	50.6818	51.5227	-1249.28	-1146.53	1.97092e-07	0.00843948	0.939548	0.981338	1
6006	ENSG00000205250	chr16	+	E2F4	ENSG00000205250_67193422_67193515	109	202	1.2704	56.9785	59.871	-908.134	-419.081	1.11022e-16	4.75397e-12	0.988651	0.576748	1
6008	ENSG00000161813	chr12	+	LARP4	ENSG00000161813_50461135_50461347	103	315	0.691638	286.406	191.618	-1476.95	-977.174	0	0	1.20813	0.139777	1
6013	ENSG00000134444	chr18	+	KIAA1468	ENSG00000134444_62279774_62279856	99	181	1.50673	9.7561	16.2439	-623.941	-207.47	2.44249e-15	1.04587e-10	1.14131	0.000198875	1
6014	ENSG00000134444	chr18	+	KIAA1468	ENSG00000134444_62280360_62280442	82	164	0.441127	15.3415	8.67073	-489.768	-161.371	1.93845e-13	8.30044e-09	1.74056	8.47742e-21	3.63003e-16
6015	ENSG00000134444	chr18	+	KIAA1468	ENSG00000134444_62269411_62269512	79	180	2.30269	7.0495	16.6634	-547.529	-446.339	2.9484e-07	0.012625	1.21153	1.13943e-05	0.487904
6020	ENSG00000164933	chr8	-	SLC25A32	ENSG00000164933_103403164_103403324	113	273	2.45813	228.244	265.637	-2030.82	-1228.38	0	0	0.84679	5.21593e-15	2.23346e-10
6057	ENSG00000001631	chr7	-	KRIT1	ENSG00000001631_92244002_92244149	103	250	1.26503	60.3673	102.408	-1730.48	-1426.01	2.25153e-13	9.64106e-09	1.58751	2.15303e-43	9.21929e-39
6084	ENSG00000122643	chr7	-	NT5C3A	ENSG00000122643_33035934_33035988	98	152	2.52867	235.722	505.704	-895.394	-407.127	1.11022e-16	4.75397e-12	0.958323	0.443789	1
6086	ENSG00000122643	chr7	-	NT5C3A	ENSG00000122643_33029629_33029714	98	183	0.644066	11.4706	9.35294	-697.859	-82.1939	0	0	2.00189	6.43581e-31	2.75582e-26
6090	ENSG00000122643	chr7	-	NT5C3A	ENSG00000122643_33029629_33029709	98	178	0.650206	11.875	9.775	-884.708	-427.597	5.55112e-16	2.37699e-11	2.00189	6.43581e-31	2.75582e-26
6102	ENSG00000124228	chr20	+	DDX27	ENSG00000124228_49231023_49231115	150	242	1.67	9.41304	10.8587	-1119.66	-902.917	5.6615e-11	2.42426e-06	0.894161	0.029156	1
6108	ENSG00000150867	chr10	-	PIP4K2A	ENSG00000150867_22569013_22569054	38	79	2.9301	12.6341	31.8049	-929.207	-369.72	0	0	1.13359	0.0361832	1
6112	ENSG00000086758	chrX	-	HUWE1	ENSG00000086758_53680559_53680694	137	272	5.61037	8.52593	24.0148	-1333.91	-880.821	1.11022e-16	4.75397e-12	0.585966	3.7311e-07	0.0159766
6145	ENSG00000170632	chr7	+	ARMC10	ENSG00000170632_103075777_103075881	530	634	0.720795	58.5	27.5769	-1880.8	-1520.73	7.66054e-15	3.28024e-10	0.720584	0.01318	1
6158	ENSG00000214176	chr17	-	PLEKHM1P1	ENSG00000214176_64824625_64824872	139	386	0.756321	57.166	72.5142	-1475.24	-1362.78	7.73634e-08	0.0033127	2.51848	1.1008e-35	4.71362e-31
6159	ENSG00000214176	chr17	-	PLEKHM1P1	ENSG00000214176_64814863_64815245	270	652	1.4462	5.0733	10.0524	-1335.9	-534.116	0	0	1.72796	9.75359e-77	4.17649e-72
6162	ENSG00000111907	chr6	+	TPD52L1	ENSG00000111907_125257098_125257158	38	98	1.8025	36.9167	65.7333	-1361.94	-1142.29	2.12476e-11	9.0982e-07	1.35441	1.23103e-07	0.00527129
6181	ENSG00000115694	chr2	-	STK25	ENSG00000115694_241498235_241498349	71	185	1.28338	190.36	98.8684	-1192.68	-1025.02	1.48108e-09	6.34197e-05	0.598685	1.10435e-09	4.72882e-05
6182	ENSG00000115694	chr2	-	STK25	ENSG00000115694_241497182_241497378	136	332	0.437293	22.9745	6.9949	-1210.82	-809.536	2.55351e-15	1.09341e-10	0.837156	1.05089e-06	0.0449991
6230	ENSG00000100109	chr22	-	TFIP11	ENSG00000100109_26511119_26511195	85	161	3.26619	6.60526	16.8684	-522.01	-201.353	2.68674e-13	1.15046e-08	0.961429	0.706777	1
6232	ENSG00000100109	chr22	-	TFIP11	ENSG00000100109_26511119_26511153	85	119	4.50781	3.58824	12.6471	-362.961	57.277	3.33067e-15	1.42619e-10	0.961429	0.706777	1
6243	ENSG00000159873	chr22	+	CCDC117	ENSG00000159873_28773725_28773778	360	413	0.741696	257.962	151.547	-1856.16	-1369.1	0	0	0.91923	0.995585	1
6258	ENSG00000159140	chr21	+	SON	ENSG00000159140_33572551_33572630	116	195	1.37579	32.2911	31.8481	-1592.72	-1011.34	0	0	0.876485	0.0656185	1
6262	ENSG00000159348	chr1	-	CYB5R1	ENSG00000159348_202966528_202966600	106	178	2.12763	7.375	20.4722	-1053.31	-937.209	7.48518e-08	0.00320515	1.58271	1.25785e-27	5.38613e-23
6319	ENSG00000085224	chrX	-	ATRX	ENSG00000085224_77717131_77717243	55	167	1.31228	161.714	114.741	-594.174	-221.871	1.02141e-14	4.37366e-10	0.764805	3.26352e-14	1.39744e-09
6341	ENSG00000100372	chr22	-	SLC25A17	ENSG00000100372_40794514_40794580	151	217	1.21272	125.273	155.773	-706.628	174.13	0	0	1.46099	1.93021e-06	0.0826516
6364	ENSG00000100372	chr22	-	SLC25A17	ENSG00000100372_40776190_40776308	82	200	1.63579	14.4661	22.6441	-986.815	-715.922	2.79632e-12	1.19738e-07	1.24828	9.4236e-07	0.0403519
6385	ENSG00000141198	chr17	+	TOM1L1	ENSG00000141198_54914639_54914743	125	229	0.704811	90.9423	78.8558	-1217.24	-1128.65	8.11437e-07	0.0347457	1.5537	2.7743e-19	1.18795e-14
6386	ENSG00000141198	chr17	+	TOM1L1	ENSG00000141198_54903708_54903792	70	154	0.771392	25.1429	29.5119	-904.632	-799.029	1.9251e-07	0.00824328	1.48528	3.37871e-16	1.44677e-11
6408	ENSG00000155508	chr5	+	CNOT8	ENSG00000155508_154863207_154863395	129	317	0.43368	245.415	176.436	-2033.57	-1578.29	2.22045e-16	9.50795e-12	1.72696	1.03485e-27	4.43122e-23
6410	ENSG00000155508	chr5	+	CNOT8	ENSG00000155508_154867692_154867792	193	293	0.57578	27.55	29.54	-1883.51	-1447.03	4.44089e-16	1.90159e-11	2.36595	2.8714e-114	1.22953e-109
6424	ENSG00000162961	chr2	-	DPY30	ENSG00000162961_32023677_32023808	52	183	1.65402	8.12214	10.8702	-770.668	-376.564	4.77396e-15	2.04421e-10	1.48255	0.775391	1
6440	ENSG00000198863	chr17	+	RUNDC1	ENSG00000198863_42989341_42989539	158	356	0.703173	82.5808	21.3283	-1303.72	-1127.25	5.75408e-10	2.4639e-05	0.396742	2.32666e-19	9.96276e-15
6455	ENSG00000087206	chr5	-	UIMC1	ENSG00000087206_176968555_176969291	61	797	1.35138	71.8492	75.8492	-3243.52	-3139.96	1.10353e-07	0.0047253	1.03186	0.526862	1
6456	ENSG00000087206	chr5	-	UIMC1	ENSG00000087206_176969053_176969291	61	299	1.60173	41.5756	52.021	-1420.44	-1234.44	3.47884e-10	1.48964e-05	1.03186	0.526862	1
6464	ENSG00000141376	chr17	+	BCAS3	ENSG00000141376_61380506_61380571	167	232	0.203282	11.9538	3.96923	-1033.75	-828.33	3.91586e-11	1.67677e-06	2.51604	9.97285e-111	4.27038e-106
6480	ENSG00000141376	chr17	+	BCAS3	ENSG00000141376_60688020_60688195	54	229	0.405219	9.95429	10.6686	-667.171	-501.513	1.64518e-09	7.04467e-05	3.47787	7.41322e-20	3.17434e-15
6491	ENSG00000141376	chr17	+	BCAS3	ENSG00000141376_60688932_60689046	175	289	1.90988	7.08772	21.3596	-750.271	-514.468	1.65048e-11	7.06735e-07	1.93087	9.78923e-15	4.19175e-10
6503	ENSG00000161013	chr5	-	MGAT4B	ENSG00000161013_179799203_179799250	193	240	1.20974	270.66	312.34	-1119.16	-1011.07	1.38636e-07	0.00593639	1.19989	1.79517e-05	0.768693
6504	ENSG00000036054	chr3	+	TBC1D23	ENSG00000036054_100311833_100311877	139	183	1.48442	318.886	385.455	-1141.91	-796.349	6.39488e-14	2.73829e-09	0.867433	0.636539	1
6507	ENSG00000168615	chr8	+	ADAM9	ENSG00000168615_39082641_39082721	183	263	1.98186	79.8125	191.938	-1458.52	-1342.58	6.47227e-08	0.00277143	1.52703	1.43529e-54	6.1459e-50
6510	ENSG00000182670	chr21	+	TTC3	ENSG00000182670_37158131_37158203	251	323	1.81944	41.9583	43.0833	-1610.8	-838.553	0	0	0.664938	4.97436e-27	2.13002e-22
6518	ENSG00000182670	chr21	+	TTC3	ENSG00000182670_37157161_37157214	251	304	1.42536	93.283	75.0377	-1600.48	-1062.52	0	0	0.664938	4.97436e-27	2.13002e-22
6570	ENSG00000134905	chr13	-	CARS2	ENSG00000134905_110644065_110644182	206	323	2.29334	12.3846	9.82051	-1229.5	-856.587	8.99281e-15	3.85072e-10	0.504808	1.0433e-61	4.46743e-57
6581	ENSG00000094841	chrX	+	UPRT	ENSG00000094841_75294563_75294620	42	99	2.30878	17.9825	27.3684	-526.468	-295.058	5.35891e-11	2.29469e-06	0.826365	2.49689e-07	0.0106917
6597	ENSG00000088992	chr12	-	TESC	ENSG00000088992_117056806_117056886	139	219	1.25788	158.375	108.775	-1032.21	-842.851	3.88229e-10	1.6624e-05	0.705792	1.0719e-16	4.58989e-12
6621	ENSG00000135108	chr12	-	FBXO21	ENSG00000135108_117166898_117167077	132	311	0.744328	78.2346	67.257	-1481.27	-1381.48	2.44307e-07	0.0104612	1.53439	2.22424e-41	9.52418e-37
6636	ENSG00000006837	chr5	-	CDKL3	ENSG00000006837_134308574_134308727	328	481	0.573059	10.2353	9.86928	-763.763	-467.049	3.07643e-13	1.31733e-08	2.1248	5.72906e-21	2.45318e-16
6648	ENSG00000166734	chr15	+	CASC4	ENSG00000166734_44331988_44332078	102	192	0.765291	439.178	278.978	-1669.48	-1575.74	5.13033e-07	0.0219681	1.07481	0.18319	1
6658	ENSG00000123130	chrX	-	ACOT9	ENSG00000123130_23722670_23722753	103	186	1.28024	380.506	334.542	-765.053	-643.036	6.28393e-08	0.00269078	0.953465	0.122737	1
6680	ENSG00000140988	chr16	-	RPS2	ENSG00000140988_1962736_1962909	159	332	0.672303	30174.4	13085.2	-1813.77	-1614.95	1.37354e-10	5.88149e-06	0.750864	0.0117582	1
6693	ENSG00000178950	chr4	-	GAK	ENSG00000178950_904637_904779	125	267	0.794954	76.9014	42.3873	-1439.15	-1289.78	5.54414e-09	0.0002374	0.878932	7.84903e-05	1
6713	ENSG00000079459	chr8	+	FDFT1	ENSG00000079459_11802759_11802931	438	610	0.665347	242.948	151.86	-1775.09	-1098.26	0	0	1.2227	0.00144679	1
6714	ENSG00000079459	chr8	+	FDFT1	ENSG00000079459_11802258_11802455	438	635	6.30919	2.75635	13.2487	-1493	-668.116	0	0	0.935848	0.383727	1
6715	ENSG00000079459	chr8	+	FDFT1	ENSG00000079459_11803322_11803518	320	516	0.552908	19.8724	9.02041	-1436.35	-1184.07	3.5435e-12	1.51733e-07	1.06783	0.562844	1
6718	ENSG00000009307	chr1	-	CSDE1	ENSG00000009307_114756777_114756888	386	497	1.91209	42.3874	36.5856	-1810.73	39.2063	0	0	0.470764	3.40472e-21	1.4579e-16
6720	ENSG00000009307	chr1	-	CSDE1	ENSG00000009307_114749821_114750207	109	495	1.74693	1599.9	839.155	-1919.69	-6.42279	0	0	0.403045	5.68926e-32	2.43614e-27
6771	ENSG00000116698	chr1	+	SMG7	ENSG00000116698_183512837_183512868	147	178	1.42546	216.968	157.613	-1178.28	-1026.17	4.98497e-09	0.000213456	0.620967	1.94461e-19	8.32683e-15
6772	ENSG00000116698	chr1	+	SMG7	ENSG00000116698_183547103_183547252	371	520	1.75115	10.6846	11.4094	-2086.08	-1628.27	1.11022e-16	4.75397e-12	0.67233	2.55405e-08	0.00109365
6795	ENSG00000256269	chr11	+	HMBS	ENSG00000256269_119089100_119089131	72	103	1.23065	211.613	234.968	-631.48	-493.904	2.59273e-08	0.00111021	1.17547	1.64064e-06	0.0702523
6796	ENSG00000008294	chr17	-	SPAG9	ENSG00000008294_51031681_51031722	207	248	1.44819	27.122	47.4146	-1549.23	-1079.44	1.11022e-16	4.75397e-12	1.57122	2.05298e-31	8.79085e-27
6807	ENSG00000008294	chr17	-	SPAG9	ENSG00000008294_50975863_50975901	176	214	1.69178	23.9211	48.6842	-1070	-769.902	5.03375e-13	2.15545e-08	1.53084	7.89342e-38	3.37996e-33
6811	ENSG00000076382	chr17	-	SPAG5	ENSG00000076382_28584652_28584745	147	240	1.2199	333.323	433.237	-1577.04	-1342.86	1.88217e-11	8.05946e-07	1.30185	1.14016e-07	0.00488218
6820	ENSG00000167522	chr16	-	ANKRD11	ENSG00000167522_89313317_89313589	138	410	1.57668	40.9265	58.0846	-2162.46	-1860.79	2.41807e-13	1.03542e-08	1.09669	0.0016578	1
6824	ENSG00000167522	chr16	-	ANKRD11	ENSG00000167522_89291681_89291777	170	266	2.66377	146.292	340.01	-2073.62	-857.64	0	0	1.05289	0.0140863	1
6827	ENSG00000167522	chr16	-	ANKRD11	ENSG00000167522_89431256_89431326	84	154	1.35697	33.9429	45.3143	-584.203	76.2516	0	0	1.10857	0.0168894	1
6830	ENSG00000170759	chr10	-	KIF5B	ENSG00000170759_32018316_32018387	104	175	0.799373	614.465	382.789	-978.043	-884.927	6.97393e-07	0.0298624	0.930641	0.881205	1
6833	ENSG00000141101	chr16	-	NOB1	ENSG00000141101_69752241_69752371	71	201	1.51035	328.377	166.777	-1301.16	-1143.78	3.04848e-09	0.000130536	0.423508	1.65787e-37	7.09901e-33
6866	ENSG00000157593	chr6	-	SLC35B2	ENSG00000157593_44256685_44256878	154	347	1.44222	65.6995	86.4197	-1566.02	-989.061	0	0	0.887604	0.0821699	1
6885	ENSG00000113240	chr5	-	CLK4	ENSG00000113240_178619838_178620673	222	1057	2.65661	15.8934	17.0994	-1806.63	-1171.46	0	0	0.477496	1.9878e-22	8.51174e-18
6893	ENSG00000113240	chr5	-	CLK4	ENSG00000113240_178605825_178605865	79	119	0.779571	20.775	20.625	-964.057	-706.412	9.53559e-12	4.08314e-07	1.58473	1.56429e-11	6.6983e-07
6918	ENSG00000100941	chr14	+	PNN	ENSG00000100941_39177593_39177687	72	166	0.628727	683.596	161.936	-1086.26	-966.517	7.06988e-08	0.00302732	0.35895	4.95036e-11	2.11974e-06
6933	ENSG00000241945	chr21	+	PWP2	ENSG00000241945_44114179_44114278	94	193	0.636086	58.4141	16.9798	-1030.18	-855.41	8.89084e-10	3.80706e-05	0.544922	3.82189e-27	1.63653e-22
6934	ENSG00000196236	chr22	+	XPNPEP3	ENSG00000196236_40870048_40870139	116	207	1.53356	12.8132	17.8901	-1986.25	-1838.58	3.7566e-09	0.000160858	1.05496	5.48268e-10	2.34768e-05
6972	ENSG00000204536	chr6	-	CCHCR1	ENSG00000204536_31154496_31154799	163	466	0.492301	96.5248	32.3102	-1767.87	-1592.32	5.21547e-10	2.23326e-05	0.834696	4.84247e-06	0.207355
6977	ENSG00000151576	chr3	+	QTRTD1	ENSG00000151576_114067987_114068063	55	131	0.701762	33.9605	17.3421	-1065.34	-898.747	1.54075e-09	6.59748e-05	1.02091	0.120822	1
6989	ENSG00000131263	chrX	-	RLIM	ENSG00000131263_74612582_74612643	191	252	1.28156	166.295	116.492	-1710.96	-1413.73	3.97571e-13	1.7024e-08	0.634952	1.13119e-09	4.84376e-05
6990	ENSG00000206149	chr15	+	HERC2P9	ENSG00000206149_28655495_28655691	147	343	1.86998	9.91837	10.8163	-998.095	-852.026	4.48073e-09	0.000191865	0.774808	2.74801e-05	1
6991	ENSG00000206149	chr15	+	HERC2P9	ENSG00000206149_28673672_28673781	125	234	1.25151	10.1376	9.30275	-1329.34	-928.246	2.77556e-15	1.18849e-10	0.902603	0.0462185	1
6994	ENSG00000178188	chr16	+	SH2B1	ENSG00000178188_28873170_28873269	171	270	1.33644	66.6768	61.8889	-2012.05	-1713.35	1.44218e-13	6.17541e-09	0.896176	4.00969e-06	0.171695
6998	ENSG00000145868	chr5	+	FBXO38	ENSG00000145868_148427213_148427722	179	688	0.756171	40.8134	34.1631	-1990.89	-1692.14	1.90958e-13	8.17684e-09	1.33676	8.16665e-21	3.49696e-16
7000	ENSG00000145868	chr5	+	FBXO38	ENSG00000145868_148397619_148397676	190	247	1.8386	14.3684	18.1754	-1278.36	-929.861	3.44169e-14	1.47373e-09	0.963791	1.96041e-06	0.0839447
7004	ENSG00000145868	chr5	+	FBXO38	ENSG00000145868_148427213_148427947	179	913	0.630093	43.1362	30.0872	-2567.95	-2229.23	1.68754e-14	7.22604e-10	1.33676	8.16665e-21	3.49696e-16
7040	ENSG00000213614	chr15	-	HEXA	ENSG00000213614_72347686_72347758	90	162	1.28091	131.097	226.431	-865.353	-733.99	2.75571e-08	0.00118	1.77491	2.80253e-29	1.20004e-24
7074	ENSG00000132024	chr19	+	CC2D1A	ENSG00000132024_13919818_13919951	72	205	1.63101	50.8797	44.9098	-922.483	-771.621	5.13452e-09	0.00021986	0.692515	4.50599e-20	1.92946e-15
7088	ENSG00000067365	chr16	+	METTL22	ENSG00000067365_8635039_8635079	380	420	1.7823	5.075	13.675	-1906.82	-1060.2	0	0	1.44593	6.35074e-23	2.71939e-18
7107	ENSG00000112078	chr6	+	KCTD20	ENSG00000112078_36474789_36475062	205	478	1.28928	295.183	320.696	-2724.76	-2579.82	4.83828e-09	0.000207175	1.13585	0.0162618	1
7129	ENSG00000059377	chr7	+	TBXAS1	ENSG00000059377_139911225_139911321	52	148	0.561806	19.5521	5.45833	-121.316	-16.4157	2.26599e-07	0.00970295	1.80308	3.14408e-12	1.3463e-07
7158	ENSG00000000457	chr1	-	SCYL3	ENSG00000000457_169855796_169855957	694	855	3.48738	31.3043	81.559	-2432.68	-2037.45	9.99201e-16	4.27858e-11	0.942084	0.00621584	1
7168	ENSG00000185379	chr17	-	RAD51D	ENSG00000185379_35118501_35118619	178	296	1.80112	10.178	10.0678	-411.449	-259.018	4.112e-09	0.000176076	0.858793	1.1804e-17	5.05449e-13
7193	ENSG00000185379	chr17	-	RAD51D	ENSG00000185379_35106128_35106249	90	211	1.22037	10.595	13.9752	-409.592	-184.23	3.75203e-11	1.60662e-06	1.35237	1.7194e-12	7.36248e-08
7214	ENSG00000158019	chr2	+	BRE	ENSG00000158019_28310082_28310153	153	224	1.53548	13.5352	24.6901	-1414.53	-1109.41	1.60205e-13	6.85999e-09	1.44128	5.46428e-10	2.33981e-05
7221	ENSG00000122257	chr16	+	RBBP6	ENSG00000122257_24567792_24567893	362	463	2.40976	53.7921	54.9307	-8920.26	-8071.94	0	0	0.502965	1.63751e-156	7.01183e-152
7265	ENSG00000197746	chr10	-	PSAP	ENSG00000197746_71823888_71823896	131	139	0.726979	39.875	44.125	-703.632	-531.846	1.87201e-09	8.01594e-05	1.78751	1.27265e-30	5.4495e-26
7283	ENSG00000156675	chr8	-	RAB11FIP1	ENSG00000156675_37871278_37873179	108	2009	1.27521	106.35	154.306	-11300.6	-11082.5	7.77811e-12	3.33059e-07	1.34551	1.99968e-30	8.56263e-26
7311	ENSG00000131504	chr5	-	DIAPH1	ENSG00000131504_141588224_141588250	155	181	0.718787	866.038	314.385	-1171.49	-667.234	0	0	0.537205	1.10946e-09	4.7507e-05
7315	ENSG00000213047	chr1	-	DENND1B	ENSG00000213047_197647055_197647114	53	112	1.62594	11.0169	30.4068	-624.886	-444.763	1.09094e-09	4.67141e-05	2.18949	4.22648e-33	1.80978e-28
7344	ENSG00000140543	chr15	-	DET1	ENSG00000140543_88527599_88527786	191	378	1.3227	105.695	298.23	-2717.24	-2395.97	3.475e-14	1.48799e-09	2.76247	3.78882e-44	1.62237e-39
7350	ENSG00000137807	chr15	+	KIF23	ENSG00000137807_69425282_69425323	170	211	1.55441	32.3902	59.8537	-1337.62	-862.076	1.11022e-16	4.75397e-12	1.31993	1.38337e-09	5.92359e-05
7355	ENSG00000137807	chr15	+	KIF23	ENSG00000137807_69444790_69445041	311	562	0.640407	189.024	75.1673	-2160.67	-1594.96	0	0	0.757219	9.68262e-13	4.1461e-08
7364	ENSG00000137807	chr15	+	KIF23	ENSG00000137807_69440768_69441079	179	490	1.63888	94.0643	63.7717	-2383.19	-1856.3	0	0	0.523848	6.08246e-104	2.60451e-99
7383	ENSG00000163660	chr3	-	CCNL1	ENSG00000163660_157151917_157151930	99	112	0.556831	51.1538	27.5385	-601.109	-402.384	3.63712e-10	1.55741e-05	1.22323	4.19593e-06	0.17967
7388	ENSG00000139197	chr12	+	PEX5	ENSG00000139197_7199011_7199113	131	233	0.631986	65.2549	42.0686	-1145.41	-940.087	1.22929e-10	5.26382e-06	1.33031	1.79243e-10	7.6752e-06
7416	ENSG00000126432	chr11	+	PRDX5	ENSG00000126432_64319734_64319868	204	338	2.3666	189.291	161.097	-1405.35	-790.074	0	0	0.458165	7.51782e-40	3.21913e-35
7417	ENSG00000126432	chr11	+	PRDX5	ENSG00000126432_64320661_64320792	134	265	1.30588	102.511	107.924	-1070.38	-744.06	1.42775e-13	6.11361e-09	0.768631	0.772937	1
7452	ENSG00000224699	chr1	+	LAMTOR5-AS1	ENSG00000224699_110413321_110413410	120	209	0.764902	7.92135	15.9888	-505.454	-303.137	1.67859e-10	7.18771e-06	4.10853	4.7204e-128	2.02127e-123
7476	ENSG00000101181	chr20	+	MTG2	ENSG00000101181_62197852_62197967	147	262	0.734084	91.4174	60.2609	-1490.43	-1391.31	2.47308e-07	0.0105897	1.1194	0.0216528	1
7485	ENSG00000100031	chr22	+	GGT1	ENSG00000100031_24614776_24614906	170	300	0.670408	31.9538	41.9846	-674.483	-521.301	3.6374e-09	0.000155753	2.46202	4.67636e-72	2.00242e-67
7488	ENSG00000100031	chr22	+	GGT1	ENSG00000100031_24609962_24610033	69	140	1.25708	18.3944	41.1268	-636.913	-546.732	7.46971e-07	0.0319853	3.05089	1.71351e-113	7.33723e-109
7498	ENSG00000124614	chr6	-	RPS10	ENSG00000124614_34417798_34417897	93	192	2.06605	36.6061	23.6768	-561.997	-229.551	1.39999e-13	5.99476e-09	0.428195	5.52216e-32	2.36459e-27
7523	ENSG00000139132	chr12	+	FGD4	ENSG00000139132_32576266_32576449	152	335	0.491715	33.4426	26.4973	-1906.12	-1780.49	1.71287e-08	0.000733449	2.5101	8.05743e-115	3.45019e-110
7569	ENSG00000072778	chr17	+	ACADVL	ENSG00000072778_7220924_7221058	64	198	0.770377	76.3433	74.5746	-1226.18	-1115.69	1.1583e-07	0.00495984	1.51269	1.26281e-24	5.40733e-20
7574	ENSG00000141698	chr17	-	NT5C3B	ENSG00000141698_41835588_41835682	69	163	2.23017	10.7872	9.80851	-641.212	-410.583	3.27551e-11	1.40257e-06	0.497797	1.28857e-25	5.51764e-21
7577	ENSG00000141698	chr17	-	NT5C3B	ENSG00000141698_41832608_41832703	85	180	1.8136	10.7368	6.87368	-673.046	-240.656	1.55431e-15	6.65556e-11	0.450129	5.37931e-60	2.30342e-55
7604	ENSG00000170633	chr12	+	RNF34	ENSG00000170633_121404849_121405113	65	329	1.35057	26.3712	28.1212	-1576.58	-1235.7	3.13083e-14	1.34062e-09	1.09151	0.924753	1
7607	ENSG00000164733	chr8	-	CTSB	ENSG00000164733_11864376_11864463	150	237	1.4947	15.3793	26.4368	-1478.84	-1253.25	3.21393e-11	1.3762e-06	1.43125	6.50331e-19	2.78472e-14
7635	ENSG00000143514	chr1	-	TP53BP2	ENSG00000143514_223818206_223818337	113	244	2.66422	16.7328	23.5496	-1285.56	-740.332	0	0	0.655856	4.46888e-12	1.91357e-07
7649	ENSG00000022840	chr12	+	RNF10	ENSG00000022840_120574468_120574537	100	169	1.51114	54.7681	104.594	-919.543	-374.206	0	0	1.5996	5.22583e-21	2.2377e-16
7692	ENSG00000142856	chr1	-	ITGB3BP	ENSG00000142856_63447565_63447614	50	99	1.31879	23.4286	35.2245	-592.439	-457.31	3.16786e-08	0.00135648	1.43945	4.19189e-57	1.79497e-52
7716	ENSG00000166024	chr10	+	R3HCC1L	ENSG00000166024_98208101_98209899	110	1908	1.33863	54.8977	85.3181	-6183.14	-5943.25	2.42406e-12	1.03798e-07	1.47119	2.01227e-24	8.61652e-20
7753	ENSG00000241553	chr3	+	ARPC4	ENSG00000241553_9803536_9803707	95	266	0.772521	43.0585	30.7368	-1847.28	-1570.7	1.27409e-12	5.45566e-08	1.16035	2.51508e-05	1
7770	ENSG00000173575	chr15	+	CHD2	ENSG00000173575_92998149_92998261	150	262	1.63636	15.875	13.375	-988.733	-642.052	3.70814e-14	1.58783e-09	0.62871	6.44545e-14	2.75994e-09
7787	ENSG00000077097	chr3	-	TOP2B	ENSG00000077097_25618418_25618509	155	246	0.694822	1513.82	421.088	-2052.77	-1825.87	2.30665e-11	9.8771e-07	0.510413	1.57974e-86	6.76446e-82
7810	ENSG00000117640	chr1	+	MTFR1L	ENSG00000117640_25823240_25823439	109	308	1.42335	6.94975	10.9095	-803.593	-656.678	5.48482e-09	0.00023486	1.38762	7.84621e-16	3.35975e-11
7819	ENSG00000111206	chr12	-	FOXM1	ENSG00000111206_2865355_2865399	69	113	1.93625	77.7045	61.1136	-862.028	-476.742	1.14353e-14	4.89659e-10	0.488909	3.76489e-104	1.61212e-99
7822	ENSG00000111206	chr12	-	FOXM1	ENSG00000111206_2861299_2861412	1980	2093	1.59756	23.4336	21.8407	-6262.44	-6179.04	4.52713e-07	0.0193852	0.871536	2.02812e-56	8.68442e-52
7839	ENSG00000163808	chr3	+	KIF15	ENSG00000163808_44826996_44827193	85	282	0.647161	12.3046	5.03046	-848.199	-459.389	5.44009e-15	2.32945e-10	0.790036	1.91113e-05	0.818346
7868	ENSG00000117360	chr1	+	PRPF3	ENSG00000117360_150327557_150327652	130	225	1.35301	41.0316	24.0947	-1609.03	-1103.56	0	0	0.566572	1.51134e-38	6.47157e-34
7887	ENSG00000119487	chr9	-	MAPKAP1	ENSG00000119487_125506310_125506417	140	247	0.490821	120.215	33.6262	-1386.42	-1263.66	4.06007e-08	0.00173852	0.785466	3.71908e-19	1.59251e-14
7899	ENSG00000148187	chr9	+	MRRF	ENSG00000148187_122313227_122313386	91	250	0.620379	385.73	235.767	-2480.59	-1934.55	0	0	1.25119	0.00151461	1
7902	ENSG00000154814	chr3	+	OXNAD1	ENSG00000154814_16272145_16272321	63	239	1.86684	15.0739	17.767	-1022.28	-751.892	2.37554e-12	1.01721e-07	0.821549	1.12938e-10	4.83598e-06
7962	ENSG00000187446	chr15	+	CHP1	ENSG00000187446_41264165_41264235	127	197	0.691961	21.2714	21.3143	-1028	-541.62	1.11022e-16	4.75397e-12	1.86464	1.40508e-30	6.01655e-26
7979	ENSG00000110060	chr11	-	PUS3	ENSG00000110060_125895907_125896330	565	988	0.605622	26.253	10.8156	-2666.39	-2494.5	4.14247e-10	1.77381e-05	0.567942	0.000421937	1
7993	ENSG00000186566	chr17	-	GPATCH8	ENSG00000186566_44438671_44438715	67	111	4.21992	16.6591	46.5	-625.652	-231.797	1.22125e-14	5.22937e-10	0.827585	0.00215385	1
7999	ENSG00000186566	chr17	-	GPATCH8	ENSG00000186566_44467097_44467114	72	89	2.30875	28.3529	42.7059	-713.981	-258.254	9.99201e-16	4.27858e-11	0.816936	0.000794806	1
8013	ENSG00000151012	chr4	-	SLC7A11	ENSG00000151012_138185121_138185244	103	226	1.35949	6.11382	28.4472	-429.804	-152.706	2.22189e-12	9.51413e-08	4.53393	1.81138e-74	7.75631e-70
8076	ENSG00000137804	chr15	+	NUSAP1	ENSG00000137804_41365816_41365863	184	231	1.44993	44.0426	32.0426	-1368.48	-1064.55	3.30402e-13	1.41478e-08	0.711102	2.40729e-09	0.00010308
8088	ENSG00000141380	chr18	-	SS18	ENSG00000141380_26084052_26084175	165	288	2.0005	28.5366	40.9756	-1036.44	-652.157	6.43929e-15	2.75731e-10	0.983879	0.36622	1
8112	ENSG00000141380	chr18	-	SS18	ENSG00000141380_26080305_26080423	84	202	1.9837	33.9492	50.5424	-1141.23	-742.978	4.996e-15	2.13929e-10	0.943578	0.000463361	1
8123	ENSG00000141380	chr18	-	SS18	ENSG00000141380_26079011_26079146	84	219	1.83091	28.1111	41.4667	-708.751	19.5903	0	0	1.04838	0.868002	1
8127	ENSG00000141380	chr18	-	SS18	ENSG00000141380_26079011_26079125	84	198	2.05961	31.6491	48.9211	-1021.9	-477.053	0	0	0.943578	0.000463361	1
8136	ENSG00000141380	chr18	-	SS18	ENSG00000141380_26068494_26068557	153	216	2.38768	9.96825	18.7619	-1124.09	-852.934	2.69829e-12	1.15541e-07	0.994996	0.899798	1
8155	ENSG00000141380	chr18	-	SS18	ENSG00000141380_26035831_26035923	122	214	3.49067	48.2609	71.25	-1046.14	-514.442	0	0	0.533324	6.36558e-34	2.72574e-29
8158	ENSG00000115204	chr2	-	MPV17	ENSG00000115204_27317078_27317234	115	271	1.95459	11.2372	20.0449	-913.588	-540.371	1.17684e-14	5.03921e-10	1.05107	8.34184e-05	1
8166	ENSG00000115204	chr2	-	MPV17	ENSG00000115204_27312494_27312589	32	127	0.732174	78	55.1789	-807.967	-687.409	7.16864e-08	0.00306961	1.15823	4.02757e-11	1.7246e-06
8175	ENSG00000142188	chr21	-	TMEM50B	ENSG00000142188_33436883_33436992	317	426	1.76352	26.2569	51.1651	-876.464	-572.191	2.32703e-13	9.96433e-09	1.45421	0.00817029	1
8275	ENSG00000101084	chr20	+	C20orf24	ENSG00000101084_36609601_36609730	103	232	1.34426	270.736	232.155	-2135.21	-2043.8	3.72713e-07	0.0159596	0.699282	3.91774e-05	1
8277	ENSG00000101084	chr20	+	C20orf24	ENSG00000101084_36609601_36609758	103	260	1.34659	222.847	191.42	-1826.19	-1605.82	1.92264e-11	8.23274e-07	0.699282	3.91774e-05	1
8291	ENSG00000118004	chr2	+	COLEC11	ENSG00000118004_3613311_3613382	155	226	0.499931	31.662	12.4789	-906.364	-716.355	3.60498e-10	1.54365e-05	1.16307	0.932866	1
8294	ENSG00000118004	chr2	+	COLEC11	ENSG00000118004_3637533_3637604	155	226	1.46744	26.1268	28.9155	-861.925	-647.48	8.11348e-11	3.47419e-06	1.01612	0.337783	1
8321	ENSG00000114126	chr3	-	TFDP2	ENSG00000114126_142000252_142000354	121	223	2.06709	9.60784	14.7647	-1222.43	-845.998	1.09912e-14	4.70644e-10	0.968827	0.00418255	1
8469	ENSG00000089157	chr12	-	RPLP0	ENSG00000089157_120198554_120198770	140	356	1.23364	2320.09	2855.3	-1904.07	-1567.46	4.34097e-14	1.8588e-09	1.21438	2.28128e-07	0.00976842
8471	ENSG00000089157	chr12	-	RPLP0	ENSG00000089157_120198554_120198631	140	217	1.21083	2758.06	3331.56	-1752.42	-1414.06	6.07292e-14	2.60042e-09	1.21438	2.28128e-07	0.00976842
8484	ENSG00000188739	chr1	-	RBM34	ENSG00000188739_235160511_235160647	231	367	0.628201	218.015	123.037	-2076.39	-1881.27	1.43879e-10	6.16091e-06	0.873438	0.0658299	1
8493	ENSG00000122335	chr6	-	SERAC1	ENSG00000122335_158155315_158155351	136	172	0.432235	28.8889	13.4167	-814.891	-692.287	5.23011e-08	0.00223953	1.25481	9.8404e-08	0.00421366
8496	ENSG00000122335	chr6	-	SERAC1	ENSG00000122335_158117727_158117821	97	191	1.29085	14.1702	12.0426	-738.923	-639.305	3.04487e-07	0.0130382	0.862918	2.10263e-05	0.900346
8536	ENSG00000178802	chr15	+	MPI	ENSG00000178802_74890527_74890654	47	174	0.7981	26.8819	17.0315	-754.635	-629.323	3.17912e-08	0.0013613	0.951962	0.971996	1
8542	ENSG00000178802	chr15	+	MPI	ENSG00000178802_74890556_74890654	47	145	0.779787	26.9184	16.6633	-668.059	-544.314	3.84113e-08	0.00164477	0.951962	0.971996	1
8559	ENSG00000249915	chr5	+	PDCD6	ENSG00000249915_304177_306754	61	2638	1.49712	48.7571	35.4649	-5818.59	-5738.09	5.52802e-07	0.023671	0.620205	4.01836e-21	1.72066e-16
8576	ENSG00000164038	chr4	-	SLC9B2	ENSG00000164038_103057801_103057971	142	312	3.12407	4.04118	13.2588	-1247.8	-635.961	0	0	1.26383	0.0143134	1
8634	ENSG00000160200	chr21	-	CBS	ENSG00000160200_43067778_43067960	134	316	0.436912	118.989	58.489	-1952.65	-1155.04	0	0	1.38675	7.57639e-27	3.24421e-22
8647	ENSG00000156313	chrX	-	RPGR	ENSG00000156313_38287094_38288041	185	1132	0.624252	15.1785	8.24182	-1439.73	-1196.88	3.2695e-12	1.4e-07	1.04618	0.0109867	1
8649	ENSG00000255185	chr16	-	PDXDC2P	ENSG00000255185_70038905_70038985	146	226	1.52121	44.5	45	-838.857	-744.455	5.33402e-07	0.0228403	0.836395	0.000344527	1
8660	ENSG00000166435	chr11	-	XRRA1	ENSG00000166435_74930300_74930372	133	205	2.02305	31.2917	42.6111	-1141.86	-940.912	1.34617e-10	5.76428e-06	0.889963	7.42435e-05	1
8677	ENSG00000177463	chr3	+	NR2C2	ENSG00000177463_15004557_15004613	110	166	1.96206	40.4286	46.0179	-1313.09	-952.321	1.9762e-14	8.46208e-10	0.712714	3.94049e-38	1.68732e-33
8686	ENSG00000166311	chr11	+	SMPD1	ENSG00000166311_6393216_6393387	772	943	0.68015	26.8772	34.5322	-1500.79	-1386.6	3.98531e-08	0.00170651	2.1281	2.97173e-101	1.27249e-96
8753	ENSG00000166167	chr10	+	BTRC	ENSG00000166167_101461981_101462058	107	184	0.743383	115.143	109.026	-1024.56	-930.696	5.85864e-07	0.0250867	1.61825	5.03886e-42	2.15764e-37
8773	ENSG00000169764	chr2	+	UGP2	ENSG00000169764_63856788_63856882	127	221	1.96797	7.12766	13	-1186.42	-935.284	7.53719e-12	3.22743e-07	1.10135	0.00839962	1
8801	ENSG00000165819	chr14	-	METTL3	ENSG00000165819_21500913_21501129	38	254	1.58839	95.2593	92.1759	-2460.36	-2294.29	9.09138e-10	3.89293e-05	0.772514	2.77589e-06	0.118863
8804	ENSG00000165819	chr14	-	METTL3	ENSG00000165819_21501728_21501824	216	312	1.32724	90.4479	77.5312	-2668.17	-2558.23	7.25587e-08	0.00310696	0.995403	0.000549717	1
8834	ENSG00000010810	chr6	-	FYN	ENSG00000010810_111700104_111700268	179	343	2.86722	21.1829	33.75	-1322.98	-1115.53	7.02345e-11	3.00744e-06	0.917455	1.50765e-19	6.45576e-15
8862	ENSG00000105048	chr19	-	TNNT1	ENSG00000105048_55146434_55146466	21	53	1.56943	48.25	72.0625	-336.616	-170.911	7.93999e-09	0.000339991	1.18498	0.00648904	1
8875	ENSG00000221838	chr7	+	AP4M1	ENSG00000221838_100105045_100105098	62	115	1.50565	22.1132	26.1509	-460.551	-363.339	5.05924e-07	0.0216637	1.04823	0.88001	1
8919	ENSG00000102984	chr16	-	ZNF821	ENSG00000102984_71867912_71868037	145	270	0.507145	21.968	19.256	-699.138	-548.842	4.50126e-09	0.000192744	2.10673	1.95474e-41	8.37021e-37
8922	ENSG00000102984	chr16	-	ZNF821	ENSG00000102984_71867893_71868037	145	289	0.494737	21.375	18.2778	-737.746	-539.262	1.51867e-10	6.50296e-06	2.10673	1.95474e-41	8.37021e-37
8935	ENSG00000102984	chr16	-	ZNF821	ENSG00000102984_71864903_71865048	104	249	1.91804	16.6552	33.7103	-692.571	-504.683	3.14833e-10	1.34812e-05	3.00726	8.52744e-07	0.0365145
8973	ENSG00000122958	chr10	+	VPS26A	ENSG00000122958_69157007_69157163	149	305	1.28488	340.699	451.058	-2465.72	-2001.4	1.11022e-16	4.75397e-12	1.22844	1.83226e-11	7.84572e-07
8994	ENSG00000047249	chr8	-	ATP6V1H	ENSG00000047249_53811164_53811217	97	150	1.20309	41.0943	75.3208	-993.312	-897.787	5.30935e-07	0.0227346	1.97765	1.94119e-43	8.31217e-39
9017	ENSG00000111358	chr12	+	GTF2H3	ENSG00000111358_123655771_123655824	74	127	0.695953	69.9434	91.1887	-607.016	-499.166	2.23258e-07	0.00955991	2.0781	1.81654e-15	7.77843e-11
9048	ENSG00000025293	chr20	+	PHF20	ENSG00000025293_35800094_35800173	53	132	1.85039	74.7342	57.2532	-671.026	-560.274	1.45588e-07	0.00623408	0.431416	2.84671e-35	1.21896e-30
9059	ENSG00000205560	chr22	-	CPT1B	ENSG00000205560_50576536_50576637	137	238	1.24587	16.2079	24.9406	-1015.48	-528.1	0	0	1.67514	4.16292e-15	1.78256e-10
9061	ENSG00000124795	chr6	-	DEK	ENSG00000124795_18244508_18244603	135	230	2.68626	51.1053	72.7579	-1672.94	-932.6	0	0	0.67882	2.27628e-26	9.74702e-22
9067	ENSG00000176261	chr1	-	ZBTB8OS	ENSG00000176261_32632208_32632345	52	189	2.9477	10.2701	9.89051	-700.265	-255.458	6.66134e-16	2.85238e-11	0.392773	5.82892e-41	2.49594e-36
9074	ENSG00000100722	chr14	+	ZC3H14	ENSG00000100722_88596734_88596808	155	229	1.59733	368.014	303.595	-1390.99	-1161.1	2.46669e-11	1.05624e-06	0.660146	4.27311e-12	1.82974e-07
9080	ENSG00000100722	chr14	+	ZC3H14	ENSG00000100722_88567858_88567916	42	100	1.98376	8.56897	11.1897	-656.002	15.6978	0	0	0.819385	1.82666e-05	0.782175
9101	ENSG00000165516	chr14	+	KLHDC2	ENSG00000165516_49780703_49780775	109	181	1.26563	106	176.625	-1048.65	-932.031	8.36832e-08	0.00358331	1.66273	2.98693e-52	1.279e-47
9119	ENSG00000167110	chr9	-	GOLGA2	ENSG00000167110_128272785_128272865	104	184	1.74306	41.475	72.4375	-1237.47	-793.945	5.55112e-16	2.37699e-11	1.36118	5.32471e-15	2.28004e-10
9122	ENSG00000167110	chr9	-	GOLGA2	ENSG00000167110_128267194_128267274	38	118	0.589903	231.725	208.9	-691.089	-539.228	8.22177e-09	0.000352056	1.67707	2.19187e-08	0.00093856
9140	ENSG00000118894	chr16	-	EEF2KMT	ENSG00000118894_5093484_5093564	133	213	1.46082	25.075	15.8125	-433.481	-290.25	1.02148e-08	0.000437399	0.513396	1.26792e-36	5.42922e-32
9149	ENSG00000164944	chr8	-	KIAA1429	ENSG00000164944_94534839_94535007	122	290	2.06299	49.6548	49.131	-1212.34	-911.058	4.53082e-13	1.9401e-08	1.11852	4.39565e-08	0.00188222
9208	ENSG00000250361	chr4	-	GYPB	ENSG00000250361_143999411_143999449	94	132	1.56968	166.895	318.421	-989.341	-790.796	3.08968e-10	1.323e-05	1.8812	0.000112565	1
9219	ENSG00000250361	chr4	-	GYPB	ENSG00000250361_144002571_144002694	98	221	1.30412	29.1626	46.7317	-1329.3	-1045.38	1.37423e-12	5.88447e-08	1.57766	8.88366e-20	3.80398e-15
9246	ENSG00000214063	chr11	+	TSPAN4	ENSG00000214063_862550_862741	79	270	1.89666	47.3403	32.5026	-819.771	-574.455	1.00093e-11	4.28599e-07	0.507836	2.08275e-41	8.91834e-37
9247	ENSG00000214063	chr11	+	TSPAN4	ENSG00000214063_850288_850367	99	178	0.26639	56	10.481	-792.063	-590.795	1.3904e-10	5.95371e-06	0.974007	0.0298149	1
9262	ENSG00000166598	chr12	+	HSP90B1	ENSG00000166598_103931711_103931748	102	139	0.61615	34.2432	7.83784	-1322.81	-811.045	0	0	0.447466	5.19058e-32	2.22261e-27
9277	ENSG00000115504	chr2	+	EHBP1	ENSG00000115504_62858406_62858510	139	243	6.75697	1.52885	12.3173	-1362.51	-706.141	0	0	1.58661	7.15308e-33	3.06295e-28
9302	ENSG00000182362	chr21	+	YBEY	ENSG00000182362_46291334_46291462	253	381	1.48349	31.1719	33.8906	-962.108	-760.627	1.12973e-10	4.8375e-06	0.82915	0.0492815	1
9319	ENSG00000143252	chr1	+	SDHC	ENSG00000143252_161323614_161323670	37	93	0.370153	108.143	33.2857	-502.899	-134.193	5.18474e-14	2.22011e-09	0.779213	0.519398	1
9323	ENSG00000143252	chr1	+	SDHC	ENSG00000143252_161328396_161328497	56	157	1.3264	89.7129	81.0693	-714.171	-578.335	2.19032e-08	0.000937893	0.842467	0.00161855	1
9382	ENSG00000217128	chr5	-	FNIP1	ENSG00000217128_131710578_131710661	71	154	1.45004	60.1205	114.108	-972.54	-577.322	7.10543e-15	3.04254e-10	1.68833	2.62317e-12	1.12324e-07
9410	ENSG00000088727	chr3	-	KIF9	ENSG00000088727_47273552_47273658	224	330	0.557558	15.8491	4.5566	-804.386	-620.255	3.27197e-10	1.40106e-05	0.614141	1.88263e-06	0.0806141
9417	ENSG00000088727	chr3	-	KIF9	ENSG00000088727_47243051_47243245	214	408	0.474799	22.3608	8.18557	-1090.25	-930.84	1.73327e-09	7.42186e-05	0.915791	0.61069	1
9419	ENSG00000165304	chr9	+	MELK	ENSG00000165304_36589536_36589652	95	211	1.72847	202.698	269.129	-1419.7	-1329.2	6.67623e-07	0.0285876	1.07964	0.605781	1
9420	ENSG00000165304	chr9	+	MELK	ENSG00000165304_36594628_36594771	116	259	0.765162	69.4266	71.958	-1212.66	-1072.6	1.11799e-08	0.000478723	1.75396	2.45332e-34	1.05051e-29
9425	ENSG00000165304	chr9	+	MELK	ENSG00000165304_36657241_36657363	131	253	1.28158	195.779	241.295	-2006.94	-1726.94	9.32809e-13	3.99429e-08	1.09372	0.000166008	1
9447	ENSG00000166562	chr18	+	SEC11C	ENSG00000166562_59157608_59157665	119	176	0.499888	287.175	86.5439	-970.094	-785.316	4.04638e-10	1.73266e-05	0.701928	0.00244277	1
9498	ENSG00000184792	chr22	+	OSBP2	ENSG00000184792_30893817_30894001	95	279	2.67152	52.1141	24.9402	-1020.09	-776.729	7.29006e-12	3.1216e-07	0.281416	1.37356e-81	5.8816e-77
9548	ENSG00000073417	chr15	+	PDE8A	ENSG00000073417_85089338_85089416	88	166	0.582914	92.7564	58.3718	-1141.76	-806.439	9.07052e-14	3.884e-09	1.36497	2.75086e-05	1
9577	ENSG00000151914	chr6	-	DST	ENSG00000151914_56463046_56463156	123	233	1.96213	34.3091	37.2909	-1070.87	-971.834	2.67572e-07	0.0114574	0.841593	1.4769e-07	0.00632409
9587	ENSG00000101266	chr20	-	CSNK2A1	ENSG00000101266_510168_510338	209	379	0.512304	17.2647	9.08824	-1627.21	-501.493	0	0	1.30244	7.84761e-08	0.00336035
9594	ENSG00000101266	chr20	-	CSNK2A1	ENSG00000101266_527933_528049	209	325	1.34265	155.5	207.491	-1783.72	-1433.94	2.39808e-14	1.02686e-09	1.25048	1.8637e-05	0.798035
9599	ENSG00000136810	chr9	-	TXN	ENSG00000136810_110250820_110250879	65	124	1.21605	1041.81	620.051	-840.048	-701.078	1.66097e-08	0.000711226	0.615695	1.95367e-13	8.36561e-09
9623	ENSG00000249859	chr8	+	PVT1	ENSG00000249859_127983904_127984204	168	468	1.49505	5.61333	10.4	-1117.63	-816.005	2.22711e-13	9.53647e-09	1.62292	1.38397e-34	5.92618e-30
9624	ENSG00000249859	chr8	+	PVT1	ENSG00000249859_127795894_127796008	177	291	1.25293	14.1667	11.2544	-1230.56	-1037.7	1.96661e-10	8.42101e-06	0.722251	9.2798e-05	1
9698	ENSG00000129103	chr7	+	SUMF2	ENSG00000129103_56068482_56068638	154	310	1.25108	239.532	329.064	-1653.24	-1508.21	6.1746e-09	0.000264396	1.29888	6.25127e-06	0.267679
9701	ENSG00000129103	chr7	+	SUMF2	ENSG00000129103_56074174_56074218	114	158	1.33213	133.682	230.886	-848.82	-630.997	8.96735e-11	3.83982e-06	1.41988	7.90923e-13	3.38673e-08
9703	ENSG00000129103	chr7	+	SUMF2	ENSG00000129103_56074114_56074218	114	218	1.23846	59.6923	102.067	-1075.48	-778.794	5.19806e-13	2.22581e-08	1.7382	3.65604e-20	1.56552e-15
9706	ENSG00000129103	chr7	+	SUMF2	ENSG00000129103_56076834_56076889	44	99	0.552104	74.9455	64.0727	-763.422	-530.336	4.35904e-11	1.86654e-06	2.01176	2.43027e-61	1.04064e-56
9708	ENSG00000129103	chr7	+	SUMF2	ENSG00000129103_56074586_56074639	44	97	1.30672	96.0566	171.679	-583.837	-454.072	4.83347e-08	0.00206969	1.63043	1.39367e-09	5.96771e-05
9712	ENSG00000120802	chr12	+	TMPO	ENSG00000120802_98544951_98545061	97	207	0.638417	2043.75	902.373	-1506.19	-1341.48	2.02141e-09	8.65569e-05	0.831154	0.0603112	1
9717	ENSG00000112759	chr6	+	SLC29A1	ENSG00000112759_44226061_44226167	76	182	2.62321	75.3113	73.5189	-936.261	-536.634	5.21805e-15	2.23437e-10	0.459731	3.23179e-28	1.38385e-23
9719	ENSG00000268350	chrX	-	FAM156A	ENSG00000268350_52955154_52955246	1451	1543	0.696628	44.1304	26.3696	-3742.47	-3652.33	2.44931e-07	0.0104879	1.13154	0.119871	1
9745	ENSG00000080815	chr14	+	PSEN1	ENSG00000080815_73211769_73211942	86	259	0.730049	79.4162	63.7803	-1399.93	-1269.58	2.11326e-08	0.000904898	1.31869	3.28293e-06	0.140575
9750	ENSG00000080815	chr14	+	PSEN1	ENSG00000080815_73137125_73137223	148	246	1.27022	43.2041	29.7653	-840.933	-531.798	3.12639e-13	1.33872e-08	0.559005	5.53093e-05	1
9754	ENSG00000080815	chr14	+	PSEN1	ENSG00000080815_73160009_73160138	127	256	2.45031	8.20155	14.7442	-1921.94	-1368.41	0	0	0.930205	0.0781095	1
9760	ENSG00000100554	chr14	-	ATP6V1D	ENSG00000100554_67352923_67353040	79	196	0.772456	201.427	46.3333	-784.365	-563.946	4.75046e-11	2.03415e-06	0.386762	8.57025e-49	3.66978e-44
9787	ENSG00000114098	chr3	+	ARMC8	ENSG00000114098_138209817_138209893	129	205	0.6055	48.3289	23.7763	-643.962	-536.041	1.69223e-07	0.00724611	0.996926	0.714071	1
9831	ENSG00000120805	chr12	-	ARL1	ENSG00000120805_101403142_101403255	81	194	2.24154	9.00885	11.9823	-1193.65	-295.174	0	0	0.755269	6.78169e-21	2.90392e-16
9836	ENSG00000075303	chr7	-	SLC25A40	ENSG00000075303_87860072_87860169	120	217	1.53795	10.0103	14.4845	-805.999	-517.536	1.11922e-12	4.79248e-08	1.14705	1.52788e-15	6.54237e-11
9857	ENSG00000173559	chr2	+	NABP1	ENSG00000173559_191682492_191682595	71	174	1.79169	50.835	83.0583	-1015.84	-390.519	0	0	1.11231	0.0067551	1
9868	ENSG00000057608	chr10	-	GDI2	ENSG00000057608_5766494_5766638	54	198	0.672631	1145.46	767.938	-1589.51	-1424.23	1.58125e-09	6.77092e-05	1.0388	8.75681e-05	1
9869	ENSG00000096063	chr6	-	SRPK1	ENSG00000096063_35904879_35904974	146	241	1.76253	58.8316	59.2421	-1401	-1309.17	6.58538e-07	0.0281986	0.677898	2.13422e-16	9.13872e-12
9877	ENSG00000141068	chr17	+	KSR1	ENSG00000141068_27601893_27601958	41	106	1.45081	17.9846	33.6615	-613.048	-386.051	7.38078e-11	3.16045e-06	1.69441	2.27509e-51	9.74195e-47
9885	ENSG00000255526	chr14	-	NEDD8-MDP1	ENSG00000255526_24231652_24231867	47	262	1.6221	22.0047	11.2	-383.067	-134.367	9.74665e-12	4.17351e-07	0.36269	1.35213e-25	5.78982e-21
9899	ENSG00000111325	chr12	+	OGFOD2	ENSG00000111325_122977981_122978091	99	209	1.30465	15.0818	16.1364	-793.686	-255.808	0	0	1.10374	0.23218	1
9911	ENSG00000111325	chr12	+	OGFOD2	ENSG00000111325_122976253_122976401	56	204	3.10071	5.31081	14.9932	-774.702	-556.673	5.65489e-11	2.42142e-06	1.09723	1.51853e-12	6.50234e-08
9924	ENSG00000131100	chr22	-	ATP6V1E1	ENSG00000131100_17619034_17619127	109	202	2.18207	8.19355	14.6882	-925.258	-135.461	0	0	1.04365	0.416949	1
9944	ENSG00000185728	chr8	+	YTHDF3	ENSG00000185728_63172653_63172798	24	169	1.63915	19.7379	22.0897	-767.892	-560.101	1.36095e-10	5.82757e-06	0.810492	2.75999e-07	0.0118183
9950	ENSG00000134287	chr12	-	ARF3	ENSG00000134287_48939997_48940107	124	234	1.77225	1910.57	3119.31	-1945.15	-1826.38	4.54844e-08	0.00194764	1.22968	0.0792214	1
9951	ENSG00000116473	chr1	+	RAP1A	ENSG00000116473_111706663_111706777	143	257	2.37159	22.1228	46.3421	-1212.35	-926.188	9.06719e-13	3.88257e-08	1.24793	0.000214262	1
9960	ENSG00000148516	chr10	+	ZEB1	ENSG00000148516_31387720_31387798	142	220	4.03225	30.0256	77.5256	-1264.59	-739.372	0	0	1.57925	2.56762e-05	1
9966	ENSG00000148516	chr10	+	ZEB1	ENSG00000148516_31495779_31495838	200	259	1.4826	50.0339	50.8644	-1417.73	-1237.48	4.95998e-10	2.12386e-05	1.10142	5.64105e-06	0.24155
9967	ENSG00000148516	chr10	+	ZEB1	ENSG00000148516_31495776_31495838	200	262	1.48175	48.3387	49.1129	-1420.96	-1299.77	4.04794e-08	0.00173333	1.10142	5.64105e-06	0.24155
9968	ENSG00000148516	chr10	+	ZEB1	ENSG00000148516_31502348_31502509	200	361	1.68145	63.3602	79.7019	-1861.96	-1759.74	1.68497e-07	0.00721503	0.916419	0.087904	1
9970	ENSG00000148516	chr10	+	ZEB1	ENSG00000148516_31374803_31374964	155	316	0.491194	20.323	25.4037	-1312.5	-1035.55	1.17839e-12	5.04587e-08	3.14239	2.15855e-85	9.2429e-81
9984	ENSG00000119707	chr14	+	RBM25	ENSG00000119707_73088370_73088474	160	264	2.66881	16.5096	18.8654	-1871.72	-1103.77	0	0	0.533333	1.38607e-49	5.93513e-45
10029	ENSG00000180229	chr15	-	HERC2P3	ENSG00000180229_20466195_20466370	170	345	0.786742	114.669	83.5486	-1975.31	-1885.74	6.15629e-07	0.0263612	1.16085	7.02813e-06	0.300945
10095	ENSG00000003509	chr2	+	NDUFAF7	ENSG00000003509_37242635_37242693	59	117	2.70302	105.552	142.983	-718.08	-378.975	1.1402e-13	4.88233e-09	0.709148	1.02269e-11	4.37915e-07
10097	ENSG00000064102	chr12	-	ASUN	ENSG00000064102_26914408_26914578	154	324	0.772768	324.882	134.059	-1875.87	-1790.8	8.9417e-07	0.0382884	0.692454	3.46633e-36	1.48428e-31
10098	ENSG00000161091	chr19	-	MFSD12	ENSG00000161091_3546255_3546425	94	264	1.8604	24.8353	15.5706	-902.925	-745.417	2.84736e-09	0.000121924	0.42422	5.99635e-86	2.56764e-81
10100	ENSG00000131844	chr5	+	MCCC2	ENSG00000131844_71626640_71626753	112	225	0.447408	273.885	118.531	-872.644	-722.66	5.92883e-09	0.000253872	1.11853	9.42685e-07	0.0403658
10102	ENSG00000105486	chr19	-	LIG1	ENSG00000105486_48162262_48162351	135	224	0.720129	194.73	51.809	-1014.84	-926.404	9.09937e-07	0.0389635	0.456716	3.01638e-54	1.29161e-49
10105	ENSG00000175582	chr11	-	RAB6A	ENSG00000175582_73720846_73720899	66	119	0.767838	726.83	820.453	-947.43	-788.876	5.13017e-09	0.000219674	1.81777	1.81091e-16	7.75432e-12
10109	ENSG00000175582	chr11	-	RAB6A	ENSG00000175582_73718785_73718890	111	216	1.22969	186.743	333.629	-1418.11	-1071.5	6.13953e-14	2.62895e-09	1.67821	5.5175e-13	2.36259e-08
10112	ENSG00000143156	chr1	-	NME7	ENSG00000143156_169324393_169324500	110	217	1.73392	88.0654	47.1495	-851.055	-721.739	2.71175e-08	0.00116117	0.408275	3.12172e-66	1.33672e-61
10132	ENSG00000055332	chr2	-	EIF2AK2	ENSG00000055332_37126289_37126411	158	280	0.567229	354.41	117.41	-1342.18	-1228.96	9.20185e-08	0.00394023	0.682921	1.06822e-13	4.57412e-09
10133	ENSG00000151923	chr10	-	TIAL1	ENSG00000151923_119580471_119580538	75	142	1.26196	124.612	141.537	-1016.38	-882.998	2.52861e-08	0.00108275	1.1317	5.5582e-07	0.0238002
10138	ENSG00000151923	chr10	-	TIAL1	ENSG00000151923_119580471_119580846	75	450	1.20157	80.8133	87.3973	-2144.94	-1758.49	3.33067e-15	1.42619e-10	1.1317	5.5582e-07	0.0238002
10180	ENSG00000136682	chr2	+	CBWD2	ENSG00000136682_113455556_113455643	37	124	0.547404	29.1264	16.2184	-612.753	-425.738	7.96425e-10	3.41029e-05	1.30997	4.25329e-06	0.182126
10186	ENSG00000115415	chr2	-	STAT1	ENSG00000115415_191010367_191010449	128	210	0.655017	49.5732	33.4268	-1442	-1068.86	1.09912e-14	4.70644e-10	1.40632	1.66428e-13	7.12644e-09
10256	ENSG00000175193	chr3	-	PARL	ENSG00000175193_183842298_183842447	70	219	1.53319	33.396	46.3423	-1111.54	-894.037	5.90364e-11	2.52794e-06	1.13091	0.000126236	1
10259	ENSG00000175193	chr3	-	PARL	ENSG00000175193_183833724_183833825	97	198	1.71488	83.7822	100.158	-1074.58	-867.954	1.38065e-10	5.91193e-06	0.86899	0.00202797	1
10310	ENSG00000130396	chr6	+	MLLT4	ENSG00000130396_167913403_167913423	205	225	1.40333	155.8	212.2	-1965.11	-1377.75	0	0	1.22654	6.56076e-10	2.80932e-05
10332	ENSG00000108384	chr17	+	RAD51C	ENSG00000108384_58724040_58724100	66	126	0.708289	170.767	59.65	-655.066	-446.876	1.89423e-10	8.11108e-06	0.744563	1.58498e-06	0.0678688
10363	ENSG00000122417	chr1	-	ODF2L	ENSG00000122417_86382242_86382358	185	301	0.637304	111.517	68.6724	-1439.69	-1339.29	2.62195e-07	0.0112272	1.03851	8.43623e-06	0.361239
10371	ENSG00000122417	chr1	-	ODF2L	ENSG00000122417_86356444_86356602	85	243	0.687537	11.6456	9.98734	-957.483	-706.228	7.01073e-12	3.00199e-07	1.70395	1.61614e-24	6.9203e-20
10373	ENSG00000122417	chr1	-	ODF2L	ENSG00000122417_86355345_86355383	85	123	3.51548	5.36842	18.8421	-537.757	7.81817	0	0	1.19222	0.0202218	1
10378	ENSG00000189223	chr2	+	PAX8-AS1	ENSG00000189223_113255390_113255549	122	281	1.31447	24.0755	36.6038	-1438.43	-1277.76	1.44904e-09	6.20478e-05	1.46535	4.84514e-17	2.07469e-12
10388	ENSG00000164291	chr5	+	ARSK	ENSG00000164291_95580892_95580942	159	209	1.75253	6.46	11.94	-1234.03	-1124.65	9.84311e-08	0.00421482	1.34317	3.56542e-09	0.000152671
10401	ENSG00000150527	chr14	+	CTAGE5	ENSG00000150527_39320928_39321056	82	210	2.41587	7.79688	36.6875	-842.24	-531.346	2.44582e-13	1.0473e-08	2.38801	2.40232e-85	1.02867e-80
10409	ENSG00000179950	chr8	-	PUF60	ENSG00000179950_143820666_143820716	161	211	0.734144	239.96	129.88	-1248.55	-1157.52	7.10275e-07	0.030414	0.854538	0.169606	1
10490	ENSG00000174373	chr14	-	RALGAPA1	ENSG00000174373_35548508_35548538	1338	1368	1.23883	33.5667	36	-2762.08	-2654.94	5.87989e-08	0.00251777	1.30399	0.0106813	1
10501	ENSG00000144559	chr3	-	TAMM41	ENSG00000144559_11833003_11833151	150	298	1.431	32.473	22.5811	-1085.77	-883.304	1.21739e-10	5.21288e-06	0.644692	1.11813e-16	4.78785e-12
10504	ENSG00000144559	chr3	-	TAMM41	ENSG00000144559_11807833_11807895	139	201	0.724026	42.4355	25.8548	-873.118	-493.928	8.10463e-15	3.4704e-10	1.10775	0.527418	1
10512	ENSG00000175203	chr12	-	DCTN2	ENSG00000175203_57538519_57538524	96	101	1.2775	81.4	106.8	-878.679	-609.473	6.39322e-12	2.73758e-07	1.31495	9.34049e-22	3.9996e-17
10519	ENSG00000171530	chr5	-	TBCA	ENSG00000171530_77705566_77705634	86	154	2.02095	27.1912	20.3676	-1131.22	-576.83	0	0	0.469502	1.05936e-106	4.53617e-102
10548	ENSG00000135365	chr11	-	PHF21A	ENSG00000135365_46117922_46118114	40	232	1.23087	28.5677	50.8125	-558.8	-259.079	6.0052e-13	2.57143e-08	2.36231	2.42333e-06	0.103767
10550	ENSG00000135365	chr11	-	PHF21A	ENSG00000135365_46117922_46118145	40	263	1.21779	25.4619	44.8072	-642.59	-409.621	2.24885e-11	9.62956e-07	2.36231	2.42333e-06	0.103767
10565	ENSG00000135365	chr11	-	PHF21A	ENSG00000135365_46049400_46049497	206	303	1.54497	19.3093	37.9278	-1274.61	-1104.31	1.11363e-09	4.76855e-05	1.67946	3.11455e-18	1.33365e-13
10570	ENSG00000176095	chr3	-	IP6K1	ENSG00000176095_49747818_49748168	210	560	1.20816	45.4829	32.2629	-1423.62	-696.555	0	0	0.679372	0.00140621	1
10571	ENSG00000068745	chr3	-	IP6K2	ENSG00000068745_48715315_48715527	331	543	4.43795	7.98113	13.9198	-1315.8	-796.768	0	0	0.375304	3.72624e-52	1.59558e-47
10575	ENSG00000068745	chr3	-	IP6K2	ENSG00000068745_48708120_48708237	331	448	3.02868	12.094	14.3932	-1143.91	-558.133	0	0	0.373616	2.84239e-52	1.21711e-47
10600	ENSG00000082397	chr18	-	EPB41L3	ENSG00000082397_5394677_5394793	1097	1213	0.483385	276.991	226.164	-2257.21	-1932.8	2.77556e-14	1.18849e-09	1.74402	8.35995e-119	3.57973e-114
10604	ENSG00000123297	chr12	+	TSFM	ENSG00000123297_57783615_57783652	173	210	1.67202	10.027	9.83784	-1362.34	-983.58	9.32587e-15	3.99334e-10	0.730604	7.20859e-20	3.08672e-15
10621	ENSG00000157212	chr7	-	PAXIP1	ENSG00000157212_154986017_154986179	113	275	1.53529	28.0494	18.9198	-1099.25	-862.415	1.68457e-11	7.21335e-07	0.531479	3.99846e-27	1.71214e-22
10648	ENSG00000066427	chr14	-	ATXN3	ENSG00000066427_92096674_92096838	44	208	1.50409	50.6707	48.1707	-567.994	-167.98	5.44009e-15	2.32945e-10	0.804374	2.74953e-08	0.00117735
10656	ENSG00000066427	chr14	-	ATXN3	ENSG00000066427_92096093_92096137	85	129	0.675505	28.5682	13.1818	-322.411	-48.4107	4.73921e-12	2.02933e-07	0.901468	8.78532e-08	0.00376187
10670	ENSG00000066427	chr14	-	ATXN3	ENSG00000066427_92093746_92093831	66	151	0.740573	26.6588	16.4	-403.65	-79.9937	3.05422e-13	1.30782e-08	1.04198	0.241703	1
10684	ENSG00000066427	chr14	-	ATXN3	ENSG00000066427_92093252_92093318	87	153	1.56804	46.7727	39.1818	-530.009	-412.094	9.68904e-08	0.00414885	0.639144	1.45664e-08	0.000623735
10734	ENSG00000066427	chr14	-	ATXN3	ENSG00000066427_92080965_92081061	115	211	1.87739	175.219	182.865	-997.114	-675.381	1.52656e-13	6.53672e-09	0.678239	1.66384e-14	7.12456e-10
10754	ENSG00000066427	chr14	-	ATXN3	ENSG00000066427_92096093_92096134	66	107	0.550121	29.1951	13.3415	-104.348	119.663	9.39328e-11	4.0222e-06	1.04198	0.241703	1
10784	ENSG00000010803	chr1	-	SCMH1	ENSG00000010803_41152599_41152741	70	212	1.43024	25.3028	49.5	-1423.56	-975.694	3.33067e-16	1.42619e-11	1.74202	2.82821e-15	1.21104e-10
10809	ENSG00000160087	chr1	-	UBE2J2	ENSG00000160087_1257208_1257310	138	240	1.21496	436.118	182.716	-1349.5	-1253.46	4.7275e-07	0.0202432	0.416324	6.55331e-108	2.80613e-103
10810	ENSG00000160087	chr1	-	UBE2J2	ENSG00000160087_1262170_1262390	102	322	0.342909	12.8955	1.7	-860.225	-460.376	3.10862e-15	1.33111e-10	0.455834	6.98881e-89	2.99261e-84
10819	ENSG00000160087	chr1	-	UBE2J2	ENSG00000160087_1262269_1262390	102	223	0.316841	16.8264	2.04959	-740.686	-214.041	0	0	0.455834	6.98881e-89	2.99261e-84
10828	ENSG00000160087	chr1	-	UBE2J2	ENSG00000160087_1266098_1266290	40	232	2.91441	28.6146	21.1094	-1032.92	-665.106	9.32587e-15	3.99334e-10	0.331127	3.79502e-25	1.62503e-20
10854	ENSG00000124067	chr16	-	SLC12A4	ENSG00000124067_67963465_67963559	131	225	0.645292	55.0745	23.6277	-1071.19	-978.134	4.31359e-07	0.0184708	0.877786	0.00114684	1
10893	ENSG00000184831	chrX	-	APOO	ENSG00000184831_23856302_23856382	64	144	0.777894	231.3	166.15	-749.179	-655.057	6.36963e-07	0.0272748	1.15903	0.00261295	1
10899	ENSG00000107902	chr10	+	LHPP	ENSG00000107902_124517180_124517271	92	183	1.32245	5.43956	10.3626	-1574.3	-1490.44	6.50858e-07	0.0278697	1.88446	1.86106e-17	7.96905e-13
10904	ENSG00000138674	chr4	-	SEC31A	ENSG00000138674_82861631_82861708	75	152	1.50262	347.87	358.182	-1041.9	-773.035	4.39315e-12	1.88115e-07	0.880746	1.88252e-11	8.06095e-07
10911	ENSG00000138674	chr4	-	SEC31A	ENSG00000138674_82862534_82862572	75	113	1.45907	518.132	518.026	-919.429	-681.261	3.15911e-11	1.35273e-06	0.880746	1.88252e-11	8.06095e-07
10918	ENSG00000138674	chr4	-	SEC31A	ENSG00000138674_82845201_82845293	123	215	1.30103	51.9457	35.4674	-1636.96	-1177.02	2.22045e-16	9.50795e-12	0.636757	2.82642e-13	1.21027e-08
10939	ENSG00000138674	chr4	-	SEC31A	ENSG00000138674_82830937_82830975	58	96	6.41616	26.2895	75.9474	-1106.75	236.067	0	0	0.59559	3.15507e-44	1.351e-39
10957	ENSG00000068878	chr2	-	PSME4	ENSG00000068878_53942159_53942224	44	109	1.60297	17.6462	27.1385	-992.692	-728.719	5.78915e-12	2.47891e-07	1.24642	4.52395e-10	1.93716e-05
10965	ENSG00000157869	chr4	-	RAB28	ENSG00000157869_13369871_13369965	926	1020	1.6192	33.5957	57.6489	-2576.59	-2429.71	2.58899e-09	0.000110861	1.33094	1.02005e-06	0.0436787
11009	ENSG00000031698	chr1	+	SARS	ENSG00000031698_109236805_109236870	157	222	0.746233	22.2308	36.9077	-1376.11	-1128.62	8.618e-12	3.69023e-07	2.82005	1.20564e-80	5.16255e-76
11029	ENSG00000188092	chr1	+	GPR89B	ENSG00000188092_147968332_147968428	109	205	1.37846	205.646	191.438	-1243.75	-884.655	2.95319e-14	1.26456e-09	0.868222	8.27954e-05	1
11062	ENSG00000141562	chr17	+	NARF	ENSG00000141562_82480407_82480544	118	255	1.41672	15.8029	17.8394	-1366.06	-1246.01	4.77932e-08	0.00204651	0.991375	0.862372	1
11071	ENSG00000144224	chr2	+	UBXN4	ENSG00000144224_135753539_135754277	102	840	1.41653	197.195	325.583	-3885.38	-3687.12	6.70921e-11	2.87288e-06	1.30113	1.41813e-15	6.07244e-11
11072	ENSG00000144224	chr2	+	UBXN4	ENSG00000144224_135761818_135761911	174	267	0.776091	886.538	697.462	-1767.76	-1665.63	2.49791e-07	0.0106961	1.28166	3.46837e-06	0.148516
11075	ENSG00000139436	chr12	-	GIT2	ENSG00000139436_109951167_109951316	248	397	1.89456	103.107	87.3423	-1922.44	-1672.35	4.61897e-12	1.97784e-07	0.690185	1.33929e-10	5.73485e-06
11078	ENSG00000139436	chr12	-	GIT2	ENSG00000139436_109945260_109945349	82	171	4.64636	8.22472	22.382	-1090.46	-654.851	4.44089e-16	1.90159e-11	0.744692	4.00325e-09	0.000171419
11140	ENSG00000108799	chr17	-	EZH1	ENSG00000108799_42724305_42724424	120	239	1.35036	161.118	255.504	-1622.27	-1510.5	9.87536e-08	0.00422863	1.4858	4.78358e-44	2.04833e-39
11146	ENSG00000108799	chr17	-	EZH1	ENSG00000108799_42718454_42718617	91	254	0.555872	127.061	90.3681	-1345.9	-1256.72	7.52437e-07	0.0322193	1.61194	1.61414e-31	6.91177e-27
11148	ENSG00000143624	chr1	+	INTS3	ENSG00000143624_153761020_153761109	91	180	1.24147	9	11.9551	-1010.39	-627.275	9.76996e-15	4.1835e-10	1.33939	8.10166e-23	3.46913e-18
11165	ENSG00000274391	chr21	+	TPTE	ENSG00000274391_10543329_10543382	53	106	0.527929	206.283	91.5849	-754.602	-462.398	1.95666e-12	8.37841e-08	1.14848	0.0642289	1
11166	ENSG00000274391	chr21	+	TPTE	ENSG00000274391_10552657_10552716	53	112	1.5	106.61	124.305	-683.94	-486.526	4.3514e-10	1.86327e-05	1.29718	0.806496	1
11178	ENSG00000159593	chr16	-	NAE1	ENSG00000159593_66824855_66824885	71	101	0.68878	371.3	153.8	-599.374	-490.767	2.45419e-07	0.0105088	0.771829	0.000106105	1
11179	ENSG00000159593	chr16	-	NAE1	ENSG00000159593_66827935_66828077	103	245	1.36599	43.8662	33.9366	-1018.87	-638.212	7.32747e-15	3.13762e-10	0.698251	6.42371e-10	2.75063e-05
11181	ENSG00000159593	chr16	-	NAE1	ENSG00000159593_66827460_66827564	103	207	1.43788	14.6058	11.8942	-666.92	-425.919	1.32502e-11	5.67373e-07	0.698251	6.42371e-10	2.75063e-05
11183	ENSG00000159593	chr16	-	NAE1	ENSG00000159593_66827980_66828077	103	200	1.44444	48.732	39.866	-884.722	-587.294	5.7554e-13	2.46446e-08	0.698251	6.42371e-10	2.75063e-05
11186	ENSG00000111846	chr6	+	GCNT2	ENSG00000111846_10528631_10528841	186	396	0.665213	14.3667	24.6905	-878.964	-732.615	4.9839e-09	0.000213411	2.69286	8.31565e-45	3.56076e-40
11189	ENSG00000117697	chr1	-	NSL1	ENSG00000117697_212766189_212766273	67	151	0.672687	60.4405	49.5	-818.696	-543.846	3.61e-12	1.5458e-07	1.54938	8.37612e-24	3.58666e-19
11199	ENSG00000125970	chr20	+	RALY	ENSG00000125970_34033164_34033239	82	157	2.37647	32.1467	38.3333	-1295.17	-8.74107	0	0	0.628418	7.67642e-54	3.28704e-49
11202	ENSG00000125970	chr20	+	RALY	ENSG00000125970_34065044_34065160	82	198	2.14144	68.4828	73.5862	-1716	-1009.1	0	0	0.628418	7.67642e-54	3.28704e-49
11223	ENSG00000100902	chr14	+	PSMA6	ENSG00000100902_35312863_35313059	155	351	1.33717	1345.34	1080.18	-1614.31	-1415.94	1.39608e-10	5.978e-06	0.905825	1.60836e-07	0.00688702
11267	ENSG00000115760	chr2	+	BIRC6	ENSG00000115760_32590806_32590978	210	382	1.21683	13.8488	15.1105	-1883.36	-1486.87	2.10942e-15	9.03255e-11	1.0621	0.0536513	1
11274	ENSG00000136936	chr9	-	XPA	ENSG00000136936_97689534_97689639	165	270	1.32759	154.219	170.61	-1749.3	-1620.19	2.31716e-08	0.000992208	0.960813	0.185159	1
11283	ENSG00000174652	chr19	-	ZNF266	ENSG00000174652_9418762_9418895	126	259	2.32943	18.2105	41.9925	-1235.25	-1037.27	1.26546e-10	5.41869e-06	1.26583	3.26536e-09	0.000139823
11284	ENSG00000174652	chr19	-	ZNF266	ENSG00000174652_9434065_9434235	153	323	0.798384	65.0765	60.2824	-1013.73	-911.188	2.12252e-07	0.00908862	1.483	9.26795e-14	3.96854e-09
11285	ENSG00000174652	chr19	-	ZNF266	ENSG00000174652_9418766_9418895	126	255	2.32137	18.2636	41.969	-1224.18	-1014.47	5.94544e-11	2.54584e-06	1.26583	3.26536e-09	0.000139823
11300	ENSG00000115392	chr2	-	FANCL	ENSG00000115392_58194229_58194273	150	194	1.73704	13.8864	36.1591	-967.868	-729.823	2.10313e-11	9.0056e-07	1.73999	7.04316e-30	3.01588e-25
11305	ENSG00000137411	chr6	+	VARS2	ENSG00000137411_30921925_30921995	102	172	1.27095	37.8714	46.9143	-921.965	-797.481	4.07697e-08	0.00174576	1.69399	2.94604e-06	0.126149
11314	ENSG00000125734	chr19	-	GPR108	ENSG00000125734_6735540_6735704	124	288	0.756092	38.3171	29.2805	-835.458	-686.283	5.4817e-09	0.000234727	1.41624	2.16014e-09	9.24974e-05
11356	ENSG00000127337	chr12	+	YEATS4	ENSG00000127337_69364177_69364299	119	241	2.91935	11.6803	20.4426	-949.39	-750.966	2.015e-10	8.62825e-06	1.22385	0.0242619	1
11369	ENSG00000093000	chr22	+	NUP50	ENSG00000093000_45171809_45172037	83	311	2.18624	55.9868	87.886	-1372.17	-1167.09	8.10375e-11	3.47003e-06	0.905779	0.0427378	1
11374	ENSG00000093000	chr22	+	NUP50	ENSG00000093000_45170988_45171177	78	267	0.578709	27.164	9.40212	-977.815	-632.58	4.52971e-14	1.93962e-09	0.779144	1.90857e-23	8.17248e-19
11377	ENSG00000093000	chr22	+	NUP50	ENSG00000093000_45170988_45171143	78	233	0.584069	24.0645	8.40645	-844.154	-404.393	6.66134e-16	2.85238e-11	0.779144	1.90857e-23	8.17248e-19
11391	ENSG00000104365	chr8	+	IKBKB	ENSG00000104365_42272083_42272205	151	273	1.39561	126.459	65.2541	-957.025	-793.195	1.76102e-09	7.54067e-05	0.532481	1.91607e-56	8.20463e-52
11399	ENSG00000104365	chr8	+	IKBKB	ENSG00000104365_42319585_42319646	151	212	1.22952	139.344	136.885	-1379.57	-1290.82	8.3863e-07	0.0359102	1.02499	0.712294	1
11405	ENSG00000123104	chr12	-	ITPR2	ENSG00000123104_26486817_26486933	256	372	1.73155	8.62931	13.0086	-2144.6	-1612.24	0	0	1.08982	0.0134033	1
11442	ENSG00000134574	chr11	+	DDB2	ENSG00000134574_47232814_47232959	191	336	1.31883	7.37931	15.0414	-852.849	-762.106	5.70299e-07	0.0244202	1.88015	1.39893e-21	5.99021e-17
11451	ENSG00000198589	chr4	-	LRBA	ENSG00000198589_150597083_150597115	146	178	1.52117	24.4688	21.5	-1143.4	-855.583	1.0757e-12	4.60613e-08	0.734243	2.83328e-49	1.21321e-44
11457	ENSG00000143933	chr2	-	CALM2	ENSG00000143933_47172414_47172459	30	75	1.94914	450.244	922.333	-602.632	-267.717	2.82774e-13	1.21084e-08	1.33196	0.00617401	1
11464	ENSG00000134815	chr19	+	DHX34	ENSG00000134815_47376915_47376989	117	191	1.32521	24.1892	17.0541	-1036.25	-857.663	7.72286e-10	3.30693e-05	0.710154	4.46669e-19	1.91264e-14
11486	ENSG00000114062	chr15	-	UBE3A	ENSG00000114062_25409088_25409207	41	160	1.8195	34.3445	39.6891	-708.168	-569.126	1.6853e-08	0.000721647	0.84207	0.00468162	1
11487	ENSG00000114062	chr15	-	UBE3A	ENSG00000114062_25408620_25408684	41	105	2.51123	10.7812	22.4375	-628.276	-413.677	1.02917e-10	4.4069e-06	1.09531	0.472908	1
11493	ENSG00000114062	chr15	-	UBE3A	ENSG00000114062_25407067_25407262	41	236	2.03931	13.5179	22.8462	-953.238	-692.536	3.96727e-12	1.69879e-07	1.09531	0.472908	1
11505	ENSG00000104872	chr19	-	PIH1D1	ENSG00000104872_49447338_49447420	75	157	0.774274	107.61	83.6463	-500.778	207.243	0	0	1.31797	3.3736e-09	0.000144458
11516	ENSG00000106536	chr7	+	POU6F2	ENSG00000106536_39406600_39406740	373	513	3.33789	12.9214	14.2786	-1195.65	-950.137	4.51628e-12	1.93387e-07	0.430105	3.48991e-87	1.49438e-82
11523	ENSG00000166225	chr12	+	FRS2	ENSG00000166225_69557800_69557856	67	123	1.36183	5.92857	16.7321	-596.5	-372.004	5.87022e-11	2.51363e-06	2.48589	3.6486e-43	1.56233e-38
11526	ENSG00000183495	chr12	+	EP400	ENSG00000183495_131981489_131981596	96	203	2.00018	47.972	59.7196	-2006.85	-1900.39	1.12262e-07	0.00480706	1.1089	1.89979e-06	0.0813492
11527	ENSG00000183495	chr12	+	EP400	ENSG00000183495_131963532_131963642	1369	1479	3.40716	8.56364	36.5182	-5754.68	-4477.6	0	0	1.59642	1.86832e-16	8.00017e-12
11533	ENSG00000084693	chr2	+	AGBL5	ENSG00000084693_27069048_27069094	112	158	0.522401	14.8478	13.3478	-367.822	-51.985	2.57905e-13	1.10435e-08	2.13705	1.56618e-23	6.70639e-19
11543	ENSG00000135164	chr7	+	DMTF1	ENSG00000135164_87164934_87165050	122	238	0.664653	105.147	111.379	-1174.63	-989.684	4.17176e-10	1.78635e-05	2.02297	1.63847e-63	7.01593e-59
11545	ENSG00000135164	chr7	+	DMTF1	ENSG00000135164_87166483_87166605	116	238	1.37091	78.0082	127.221	-1031.44	-879.954	4.69498e-09	0.000201039	1.46928	5.74768e-12	2.46116e-07
11547	ENSG00000135164	chr7	+	DMTF1	ENSG00000135164_87164254_87164331	122	199	0.792998	49.1039	52.8701	-1039.55	-789.706	8.5123e-12	3.64497e-07	1.66204	3.58877e-31	1.53671e-26
11564	ENSG00000135164	chr7	+	DMTF1	ENSG00000135164_87163239_87163332	138	231	1.26514	53.7097	87.8065	-1553.59	-1098.46	2.22045e-16	9.50795e-12	1.64748	4.25282e-41	1.82106e-36
11570	ENSG00000135164	chr7	+	DMTF1	ENSG00000135164_87154228_87154278	102	152	1.30556	28.14	39.02	-937.978	61.6041	0	0	1.36881	3.51557e-09	0.000150537
11572	ENSG00000135164	chr7	+	DMTF1	ENSG00000135164_87155455_87155497	138	180	1.37759	70.2857	125.119	-1110.3	208.945	0	0	1.64748	4.25282e-41	1.82106e-36
11579	ENSG00000135164	chr7	+	DMTF1	ENSG00000135164_87184820_87184892	228	300	1.2477	6.68056	12.1944	-1497.03	-1143	2.07612e-14	8.88993e-10	1.86281	1.83296e-78	7.84873e-74
11589	ENSG00000135164	chr7	+	DMTF1	ENSG00000135164_87188039_87188301	151	413	1.22528	300.794	357.798	-1818.13	-969.096	0	0	1.44157	0.000684417	1
11591	ENSG00000177479	chr3	+	ARIH2	ENSG00000177479_48945136_48945181	63	108	4.54195	16.3333	34.9333	-650.941	-103.434	0	0	0.790062	5.53546e-11	2.37028e-06
11599	ENSG00000177479	chr3	+	ARIH2	ENSG00000177479_48961612_48961679	63	130	1.87492	93.194	84.8358	-821.091	-409.973	5.10703e-15	2.18683e-10	0.842699	2.19956e-10	9.4185e-06
11600	ENSG00000177479	chr3	+	ARIH2	ENSG00000177479_48927462_48927813	63	414	1.22981	648.886	320.313	-1898.7	-1146.91	0	0	1.56577	4.4403e-08	0.00190133
11606	ENSG00000177479	chr3	+	ARIH2	ENSG00000177479_48922748_48922811	177	240	0.730142	334.984	114.19	-2007.94	-1318.75	0	0	0.471268	1.21213e-11	5.19034e-07
11616	ENSG00000177479	chr3	+	ARIH2	ENSG00000177479_48944982_48945181	63	262	4.04158	8.92462	16.9849	-770.873	-494.652	1.81943e-12	7.79081e-08	0.790062	5.53546e-11	2.37028e-06
11621	ENSG00000112290	chr6	-	WASF1	ENSG00000112290_110178598_110178742	97	241	1.48488	54.2917	34.2778	-1583.17	-1426.65	1.56038e-09	6.68154e-05	1.00481	3.09823e-18	1.32666e-13
11625	ENSG00000112290	chr6	-	WASF1	ENSG00000112290_110160635_110160732	160	257	2.36867	15.1546	18.3918	-1062.73	-775.469	7.79377e-13	3.33729e-08	0.634604	1.67155e-37	7.15758e-33
11635	ENSG00000119471	chr9	+	HSDL2	ENSG00000119471_112438743_112438812	194	263	1.27822	10.3623	16.1159	-1299.21	-950.089	3.9857e-14	1.70668e-09	1.52729	7.43508e-67	3.1837e-62
11640	ENSG00000109689	chr4	+	STIM2	ENSG00000109689_27007983_27008006	167	190	1.50943	14.6522	17.6957	-1075.3	-814.492	5.0222e-12	2.15051e-07	1.01966	0.827814	1
11649	ENSG00000175600	chr7	+	SUGCT	ENSG00000175600_40274513_40274656	91	234	0.611604	12.049	6.5035	-536.481	-172.441	1.96509e-14	8.41454e-10	1.34322	0.00359491	1
11675	ENSG00000166262	chr15	-	FAM227B	ENSG00000166262_49577629_49577664	133	168	1.34336	8.14286	22.6571	-410.659	-254.774	4.68376e-09	0.000200559	2.58814	3.24112e-10	1.38785e-05
11677	ENSG00000105483	chr19	-	CARD8	ENSG00000105483_48249523_48249633	101	211	0.71183	78.3455	70.6455	-1104.53	-913.721	3.46912e-10	1.48548e-05	1.5838	7.74079e-07	0.0331461
11683	ENSG00000105483	chr19	-	CARD8	ENSG00000105483_48242540_48242644	101	205	0.653809	12.7212	9.46154	-1012.03	-650.079	2.30926e-14	9.88827e-10	1.37151	8.65702e-09	0.000370694
11690	ENSG00000105483	chr19	-	CARD8	ENSG00000105483_48238383_48238532	140	289	0.603761	43.7919	30.4564	-1416.76	-1312.89	1.8678e-07	0.00799793	1.34313	5.40433e-06	0.231413
11703	ENSG00000105483	chr19	-	CARD8	ENSG00000105483_48218871_48219012	44	185	2.28202	18.6312	36.5035	-782.188	-634.422	6.56082e-09	0.000280934	1.43134	0.0722111	1
11719	ENSG00000104228	chr8	-	TRIM35	ENSG00000104228_27290156_27290178	118	140	0.734214	23.3182	25.2273	-1014.2	-823.51	2.76879e-10	1.1856e-05	1.93945	5.83397e-17	2.4981e-12
11730	ENSG00000173715	chr11	+	C11orf80	ENSG00000173715_66801031_66801102	55	126	0.755199	28.5634	44.8732	-305.714	-25.072	1.44829e-12	6.20156e-08	2.33933	1.99581e-53	8.54607e-49
11734	ENSG00000173715	chr11	+	C11orf80	ENSG00000173715_66801031_66801161	55	185	0.735269	20.0462	30.6615	-371.656	-77.3479	5.60219e-13	2.39886e-08	2.33933	1.99581e-53	8.54607e-49
11737	ENSG00000173715	chr11	+	C11orf80	ENSG00000173715_66762079_66762450	53	424	0.501521	27.1671	16.7601	-837.615	-647.456	2.03357e-10	8.70776e-06	1.54308	2.12311e-11	9.09116e-07
11748	ENSG00000170949	chr19	-	ZNF160	ENSG00000170949_53091413_53091553	59	199	1.31127	9.72857	11.2571	-396.084	18.7413	2.33147e-15	9.98335e-11	1.32623	0.0227873	1
11751	ENSG00000170949	chr19	-	ZNF160	ENSG00000170949_53091413_53091497	59	143	1.69444	8.77381	13.119	-418.269	-8.96882	4.21885e-15	1.80651e-10	1.32623	0.0227873	1
11754	ENSG00000149196	chr11	+	C11orf73	ENSG00000149196_86326513_86326676	237	400	1.36475	46.5337	51.816	-1894.87	-1510.09	3.55271e-15	1.52127e-10	1.00549	0.227465	1
11760	ENSG00000008128	chr1	-	CDK11A	ENSG00000008128_1722588_1722634	115	161	0.758854	57.087	14.5	-1190.59	-821.341	1.89848e-14	8.1293e-10	0.418344	8.37545e-100	3.58637e-95
11773	ENSG00000248333	chr1	-	CDK11B	ENSG00000248333_1642386_1642508	95	217	0.588207	818.828	144.033	-1558.9	-1412.48	6.45151e-09	0.000276254	0.378775	2.38759e-63	1.02237e-58
11785	ENSG00000138668	chr4	-	HNRNPD	ENSG00000138668_82356537_82356683	97	243	1.70649	267.007	184.616	-1576.82	-1248.25	1.08025e-13	4.62562e-09	0.536067	9.35488e-12	4.00576e-07
11787	ENSG00000138668	chr4	-	HNRNPD	ENSG00000138668_82354895_82355001	320	426	2.18418	65.717	70.9717	-1851.67	-1281.19	0	0	0.613397	2.56565e-20	1.09861e-15
11807	ENSG00000104177	chr15	-	MYEF2	ENSG00000104177_48167349_48167401	7	59	2.01529	8.48077	40.8077	-536.853	-281.547	7.58782e-12	3.2491e-07	3.79677	6.03307e-34	2.58336e-29
11810	ENSG00000225470	chrX	+	JPX	ENSG00000225470_73994840_73994961	78	199	1.2343	46.9752	50.6446	-561.827	-107.552	2.22045e-16	9.50795e-12	1.12101	0.0178312	1
11812	ENSG00000225470	chrX	+	JPX	ENSG00000225470_73946999_73947374	78	453	1.27124	35.76	38.6987	-1421.92	-1291.76	1.65232e-08	0.000707523	1.05293	0.12457	1
11833	ENSG00000183569	chr22	+	SERHL2	ENSG00000183569_42555664_42555705	113	154	3.76562	8.7561	10.2439	-295.602	-9.81555	2.55374e-12	1.09351e-07	0.262415	4.32995e-48	1.85409e-43
11857	ENSG00000159216	chr21	-	RUNX1	ENSG00000159216_34892925_34892963	253	291	1.96681	12.1579	29.1053	-1330.96	-1088.82	1.00064e-11	4.28476e-07	1.50916	4.08915e-49	1.75098e-44
11859	ENSG00000159216	chr21	-	RUNX1	ENSG00000159216_34834410_34834601	161	352	0.660793	51.8429	34.9319	-1535.18	-1394.63	8.19852e-09	0.000351061	1.24673	4.06658e-06	0.174131
11874	ENSG00000031823	chr19	-	RANBP3	ENSG00000031823_5957918_5957973	203	258	0.783148	118.982	68.2545	-584.859	164.554	0	0	0.837413	0.295168	1
11875	ENSG00000031823	chr19	-	RANBP3	ENSG00000031823_5951393_5951596	36	239	1.70094	19.9852	19.0936	-754.646	-542.639	9.08242e-11	3.88909e-06	0.703255	2.31222e-31	9.90094e-27
11900	ENSG00000031823	chr19	-	RANBP3	ENSG00000031823_5974350_5974431	55	136	2.46415	30.716	38.3704	-550.047	-298.408	1.69254e-11	7.24743e-07	0.597319	1.69712e-31	7.26707e-27
11904	ENSG00000031823	chr19	-	RANBP3	ENSG00000031823_5976381_5976574	55	248	1.52307	14.3472	11.0777	-459.512	-169.914	1.07758e-12	4.61421e-08	0.597319	1.69712e-31	7.26707e-27
11939	ENSG00000149428	chr11	-	HYOU1	ENSG00000149428_119049018_119049370	172	524	0.783623	297.474	230	-1585.86	-485.251	0	0	1.24559	4.59773e-18	1.96875e-13
11952	ENSG00000011304	chr19	+	PTBP1	ENSG00000011304_805492_805569	174	251	1.40851	317.675	171.805	-1429.46	-1228.34	1.29841e-10	5.5598e-06	0.492944	2.33203e-31	9.98577e-27
11957	ENSG00000011304	chr19	+	PTBP1	ENSG00000011304_805513_805569	174	230	1.29758	373.036	185.857	-1337.08	-1133.29	1.15348e-10	4.93921e-06	0.492944	2.33203e-31	9.98577e-27
11992	ENSG00000179750	chr22	+	APOBEC3B	ENSG00000179750_38989457_38989610	114	267	1.45805	56.7778	94.5229	-1678.94	-1533.93	4.94016e-09	0.000211538	1.44197	2.23552e-07	0.00957248
12003	ENSG00000171453	chr6	+	POLR1C	ENSG00000171453_43520625_43520774	152	301	1.70987	105.94	106.074	-1410.11	-1314.64	3.78725e-07	0.016217	0.729909	2.70807e-10	1.1596e-05
12035	ENSG00000141971	chr19	+	MVB12A	ENSG00000141971_17422332_17422458	96	222	0.425032	35.4841	9.30159	-729.108	-545.055	4.66761e-10	1.99867e-05	0.853319	8.35908e-10	3.57936e-05
12044	ENSG00000156504	chrX	-	FAM122B	ENSG00000156504_134789580_134789636	43	99	1.65671	146.946	133.964	-746.603	-644.662	3.97894e-07	0.0170378	0.740001	4.74062e-10	2.02993e-05
12052	ENSG00000142621	chr1	+	FHAD1	ENSG00000142621_15388346_15388422	80	156	0.68375	28.3684	15.7368	-495.897	-295.512	2.69196e-10	1.1527e-05	1.02363	0.633831	1
12060	ENSG00000142621	chr1	+	FHAD1	ENSG00000142621_15317824_15317928	89	193	1.93488	119.231	123.288	-1031.87	-728	5.15699e-13	2.20822e-08	0.661633	5.03482e-28	2.15591e-23
12067	ENSG00000156170	chr8	+	NDUFAF6	ENSG00000156170_95036371_95036494	122	245	1.68516	40.3496	62.5772	-1278.26	-914.207	2.23155e-14	9.55549e-10	1.17275	2.99499e-08	0.00128246
12094	ENSG00000156170	chr8	+	NDUFAF6	ENSG00000156170_95036302_95036494	122	314	1.58378	33.2708	48.4948	-1371.47	-1099.65	2.01639e-12	8.63417e-08	1.17275	2.99499e-08	0.00128246
12160	ENSG00000112715	chr6	+	VEGFA	ENSG00000112715_43778889_43778918	76	105	0.663664	279.138	391.448	-5897.29	-5743.58	9.88525e-10	4.23287e-05	2.14093	3.41655e-196	1.46297e-191
12162	ENSG00000112715	chr6	+	VEGFA	ENSG00000112715_43781956_43782087	29	160	0.644971	203.427	292.382	-6047.13	-5924.05	1.1757e-08	0.000503434	2.30498	1.5647e-197	6.70004e-193
12165	ENSG00000112715	chr6	+	VEGFA	ENSG00000112715_43780732_43780785	29	82	1.21079	19.2453	33.3019	-599.006	36.368	0	0	1.79307	1.29616e-43	5.55014e-39
12250	ENSG00000117868	chr7	-	ESYT2	ENSG00000117868_158752781_158752843	74	136	0.666121	106.21	57.9516	-999.488	-754.167	1.60491e-11	6.8722e-07	1.03484	0.362776	1
12252	ENSG00000151466	chr4	-	SCLT1	ENSG00000151466_128952343_128952532	74	263	1.27387	42.0476	41.328	-1222.05	-968.858	6.5532e-12	2.80608e-07	0.968756	0.485693	1
12257	ENSG00000182919	chr11	+	C11orf54	ENSG00000182919_93747297_93747448	134	285	1.23168	104.318	177.331	-1158.13	-920.46	1.39554e-11	5.9757e-07	1.87871	1.82978e-10	7.83513e-06
12269	ENSG00000133835	chr5	+	HSD17B4	ENSG00000133835_119471636_119471700	53	117	1.2105	27.7656	38	-942.306	-769.868	1.55243e-09	6.64751e-05	1.35432	2.94165e-20	1.25961e-15
12323	ENSG00000221914	chr8	+	PPP2R2A	ENSG00000221914_26333486_26333570	74	158	4.59091	4.55952	12.5238	-1013.64	-290.205	0	0	0.747127	8.26379e-22	3.53855e-17
12358	ENSG00000121022	chr8	-	COPS5	ENSG00000121022_67047768_67047859	148	239	0.669884	36.7473	23.5604	-1440.29	-1151.69	8.55871e-13	3.66484e-08	1.22625	2.48827e-07	0.0106548
12361	ENSG00000121022	chr8	-	COPS5	ENSG00000121022_67047685_67047859	148	322	0.745076	30.8506	22	-1622.2	-1387.66	1.47592e-11	6.31989e-07	1.22625	2.48827e-07	0.0106548
12371	ENSG00000213809	chr12	-	KLRK1	ENSG00000213809_10379447_10379482	151	186	4.21276	5.05714	18.8857	-159.995	148.478	4.0179e-13	1.72046e-08	1.41178	0.202848	1
12376	ENSG00000166169	chr10	-	POLL	ENSG00000166169_101584602_101584720	173	291	1.2424	53.3305	67.6356	-312.864	152.52	2.22045e-16	9.50795e-12	1.21135	1.89884e-05	0.813085
12377	ENSG00000078618	chr1	-	NRDC	ENSG00000078618_51806794_51806913	51	170	0.672879	601.462	337.605	-1145.96	-1029.31	8.65785e-08	0.00370729	1.08379	0.00248754	1
12393	ENSG00000257923	chr7	+	CUX1	ENSG00000257923_102097364_102097501	78	215	1.20868	576.314	467.993	-1609.96	-1522.39	9.05595e-07	0.0387776	0.944147	1.31215e-05	0.561862
12406	ENSG00000137817	chr15	-	PARP6	ENSG00000137817_72250845_72250957	72	184	1.25299	15.8125	24.1071	-679.222	-524.311	5.08281e-09	0.000217646	1.4859	3.75748e-06	0.160895
12427	ENSG00000137817	chr15	-	PARP6	ENSG00000137817_72250845_72250954	72	181	1.26259	15.945	24.4954	-694.638	-561.296	2.53577e-08	0.00108582	1.4859	3.75748e-06	0.160895
12449	ENSG00000082805	chr12	+	ERC1	ENSG00000082805_1204501_1204512	193	204	1.9072	41.0909	45.0909	-1578.13	-885.781	0	0	0.704648	5.07763e-28	2.17424e-23
12461	ENSG00000082805	chr12	+	ERC1	ENSG00000082805_1112215_1112307	155	247	0.789933	41.7065	19.913	-1419	-934.599	1.11022e-16	4.75397e-12	0.841636	6.93024e-12	2.96753e-07
12467	ENSG00000082805	chr12	+	ERC1	ENSG00000082805_1112215_1112298	155	238	0.794961	45.7108	21.9639	-1421.11	-1164.12	4.21696e-12	1.8057e-07	0.841636	6.93024e-12	2.96753e-07
12476	ENSG00000107263	chr9	-	RAPGEF1	ENSG00000107263_131650129_131650242	178	291	1.45946	95.1416	165.929	-1643.54	-1428.29	4.8849e-11	2.09172e-06	1.50049	6.59108e-09	0.00028223
12478	ENSG00000164620	chr5	+	RELL2	ENSG00000164620_141638955_141639021	65	131	3.91476	18.9394	23.8788	-656.899	-535.489	4.9711e-08	0.00212862	0.531338	9.11382e-55	3.90254e-50
12495	ENSG00000161547	chr17	-	SRSF2	ENSG00000161547_76735772_76735875	97	200	2.07628	366.437	227.738	-2335.01	-1307.17	0	0	0.400239	3.81048e-136	1.63165e-131
12507	ENSG00000072071	chr19	-	ADGRL1	ENSG00000072071_14167016_14167030	800	814	2.35818	54	100.357	-2236.94	-2128.05	6.75231e-08	0.00289134	1.41121	0.87754	1
12538	ENSG00000070950	chr3	-	RAD18	ENSG00000070950_8958920_8959001	61	142	2.16528	92.6296	76.4568	-706.775	-516.703	3.44928e-10	1.47698e-05	0.548999	2.82625e-29	1.2102e-24
12554	ENSG00000111275	chr12	+	ALDH2	ENSG00000111275_111783158_111783298	104	244	0.219431	19.65	3.05	-532.594	-417.302	8.07837e-08	0.00345916	0.864905	0.0121119	1
12570	ENSG00000198836	chr3	+	OPA1	ENSG00000198836_193617784_193617837	96	149	1.85168	120	153.019	-918.587	-772.571	1.03478e-08	0.000443093	0.868982	0.00165162	1
12579	ENSG00000128185	chr22	-	DGCR6L	ENSG00000128185_20316119_20316219	140	240	1.26378	280.07	458.03	-1817.23	-1710.24	1.39724e-07	0.00598296	1.63224	2.61529e-18	1.11987e-13
12582	ENSG00000112414	chr6	+	ADGRG6	ENSG00000112414_142405343_142405391	171	219	1.66776	14.6458	11.7917	-947.601	-663.806	1.07769e-12	4.61468e-08	0.687997	2.41309e-28	1.03328e-23
12586	ENSG00000112414	chr6	+	ADGRG6	ENSG00000112414_142383760_142383843	68	151	1.25123	86.9277	105.048	-782.176	-688.459	6.58578e-07	0.0282003	1.0944	0.00324902	1
12590	ENSG00000076067	chr12	+	RBMS2	ENSG00000076067_56581184_56581263	157	236	0.740712	33.8101	14.9114	-667.016	-523.798	8.40709e-09	0.000359991	0.761982	2.56717e-13	1.09926e-08
12592	ENSG00000131374	chr3	-	TBC1D5	ENSG00000131374_17623849_17623913	131	195	1.33463	192.797	247.297	-963.201	-396.298	0	0	1.1933	1.25019e-06	0.0535332
12593	ENSG00000131374	chr3	-	TBC1D5	ENSG00000131374_17622648_17622765	131	248	1.36459	60.6752	91.6239	-1317.76	-1114.52	1.45559e-10	6.23285e-06	1.44254	4.78188e-36	2.0476e-31
12604	ENSG00000131374	chr3	-	TBC1D5	ENSG00000131374_17518902_17518995	131	224	1.79872	6.78495	13.5054	-1101.86	-759.29	6.78346e-14	2.90468e-09	1.44254	4.78188e-36	2.0476e-31
12633	ENSG00000127054	chr1	-	CPSF3L	ENSG00000127054_1315404_1315438	138	172	0.705086	80.3529	59.6471	-960.027	-742.806	7.09018e-11	3.03602e-06	1.28908	3.67938e-11	1.57551e-06
12658	ENSG00000136143	chr13	-	SUCLA2	ENSG00000136143_47956840_47956878	161	199	0.638041	20.3947	7.5	-1227.28	-819.382	2.44249e-15	1.04587e-10	0.738967	2.06589e-13	8.84612e-09
12660	ENSG00000176444	chr1	-	CLK2	ENSG00000176444_155268708_155268795	66	153	0.682654	118.839	34.954	-1444.64	-1194.12	6.57585e-12	2.81578e-07	0.508354	2.73123e-59	1.16951e-54
12661	ENSG00000176444	chr1	-	CLK2	ENSG00000176444_155268708_155268792	66	150	0.683107	118.714	34.9405	-1435.66	-1192.04	9.94627e-12	4.25899e-07	0.508354	2.73123e-59	1.16951e-54
12662	ENSG00000163607	chr3	+	GTPBP8	ENSG00000163607_112995135_112995265	98	228	0.701028	193.115	155.838	-1289.53	-1075.63	7.06705e-11	3.02611e-06	1.49532	5.4081e-28	2.31575e-23
12683	ENSG00000118007	chr3	-	STAG1	ENSG00000118007_136586802_136586926	96	220	5.21615	6.53226	21.5968	-825.727	9.35194	0	0	0.866717	5.40999e-06	0.231656
12694	ENSG00000118007	chr3	-	STAG1	ENSG00000118007_136518248_136518415	151	318	1.51996	23.0659	27.1557	-1767.43	-1606.98	1.65576e-09	7.08995e-05	0.984219	0.682158	1
12701	ENSG00000185238	chr11	+	PRMT3	ENSG00000185238_20393791_20393854	102	165	1.69633	23.0476	36.4444	-1402.49	-783.481	0	0	1.1826	0.000116442	1
12744	ENSG00000204161	chr10	-	C10orf128	ENSG00000204161_49165205_49165283	23	101	0.647748	82.7308	47.3462	-154.891	130.494	3.94873e-12	1.69085e-07	1.14977	0.0947462	1
12755	ENSG00000227345	chr10	-	PARG	ENSG00000227345_49908455_49908541	92	178	1.90858	15.1744	21.1977	-908.378	-671.425	2.34827e-11	1.00553e-06	0.924648	0.013949	1
12758	ENSG00000227345	chr10	-	PARG	ENSG00000227345_49922547_49922669	83	205	1.57355	408.352	423.639	-1522.42	-1072.3	3.33067e-16	1.42619e-11	0.857674	0.0014802	1
12760	ENSG00000128595	chr7	+	CALU	ENSG00000128595_128747553_128748367	140	954	1.39876	10.3219	13.3771	-2640.75	-2136.27	0	0	1.00574	0.00694028	1
12761	ENSG00000115084	chr2	-	SLC35F5	ENSG00000115084_113733365_113733403	64	102	1.85336	29.1053	55.0526	-545.721	-433.185	1.55302e-07	0.00665004	1.29637	0.000101847	1
12766	ENSG00000148843	chr10	+	PDCD11	ENSG00000148843_103399647_103399830	112	295	2.30468	57.3224	69.1639	-1828.39	-1001.93	0	0	0.650992	3.55521e-10	1.52234e-05
12773	ENSG00000110693	chr11	-	SOX6	ENSG00000110693_16465701_16465816	240	355	0.401301	40.8	38.5304	-1426.85	-1099.41	8.52651e-14	3.65105e-09	3.17627	7.40634e-43	3.1714e-38
12775	ENSG00000110693	chr11	-	SOX6	ENSG00000110693_16095996_16096118	149	271	1.30574	16.9098	22.2869	-1115.95	-670.16	4.44089e-16	1.90159e-11	1.16523	1.12832e-05	0.483146
12779	ENSG00000198721	chr6	-	ECI2	ENSG00000198721_4130179_4130249	69	139	3.44805	22.3714	22.9571	-912.027	17.8597	0	0	0.386645	2.55581e-34	1.0944e-29
12808	ENSG00000127952	chr7	-	STYXL1	ENSG00000127952_76021851_76021992	145	286	1.78942	138.837	254.014	-1216.28	-1062.98	3.95547e-09	0.000169373	1.22069	2.02942e-08	0.000868998
12815	ENSG00000168904	chr15	+	LRRC28	ENSG00000168904_99276576_99276616	227	267	1.44687	10.85	17.8	-814.579	-717.597	4.09973e-07	0.0175551	1.53028	6.96603e-18	2.98285e-13
12824	ENSG00000103335	chr16	-	PIEZO1	ENSG00000103335_88717537_88717615	188	266	0.573806	144.321	127.051	-1675.71	-1420.82	4.65972e-12	1.99529e-07	1.85776	2.25655e-25	9.66253e-21
12879	ENSG00000136731	chr2	+	UGGT1	ENSG00000136731_128103079_128103145	135	201	1.74487	6.48485	10.7727	-1193.54	-658.528	0	0	1.18655	1.02188e-07	0.0043757
12881	ENSG00000174371	chr1	+	EXO1	ENSG00000174371_241852292_241852411	177	296	1.31107	235.403	215.504	-1768.81	-1642.61	2.70969e-08	0.00116029	0.852302	2.50054e-07	0.0107073
12927	ENSG00000204580	chr6	+	DDR1	ENSG00000204580_30895404_30895514	165	275	1.82035	10.2182	28.9909	-1427.87	-1117.99	1.68421e-13	7.21178e-09	1.9505	8.74457e-64	3.74443e-59
12935	ENSG00000204580	chr6	+	DDR1	ENSG00000204580_30885625_30885680	172	227	1.81279	10	17.4727	-839.873	-668.011	1.03791e-09	4.44433e-05	1.1417	0.000678034	1
12969	ENSG00000113712	chr5	-	CSNK1A1	ENSG00000113712_149517794_149517877	139	222	1.43152	87.2892	121.169	-1414.5	-986.31	9.99201e-16	4.27858e-11	1.24825	4.18189e-05	1
13007	ENSG00000102878	chr16	+	HSF4	ENSG00000102878_67167303_67167402	102	201	0.728649	10.2424	8.42424	-659.654	-477.633	5.60678e-10	2.40082e-05	1.43275	5.09923e-18	2.18349e-13
13034	ENSG00000173065	chr17	-	FAM222B	ENSG00000173065_28790378_28790425	121	168	2.40521	14.5745	23.2128	-617.483	-266.786	7.81597e-14	3.3468e-09	0.827164	8.08207e-05	1
13040	ENSG00000119778	chr2	-	ATAD2B	ENSG00000119778_23883594_23883635	116	157	2.80149	9.82927	17.9756	-1059	16.532	0	0	0.829288	0.000153291	1
13041	ENSG00000119778	chr2	-	ATAD2B	ENSG00000119778_23827798_23827860	311	373	1.54035	17.9677	25.0806	-1515.33	-1269.3	6.90459e-12	2.95654e-07	1.40144	2.99304e-06	0.128162
13054	ENSG00000125351	chrX	-	UPF3B	ENSG00000125351_119840646_119840684	160	198	1.22445	191.316	112.184	-2080.69	-1783.39	4.8328e-13	2.06941e-08	0.63147	3.92352e-26	1.68005e-21
13059	ENSG00000156136	chr4	+	DCK	ENSG00000156136_71025816_71025931	147	262	1.25086	224	170.748	-1324.48	-1208.96	7.42083e-08	0.0031776	1.62692	0.000827514	1
13099	ENSG00000066379	chr6	+	ZNRD1	ENSG00000066379_30061917_30062017	154	254	0.734108	113.05	53.37	-981.224	-542.969	5.55112e-16	2.37699e-11	0.869288	1.7805e-07	0.0076241
13103	ENSG00000155846	chr5	+	PPARGC1B	ENSG00000155846_149830767_149830883	212	328	1.22328	63.069	24.8707	-2928.1	-2835.78	2.38155e-07	0.0101978	0.435175	3.66846e-73	1.57083e-68
13110	ENSG00000185842	chr1	+	DNAH14	ENSG00000185842_224960153_224960302	139	288	1.28226	371.195	365.06	-1827.64	-1732.9	4.03947e-07	0.017297	1.01529	0.319945	1
13115	ENSG00000125247	chr13	-	TMTC4	ENSG00000125247_100670360_100670569	215	424	0.647617	48.4498	30.4306	-1209.1	-934.861	1.31595e-12	5.63489e-08	1.00368	3.72227e-11	1.59388e-06
13116	ENSG00000125247	chr13	-	TMTC4	ENSG00000125247_100670283_100670569	215	501	0.686891	35.7622	22.5699	-1347.28	-1140.65	5.80936e-11	2.48757e-06	0.964397	0.00103375	1
13124	ENSG00000131437	chr5	-	KIF3A	ENSG00000131437_132706451_132706459	156	164	1.78241	30.125	29.125	-924.777	-815.023	1.50758e-07	0.00645544	0.68956	1.67917e-19	7.19022e-15
13140	ENSG00000151332	chr14	-	MBIP	ENSG00000151332_36305089_36305304	38	253	0.339896	12.5209	4.25581	-618.746	-509.633	1.28107e-07	0.00548552	1.17678	0.000692075	1
13169	ENSG00000128694	chr2	-	OSGEPL1	ENSG00000128694_189752653_189752724	106	177	1.44271	38	61.493	-745.461	-657.688	9.47226e-07	0.0405602	1.41727	7.28893e-15	3.12112e-10
13170	ENSG00000132953	chr13	-	XPO4	ENSG00000132953_20862969_20863123	141	295	0.760581	53.9481	34.487	-1412.2	-1258.57	3.41459e-09	0.000146213	1.06817	0.0164149	1
13186	ENSG00000130313	chr19	+	PGLS	ENSG00000130313_17517710_17517850	101	241	0.797303	47.5214	42.4286	-1118.51	-875.133	6.32627e-12	2.70891e-07	1.35386	5.74235e-19	2.45887e-14
13225	ENSG00000066136	chr1	+	NFYC	ENSG00000066136_40766918_40766974	107	163	0.749315	20.9821	10.1607	-791.878	-398.27	8.99281e-15	3.85072e-10	0.817345	5.27469e-16	2.25862e-11
13244	ENSG00000126012	chrX	-	KDM5C	ENSG00000126012_53218276_53218398	170	292	1.75065	116.541	148.287	-1429.1	-1235.95	2.35969e-10	1.01042e-05	1.13272	0.0372473	1
13260	ENSG00000175224	chr11	+	ATG13	ENSG00000175224_46618325_46618375	322	372	1.31648	27.04	45.54	-1372.42	-1261.7	9.67367e-08	0.00414226	1.63883	1.55986e-09	6.67933e-05
13265	ENSG00000175224	chr11	+	ATG13	ENSG00000175224_46630045_46630100	115	170	0.778992	51.3273	67.6909	-753.336	-595.695	3.88234e-09	0.000166242	2.05589	6.05581e-18	2.5931e-13
13272	ENSG00000175224	chr11	+	ATG13	ENSG00000175224_46632323_46632459	55	191	0.543491	23.9926	21.1324	-809.139	-677.606	2.51444e-08	0.00107668	1.95521	8.55808e-45	3.66457e-40
13295	ENSG00000088367	chr20	+	EPB41L1	ENSG00000088367_36214357_36214440	104	187	8.51337	2.56627	16.4217	-351.957	-68.995	1.59228e-12	6.81815e-08	0.953327	0.440319	1
13297	ENSG00000088367	chr20	+	EPB41L1	ENSG00000088367_36214360_36214440	104	184	8.42593	2.625	16.625	-350.443	-42.8512	4.3765e-13	1.87402e-08	0.953327	0.440319	1
13313	ENSG00000266338	chr1	-	NBPF15	ENSG00000266338_144450772_144450802	141	171	0.546944	31.6667	38.9333	-1215.28	-1103.02	8.31263e-08	0.00355947	2.59736	1.25463e-66	5.37231e-62
13364	ENSG00000055917	chr2	-	PUM2	ENSG00000055917_20326261_20326385	108	232	1.23483	34.0323	39.0565	-899.643	-811.754	9.51561e-07	0.0407458	1.25324	0.0344217	1
13369	ENSG00000055917	chr2	-	PUM2	ENSG00000055917_20278583_20278819	267	503	0.724824	92.9534	79.5466	-2998.79	-2785.73	3.14565e-11	1.34697e-06	1.49108	1.62409e-48	6.95435e-44
13386	ENSG00000111731	chr12	-	C2CD5	ENSG00000111731_22459492_22459542	190	240	3.55959	5.08	15.86	-656.78	-402.601	6.36824e-12	2.72688e-07	1.17936	0.0330192	1
13400	ENSG00000204623	chr6	-	ZNRD1-AS1	ENSG00000204623_30021667_30021761	1721	1815	0.561816	72.0532	65.2021	-2175.46	-1838.89	9.76996e-15	4.1835e-10	2.04058	4.11549e-18	1.76225e-13
13404	ENSG00000151090	chr3	-	THRB	ENSG00000151090_24318358_24318494	63	199	1.44581	55.5956	83.8309	-1107.51	-881.961	4.27192e-11	1.82923e-06	1.29932	1.19662e-27	5.12394e-23
13431	ENSG00000244005	chr20	-	NFS1	ENSG00000244005_35692249_35692370	152	273	1.78265	6.54545	10.6446	-897.621	-395.91	0	0	1.08025	2.14023e-06	0.0916446
13452	ENSG00000257621	chr14	-	PSMA3-AS1	ENSG00000257621_58288718_58288813	24	119	3.73245	24.6	47.4211	-658.227	-189.893	4.44089e-16	1.90159e-11	0.769089	1.30134e-17	5.57233e-13
13453	ENSG00000257621	chr14	-	PSMA3-AS1	ENSG00000257621_58285591_58285756	31	196	1.85577	92.6727	91.8545	-976.241	-787.455	4.33971e-10	1.85826e-05	1.12073	1.23897e-07	0.00530526
13467	ENSG00000143493	chr1	-	INTS7	ENSG00000143493_212020721_212020754	146	179	0.262235	23	5.9697	-1198.55	-392.219	0	0	1.2535	3.20127e-25	1.37079e-20
13484	ENSG00000095380	chr9	+	NANS	ENSG00000095380_98075570_98075732	215	377	1.5701	21.0988	13.9506	-1673.23	-911.594	0	0	0.537801	5.14556e-58	2.20333e-53
13492	ENSG00000100897	chr14	+	DCAF11	ENSG00000100897_24116917_24117044	206	333	1.2579	93.1102	100.803	-1687.77	-1597.87	5.95159e-07	0.0254847	1.21234	0.051179	1
13509	ENSG00000078967	chr7	+	UBE2D4	ENSG00000078967_43950599_43950692	105	198	0.680338	97.3333	79.3441	-684.732	-156.514	0	0	1.74761	4.64034e-11	1.98699e-06
13513	ENSG00000078967	chr7	+	UBE2D4	ENSG00000078967_43928014_43928111	66	163	1.21174	14.7216	19.3711	-256.956	16.8587	3.3511e-12	1.43494e-07	1.32505	2.03946e-07	0.00873295
13518	ENSG00000136280	chr7	+	CCM2	ENSG00000136280_45069826_45069961	183	318	0.702495	75.2296	37.1704	-920.436	-639.806	1.21625e-12	5.20798e-08	0.863866	0.00884085	1
13521	ENSG00000136280	chr7	+	CCM2	ENSG00000136280_45063918_45064001	173	256	1.79668	99.0964	123.892	-1303.8	-1163.7	8.74447e-09	0.000374438	0.947118	0.0659593	1
13531	ENSG00000001497	chrX	-	LAS1L	ENSG00000001497_65533610_65533735	69	194	1.75442	257.36	245.688	-957.933	-440.858	0	0	0.67624	7.3331e-12	3.14003e-07
13532	ENSG00000001497	chrX	-	LAS1L	ENSG00000001497_65524564_65524614	206	256	1.94623	25.66	40.26	-1163.8	-797.476	1.66533e-14	7.13096e-10	1.02435	0.673088	1
13542	ENSG00000116731	chr1	+	PRDM2	ENSG00000116731_13769039_13769173	51	185	2.22175	20.1866	18	-963.579	-307.288	0	0	0.47527	4.77599e-37	2.04508e-32
13543	ENSG00000116731	chr1	+	PRDM2	ENSG00000116731_13769118_13769173	126	181	1.84656	31.6364	22.6545	-1004.12	-751.94	8.17435e-12	3.50026e-07	0.46028	1.6707e-24	7.15396e-20
13546	ENSG00000116731	chr1	+	PRDM2	ENSG00000116731_13778418_13782831	110	4523	1.72476	210.884	154.037	-6621.2	-5999.71	0	0	0.583434	1.68398e-08	0.000721082
13557	ENSG00000091164	chr18	-	TXNL1	ENSG00000091164_56626162_56626266	173	277	1.44496	19.0288	16.25	-1393.92	-1132.83	3.66129e-12	1.56777e-07	0.73132	5.80926e-06	0.248752
13561	ENSG00000168818	chr4	-	STX18	ENSG00000168818_4425164_4425222	69	127	0.360375	149.345	21.1379	-537.605	-338.305	2.79279e-10	1.19587e-05	0.503263	5.80108e-17	2.48402e-12
13581	ENSG00000111011	chr12	-	RSRC2	ENSG00000111011_122514712_122514728	79	95	2.24878	38.75	40.0625	-898.046	-403.609	1.11022e-16	4.75397e-12	0.607216	8.29212e-29	3.55069e-24
13586	ENSG00000111011	chr12	-	RSRC2	ENSG00000111011_122513767_122513874	79	186	1.82087	43.7103	44.0374	-756.428	-432.736	2.91434e-13	1.24792e-08	0.994328	0.000346695	1
13634	ENSG00000176853	chr8	+	FAM91A1	ENSG00000176853_123786004_123786151	112	259	0.522735	11.0476	5.36735	-1120.09	-723.984	3.55271e-15	1.52127e-10	1.1784	1.22879e-09	5.26168e-05
13650	ENSG00000160310	chr21	+	PRMT2	ENSG00000160310_46663383_46663554	164	335	1.63665	29.4854	32.4678	-1211.16	-978.32	6.28941e-12	2.69313e-07	0.849853	7.06115e-06	0.302358
13651	ENSG00000160310	chr21	+	PRMT2	ENSG00000160310_46658745_46658920	164	339	1.33522	32.1543	28.8857	-1510.55	-1093.15	3.33067e-16	1.42619e-11	0.849853	7.06115e-06	0.302358
13662	ENSG00000108443	chr17	+	RPS6KB1	ENSG00000108443_59930800_59931052	57	309	2.70937	16.3333	19.7659	-942.332	-390.894	0	0	0.559212	4.8581e-43	2.08024e-38
13685	ENSG00000061938	chr3	-	TNK2	ENSG00000061938_195882051_195882328	126	403	0.523268	13.8809	9.63538	-965.015	-683.619	7.38409e-13	3.16187e-08	2.82459	2.79719e-23	1.19776e-18
13693	ENSG00000197498	chr6	+	RPF2	ENSG00000197498_110988988_110989065	132	209	1.76473	90.7013	64.1818	-817.131	-692.716	4.75127e-08	0.0020345	0.643766	6.99476e-38	2.99515e-33
13695	ENSG00000154310	chr3	-	TNIK	ENSG00000154310_171128714_171128878	239	403	1.53334	26.2134	27.2439	-1640.35	-1550.38	5.0552e-07	0.0216464	0.858749	1.13967e-12	4.88007e-08
13699	ENSG00000154310	chr3	-	TNIK	ENSG00000154310_171139470_171139556	188	274	1.2636	25.5581	17.0465	-1358.89	-1052.76	2.97873e-13	1.27549e-08	0.693263	6.1605e-26	2.63793e-21
13707	ENSG00000167286	chr11	-	CD3D	ENSG00000167286_118340375_118340593	43	261	1.46494	101.183	72.2018	-1144.58	-999.776	7.57186e-09	0.000324227	0.686735	3.17598e-18	1.35996e-13
13733	ENSG00000085063	chr11	-	CD59	ENSG00000085063_33731424_33731468	84	128	1.37273	24.1818	46.5909	-823.613	-531.919	1.16318e-12	4.98074e-08	1.91247	5.95228e-07	0.0254877
13739	ENSG00000206053	chr16	+	HN1L	ENSG00000206053_1685439_1685587	100	248	1.58605	475.331	372.899	-1405.8	-659.899	0	0	0.592396	8.73344e-20	3.73966e-15
13740	ENSG00000113522	chr5	+	RAD50	ENSG00000113522_132591877_132592034	182	339	1.2663	1099.67	600	-2241.16	-2035.19	7.41268e-11	3.17411e-06	0.556348	1.15672e-19	4.95307e-15
13754	ENSG00000198920	chr17	-	KIAA0753	ENSG00000198920_6624755_6624861	62	168	0.450459	43.4528	16.4811	-2399.16	-1803.91	0	0	1.07117	0.171438	1
13756	ENSG00000138942	chr22	+	RNF185	ENSG00000138942_31195469_31195581	18	130	2.34409	17.7321	40.1071	-522.751	-425.148	3.50708e-07	0.0150173	1.43742	0.000116625	1
13798	ENSG00000111237	chr12	-	VPS29	ENSG00000111237_110498820_110498859	191	230	2.98072	39.9487	79.4615	-1014.32	-401.164	0	0	0.796547	1.44096e-06	0.061702
13807	ENSG00000089006	chr20	-	SNX5	ENSG00000089006_17951021_17951327	105	411	0.508083	62.1176	43.3725	-1867.31	-1469.63	2.10942e-15	9.03255e-11	1.75983	1.90437e-26	8.1545e-22
13815	ENSG00000181513	chr17	+	ACBD4	ENSG00000181513_45139021_45139160	75	214	0.641611	20.3381	33.3525	-1470.2	-1316.31	1.68263e-09	7.20503e-05	3.14048	2.35157e-45	1.00694e-40
13818	ENSG00000175352	chr11	-	NRIP3	ENSG00000175352_8985711_8985850	52	191	0.744246	12.2662	12.0432	-404.886	-316.287	9.49482e-07	0.0406568	1.54715	4.99217e-15	2.13765e-10
13860	ENSG00000152942	chr5	+	RAD17	ENSG00000152942_69371454_69371557	136	239	1.32318	111.107	117.165	-1768.44	-1429.13	4.74065e-14	2.02995e-09	1.00145	0.849809	1
13869	ENSG00000152942	chr5	+	RAD17	ENSG00000152942_69372034_69372217	136	319	0.627853	273.115	190.18	-2559.37	-2379.7	3.88555e-10	1.66379e-05	1.50901	3.77815e-19	1.6178e-14
13875	ENSG00000268606	chrX	-	MAGEA2	ENSG00000268606_152753313_152753391	119	197	1.283	63.7692	59.641	-897.092	-393.027	0	0	0.793658	0.162748	1
13876	ENSG00000268606	chrX	-	MAGEA2	ENSG00000268606_152752394_152752513	65	184	1.50748	311.95	264.773	-864.527	-392.428	2.22045e-16	9.50795e-12	0.683573	0.000489532	1
13882	ENSG00000151632	chr10	-	AKR1C2	ENSG00000151632_4999200_4999277	122	199	1.75812	32.026	81.1429	-791.842	-570.221	4.56519e-11	1.95482e-06	1.84401	3.4737e-60	1.48744e-55
13921	ENSG00000099783	chr19	+	HNRNPM	ENSG00000099783_8473664_8473708	101	145	1.23769	1973.36	916.068	-1211.76	-937.749	3.39506e-12	1.45377e-07	0.573199	6.25031e-21	2.67638e-16
13928	ENSG00000157823	chr15	-	AP3S2	ENSG00000157823_89877306_89877424	71	189	1.28226	15.7203	22.0254	-963.409	-785.611	8.06452e-10	3.45323e-05	1.425	3.20189e-35	1.37105e-30
13934	ENSG00000157823	chr15	-	AP3S2	ENSG00000157823_89878265_89878300	118	153	1.47403	20.8857	32.0286	-771.185	-595.938	1.08754e-09	4.65686e-05	1.50056	0.00012101	1
13992	ENSG00000111670	chr12	-	GNPTAB	ENSG00000111670_101756420_101756566	167	313	1.47683	12.6027	23.5479	-1330.11	-1243.31	8.57855e-07	0.0367334	1.57572	2.72523e-39	1.16694e-34
13994	ENSG00000059588	chr1	-	TARBP1	ENSG00000059588_234400853_234400948	171	266	1.37601	11.9895	21.0737	-1128.68	-924.262	1.20852e-10	5.17488e-06	1.61862	9.33036e-36	3.99526e-31
13996	ENSG00000059588	chr1	-	TARBP1	ENSG00000059588_234398382_234398553	191	362	0.78828	64.1053	81.5906	-1418.46	-1236.91	4.1991e-10	1.79805e-05	2.11217	1.21298e-20	5.19398e-16
14012	ENSG00000065548	chr2	+	ZC3H15	ENSG00000065548_186499619_186499662	101	144	0.241883	17.814	2.27907	-1032.49	-306.562	0	0	0.683215	4.86526e-48	2.0833e-43
14027	ENSG00000129810	chr3	-	SGOL1	ENSG00000129810_20174249_20175055	189	995	1.53774	281.047	220.458	-4316.25	-4119.77	7.33037e-11	3.13886e-06	0.639923	4.22163e-13	1.8077e-08
14169	ENSG00000051825	chr12	-	MPHOSPH9	ENSG00000051825_123226288_123226351	89	152	1.61131	21.5714	31.1905	-1196.06	-936.868	5.17597e-12	2.21635e-07	1.12878	0.00296837	1
14173	ENSG00000182944	chr22	+	EWSR1	ENSG00000182944_29288606_29291599	211	3204	1.29221	131.15	88.0742	-10465.4	-10218.2	1.06037e-12	4.54052e-08	0.699916	2.22649e-38	9.53381e-34
14205	ENSG00000267426	chr17	-	RP11-552F3.12	ENSG00000267426_75904222_75904313	134	225	1.7084	14.3626	15.4615	-1514.93	-786.685	0	0	0.896999	1.21478e-06	0.0520169
14226	ENSG00000135679	chr12	+	MDM2	ENSG00000135679_68820325_68820374	74	123	1.39452	912.408	1022.61	-1069.66	-696.587	2.9754e-14	1.27407e-09	0.993108	0.718571	1
14277	ENSG00000041357	chr15	+	PSMA4	ENSG00000041357_78542483_78542645	42	204	1.28776	930.827	694.858	-1236.1	-987.789	1.06485e-11	4.55968e-07	0.626575	0.0299183	1
14278	ENSG00000041357	chr15	+	PSMA4	ENSG00000041357_78544190_78544267	162	239	0.640241	183.857	67.039	-1299.03	-1087.1	7.99407e-11	3.42306e-06	0.54063	1.86899e-10	8.00302e-06
14279	ENSG00000041357	chr15	+	PSMA4	ENSG00000041357_78542576_78542645	42	111	1.58952	635.174	585.261	-789.722	-588.43	2.86908e-10	1.22854e-05	0.626575	0.0299183	1
14304	ENSG00000166532	chr12	+	RIMKLB	ENSG00000166532_8780035_8780112	212	289	1.9705	19.6104	35.4026	-1459.25	-1114.9	3.34177e-14	1.43095e-09	1.11777	0.00357394	1
14372	ENSG00000204410	chr6	+	MSH5	ENSG00000204410_31760690_31760839	126	275	1.28418	38.2617	50.5638	-1000.88	-822.911	6.88942e-10	2.95005e-05	1.40258	2.64482e-05	1
14419	ENSG00000093183	chr3	-	SEC22C	ENSG00000093183_42563765_42563980	163	378	1.29534	63.7814	57.9349	-1702.38	-1560.61	6.12542e-09	0.000262291	0.900083	0.00178639	1
14448	ENSG00000108395	chr17	-	TRIM37	ENSG00000108395_59073094_59073141	124	171	1.54966	11.1915	16.1277	-551.151	111.533	0	0	1.09651	0.00338937	1
14457	ENSG00000140941	chr16	+	MAP1LC3B	ENSG00000140941_87399598_87399686	55	143	1.3969	15.9773	41.1023	-933.948	-586.121	6.4837e-14	2.77632e-09	1.73222	3.48025e-17	1.49024e-12
14485	ENSG00000154328	chr8	+	NEIL2	ENSG00000154328_11770174_11770335	81	242	1.52517	15.2857	8.79503	-489.779	-149.78	5.24025e-14	2.24388e-09	0.417266	3.80699e-48	1.63015e-43
14501	ENSG00000204387	chr6	+	C6orf48	ENSG00000204387_31836295_31836517	40	262	0.564904	90.1171	48.4369	-1328.34	-764.333	0	0	1.08965	3.2797e-11	1.40437e-06
14504	ENSG00000204387	chr6	+	C6orf48	ENSG00000204387_31836299_31836517	40	258	0.570232	90.5413	49.1239	-1321.54	-790.852	0	0	1.08965	3.2797e-11	1.40437e-06
14534	ENSG00000124532	chr6	+	MRS2	ENSG00000124532_24408408_24408444	73	109	0.509397	328.611	153.25	-1170.57	-653.121	0	0	1.10238	2.38747e-05	1
14555	ENSG00000130669	chr19	+	PAK4	ENSG00000130669_39172918_39173376	225	683	1.96535	15.0611	13.4258	-1423.35	-1236.67	1.37091e-10	5.87026e-06	0.576374	2.92159e-23	1.25102e-18
14580	ENSG00000100577	chr14	+	GSTZ1	ENSG00000100577_77327472_77327552	67	147	1.52689	25.1125	39.1375	-432.652	-296.84	1.80751e-08	0.000773977	1.96753	8.12837e-05	1
14612	ENSG00000139112	chr12	+	GABARAPL1	ENSG00000139112_10214669_10214779	351	461	0.64777	11.2182	9.10909	-739.678	-506.158	1.25046e-11	5.35445e-07	1.54039	1.72785e-05	0.739866
14644	ENSG00000196922	chr8	-	ZNF252P	ENSG00000196922_144996507_144996607	113	213	0.65928	124.74	97.65	-1020.4	-866.357	3.47011e-09	0.00014859	1.35965	1.38443e-07	0.00592811
14645	ENSG00000112200	chr6	+	ZNF451	ENSG00000112200_57099469_57099568	80	179	1.68172	55.2626	55.8384	-1211.39	-809.746	3.77476e-15	1.61635e-10	0.759864	4.3001e-10	1.8413e-05
14652	ENSG00000112200	chr6	+	ZNF451	ENSG00000112200_57090811_57090894	264	347	1.24499	612.614	403.867	-1097.07	-565.517	0	0	0.611246	6.28627e-05	1
14660	ENSG00000148634	chr10	-	HERC4	ENSG00000148634_67988043_67988144	119	220	1.67734	9.50495	13.1881	-1297.66	-924.724	9.99201e-15	4.27858e-10	1.17904	0.476933	1
14670	ENSG00000130702	chr20	-	LAMA5	ENSG00000130702_62312888_62313010	148	270	0.783483	18.7787	12.0164	-542.521	-421.938	4.18813e-08	0.00179336	1.45925	0.501092	1
14671	ENSG00000130702	chr20	-	LAMA5	ENSG00000130702_62310419_62310572	133	286	0.767516	24.098	13.5163	-868.171	-691.026	5.7621e-10	2.46733e-05	0.94876	0.0556137	1
14681	ENSG00000135297	chr6	+	MTO1	ENSG00000135297_73486598_73486761	171	334	0.454107	10.6871	6.92025	-1177.99	-713.431	1.11022e-16	4.75397e-12	1.80454	1.78268e-100	7.63344e-96
14710	ENSG00000162430	chr1	+	SEPN1	ENSG00000162430_25802016_25802117	117	218	2.35938	7.31683	13.7129	-735.201	-549.268	4.0015e-10	1.71344e-05	1.00275	0.944727	1
14716	ENSG00000116791	chr1	-	CRYZ	ENSG00000116791_74707103_74707204	95	196	0.710338	431.396	307.792	-1430.58	-1304.8	3.26076e-08	0.00139626	1.11629	7.5428e-05	1
14724	ENSG00000110619	chr11	-	CARS	ENSG00000110619_3040448_3040581	96	229	0.456876	11.812	19.5489	-1013.92	-587.986	1.22125e-15	5.22937e-11	4.54731	1.90478e-54	8.15628e-50
14802	ENSG00000149636	chr20	-	DSN1	ENSG00000149636_36770873_36770977	73	177	0.658711	90.5481	42.2596	-201.804	277.991	2.22045e-16	9.50795e-12	0.912816	0.0703553	1
14809	ENSG00000149100	chr11	+	EIF3M	ENSG00000149100_32587012_32587144	97	229	0.658609	1505.14	734.356	-1538.6	-1452.22	1.04351e-06	0.0446831	0.788425	0.334133	1
14813	ENSG00000178773	chr16	+	CPNE7	ENSG00000178773_89591127_89591260	51	184	1.61685	36.9023	27.812	-1371.55	-1257.79	7.55571e-08	0.00323536	0.549293	2.87941e-26	1.23296e-21
14820	ENSG00000134532	chr12	-	SOX5	ENSG00000134532_23546316_23546424	173	281	1.28443	47.5185	106.759	-1306.73	-988.062	1.35114e-13	5.78559e-09	2.00813	5.70635e-47	2.44346e-42
14846	ENSG00000081923	chr18	-	ATP8B1	ENSG00000081923_57706490_57706587	113	210	0.40462	11.6598	14.9381	-616.537	-481.736	1.38783e-08	0.000594268	4.39472	7.26033e-130	3.10887e-125
14853	ENSG00000135913	chr2	-	USP37	ENSG00000135913_218558498_218558717	171	390	0.740322	130.667	102.511	-1473.06	-1381.77	5.28204e-07	0.0226177	1.33811	2.69046e-06	0.115206
14889	ENSG00000140416	chr15	+	TPM1	ENSG00000140416_63061713_63061788	75	150	1.48003	11.28	9.69333	-462.251	-359.328	3.17467e-07	0.0135939	0.743121	5.49122e-07	0.0235134
14914	ENSG00000198752	chr14	-	CDC42BPB	ENSG00000198752_102954198_102954275	105	182	4.15208	2.48052	16.0519	-430.051	-299.678	2.78658e-08	0.00119321	1.9943	4.49372e-27	1.92421e-22
14916	ENSG00000141452	chr18	+	C18orf8	ENSG00000141452_23507985_23508041	76	132	1.40502	159.893	144.304	-895.547	-545.342	7.06102e-14	3.02353e-09	0.700771	0.000685879	1
14921	ENSG00000088756	chr18	+	ARHGAP28	ENSG00000088756_6876131_6876208	91	168	5.13838	2.06494	14.1688	-517.764	-336.405	5.77617e-10	2.47336e-05	1.6407	6.12536e-57	2.62288e-52
14944	ENSG00000132780	chr1	+	NASP	ENSG00000132780_45602255_45602365	47	157	0.740871	2105.17	645.345	-1442.85	-1267.42	1.06637e-09	4.56619e-05	0.485079	4.66563e-18	1.99782e-13
14948	ENSG00000132780	chr1	+	NASP	ENSG00000132780_45604936_45605016	47	127	0.773458	3532.3	1130.46	-1218.94	-1066.19	5.83781e-09	0.000249975	0.485079	4.66563e-18	1.99782e-13
14959	ENSG00000132780	chr1	+	NASP	ENSG00000132780_45600385_45600457	47	119	3.02726	80.9444	76.2083	-1113.05	-352.973	0	0	0.414874	8.60151e-35	3.68316e-30
14967	ENSG00000132780	chr1	+	NASP	ENSG00000132780_45594694_45594773	47	126	2.40437	87.9241	65.7468	-957.367	-422.367	0	0	0.414874	8.60151e-35	3.68316e-30
14982	ENSG00000104763	chr8	-	ASAH1	ENSG00000104763_18064457_18064531	45	119	1.34695	108.905	218.405	-885.581	-722.954	3.46634e-09	0.000148429	2.02393	3.56268e-10	1.52554e-05
14993	ENSG00000115896	chr2	+	PLCL1	ENSG00000115896_198001952_198002008	637	693	1.77932	18.6786	20.2857	-8290	-7069.07	0	0	0.617619	3.1537e-16	1.35042e-11
14999	ENSG00000134369	chr1	+	NAV1	ENSG00000134369_201790554_201790577	52	75	1.24921	22.8261	9.17391	-550.72	-450.038	5.00946e-07	0.0214505	0.405197	1.24294e-60	5.32229e-56
15012	ENSG00000106105	chr7	+	GARS	ENSG00000106105_30627057_30627190	85	218	0.798722	26.0602	44.9549	-1325.17	-999.473	1.32894e-13	5.69051e-09	2.67785	4.01663e-83	1.71992e-78
15021	ENSG00000204713	chr6	-	TRIM27	ENSG00000204713_28907492_28907563	26	97	2.53973	18.1408	26.0986	-334.738	-124.253	2.59031e-10	1.10917e-05	0.711728	1.06292e-07	0.00455144
15029	ENSG00000235109	chr6	-	ZSCAN31	ENSG00000235109_28329303_28329778	150	625	1.2252	8.43579	13.2653	-983.898	-557.406	2.22045e-16	9.50795e-12	1.66054	2.34344e-09	0.000100346
15032	ENSG00000187741	chr16	-	FANCA	ENSG00000187741_89810707_89810802	73	168	0.653811	152.295	98.1579	-1118.94	-983.998	1.73001e-08	0.000740791	1.0971	3.47245e-07	0.014869
15054	ENSG00000160218	chr21	+	TRAPPC10	ENSG00000160218_44096605_44096713	170	278	1.84683	20.1759	27.2407	-1262.02	-1040.39	3.09335e-11	1.32457e-06	0.923432	0.00856655	1
15057	ENSG00000160218	chr21	+	TRAPPC10	ENSG00000160218_44063053_44063168	111	226	0.493287	64.3304	25.8348	-1488.33	-1335.71	3.19506e-09	0.000136812	0.967327	0.159872	1
15058	ENSG00000069974	chr15	-	RAB27A	ENSG00000069974_55238403_55238491	174	262	1.89102	16.6932	28.1023	-1148.26	38.8035	0	0	1.12093	0.0437319	1
15064	ENSG00000196295	chr7	-	AC005154.6	ENSG00000196295_30584711_30584808	83	180	2.92392	8.24742	28.9175	-903.321	-758.033	7.49352e-09	0.000320873	1.58413	2.0188e-20	8.6445e-16
15079	ENSG00000048052	chr7	+	HDAC9	ENSG00000048052_18629350_18629481	121	252	2.2168	13.3282	26.1679	-1088.81	-973.435	7.28812e-08	0.00312077	1.09846	0.0404511	1
15138	ENSG00000115677	chr2	-	HDLBP	ENSG00000115677_241255374_241255511	107	244	1.83731	420.431	309.474	-2075.72	-1782.38	4.75509e-13	2.03613e-08	0.620968	4.43298e-40	1.8982e-35
15140	ENSG00000115677	chr2	-	HDLBP	ENSG00000115677_241255374_241255580	107	313	1.47255	442.17	260.859	-2361.37	-2245.47	5.35293e-08	0.00229213	0.620968	4.43298e-40	1.8982e-35
15142	ENSG00000198795	chr18	-	ZNF521	ENSG00000198795_25345252_25345347	179	274	1.50411	22.0105	13.0526	-1145.64	-761.105	7.88258e-15	3.37532e-10	0.475562	2.59334e-11	1.11047e-06
15146	ENSG00000198795	chr18	-	ZNF521	ENSG00000198795_25327406_25327448	179	221	0.577378	94.2381	21.4524	-1030.38	-858.522	1.38607e-09	5.93516e-05	0.475562	2.59334e-11	1.11047e-06
15150	ENSG00000198795	chr18	-	ZNF521	ENSG00000198795_25224036_25224115	84	163	1.89255	10.6709	11.3544	-11050.3	-10607.6	0	0	0.707338	2.87693e-79	1.2319e-74
15308	ENSG00000119509	chr9	+	INVS	ENSG00000119509_100131870_100131954	166	250	0.770095	53.6667	45.5595	-1287.49	-1005.75	1.18183e-12	5.06061e-08	1.73747	3.00832e-07	0.0128816
15309	ENSG00000119509	chr9	+	INVS	ENSG00000119509_100214925_100215040	166	281	1.46591	12.7217	21.4087	-1406.55	-1206.74	1.5314e-10	6.55747e-06	1.58432	1.0418e-34	4.461e-30
15310	ENSG00000119509	chr9	+	INVS	ENSG00000119509_100215401_100215488	166	253	1.27811	78.6552	113.287	-1617.88	-1294.01	1.0314e-13	4.41644e-09	1.43237	6.57419e-12	2.81507e-07
15327	ENSG00000164830	chr8	+	OXR1	ENSG00000164830_106737520_106737600	162	242	0.552244	57.325	29.2	-1097.49	-1004.7	5.2732e-07	0.0225798	1.18972	6.16978e-05	1
15334	ENSG00000118600	chr12	+	TMEM5	ENSG00000118600_63782541_63782704	155	318	1.2097	10.9693	8.03067	-994.315	-460.243	0	0	0.743557	1.17764e-17	5.04264e-13
15368	ENSG00000164828	chr7	+	SUN1	ENSG00000164828_849520_849603	179	262	1.9132	114.518	93.5422	-953.966	-824.832	2.41364e-08	0.00103352	0.709967	6.57361e-24	2.81482e-19
15369	ENSG00000164828	chr7	+	SUN1	ENSG00000164828_849923_850033	179	289	1.62951	59.5727	41.4455	-1037.31	-942.916	4.39173e-07	0.0188054	0.709967	6.57361e-24	2.81482e-19
15371	ENSG00000164828	chr7	+	SUN1	ENSG00000164828_848418_848615	179	376	1.39437	217.015	153.264	-1592.18	-1319.86	1.52489e-12	6.52958e-08	0.723945	6.28145e-12	2.68972e-07
15378	ENSG00000132604	chr16	-	TERF2	ENSG00000132604_69368587_69368595	106	114	0.656561	22.875	10.5	-1008.18	-762.173	1.33497e-11	5.71632e-07	0.908476	0.000214563	1
15402	ENSG00000205581	chr21	-	HMGN1	ENSG00000205581_39347379_39347483	128	232	2.99179	458.404	390.913	-1242.87	-449.549	0	0	1.01883	2.58998e-07	0.0110903
15409	ENSG00000205581	chr21	-	HMGN1	ENSG00000205581_39347247_39347292	128	173	3.274	119.778	111.778	-1022.85	-317.131	0	0	1.01883	2.58998e-07	0.0110903
15417	ENSG00000205581	chr21	-	HMGN1	ENSG00000205581_39345830_39345958	128	256	5.26696	225.344	316.406	-1349.87	-373.059	0	0	0.342832	1.75417e-17	7.51136e-13
15425	ENSG00000205581	chr21	-	HMGN1	ENSG00000205581_39347379_39347478	128	227	2.9055	449.071	371.909	-1227.16	-456.73	0	0	1.01883	2.58998e-07	0.0110903
15431	ENSG00000205581	chr21	-	HMGN1	ENSG00000205581_39345830_39347292	128	1590	3.43563	86.9193	117.539	-5446.62	-4494.43	0	0	0.749094	6.08079e-06	0.260379
15438	ENSG00000122406	chr1	+	RPL5	ENSG00000122406_92833796_92833949	115	268	0.419853	28.6144	11.6797	-1310.63	-565.974	0	0	1.15041	5.36044e-07	0.0229534
15462	ENSG00000149577	chr11	+	SIDT2	ENSG00000149577_117182060_117182105	164	209	0.623668	14.3111	17.3778	-835.384	-683.818	4.9599e-09	0.000212383	3.10312	8.57396e-60	3.67137e-55
15477	ENSG00000164180	chr5	-	TMEM161B	ENSG00000164180_88240813_88240916	83	186	1.2511	82.301	81.8058	-795.369	-151.881	0	0	0.979913	0.949143	1
15489	ENSG00000066294	chr1	-	CD84	ENSG00000066294_160550938_160551035	62	159	1.23673	5.23711	24.1856	-399.339	-295.785	2.44943e-07	0.0104885	4.71796	7.32222e-77	3.13537e-72
15494	ENSG00000087087	chr7	+	SRRT	ENSG00000087087_100880696_100880769	139	212	1.37523	45.8356	24.1507	-1519.68	-1074.1	4.44089e-16	1.90159e-11	0.451044	1.8686e-36	8.00134e-32
15520	ENSG00000141252	chr17	-	VPS53	ENSG00000141252_632744_632841	78	175	1.21626	10.8454	11.8866	-733.365	-589.446	9.15009e-09	0.000391807	1.1701	2.9185e-07	0.012497
15563	ENSG00000158402	chr5	-	CDC25C	ENSG00000158402_138325815_138325904	155	244	1.27331	50.3483	75.9213	-943.216	-803.356	1.30767e-08	0.000559945	1.63704	4.15394e-15	1.77872e-10
15575	ENSG00000072609	chr12	-	CHFR	ENSG00000072609_132869619_132869798	167	346	0.60481	68.486	49.2458	-1616.83	-1296.1	1.29452e-13	5.54313e-09	1.52132	8.70974e-18	3.72951e-13
15576	ENSG00000072609	chr12	-	CHFR	ENSG00000072609_132869619_132869834	167	382	0.616125	59.1907	43.3581	-1716.67	-1406.98	2.07501e-13	8.88518e-09	1.52132	8.70974e-18	3.72951e-13
15582	ENSG00000078674	chr8	+	PCM1	ENSG00000078674_17934706_17934858	67	219	1.63976	24.5526	24.625	-1187.18	-758.491	8.88178e-16	3.80318e-11	0.714748	2.87804e-09	0.000123238
15587	ENSG00000078674	chr8	+	PCM1	ENSG00000078674_17940042_17940158	170	286	0.560841	100.121	60.5172	-1634.32	-1250.13	4.55191e-15	1.94913e-10	1.28303	3.36039e-12	1.43892e-07
15608	ENSG00000144524	chr2	+	COPS7B	ENSG00000144524_231801155_231801207	105	157	0.637024	17.6923	7.90385	-3915.48	-3646.91	4.47087e-13	1.91443e-08	0.862937	0.00243235	1
15619	ENSG00000147099	chrX	-	HDAC8	ENSG00000147099_72568754_72568884	112	242	1.54543	72.1615	91.9692	-856.969	-704.18	4.75674e-09	0.000203684	1.04528	0.0666482	1
15632	ENSG00000145734	chr5	+	BDP1	ENSG00000145734_71549420_71549606	63	249	0.725219	129.855	88.914	-1624.23	-1449.66	6.85104e-10	2.93362e-05	1.28011	0.000656268	1
15634	ENSG00000145734	chr5	+	BDP1	ENSG00000145734_71539557_71539649	36	128	1.21598	257.196	116.391	-1337.8	-1226.24	1.03426e-07	0.00442868	0.489401	2.55946e-36	1.09596e-31
15691	ENSG00000111271	chr12	+	ACAD10	ENSG00000111271_111727962_111728143	68	249	1.43582	26.9834	47.989	-883.035	-533.308	3.03091e-14	1.29784e-09	1.58831	6.9081e-05	1
15693	ENSG00000111271	chr12	+	ACAD10	ENSG00000111271_111710273_111710365	158	250	1.35045	23.8261	32.1304	-1244.92	-1124.11	4.2837e-08	0.00183428	1.27427	3.40724e-22	1.45898e-17
15730	ENSG00000140463	chr15	+	BBS4	ENSG00000140463_72695177_72695228	44	95	0.7561	39.7059	32.451	-515.088	-367.098	1.10321e-08	0.000472395	1.04796	2.39161e-05	1
15748	ENSG00000140463	chr15	+	BBS4	ENSG00000140463_72686462_72686564	44	146	3.14422	10.8431	21.0686	-427.026	-197.947	5.02749e-11	2.15277e-06	0.701908	0.000340708	1
15751	ENSG00000137312	chr6	-	FLOT1	ENSG00000137312_30741662_30741704	143	185	0.786377	126	115.476	-1229.42	-1110.84	7.3074e-08	0.00312903	1.40885	3.4955e-20	1.49677e-15
15761	ENSG00000047849	chr3	-	MAP4	ENSG00000047849_47867246_47867338	81	173	1.88386	100.38	123.837	-2072.36	-1864.75	7.34761e-11	3.14625e-06	0.99842	4.15044e-12	1.77722e-07
15793	ENSG00000167840	chr17	-	ZNF232	ENSG00000167840_5111076_5111219	474	617	0.744859	34.5385	14.2238	-1933.84	-1849.6	8.23498e-07	0.0352622	0.585625	2.12697e-26	9.10771e-22
15797	ENSG00000119844	chr2	+	AFTPH	ENSG00000119844_64581190_64581273	60	143	2.24042	11.1687	20.8675	-1005.26	-581.85	1.77636e-15	7.60636e-11	1.06639	0.467594	1
15799	ENSG00000119844	chr2	+	AFTPH	ENSG00000119844_64579486_64581273	122	1909	1.84139	9.73531	15.1102	-3360.32	-2846.17	0	0	1.07386	0.23085	1
15833	ENSG00000144426	chr2	+	NBEAL1	ENSG00000144426_203171928_203172023	104	199	0.6121	157.632	115.653	-1188.66	-914.883	2.13007e-12	9.12098e-08	1.35419	6.11183e-06	0.261708
15859	ENSG00000172575	chr15	-	RASGRP1	ENSG00000172575_38501143_38501287	36	180	4.50083	2.98611	10.9931	-408.67	-127.712	1.65012e-12	7.06583e-08	0.858858	0.428213	1
15862	ENSG00000172575	chr15	-	RASGRP1	ENSG00000172575_38503272_38503376	109	213	2.31547	6.10577	11.5	-554.81	-337.96	6.6268e-11	2.8376e-06	0.975591	0.425667	1
15868	ENSG00000169188	chrX	+	APEX2	ENSG00000169188_55002251_55002431	83	263	0.715006	125.906	78.7222	-1275.82	-1172.46	1.8898e-07	0.00809213	1.21238	0.180421	1
15871	ENSG00000204843	chr2	-	DCTN1	ENSG00000204843_74366459_74366620	131	292	0.67961	129.59	63.0062	-1751.3	-1662.06	6.50786e-07	0.0278667	0.972241	0.0172212	1
15881	ENSG00000116198	chr1	-	CEP104	ENSG00000116198_3848608_3848781	138	311	1.25204	65.104	75.1156	-1643.72	-1533.59	1.00132e-07	0.00428765	0.982844	0.0850911	1
15896	ENSG00000163931	chr3	-	TKT	ENSG00000163931_53237797_53237921	191	315	1.21864	10.3468	7.12903	-1351.7	-333.746	0	0	0.713438	1.66137e-73	7.11398e-69
15903	ENSG00000100320	chr22	-	RBFOX2	ENSG00000100320_35778025_35778078	92	145	1.21526	61.0943	45.7736	-856.857	-721.873	1.83473e-08	0.000785633	0.674606	4.17946e-09	0.000178964
15904	ENSG00000100320	chr22	-	RBFOX2	ENSG00000100320_35756105_35756144	88	127	0.383439	31.6923	9.23077	-478.976	-295.367	6.32547e-10	2.70857e-05	0.897827	0.501419	1
15923	ENSG00000119688	chr14	-	ABCD4	ENSG00000119688_74299548_74299675	116	243	1.48861	44.9921	36.4173	-775.578	-519.773	5.15021e-12	2.20532e-07	0.69071	7.39959e-33	3.16851e-28
15930	ENSG00000119688	chr14	-	ABCD4	ENSG00000119688_74295854_74295979	50	175	0.663933	54.36	18.936	-599.598	-365.433	2.34041e-11	1.00216e-06	0.662431	1.80584e-10	7.73259e-06
15934	ENSG00000119688	chr14	-	ABCD4	ENSG00000119688_74297930_74298069	116	255	1.28436	13.3813	11.7482	-716.137	-454.64	3.48133e-12	1.4907e-07	0.777215	0.000816713	1
15937	ENSG00000119688	chr14	-	ABCD4	ENSG00000119688_74295148_74295198	94	144	1.6715	55	34.52	-732.724	-643.842	9.3429e-07	0.0400063	0.512958	3.52044e-37	1.50745e-32
15944	ENSG00000119688	chr14	-	ABCD4	ENSG00000119688_74293154_74293248	121	215	0.545185	22.1702	10.2872	-742.151	-619.66	5.24532e-08	0.00224604	1.0661	0.0648736	1
15949	ENSG00000113851	chr3	-	CRBN	ENSG00000113851_3152456_3152587	1034	1165	0.479669	345.954	290.198	-4397.52	-3911.8	0	0	2.11036	4.34283e-108	1.8596e-103
15952	ENSG00000023287	chr8	-	RB1CC1	ENSG00000023287_52685937_52686156	121	340	0.44441	57.9452	40.9361	-1411.8	-969.196	3.33067e-16	1.42619e-11	1.99864	1.84455e-65	7.89835e-61
15954	ENSG00000023287	chr8	-	RB1CC1	ENSG00000023287_52685399_52685520	126	247	1.26843	79.3719	131.256	-1434.7	-1335.06	2.86569e-07	0.0122709	1.72657	2.14603e-16	9.1893e-12
15966	ENSG00000105607	chr19	+	GCDH	ENSG00000105607_12891487_12891660	124	297	1.27141	29.4913	21.3295	-969.931	-347.449	0	0	0.714089	3.55534e-10	1.5224e-05
15980	ENSG00000215114	chr8	+	UBXN2B	ENSG00000215114_58434858_58434948	109	199	1.93489	12.6778	25.5667	-1037.33	-619.31	1.55431e-15	6.65556e-11	1.29324	2.90656e-12	1.24459e-07
15984	ENSG00000134884	chr13	-	ARGLU1	ENSG00000134884_106557559_106557616	83	140	1.21904	867.895	686.596	-1667.28	-1224.85	4.44089e-16	1.90159e-11	0.803768	0.000254033	1
15987	ENSG00000171475	chr17	+	WIPF2	ENSG00000171475_40256391_40256522	170	301	1.50501	93.7481	96.1527	-1284.21	-1088.02	1.65411e-10	7.0829e-06	0.889115	0.00882804	1
15996	ENSG00000132964	chr13	+	CDK8	ENSG00000132964_26382814_26382871	140	197	0.645061	88.7895	45.1228	-1097.33	-582.978	0	0	0.958934	0.889135	1
16001	ENSG00000133816	chr11	+	MICAL2	ENSG00000133816_12255643_12255750	62	169	1.52712	18.1402	40.6262	-1523.49	-994.981	0	0	1.94925	5.71893e-19	2.44885e-14
16019	ENSG00000135506	chr12	+	OS9	ENSG00000135506_57720099_57720263	189	353	1.41541	94.8476	165.555	-2083.35	-1882.5	1.13816e-10	4.87358e-06	1.56671	5.6682e-61	2.42712e-56
16032	ENSG00000102710	chr13	-	SUPT20H	ENSG00000102710_37047346_37047408	126	188	0.794181	13.0968	17.0323	-1014.73	-808.226	1.47504e-10	6.31614e-06	2.06305	2.63846e-78	1.12979e-73
16061	ENSG00000185246	chr14	+	PRPF39	ENSG00000185246_45096424_45096758	125	459	0.796679	42.5868	24.2006	-1639.77	-1535.49	1.37905e-07	0.00590508	0.900321	2.05475e-07	0.00879843
16070	ENSG00000011454	chr9	+	RABGAP1	ENSG00000011454_123071412_123071501	74	163	1.66521	6.17978	14.3258	-552.069	-90.5864	3.33067e-16	1.42619e-11	1.7798	2.45786e-44	1.05245e-39
16084	ENSG00000142541	chr19	+	RPL13A	ENSG00000142541_49490232_49490297	62	127	1.20538	1467.74	1345.8	-1196.9	-1097.7	4.15041e-07	0.0177721	1.02207	0.467054	1
16096	ENSG00000153094	chr2	+	BCL2L11	ENSG00000153094_111124050_111124139	136	225	1.22305	343.169	291.191	-1368.09	-1093.67	2.01705e-12	8.63702e-08	0.978824	7.94529e-08	0.00340217
16097	ENSG00000153094	chr2	+	BCL2L11	ENSG00000153094_111144488_111144520	406	438	1.80014	10.8438	14.4375	-1887.84	-1340.15	0	0	1.06196	0.00253141	1
16110	ENSG00000153094	chr2	+	BCL2L11	ENSG00000153094_111153780_111153904	103	227	1.21288	71.9919	83.4355	-1166.08	-970.129	2.23088e-10	9.55265e-06	1.17739	9.23829e-05	1
16115	ENSG00000157077	chr1	+	ZFYVE9	ENSG00000157077_52266655_52266831	99	275	1.77287	16.483	36.8239	-1211.95	-1085.57	2.55694e-08	0.00109488	1.58237	1.10855e-15	4.74681e-11
16137	ENSG00000100461	chr14	-	RBM23	ENSG00000100461_22909483_22909595	47	159	0.665311	419.482	220.179	-1107	-1018.36	1.05179e-06	0.0450375	1.02968	0.951685	1
16142	ENSG00000100461	chr14	-	RBM23	ENSG00000100461_22913724_22913821	75	172	1.24122	13.9175	13.8351	-1240.48	-917.891	1.58984e-13	6.80769e-09	1.013	0.782737	1
16150	ENSG00000100461	chr14	-	RBM23	ENSG00000100461_22908333_22908380	173	220	1.43588	145.383	124.319	-1343.74	-1187.68	3.3637e-09	0.000144034	0.770292	3.84432e-11	1.64614e-06
16153	ENSG00000100461	chr14	-	RBM23	ENSG00000100461_22913724_22913845	75	196	1.23799	12.6198	12.5124	-1280.19	-947.757	8.73746e-14	3.74138e-09	1.013	0.782737	1
16192	ENSG00000132549	chr8	+	VPS13B	ENSG00000132549_99507770_99507911	66	207	1.73095	13.5816	20.7234	-2159.79	-1967.76	1.57582e-10	6.74764e-06	1.61188	9.68898e-06	0.414882
16194	ENSG00000132549	chr8	+	VPS13B	ENSG00000132549_99507137_99507203	114	180	1.37901	55.5909	95.4394	-1123.38	-932.281	3.10342e-10	1.32889e-05	1.73311	2.59832e-06	0.11126
16195	ENSG00000172890	chr11	+	NADSYN1	ENSG00000172890_71480219_71480274	74	129	2.55685	7.21818	15.5636	-654.522	-502.38	5.71836e-09	0.00024486	1.04244	0.13313	1
16198	ENSG00000172890	chr11	+	NADSYN1	ENSG00000172890_71476033_71477438	131	1536	1.78862	12.521	11.884	-2747.18	-2651.22	1.58604e-07	0.00679142	0.777495	6.98169e-24	2.98956e-19
16201	ENSG00000258311	chr12	+	RP11-644F5.10	ENSG00000258311_55716933_55717005	160	232	1.25004	78.75	38.2778	-725.229	-427.721	5.04152e-13	2.15878e-08	0.449781	5.02356e-18	2.15109e-13
16205	ENSG00000048828	chr9	+	FAM120A	ENSG00000048828_93558581_93558718	183	320	0.643492	158.182	83.6058	-1703.63	-1605.78	2.85133e-07	0.0122094	1.02712	0.270831	1
16229	ENSG00000092621	chr1	+	PHGDH	ENSG00000092621_119724319_119724469	65	215	1.53631	4.89333	14.5933	-650.456	-449.848	2.01266e-10	8.61822e-06	2.85086	3.74173e-67	1.60221e-62
16269	ENSG00000131626	chr11	+	PPFIA1	ENSG00000131626_70349923_70350039	231	347	2.02756	44.5431	51.3017	-1201.01	-964.521	1.52851e-11	6.54508e-07	1.48619	0.0014631	1
16277	ENSG00000131626	chr11	+	PPFIA1	ENSG00000131626_70350994_70351023	116	145	1.77713	11.4483	20.6552	-973.65	-804.52	1.48066e-09	6.34017e-05	1.30993	2.05538e-33	8.80113e-29
16335	ENSG00000005483	chr7	+	KMT2E	ENSG00000005483_105064028_105064116	229	317	1.72089	10.125	15.375	-1354	-1039.38	1.82521e-13	7.81553e-09	1.16961	0.00485941	1
16341	ENSG00000005483	chr7	+	KMT2E	ENSG00000005483_105038385_105038525	73	213	1.33837	7.17857	12.8	-1048.61	-830.974	4.56457e-11	1.95455e-06	1.82934	1.26372e-18	5.41123e-14
16355	ENSG00000077463	chr19	-	SIRT6	ENSG00000077463_4175680_4175760	123	203	0.508757	12.125	6.4375	-726.173	-579.48	7.35517e-09	0.000314948	1.34198	0.000134267	1
16362	ENSG00000020426	chr14	+	MNAT1	ENSG00000020426_60968229_60968397	121	289	0.76686	78.0714	55.2381	-1206.92	-979.431	2.40138e-11	1.02827e-06	1.13156	0.0572444	1
16363	ENSG00000000419	chr20	-	DPM1	ENSG00000000419_50941129_50941209	68	148	2.57569	13.325	8.925	-591.92	-415.043	1.05857e-09	4.53278e-05	0.333869	8.11976e-57	3.47688e-52
16364	ENSG00000000419	chr20	-	DPM1	ENSG00000000419_50942031_50942126	80	175	0.570965	251.168	60.4105	-528.413	-327.759	2.78184e-10	1.19118e-05	0.674834	0.00813922	1
16366	ENSG00000000419	chr20	-	DPM1	ENSG00000000419_50941105_50941209	68	172	2.55344	12.0481	8	-629.876	-385.171	1.39424e-11	5.97014e-07	0.333869	8.11976e-57	3.47688e-52
16382	ENSG00000111596	chr12	+	CNOT2	ENSG00000111596_70285400_70285586	142	328	1.66557	12.9086	20.3226	-1213.94	-855.458	1.66533e-14	7.13096e-10	1.18475	3.31772e-08	0.00142065
16398	ENSG00000111596	chr12	+	CNOT2	ENSG00000111596_70294237_70294294	186	243	1.227	24.4912	31.1404	-860.546	-602.988	4.59766e-12	1.96872e-07	1.61555	0.00201921	1
16466	ENSG00000163479	chr1	-	SSR2	ENSG00000163479_156018132_156018368	77	313	0.564447	92.8178	54.0678	-1239.92	-878.716	1.38778e-14	5.94247e-10	1.55112	5.77492e-12	2.47282e-07
16478	ENSG00000169554	chr2	-	ZEB2	ENSG00000169554_144497708_144497764	200	256	1.92657	74.4464	58.8393	-1689.18	-843.131	0	0	0.510251	4.99539e-51	2.13903e-46
16497	ENSG00000115234	chr2	+	SNX17	ENSG00000115234_27372623_27372740	74	191	0.687062	178.692	168.786	-1129.74	-811.591	2.75002e-13	1.17756e-08	1.67956	4.25621e-20	1.82251e-15
16512	ENSG00000093144	chr6	-	ECHDC1	ENSG00000093144_127316450_127316502	80	132	1.22911	188.308	144.231	-1172.39	-1023.29	6.63692e-09	0.000284193	0.788832	7.25757e-13	3.10769e-08
16518	ENSG00000093144	chr6	-	ECHDC1	ENSG00000093144_127326496_127326574	52	130	0.667466	15.9872	8.51282	-928.561	-590.624	9.27036e-14	3.96957e-09	0.993804	0.716464	1
16526	ENSG00000093144	chr6	-	ECHDC1	ENSG00000093144_127315934_127315974	80	120	2.47038	14.45	18.525	-575.434	-442.273	3.32913e-08	0.00142553	0.762315	1.08609e-14	4.65062e-10
16531	ENSG00000093144	chr6	-	ECHDC1	ENSG00000093144_127315934_127316081	80	227	2.08731	23.7075	25.6803	-350.702	237.516	0	0	0.762315	1.08609e-14	4.65062e-10
16542	ENSG00000007341	chr1	-	ST7L	ENSG00000007341_112582375_112582472	72	169	0.747914	90.8351	124.619	-930.321	-689.639	1.93418e-11	8.28214e-07	3.17712	8.36035e-58	3.5799e-53
16554	ENSG00000007341	chr1	-	ST7L	ENSG00000007341_112550601_112550693	139	231	2.98152	7.45652	23.337	-650.922	-446.835	1.12284e-10	4.80801e-06	1.39017	2.09245e-29	8.95985e-25
16556	ENSG00000007341	chr1	-	ST7L	ENSG00000007341_112540779_112540872	2593	2686	0.546269	13.1505	14.6344	-3386.78	-3298.61	2.49888e-07	0.0107002	1.8549	2.5588e-130	1.09568e-125
16565	ENSG00000110172	chr11	-	CHORDC1	ENSG00000110172_90206748_90206810	70	132	2.04569	55.1935	24.5645	-381.818	-93.9827	2.00495e-12	8.5852e-08	0.277355	5.08396e-46	2.17695e-41
16587	ENSG00000115414	chr2	-	FN1	ENSG00000115414_215372109_215372300	106	297	2.18285	61.7592	160.225	-1571.74	-1020.97	0	0	2.05637	2.37534e-07	0.0101712
16647	ENSG00000274628	chr9	-	FAM95B1	ENSG00000274628_66049862_66050023	300	461	0.517143	27.3416	31.2981	-1860.53	-1679.15	2.8167e-10	1.20611e-05	2.72394	1.5728e-54	6.73473e-50
16676	ENSG00000137700	chr11	-	SLC37A4	ENSG00000137700_119030232_119030735	342	845	0.442903	20.169	14.7475	-1134.47	-304.835	0	0	1.60505	8.23924e-56	3.52804e-51
16682	ENSG00000169241	chr1	+	SLC50A1	ENSG00000169241_155137561_155137722	123	284	1.27863	58.4845	83.5093	-1306.43	-1191.36	6.97286e-08	0.00298578	1.35144	5.63955e-10	2.41486e-05
16689	ENSG00000137996	chr1	+	RTCA	ENSG00000137996_100267500_100267538	100	138	1.63955	29.4737	28.6842	-1287.46	-898.293	7.54952e-15	3.2327e-10	0.725047	1.59599e-38	6.83405e-34
16705	ENSG00000204392	chr6	-	LSM2	ENSG00000204392_31797990_31798049	486	545	1.20066	589.085	391.356	-1448.23	-1335.16	6.15202e-08	0.00263429	0.769532	6.40029e-11	2.7406e-06
16706	ENSG00000119640	chr14	-	ACYP1	ENSG00000119640_75061684_75061762	416	494	1.73532	37.6923	53.5513	-1587.58	-1304.22	6.23723e-13	2.67078e-08	1.05401	0.612907	1
16734	ENSG00000187688	chr17	+	TRPV2	ENSG00000187688_16434890_16434969	124	203	1.22783	78.2911	107.43	-1049.43	-721.273	8.49321e-14	3.63679e-09	1.41779	1.13157e-11	4.8454e-07
16747	ENSG00000160584	chr11	-	SIK3	ENSG00000160584_116950133_116950256	161	284	1.60914	11.4878	16.2602	-1173.72	-1076.1	3.52817e-07	0.0151076	1.10749	0.161039	1
16753	ENSG00000006125	chr17	+	AP2B1	ENSG00000006125_35670857_35670898	192	233	1.20066	47.439	63.8537	-1533.9	-1383.94	4.68556e-09	0.000200636	1.40945	4.99955e-11	2.14081e-06
16781	ENSG00000110841	chr12	+	PPFIBP1	ENSG00000110841_27658816_27658848	114	146	1.25303	9.75	28.5625	-881.923	-606.855	3.52107e-12	1.50772e-07	3.05134	1.45961e-98	6.25006e-94
16794	ENSG00000167930	chr16	+	FAM234A	ENSG00000167930_253833_253929	105	201	1.63993	6.27083	12.4167	-1316.57	-815.72	0	0	1.37781	4.85497e-20	2.0789e-15
16804	ENSG00000121766	chr1	+	ZCCHC17	ENSG00000121766_31346640_31346740	91	191	1.4875	296.98	222.15	-1660.45	-1191.86	0	0	0.933151	2.27005e-08	0.000972036
16805	ENSG00000121766	chr1	+	ZCCHC17	ENSG00000121766_31318167_31318236	120	189	1.31097	30.2899	28.2899	-799.819	-513.74	1.54354e-12	6.60945e-08	0.974253	0.0784265	1
16810	ENSG00000124523	chr6	+	SIRT5	ENSG00000124523_13588331_13588464	149	282	1.97823	17.6241	57.594	-1602.08	-1499.52	1.75215e-07	0.00750272	2.3354	1.49357e-43	6.39548e-39
16817	ENSG00000075826	chr10	-	SEC31B	ENSG00000075826_100500110_100500159	74	123	1.70329	20.898	24.898	-1073.63	-941.297	1.90585e-08	0.000816087	0.88281	1.45311e-06	0.0622221
16820	ENSG00000075826	chr10	-	SEC31B	ENSG00000075826_100489252_100489398	116	262	0.620104	16.1301	19.6849	-540.686	-398.937	1.00135e-08	0.000428777	2.46555	2.65544e-43	1.13706e-38
16835	ENSG00000231607	chr13	-	DLEU2	ENSG00000231607_50070582_50070641	66	125	2.1466	12	11.7627	-686.833	-413.927	3.67151e-12	1.57214e-07	0.603126	5.27519e-40	2.25884e-35
16838	ENSG00000231607	chr13	-	DLEU2	ENSG00000231607_50071516_50071629	59	172	1.91144	19.2743	14.3805	-784.481	-633.351	5.87715e-09	0.000251659	0.852566	1.00592e-11	4.30735e-07
16841	ENSG00000162929	chr2	+	KIAA1841	ENSG00000162929_61073458_61073551	186	279	0.517094	19.3548	5.95699	-775.274	-546.176	1.71122e-11	7.32744e-07	0.667376	3.83091e-12	1.6404e-07
16917	ENSG00000163960	chr3	-	UBXN7	ENSG00000163960_196407246_196407393	67	214	1.37506	246.932	236.136	-1071.19	-571.463	0	0	0.957244	0.00973943	1
16921	ENSG00000110921	chr12	+	MVK	ENSG00000110921_109579802_109579946	147	291	1.31033	40.9861	29.3125	-1128.07	-1012.18	6.62111e-08	0.00283516	0.685903	1.78045e-43	7.6239e-39
16924	ENSG00000110921	chr12	+	MVK	ENSG00000110921_109581395_109581550	144	299	0.764058	24.4645	11.9226	-855.635	-629.786	2.71091e-11	1.16081e-06	0.76732	6.82686e-09	0.000292326
16954	ENSG00000088448	chr13	-	ANKRD10	ENSG00000088448_110894109_110894202	235	328	1.37244	70.8172	83.7742	-2085.14	-1838.36	7.36533e-12	3.15383e-07	1.05803	0.155238	1
16955	ENSG00000088448	chr13	-	ANKRD10	ENSG00000088448_110894285_110894393	93	201	1.81826	21.4815	35.1111	-1029.64	-789.697	1.65614e-11	7.0916e-07	1.25845	0.017714	1
16968	ENSG00000082515	chr5	+	MRPL22	ENSG00000082515_154950821_154950938	48	165	0.767273	196.325	93.4957	-728.618	-608.776	7.28971e-08	0.00312145	0.593003	0.0123519	1
17037	ENSG00000272410	chr3	+	RP11-438J1.1	ENSG00000272410_10279221_10279927	149	855	1.53754	27.7181	38.9193	-1785.64	-1303.35	0	0	1.87533	0.00149588	1
17043	ENSG00000204120	chr2	+	GIGYF2	ENSG00000204120_232700585_232700654	61	130	1.70234	144.71	177.522	-913.284	-665.063	1.68483e-11	7.21444e-07	0.88059	0.111713	1
17049	ENSG00000204120	chr2	+	GIGYF2	ENSG00000204120_232703424_232703489	61	126	1.22445	704.708	535.323	-1012.56	-868.817	1.09791e-08	0.000470123	0.771068	0.00747308	1
17050	ENSG00000204120	chr2	+	GIGYF2	ENSG00000204120_232734417_232734486	65	134	1.45432	211.261	226.565	-848.741	-677.317	1.71789e-09	7.35599e-05	0.933273	0.315847	1
17061	ENSG00000204120	chr2	+	GIGYF2	ENSG00000204120_232724574_232724691	65	182	0.794924	75.7607	44.4103	-964.102	-868.805	5.25677e-07	0.0225095	0.933273	0.315847	1
17073	ENSG00000204120	chr2	+	GIGYF2	ENSG00000204120_232731122_232731234	65	177	1.23468	26.3304	23.9732	-862.94	-582.828	1.97964e-12	8.47681e-08	0.933273	0.315847	1
17117	ENSG00000108654	chr17	-	DDX5	ENSG00000108654_64504222_64504318	133	229	1.23508	1389.96	817.688	-1721.38	-1556.78	1.56467e-09	6.69993e-05	0.750653	3.23748e-10	1.38629e-05
17121	ENSG00000144580	chr2	+	RQCD1	ENSG00000144580_218580995_218581114	179	298	2.52246	31.042	34.1092	-1688.38	-955.052	0	0	0.545479	4.59982e-39	1.96964e-34
17135	ENSG00000029363	chr6	-	BCLAF1	ENSG00000029363_136269141_136269303	177	339	1.55272	78.6481	45.9753	-2452.35	-2076.21	5.88418e-15	2.51961e-10	0.478756	1.26867e-87	5.43246e-83
17141	ENSG00000029363	chr6	-	BCLAF1	ENSG00000029363_136273963_136274189	105	331	1.78252	18.7389	18.3407	-1799.12	-1234.15	0	0	0.687381	2.3693e-52	1.01453e-47
17152	ENSG00000102908	chr16	+	NFAT5	ENSG00000102908_69646517_69646578	125	186	2.20102	29.0328	40.8197	-3353.34	-2357.17	0	0	0.920219	6.5092e-11	2.78724e-06
17155	ENSG00000102908	chr16	+	NFAT5	ENSG00000102908_69659727_69659899	190	362	1.22401	154.552	144.355	-1936.29	-1849.14	7.3698e-07	0.0315575	0.84488	0.402984	1
17157	ENSG00000102908	chr16	+	NFAT5	ENSG00000102908_69644797_69644856	125	184	1.60097	61.4576	90.7966	-909.948	-796.487	1.16582e-07	0.00499203	1.4106	7.49992e-06	0.321146
17168	ENSG00000251474	chr3	-	RPL32P3	ENSG00000251474_129396217_129396420	160	363	1.37832	20.7783	16.468	-1116.54	-898.832	3.88419e-11	1.66321e-06	0.699263	6.03096e-06	0.258246
17247	ENSG00000165699	chr9	-	TSC1	ENSG00000165699_132931209_132931304	185	280	1.41897	8.89474	14.0842	-789.972	-63.8583	0	0	1.39633	1.71625e-11	7.34897e-07
17255	ENSG00000170791	chr8	+	CHCHD7	ENSG00000170791_56212762_56212909	48	195	1.91011	61.2041	36.551	-746.891	-501.978	1.39642e-11	5.97945e-07	0.337553	7.91437e-15	3.38893e-10
17256	ENSG00000198815	chr1	-	FOXJ3	ENSG00000198815_42205762_42205863	128	229	1.74153	127	174.356	-1267.77	-981.474	1.11988e-12	4.79533e-08	1.10793	0.886449	1
17263	ENSG00000169246	chr16	-	NPIPB3	ENSG00000169246_21419635_21419766	128	259	1.24537	247.298	300.221	-2110.98	-1970.9	9.14835e-09	0.000391732	1.2155	1.58557e-10	6.78943e-06
17265	ENSG00000134602	chrX	+	STK26	ENSG00000134602_132054631_132054861	151	381	1.45498	322.639	199.391	-1563.24	-1341.82	3.26525e-11	1.39818e-06	0.588546	2.04682e-11	8.76447e-07
17272	ENSG00000112739	chr6	+	PRPF4B	ENSG00000112739_4056527_4056688	114	275	2.39986	18.1988	27.4969	-1465.73	-727.076	0	0	0.810272	5.42925e-14	2.32481e-09
17275	ENSG00000111450	chr12	-	STX2	ENSG00000111450_130812310_130812443	73	206	1.51395	24.2707	17.0075	-931.255	-575.247	3.66374e-14	1.56881e-09	0.584983	2.55887e-47	1.09571e-42
17287	ENSG00000140521	chr15	-	POLG	ENSG00000140521_89332218_89332374	195	351	2.6284	17.9936	34.0962	-2835.04	-1831.62	0	0	0.957525	0.000950031	1
17362	ENSG00000049167	chr5	-	ERCC8	ENSG00000049167_60924291_60924508	101	318	1.72844	41.2535	41.3917	-764.472	25.9311	0	0	0.728286	3.79771e-44	1.62618e-39
17406	ENSG00000028203	chr12	+	VEZT	ENSG00000028203_95257150_95257239	72	161	1.36478	36.764	60.5056	-883.992	-680.884	1.35883e-10	5.81851e-06	1.6803	4.98865e-40	2.13614e-35
17437	ENSG00000028203	chr12	+	VEZT	ENSG00000028203_95224180_95224236	74	130	0.376472	23.8214	13.6071	-950.329	-433.312	0	0	1.82846	1.58274e-34	6.77729e-30
17466	ENSG00000164938	chr8	-	TP53INP1	ENSG00000164938_94932070_94932107	4756	4793	2.61871	4	14.973	-2962.76	-2652.28	3.01981e-14	1.29308e-09	3.01804	0	0
17467	ENSG00000145029	chr3	-	NICN1	ENSG00000145029_49425883_49425996	71	184	1.90928	9.64602	32.8053	-915.965	-774.65	9.37124e-09	0.000401276	2.02941	5.43166e-42	2.32584e-37
17468	ENSG00000135048	chr9	-	TMEM2	ENSG00000135048_71734806_71734994	169	357	1.23323	104.303	71.8777	-1778.74	-1680.84	2.60274e-07	0.0111449	0.687837	2.57621e-20	1.10313e-15
17513	ENSG00000172456	chr1	+	FGGY	ENSG00000172456_59339958_59340069	214	325	1.22767	37.027	68.6126	-1011.85	-841.751	8.96413e-10	3.83844e-05	1.73216	1.05159e-11	4.5029e-07
17547	ENSG00000109083	chr17	-	IFT20	ENSG00000109083_28332146_28332382	128	364	1.87093	18.4153	20.6653	-958.015	-213.446	0	0	0.636262	4.61006e-05	1
17548	ENSG00000109083	chr17	-	IFT20	ENSG00000109083_28329173_28329276	406	509	1.2289	81.5534	109.408	-1860.62	-1750.68	8.22594e-08	0.00352235	1.41266	4.42596e-14	1.89519e-09
17559	ENSG00000103091	chr16	-	WDR59	ENSG00000103091_74942738_74942826	116	204	1.39543	137.511	138.989	-895.056	-732.483	2.84969e-09	0.000122024	1.04876	0.0725907	1
17609	ENSG00000163879	chr1	+	DNALI1	ENSG00000163879_37559327_37559496	145	314	0.323611	18.5799	1.68639	-1094.26	-950.046	5.82233e-09	0.000249312	0.304239	7.29959e-47	3.12568e-42
17618	ENSG00000214413	chr10	-	BBIP1	ENSG00000214413_110918121_110918213	74	166	1.45069	68.1413	87.3913	-752.145	-575.251	1.04432e-09	4.47176e-05	1.07898	0.206397	1
17628	ENSG00000166788	chr11	-	SAAL1	ENSG00000166788_18086866_18087054	92	280	1.24508	139.803	105.681	-1444.4	-1216.28	2.6401e-11	1.13049e-06	0.74205	9.46757e-05	1
17629	ENSG00000166788	chr11	-	SAAL1	ENSG00000166788_18083535_18083728	92	285	0.796816	459.016	260.653	-2036.09	-1746.84	5.73985e-13	2.45781e-08	0.78642	0.011145	1
17630	ENSG00000166788	chr11	-	SAAL1	ENSG00000166788_18083535_18083731	92	288	0.798501	454.066	258.388	-2023.33	-1748.74	1.28775e-12	5.51414e-08	0.78642	0.011145	1
17634	ENSG00000108883	chr17	-	EFTUD2	ENSG00000108883_44853296_44853390	153	247	1.42716	108.734	109.766	-2778.44	-2468	7.11653e-14	3.0473e-09	0.893584	0.0124727	1
17689	ENSG00000164941	chr8	+	INTS8	ENSG00000164941_94866312_94866351	33	72	1.31304	19.2564	15.5641	-477.876	-294.528	1.40198e-09	6.00326e-05	0.766066	4.90486e-18	2.10026e-13
17694	ENSG00000164941	chr8	+	INTS8	ENSG00000164941_94866312_94866353	33	74	1.34429	18.8049	15.561	-473.25	-244.878	8.96324e-11	3.83806e-06	0.766066	4.90486e-18	2.10026e-13
17731	ENSG00000174606	chr1	-	ANGEL2	ENSG00000174606_213013093_213013418	256	581	1.24288	132.652	198.502	-3102.09	-2337.04	0	0	0.937772	8.4634e-10	3.62403e-05
17738	ENSG00000198561	chr11	+	CTNND1	ENSG00000198561_57794010_57794081	249	320	0.77106	250.915	180.183	-1961.45	-1812.5	4.20628e-09	0.000180113	1.22162	6.71464e-05	1
17744	ENSG00000198561	chr11	+	CTNND1	ENSG00000198561_57789037_57789155	249	367	2.10399	74.5085	133	-2020.49	-1738.42	5.91638e-13	2.53339e-08	1.02813	0.215409	1
17785	ENSG00000198561	chr11	+	CTNND1	ENSG00000198561_57791494_57791673	249	428	0.703612	112.927	67.676	-1760	-1509.38	4.859e-12	2.08062e-07	1.01128	0.103371	1
17797	ENSG00000166394	chr11	-	CYB5R2	ENSG00000166394_7666451_7666550	442	541	1.25158	41.7071	51.3434	-1474.42	-1379.22	2.98541e-07	0.0127835	1.27155	1.52091e-05	0.651254
17798	ENSG00000225830	chr10	-	ERCC6	ENSG00000225830_49493117_49493252	170	305	2.58806	10.763	22.5111	-1230.91	-1076.62	2.8739e-09	0.00012306	1.01594	0.390793	1
17811	ENSG00000152952	chr3	-	PLOD2	ENSG00000152952_146077862_146077924	113	175	2.17509	75.0645	191.194	-1196.7	-991.02	1.22914e-10	5.26318e-06	1.47131	2.53842e-50	1.08695e-45
17826	ENSG00000138399	chr2	-	FASTKD1	ENSG00000138399_169569184_169569252	125	193	0.773325	126	81.1912	-2660.42	-2568.68	3.81824e-07	0.0163497	1.11631	0.021513	1
17931	ENSG00000105223	chr19	+	PLD3	ENSG00000105223_40365718_40365930	78	290	0.755577	69.5896	73.5094	-1093.92	-836.233	4.34441e-12	1.86028e-07	1.72632	2.86945e-10	1.2287e-05
17946	ENSG00000175106	chr17	-	TVP23C	ENSG00000175106_15553765_15553829	89	153	1.2567	49.7344	57.9062	-895.671	-717.742	1.02066e-09	4.37049e-05	1.18682	0.00256583	1
17963	ENSG00000111144	chr12	-	LTA4H	ENSG00000111144_96011753_96011865	54	166	1.4186	13.2054	13.7589	-730.667	-472.789	7.65243e-12	3.27677e-07	0.940258	0.1389	1
17984	ENSG00000071054	chr2	+	MAP4K4	ENSG00000071054_101863821_101864051	128	358	2.11492	15.313	24.4043	-1372.96	-874.871	0	0	0.96234	0.175763	1
17994	ENSG00000071054	chr2	+	MAP4K4	ENSG00000071054_101860825_101860986	128	289	1.86426	29.4286	38.6646	-1366.57	-1129.92	1.07439e-11	4.60052e-07	1.2971	0.0740456	1
18002	ENSG00000071054	chr2	+	MAP4K4	ENSG00000071054_101868029_101868037	97	105	1.53425	49.375	47.125	-1204.32	-1020.11	5.61511e-10	2.40439e-05	0.859752	3.49727e-16	1.49753e-11
18009	ENSG00000071054	chr2	+	MAP4K4	ENSG00000071054_101871494_101871685	120	311	1.57825	226.288	158.665	-1938.24	-1532.7	1.88738e-15	8.08176e-11	0.559368	1.15005e-67	4.92452e-63
18059	ENSG00000109323	chr4	-	MANBA	ENSG00000109323_102722871_102723041	123	293	0.688392	81.9412	80.1	-1420.33	-1320.96	2.74405e-07	0.01175	1.7932	6.14413e-42	2.63092e-37
18060	ENSG00000109323	chr4	-	MANBA	ENSG00000109323_102690880_102690957	175	252	1.31971	10.5455	19.2208	-1166.35	-965.794	1.43244e-10	6.13372e-06	1.77755	2.30687e-42	9.87801e-38
18073	ENSG00000125731	chr19	-	SH2D3A	ENSG00000125731_6760638_6760987	76	425	1.2693	35.8739	17.3295	-1066.77	-886.59	3.83781e-10	1.64335e-05	0.555124	9.25465e-18	3.96284e-13
18082	ENSG00000214087	chr17	-	ARL16	ENSG00000214087_81683013_81683126	115	228	0.631811	43.9027	22.6814	-714.345	-435.798	1.47826e-12	6.32992e-08	0.748255	0.713024	1
18095	ENSG00000144034	chr2	-	TPRKB	ENSG00000144034_73734429_73734591	122	284	0.717714	406.759	121.383	-859.754	114.695	0	0	0.392099	5.05896e-13	2.16625e-08
18096	ENSG00000144034	chr2	-	TPRKB	ENSG00000144034_73732584_73732700	122	238	2.06843	47.5172	35.5086	-1291.83	-1001.47	6.59917e-13	2.82576e-08	0.468665	4.17642e-37	1.78834e-32
18099	ENSG00000134250	chr1	-	NOTCH2	ENSG00000134250_120029906_120029987	259	340	2.74907	35.7901	82.1605	-244.958	-25.3698	2.54179e-11	1.08839e-06	0.957028	0.406932	1
18102	ENSG00000114120	chr3	+	SLC25A36	ENSG00000114120_140966934_140967036	100	202	0.720451	26.5784	30.8824	-783.864	-670.776	1.12058e-07	0.00479831	2.05473	4.45719e-55	1.90857e-50
18111	ENSG00000114120	chr3	+	SLC25A36	ENSG00000114120_140968683_140968730	36	83	1.32654	8.31915	16.3404	-226.797	13.2163	3.82928e-11	1.6397e-06	1.84229	2.54687e-46	1.09057e-41
18123	ENSG00000163138	chr4	+	PACRGL	ENSG00000163138_20702141_20702221	247	327	1.87997	18.4875	22.9875	-1030.15	-779.8	6.39633e-12	2.73891e-07	0.837112	0.0283529	1
18124	ENSG00000163138	chr4	+	PACRGL	ENSG00000163138_20712788_20712922	154	288	2.18318	6.93284	15.2313	-827.374	-476.928	2.95319e-14	1.26456e-09	1.27368	3.32283e-05	1
18130	ENSG00000163138	chr4	+	PACRGL	ENSG00000163138_20707803_20707870	154	221	0.63454	13.2537	8.95522	-887.001	-508.969	1.08802e-14	4.6589e-10	1.71938	2.7387e-05	1
18178	ENSG00000146872	chr17	+	TLK2	ENSG00000146872_62507381_62507449	82	150	1.82039	11.3088	19.3382	-1175	-923.868	8.53906e-12	3.65642e-07	1.2296	0.000118153	1
18180	ENSG00000146872	chr17	+	TLK2	ENSG00000146872_62508408_62508553	82	227	1.92995	197.828	262.697	-1360.55	-812.202	0	0	0.883997	8.79026e-08	0.00376399
18184	ENSG00000146872	chr17	+	TLK2	ENSG00000146872_62524236_62524331	43	138	1.26782	104.305	89.1053	-1261.53	-1143.01	6.46698e-08	0.00276916	0.914363	8.55658e-05	1
18187	ENSG00000146872	chr17	+	TLK2	ENSG00000146872_62574345_62574410	152	217	1.20734	17.6769	13.6	-986.878	-862.59	4.30616e-08	0.0018439	0.814593	0.00548467	1
18200	ENSG00000144741	chr3	+	SLC25A26	ENSG00000144741_66362860_66362929	44	113	1.23907	47.8551	45.2609	-417.905	-316.966	4.33609e-07	0.0185671	0.8545	0.732398	1
18209	ENSG00000141759	chr18	-	TXNL4A	ENSG00000141759_79985797_79985866	103	172	1.98801	17.2754	17.0145	-663.586	34.4146	0	0	0.586015	7.28709e-06	0.312033
18211	ENSG00000204764	chr5	+	RANBP17	ENSG00000204764_171183195_171183230	73	108	1.96018	3.77143	10.2857	-483.934	-286.868	3.20154e-10	1.3709e-05	1.79715	8.30617e-36	3.5567e-31
18217	ENSG00000204764	chr5	+	RANBP17	ENSG00000204764_171028872_171028989	135	252	0.61996	11.0598	9.2735	-729.616	-539.696	3.31184e-10	1.41813e-05	1.60583	9.43767e-22	4.04121e-17
18220	ENSG00000204764	chr5	+	RANBP17	ENSG00000204764_170983065_170983245	135	315	0.479697	36.4944	23.0278	-558.933	-13.9911	0	0	1.40934	2.31823e-11	9.92667e-07
18244	ENSG00000122912	chr10	-	SLC25A16	ENSG00000122912_68496434_68496512	121	199	1.48687	18.2692	30.8077	-965.248	-854.255	1.35855e-07	0.00581731	1.53599	3.62922e-41	1.55403e-36
18249	ENSG00000165175	chrX	+	MID1IP1	ENSG00000165175_38802535_38804413	55	1933	0.79215	48.8855	38.6065	-8974.25	-8845.6	5.15577e-09	0.00022077	0.87527	1.09639e-16	4.69473e-12
18250	ENSG00000204152	chr10	+	TIMM23B	ENSG00000204152_49945032_49945090	219	277	1.26533	87.1724	37.3966	-1208.13	-1113.03	4.24219e-07	0.018165	0.517914	1.28227e-33	5.49067e-29
18265	ENSG00000152056	chr2	-	AP1S3	ENSG00000152056_223775901_223776009	137	245	1.6184	24.8241	7.91667	-529.702	-442.775	8.326e-07	0.035652	0.229128	2.30285e-144	9.86078e-140
18304	ENSG00000198919	chr3	+	DZIP3	ENSG00000198919_108686445_108686584	125	264	0.783093	18.5396	20.5899	-891.852	-803.577	7.7964e-07	0.0333842	3.19446	6.18997e-43	2.65055e-38
18334	ENSG00000116337	chr1	+	AMPD2	ENSG00000116337_109629796_109629916	163	283	0.780725	58.3333	34.0167	-1226.13	-1061.71	1.39396e-09	5.96893e-05	0.990263	0.123403	1
18372	ENSG00000189079	chr12	+	ARID2	ENSG00000189079_45904342_45904398	91	147	1.91718	13.1071	24.5536	-6646.45	-6495.36	8.96454e-10	3.83861e-05	1.07246	4.08954e-08	0.00175114
18377	ENSG00000102531	chr13	+	FNDC3A	ENSG00000102531_49201133_49201229	212	308	0.770168	22.0417	25.4271	-1057.79	-49.9595	0	0	1.994	8.86125e-50	3.79439e-45
18475	ENSG00000048991	chr2	+	R3HDM1	ENSG00000048991_135641536_135641790	226	480	1.75943	21.4094	17.1024	-2171.16	-1939.82	1.22632e-11	5.2511e-07	0.551838	1.89727e-88	8.12411e-84
18482	ENSG00000048991	chr2	+	R3HDM1	ENSG00000048991_135715550_135715694	172	316	0.51272	161.09	67.0833	-1620.24	-1419.93	1.37196e-10	5.87472e-06	1.01509	0.490924	1
18483	ENSG00000048991	chr2	+	R3HDM1	ENSG00000048991_135641536_135641604	226	294	1.92591	21.7794	19.0441	-1738.65	-1509.47	2.0012e-11	8.56914e-07	0.551838	1.89727e-88	8.12411e-84
18494	ENSG00000130164	chr19	+	LDLR	ENSG00000130164_11102664_11102786	122	244	1.24957	78.5574	56.8443	-1965.31	-1808.81	1.91228e-09	8.18838e-05	0.684112	1.43501e-28	6.14469e-24
18513	ENSG00000131370	chr3	-	SH3BP5	ENSG00000131370_15273116_15273405	164	453	1.23658	10.8131	9.67474	-914.774	-742.465	6.45588e-10	2.76441e-05	0.856416	0.287275	1
18535	ENSG00000163697	chr4	-	APBB2	ENSG00000163697_41065576_41065673	68	165	0.791973	36.7629	54.701	-852.095	-694.902	3.66741e-09	0.000157038	2.56206	2.06272e-50	8.83258e-46
18546	ENSG00000163697	chr4	-	APBB2	ENSG00000163697_40935077_40935139	85	147	1.33674	15.3065	35.9839	-1134.7	-981.408	3.87996e-09	0.00016614	1.95715	2.57847e-84	1.1041e-79
18556	ENSG00000166140	chr15	+	ZFYVE19	ENSG00000166140_40812699_40812902	108	311	1.2752	32.1527	44.5961	-1108.84	-989.618	5.05847e-08	0.00216604	1.13819	8.1848e-07	0.0350473
18558	ENSG00000143748	chr1	-	NVL	ENSG00000143748_224313050_224313151	57	158	1.3089	40.9604	28.3762	-1101.62	-675.863	1.66533e-15	7.13096e-11	0.646878	1.34895e-11	5.77619e-07
18565	ENSG00000143748	chr1	-	NVL	ENSG00000143748_224311800_224311857	132	189	0.752023	323.088	156.719	-1427.62	-1140.74	1.20293e-12	5.15093e-08	0.809186	0.0009486	1
18566	ENSG00000143748	chr1	-	NVL	ENSG00000143748_224313050_224313155	57	162	1.3195	40.0381	27.9619	-1081.65	-563.544	0	0	0.646878	1.34895e-11	5.77619e-07
18578	ENSG00000143748	chr1	-	NVL	ENSG00000143748_224301691_224301771	101	181	1.37137	12.525	13.3375	-1003.41	-755.339	9.43223e-12	4.03888e-07	1.01147	0.528067	1
18597	ENSG00000102898	chr16	+	NUTF2	ENSG00000102898_67847278_67847456	50	228	3.23161	20.5337	14.2978	-1200.45	-680.298	0	0	0.237644	1.88407e-50	8.06758e-46
18603	ENSG00000104859	chr19	+	CLASRP	ENSG00000104859_45068420_45068480	43	103	0.708981	170.7	66.9	-504.538	-300.91	2.97973e-10	1.27592e-05	0.577869	0.000884682	1
18604	ENSG00000071189	chr7	-	SNX13	ENSG00000071189_17907249_17907340	112	203	0.532142	13.3077	5.42857	-961.658	-814.754	5.51124e-09	0.000235991	1.03932	0.229337	1
18616	ENSG00000095209	chr9	+	TMEM38B	ENSG00000095209_105702707_105702822	228	343	1.38285	15.7478	17.313	-948.181	-536.709	1.11022e-15	4.75397e-11	0.901635	0.961181	1
18624	ENSG00000185482	chr12	-	STAC3	ENSG00000185482_57245145_57245211	49	115	0.72167	60.0303	55.6212	-673.613	-541.778	3.04662e-08	0.00130456	1.45151	3.37316e-20	1.44439e-15
18649	ENSG00000164338	chr5	+	UTP15	ENSG00000164338_73567262_73567434	171	343	1.83006	76.3895	57.4826	-956.892	-524.055	5.55112e-16	2.37699e-11	0.479584	1.0653e-21	4.56163e-17
[truncated: 1,857 more rows]

## Sheet: RI
RIID	geneName	geneID	str	symbol	RI_Event	changePoint_L	changePoint_R	SplicingRatio	Coverage1	Coverage2	SIC_ij	SIC_n	DS_p_value	DS_adj_p_value	DE_foldChange	DE_p_value	DE_adj_p_value
[truncated: 731 more rows]
