# Supplementary material for: Altered splicing and cytoplasmic levels of tRNA synthetases in SF3B1-mutant myelodysplastic syndromes as a therapeutic vulnerability
Source: Sci Rep. 2019 Feb 25;9:2678. doi: 10.1038/s41598-019-39591-7 (PMC6390101; doi:10.1038/s41598-019-39591-7)
Supplement: Supplementary file 6 — Table S5 [file 41598_2019_39591_MOESM6_ESM.xlsx]

## Sheet: mini2
Majority protein IDs	Protein names	Gene names	Unique peptides	Unique sequence coverage [%]	Mol. weight [kDa]	Sequence length	Q-value	Score	Ratio H/L	Ratio H/L normalized	Ratio H/L variability [%]	Ratio H/L count	Ratio H/L iso-count	Ratio H/L type	Intensity	Intensity L	Intensity H	Only identified by site	Reverse	Potential contaminant
REV__A3KMH1			1	0	214.82	1905	1	-2	NaN	NaN	NaN	0	0	Median	0	0	0	+	+
REV__A5PLK6			1	0	125.69	1076	1	-2	NaN	NaN	NaN	0	0	Median	85057000	0	85057000	+	+
REV__O75170			1	0	104.94	966	1	-2	NaN	NaN	NaN	1	0	Median	130610000	19597000	111020000	+	+
REV__P08567			1	0	40.124	350	1	-2	NaN	NaN	NaN	1	0	Median	108760000	57545000	51212000	+	+
REV__P17735			1	0	50.399	454	1	-2	NaN	NaN	NaN	0	0	Median	4317400	0	4317400	+	+
REV__P49761			1	0	73.514	638	1	-2	NaN	NaN	NaN	0	0	Median	0	0	0	+	+
REV__P50052			1	0	41.183	363	1	-2	NaN	NaN	NaN	1	0	Median	12254000	7750100	4503900	+	+
REV__P98160			1	0	468.83	4391	1	-2	NaN	NaN	NaN	1	0	Median	87124000	69848000	17277000	+	+
REV__Q15617			1	0	34.903	311	1	-2	NaN	NaN	NaN	0	0	Median	0	0	0	+	+
REV__Q52LR7			1	0	91.094	807	1	-2	NaN	NaN	NaN	1	0	Median	14936000	10209000	4727000	+	+
REV__Q7LDG7			1	0	69.248	609	1	-2	NaN	NaN	NaN	1	0	Median	51798000	44174000	7624300	+	+
REV__Q8IUY3			1	0	40.249	354	1	-2	NaN	NaN	NaN	0	0	Median	4125200	0	4125200	+	+
REV__Q8N4H0			1	0	45.058	392	1	-2	NaN	NaN	NaN	0	0	Median	0	0	0	+	+
REV__Q8TDI7			1	0	102.61	906	1	-2	NaN	NaN	NaN	1	0	Median	93778000	74508000	19270000	+	+
REV__Q9UFP1			2	0	63.637	575	0.00055279	2.7163	0.13328	0.15265	233.06	2	0	Median	208170000	201790000	6375700		+
REV__O94966			2	0	145.65	1318	0.003134	1.9185	0.90138	1.0674	109.72	3	0	Plateau	33467000	21634000	11833000		+
REV__Q8IYB7			2	0	99.278	885	0.0054334	1.8017	0.94322	1.0739	3.2947	4	0	Leave out requantified	220650000	118240000	102410000		+
REV__P26012			2	0	85.631	769	0.00082305	2.6497	0.92172	1.0836	14.161	2	0	Median	83403000	44863000	38540000		+
REV__O43196			2	0	92.874	834	0.0093058	1.4853	1.0119	1.1461	12.154	3	0	Median	91347000	45489000	45858000		+
REV__Q8IW35			1	0	96.98	865	0.005176	1.8091	1.0614	1.2407	13.359	2	0	Median	689010000	334580000	354430000		+
REV__Q03001			3	0	860.65	7570	0.0059248	1.7232	1.1653	1.3393	0.034068	2	0	Median	18058000	8109800	9947900		+
REV__A0A0B4J203;REV__P16234			2	0	94.702	849	0.0013605	2.5504	1.2378	1.4406	22.173	2	0	Median	68194000	31630000	36564000		+
REV__Q86UK5			2	0	147.95	1308	0.0028758	1.9339	1.5179	1.7651	73.257	2	0	Median	171400000	13528000	157870000		+
REV__P07996;REV__CON__Q28194			1	0	129.38	1170	0.01	1.3996	NaN	NaN	NaN	0	0	Median	6043200	6043200	0		+	+
REV__Q8NCM8			1	0	492.62	4307	0.00975	1.4028	NaN	NaN	NaN	0	0	Median	50081000	50081000	0		+
REV__Q9Y2H2			1	0	128.41	1132	0.0095382	1.457	NaN	NaN	NaN	0	0	Median	19501000	19501000	0		+
REV__Q8TC20			1	0	90.249	777	0.0090817	1.5061	NaN	NaN	NaN	1	0	Median	18428000	8797800	9630000		+
REV__Q86YA3			1	0	236.6	2104	0.0088317	1.5108	NaN	NaN	NaN	0	0	Median	20670000	0	20670000		+
REV__P56180			1	0	64.322	551	0.0085945	1.5273	NaN	NaN	NaN	1	0	Median	31558000	16104000	15454000		+
REV__Q96J92			1	0	134.74	1243	0.0083587	1.5408	NaN	NaN	NaN	0	0	Median	11404000	0	11404000		+
REV__O95197			1	0	112.61	1032	0.0081218	1.5699	NaN	NaN	NaN	0	0	Median	0	0	0		+
REV__Q96EP9			1	0	46.503	437	0.0079061	1.6061	NaN	NaN	NaN	0	0	Median	0	0	0		+
REV__Q9H3R1			2	0	100.71	872	0.0076668	1.6246	NaN	NaN	NaN	0	0	Median	0	0	0		+
REV__Q9Y530			1	0	17.025	152	0.007415	1.6386	NaN	NaN	NaN	0	0	Median	0	0	0		+
REV__A6NLJ0			2	0	38.768	364	0.0071721	1.6577	NaN	NaN	NaN	0	0	Median	66367000	66367000	0		+
REV__P12004			1	0	28.768	261	0.0069284	1.6828	NaN	NaN	NaN	1	0	Median	7650300	3533800	4116500		+
REV__Q9Y566			1	0	224.96	2161	0.0066752	1.6867	NaN	NaN	NaN	0	0	Median	299430000	299430000	0		+
REV__Q96CW1			2	0	49.654	435	0.0064284	1.7034	NaN	NaN	NaN	1	0	Median	254360000	120710000	133660000		+
REV__Q6ZNJ1			1	0	302.51	2754	0.0061776	1.7149	NaN	NaN	NaN	1	0	Median	5024500	2699300	2325200		+
REV__Q9NVP4			1	0	82.191	752	0.0056906	1.7949	NaN	NaN	NaN	0	0	Median	0	0	0		+
REV__Q8IWW6			1	0	96.253	846	0.0049185	1.8153	NaN	NaN	NaN	1	0	Median	638290000	314240000	324050000		+
REV__Q9H082;REV__Q14088			1	0	25.717	229	0.004662	1.8223	NaN	NaN	NaN	0	0	Median	0	0	0		+
REV__P41219			1	0	53.65	470	0.0044064	1.8249	NaN	NaN	NaN	1	0	Median	41192000	19298000	21894000		+
REV__Q504Q3			2	0	135.37	1202	0.0041515	1.8324	NaN	NaN	NaN	1	0	Median	36436000	17997000	18439000		+
REV__O60313			1	0	111.63	960	0.0038951	1.843	NaN	NaN	NaN	1	0	Median	163910000	82736000	81171000		+
REV__Q4G0N8			1	0	135.2	1177	0.0036383	1.8557	NaN	NaN	NaN	0	0	Median	0	0	0		+
REV__Q66GS9			1	0	133.49	1140	0.0033828	1.8756	NaN	NaN	NaN	1	0	Median	17056000	2991100	14065000		+
REV__Q7Z407			1	0	406	3707	0.0026205	1.9583	NaN	NaN	NaN	0	0	Median	0	0	0		+
REV__P11766			1	0	39.724	374	0.0023722	2.0493	NaN	NaN	NaN	0	0	Median	0	0	0		+
REV__Q6PIF6			2	0	241.6	2116	0.0021215	2.1576	NaN	NaN	NaN	1	0	Median	19313000	9709600	9603600		+
REV__Q7Z745			1	0	180.78	1585	0.0018702	2.2761	NaN	NaN	NaN	1	0	Median	40630000	21531000	19099000		+
REV__P98196;REV__Q9Y2G3			2	0	129.75	1134	0.001606	2.3235	NaN	NaN	NaN	1	0	Median	38445000	35079000	3365300		+
REV__Q53GT1			2	0	71.666	634	0.0010917	2.5764	NaN	NaN	NaN	1	0	Median	25255000	749370	24505000		+
REV__Q12816			1	0	143.71	1431	0.00028106	2.9529	NaN	NaN	NaN	1	0	Median	159600000	89348000	70257000		+
CON__P01045-1			1	1.6	68.709	619	1	-2	NaN	NaN	NaN	0	0	Median	0	0	0	+		+
CON__Q3ZBD7			1	4.8	62.87	557	1	-2	NaN	NaN	NaN	0	0	Median	0	0	0	+		+
P01859;P01861;P01857;P01860	Ig gamma-2 chain C region;Ig gamma-4 chain C region;Ig gamma-1 chain C region;Ig gamma-3 chain C region	IGHG2;IGHG4;IGHG1;IGHG3	1	2.1	35.9	326	1	-2	NaN	NaN	NaN	0	0	Median	2497400	2497400	0	+
P20815;P08684	Cytochrome P450 3A5;Cytochrome P450 3A4	CYP3A5;CYP3A4	1	2.4	57.108	502	1	-2	NaN	NaN	NaN	1	0	Median	38330000	30865000	7464800	+
P47893;P47888	Olfactory receptor 3A2;Olfactory receptor 3A3	OR3A2;OR3A3	1	4.7	35.206	321	1	-2	NaN	NaN	NaN	0	0	Median	46002000	46002000	0	+
C9J6K1	Putative uncharacterized protein C19orf81	C19orf81	1	7.1	22.444	198	1	-2	NaN	NaN	NaN	0	0	Median	0	0	0	+
O14511	Pro-neuregulin-2, membrane-bound isoform;Neuregulin-2	NRG2	1	1.9	91.678	850	1	-2	NaN	NaN	NaN	1	0	Median	15494000	10394000	5099400	+
O15083	ERC protein 2	ERC2	1	1	110.56	957	1	-2	NaN	NaN	NaN	1	0	Median	4077800	1978700	2099100	+
O60239	SH3 domain-binding protein 5	SH3BP5	1	3.5	50.424	455	1	-2	NaN	NaN	NaN	1	0	Median	118380000	57587000	60790000	+
O60939	Sodium channel subunit beta-2	SCN2B	1	7.9	24.326	215	1	-2	1.2737	1.4441	3.0878	2	0	Median	11651000	3624500	8026300	+
O95503	Chromobox protein homolog 6	CBX6	1	4.4	43.898	412	1	-2	NaN	NaN	NaN	1	0	Median	131280000	104830000	26454000	+
P09016	Homeobox protein Hox-D4	HOXD4	1	6.3	27.885	255	1	-2	NaN	NaN	NaN	0	0	Median	0	0	0	+
P0C221	Coiled-coil domain-containing protein 175	CCDC175	1	2	93.625	793	1	-2	NaN	NaN	NaN	1	0	Median	7131000	4023200	3107800	+
P20472	Parvalbumin alpha	PVALB	1	14.5	12.059	110	1	-2	NaN	NaN	NaN	0	0	Median	0	0	0	+
P21673	Diamine acetyltransferase 1	SAT1	1	11.1	20.024	171	1	-2	NaN	NaN	NaN	0	0	Median	97885000	0	97885000	+
P26436	Acrosomal protein SP-10	ACRV1	1	5.3	28.156	265	1	-2	NaN	NaN	NaN	1	0	Median	106250000	87548000	18704000	+
P28324	ETS domain-containing protein Elk-4	ELK4	1	3.9	46.899	431	1	-2	NaN	NaN	NaN	1	0	Median	28662000	13266000	15396000	+
P28702	Retinoic acid receptor RXR-beta	RXRB	1	2.4	56.921	533	1	-2	NaN	NaN	NaN	0	0	Median	0	0	0	+
P29317	Ephrin type-A receptor 2	EPHA2	1	1.6	108.27	976	1	-2	NaN	NaN	NaN	0	0	Median	0	0	0	+
P48681	Nestin	NES	1	1	177.44	1621	1	-2	NaN	NaN	NaN	0	0	Median	5527000	0	5527000	+
P51531	Probable global transcription activator SNF2L2	SMARCA2	1	0.8	181.28	1590	1	-2	NaN	NaN	NaN	0	0	Median	0	0	0	+
P55795	Heterogeneous nuclear ribonucleoprotein H2	HNRNPH2	1	4.2	49.263	449	1	-2	NaN	NaN	NaN	1	0	Median	16585000	7703900	8881600	+
P62714	Serine/threonine-protein phosphatase 2A catalytic subunit beta isoform	PPP2CB	1	4.2	35.575	309	1	-2	NaN	NaN	NaN	0	0	Median	0	0	0	+
P82980	Retinol-binding protein 5	RBP5	2	18.5	15.931	135	1	-2	NaN	NaN	NaN	1	0	Median	20068000	10694000	9373800	+
Q01973	Tyrosine-protein kinase transmembrane receptor ROR1	ROR1	1	1.1	104.28	937	1	-2	NaN	NaN	NaN	1	0	Median	28027000	22897000	5129100	+
Q08AG5	Zinc finger protein 844	ZNF844	1	2	76.933	666	1	-2	NaN	NaN	NaN	1	0	Median	6277100	3900800	2376300	+
Q16831	Uridine phosphorylase 1	UPP1	1	9	33.934	310	1	-2	NaN	NaN	NaN	0	0	Median	18997000	18997000	0	+
Q2WGJ6	Kelch-like protein 38	KLHL38	1	2.1	65.54	581	1	-2	NaN	NaN	NaN	0	0	Median	1166400	0	1166400	+
Q562R1	Beta-actin-like protein 2	ACTBL2	1	4.8	42.003	376	1	-2	NaN	NaN	NaN	0	0	Median	0	0	0	+
Q5VST9	Obscurin	OBSCN	1	0.1	868.47	7968	1	-2	NaN	NaN	NaN	0	0	Median	855540	0	855540	+
Q6ZN66	Guanylate-binding protein 6	GBP6	1	2.4	72.426	633	1	-2	NaN	NaN	NaN	1	0	Median	19448000	9665600	9781900	+
Q7Z2Y8	Interferon-induced very large GTPase 1	GVINP1	1	0.6	279.04	2422	1	-2	NaN	NaN	NaN	1	0	Median	5339200	1763600	3575600	+
Q7Z6A9	B- and T-lymphocyte attenuator	BTLA	1	5.9	32.834	289	1	-2	NaN	NaN	NaN	0	0	Median	0	0	0	+
Q86XI6	Protein phosphatase 1 regulatory subunit 3B	PPP1R3B	1	6.3	32.695	285	1	-2	NaN	NaN	NaN	0	0	Median	0	0	0	+
Q8IWZ5	Tripartite motif-containing protein 42	TRIM42	1	1.8	82.744	723	1	-2	NaN	NaN	NaN	0	0	Median	0	0	0	+
Q8NEH6	Meiosis-specific nuclear structural protein 1	MNS1	1	2.6	60.571	495	1	-2	NaN	NaN	NaN	0	0	Median	8527600	0	8527600	+
Q8NEM0	Microcephalin	MCPH1	1	1.3	92.876	835	1	-2	NaN	NaN	NaN	0	0	Median	0	0	0	+
Q8NGC0	Olfactory receptor 5AU1	OR5AU1	1	3.6	40.658	362	1	-2	NaN	NaN	NaN	1	0	Median	62902000	13044000	49858000	+
Q8WZ04	Transmembrane O-methyltransferase	LRTOMT	1	2.4	32.154	291	1	-2	NaN	NaN	NaN	1	0	Median	32347000	7736500	24610000	+
Q96FE5	Leucine-rich repeat and immunoglobulin-like domain-containing nogo receptor-interacting protein 1	LINGO1	1	2.1	69.875	620	1	-2	NaN	NaN	NaN	0	0	Median	18038000	18038000	0	+
Q96K58	Zinc finger protein 668	ZNF668	1	2.7	67.889	619	1	-2	NaN	NaN	NaN	0	0	Median	569400	569400	0	+
Q96M78	Putative uncharacterized protein encoded by FER1L6-AS2	FER1L6-AS2	1	16.8	15.527	137	1	-2	NaN	NaN	NaN	0	0	Median	7872400	7872400	0	+
Q96NI8	Zinc finger protein 570	ZNF570	1	3.2	62.329	536	1	-2	NaN	NaN	NaN	0	0	Median	12149000	0	12149000	+
Q96PL5	Erythroid membrane-associated protein	ERMAP	1	4.4	52.604	475	1	-2	NaN	NaN	NaN	1	0	Median	19390000	9913900	9476000	+
Q96RT1	Protein LAP2	ERBB2IP	1	0.7	158.3	1412	1	-2	NaN	NaN	NaN	0	0	Median	0	0	0	+
Q9BXT4	Tudor domain-containing protein 1	TDRD1	1	1.2	132.02	1180	1	-2	NaN	NaN	NaN	0	0	Median	0	0	0	+
Q9H1R2	Dual specificity protein phosphatase 15	DUSP15	1	6.1	31.881	295	1	-2	NaN	NaN	NaN	0	0	Median	0	0	0	+
Q9NXB0	Meckel syndrome type 1 protein	MKS1	1	2.7	64.527	559	1	-2	NaN	NaN	NaN	0	0	Median	104580000	0	104580000	+
Q9NY65	Tubulin alpha-8 chain	TUBA8	1	2	50.093	449	1	-2	NaN	NaN	NaN	0	0	Median	6844300	6844300	0	+
Q9ULJ8	Neurabin-1	PPP1R9A	2	1.9	123.34	1098	1	-2	NaN	NaN	NaN	0	0	Median	7736800	7736800	0	+
Q9ULL0	Uncharacterized protein KIAA1210	KIAA1210	1	0.7	187.02	1709	1	-2	NaN	NaN	NaN	0	0	Median	0	0	0	+
Q9UN73	Protocadherin alpha-6	PCDHA6	1	0.8	102.71	950	1	-2	NaN	NaN	NaN	1	0	Median	91253000	39112000	52141000	+
Q9Y247	Protein FAM50B	FAM50B	1	2.8	38.708	325	1	-2	NaN	NaN	NaN	1	0	Median	5411000	3057700	2353300	+
Q9Y2C4	Nuclease EXOG, mitochondrial	EXOG	1	2.4	41.084	368	1	-2	NaN	NaN	NaN	0	0	Median	8053800	8053800	0	+
Q9Y2I9	TBC1 domain family member 30	TBC1D30	1	0.9	102.74	924	1	-2	NaN	NaN	NaN	0	0	Median	0	0	0	+
Q9Y4I1	Unconventional myosin-Va	MYO5A	1	0.4	215.4	1855	1	-2	NaN	NaN	NaN	1	0	Median	27784000	12488000	15296000	+
Q96QC0	Serine/threonine-protein phosphatase 1 regulatory subunit 10	PPP1R10	1	1.1	99.057	940	0.0081136	1.562	NaN	NaN	NaN	0	0	Median	0	0	0
P18564	Integrin beta-6	ITGB6	1	1.1	85.935	788	0.006916	1.658	NaN	NaN	NaN	0	0	Median	0	0	0
Q5T011	Protein SZT2	SZT2	3	1.1	378.02	3432	0.0064218	1.6934	NaN	NaN	NaN	0	0	Median	27314000	20082000	7232400
P29074	Tyrosine-protein phosphatase non-receptor type 4	PTPN4	1	1.1	105.91	926	0.0056892	1.7936	1.0429	1.213	1.3011	2	0	Median	364360000	176380000	187980000
Q96HA7	Tonsoku-like protein	TONSL	1	1.1	150.93	1378	0.0031291	1.8948	NaN	NaN	NaN	1	0	Median	9512900	3672600	5840300
Q8ND23	Leucine-rich repeat-containing protein 16B	LRRC16B	2	1.1	150.23	1372	0.0013517	2.4956	1.228	1.4348	3.9705	2	0	Median	23909000	12480000	11429000
CON__ENSEMBL:ENSBTAP00000031900;P00450	Ceruloplasmin	CP	1	1.1	121.45	1064	0.00027716	2.7477	NaN	NaN	NaN	0	0	Median	0	0	0			+
Q13523	Serine/threonine-protein kinase PRP4 homolog	PRPF4B	1	1.1	116.99	1007	0	3.8453	0.97847	1.1463	19.259	2	0	Median	15066000	7010400	8055800
Q9NSV4	Protein diaphanous homolog 3	DIAPH3	1	1.1	136.92	1193	0	3.9502	NaN	NaN	NaN	0	0	Median	0	0	0
Q9UPY3	Endoribonuclease Dicer	DICER1	2	1.1	218.68	1922	0	5.2197	0.99586	1.1139	7.6245	2	0	Median	6001000	3090500	2910500
P49750	YLP motif-containing protein 1	YLPM1	1	1.2	219.98	1951	0.0023641	1.9907	NaN	NaN	NaN	0	0	Median	0	0	0
Q8WVT3	Trafficking protein particle complex subunit 12	TRAPPC12	1	1.2	79.374	735	0.0013394	2.3326	NaN	NaN	NaN	0	0	Median	0	0	0
Q05823	2-5A-dependent ribonuclease	RNASEL	1	1.2	83.532	741	0.00027871	2.8313	NaN	NaN	NaN	1	0	Median	7857200	4459200	3398000
Q9UKV3	Apoptotic chromatin condensation inducer in the nucleus	ACIN1	2	1.2	151.86	1341	0	3.8157	1.7074	2.0624	0.062524	2	0	Median	15609000	5636400	9972800
P22681	E3 ubiquitin-protein ligase CBL	CBL	1	1.2	99.632	906	0	3.8343	0.76918	0.90118	37.892	2	0	Median	11543000	5579400	5963600
Q9Y4G6	Talin-2	TLN2	2	0.6	271.61	2542	0.0095119	1.4194	NaN	NaN	NaN	0	0	Median	0	0	0
B2RTY4	Unconventional myosin-IXa	MYO9A	2	0.8	292.7	2548	0.0095095	1.4159	NaN	NaN	NaN	1	0	Median	55539000	20731000	34808000
Q8TCY9	Up-regulator of cell proliferation	URGCP	1	1.2	104.99	931	0	5.0979	NaN	NaN	NaN	1	0	Median	5085800	2581500	2504300
Q9BZ29	Dedicator of cytokinesis protein 9	DOCK9	2	1.2	236.44	2069	0	6.2067	1.653	1.897	7.9729	2	0	Median	6453400	2579200	3874300
Q4V328	GRIP1-associated protein 1	GRIPAP1	1	1.3	95.988	841	0.007886	1.5794	NaN	NaN	NaN	1	0	Median	11390000	6673700	4716200
O60934	Nibrin	NBN	1	1.3	84.958	754	0.00787	1.5732	NaN	NaN	NaN	1	0	Median	3676000	2004000	1672000
A4D0S4	Laminin subunit beta-4	LAMB4	1	0.6	193.54	1761	0.0093035	1.4847	NaN	NaN	NaN	1	0	Median	12037000	5554300	6482500
O43395	U4/U6 small nuclear ribonucleoprotein Prp3	PRPF3	1	1.3	77.528	683	0.0021091	2.0662	NaN	NaN	NaN	1	0	Median	16344000	5924900	10420000
Q02040	A-kinase anchor protein 17A	AKAP17A	1	1.3	80.735	695	0.0018607	2.2106	NaN	NaN	NaN	1	0	Median	18059000	9346100	8712600
P0C0L4;P0C0L5	Complement C4-A;Complement C4 beta chain;Complement C4-A alpha chain;C4a anaphylatoxin;C4b-A;C4d-A;Complement C4 gamma chain;Complement C4-B;Complement C4 beta chain;Complement C4-B alpha chain;C4a anaphylatoxin;C4b-B;C4d-B;Complement C4 gamma chain	C4A;C4B	1	1.3	192.78	1744	0.00028027	2.9182	NaN	NaN	NaN	0	0	Median	12588000	12588000	0
Q86W56	Poly(ADP-ribose) glycohydrolase	PARG	1	1.3	111.11	976	0	3.0848	NaN	NaN	NaN	1	0	Median	10107000	4405800	5701400
O95985;Q13472	DNA topoisomerase 3-beta-1;DNA topoisomerase 3-alpha	TOP3B;TOP3A	1	1.3	96.661	862	0	3.1286	NaN	NaN	NaN	1	0	Median	8156000	5005000	3150900
Q9BZQ6	ER degradation-enhancing alpha-mannosidase-like protein 3	EDEM3	1	1.3	104.66	932	0	4.0961	NaN	NaN	NaN	1	0	Median	15117000	7402900	7714500
Q9BZQ8	Protein Niban	FAM129A	1	1.3	103.13	928	0	4.6824	NaN	NaN	NaN	1	0	Median	14906000	9979400	4926200
O75170	Serine/threonine-protein phosphatase 6 regulatory subunit 2	PPP6R2	1	1.3	104.94	966	0	4.9503	0.8309	0.98333	4.9777	2	0	Median	46413000	24476000	21937000
Q5T200	Zinc finger CCCH domain-containing protein 13	ZC3H13	2	0.9	196.63	1668	0.0090772	1.5031	0.84214	0.99815	47.623	5	0	Leave out requantified	403570000	226770000	176800000
Q13111	Chromatin assembly factor 1 subunit A	CHAF1A	1	0.9	106.92	956	0.0090749	1.5025	NaN	NaN	NaN	0	0	Median	10167000	0	10167000
P54707	Potassium-transporting ATPase alpha chain 2	ATP12A	1	0.7	115.51	1039	0.0090726	1.4988	NaN	NaN	NaN	1	0	Median	23214000	11624000	11590000
Q13535	Serine/threonine-protein kinase ATR	ATR	3	1.3	301.36	2644	0	5.3495	NaN	NaN	NaN	1	0	Median	8977300	4539700	4437600
Q96SN8	CDK5 regulatory subunit-associated protein 2	CDK5RAP2	2	1.3	215.04	1893	0	6.6614	NaN	NaN	NaN	1	0	Median	8607900	1954100	6653800
Q92793	CREB-binding protein	CREBBP	3	1.3	265.35	2442	0	11.831	1.172	1.3519	12.066	3	0	Leave out requantified	14276000	6025400	8250500
Q9UL62;Q9UBN4	Short transient receptor potential channel 5;Short transient receptor potential channel 4	TRPC5;TRPC4	2	1.4	111.41	973	0.0059202	1.7175	NaN	NaN	NaN	1	0	Median	17687000	10931000	6755800
O95248	Myotubularin-related protein 5	SBF1	2	1.4	208.31	1867	0.0033801	1.8686	0.9566	1.1669	14.73	2	0	Median	25462000	13891000	11571000
P50747	Biotin--protein ligase;Biotin--[methylmalonyl-CoA-carboxytransferase] ligase;Biotin--[propionyl-CoA-carboxylase [ATP-hydrolyzing]] ligase;Biotin--[methylcrotonoyl-CoA-carboxylase] ligase;Biotin--[acetyl-CoA-carboxylase] ligase	HLCS	1	1.4	80.759	726	0.0026178	1.9492	NaN	NaN	NaN	1	0	Median	4518800	2274900	2243900
O75147	Obscurin-like protein 1	OBSL1	2	1.4	206.94	1896	0.0013387	2.3291	NaN	NaN	NaN	1	0	Median	3636300	1936000	1700200
Q9UKI8	Serine/threonine-protein kinase tousled-like 1	TLK1	1	1.4	86.699	766	0.00081967	2.5966	NaN	NaN	NaN	1	0	Median	13154000	6699900	6454600
Q9UPR3	Protein SMG5	SMG5	1	0.7	113.93	1016	0.0088295	1.5062	NaN	NaN	NaN	1	0	Median	9994400	4702700	5291700
Q92667	A-kinase anchor protein 1, mitochondrial	AKAP1	1	1.4	97.34	903	0	3.5371	NaN	NaN	NaN	0	0	Median	0	0	0
P02452	Collagen alpha-1(I) chain	COL1A1	2	1.4	138.94	1464	0	4.1511	NaN	NaN	NaN	0	0	Median	12257000	12257000	0
Q9Y2X0	Mediator of RNA polymerase II transcription subunit 16	MED16	1	1.4	96.792	877	0	4.2968	NaN	NaN	NaN	1	0	Median	10275000	5157400	5118000
Q86UE8	Serine/threonine-protein kinase tousled-like 2	TLK2	1	1.4	87.66	772	0	4.6571	0.80757	0.95585	12.287	2	0	Median	32494000	17621000	14873000
Q2KHT3	Protein CLEC16A	CLEC16A	1	1.4	117.71	1053	0	4.9224	NaN	NaN	NaN	0	0	Median	0	0	0
Q9P2D1;Q3L8U1	Chromodomain-helicase-DNA-binding protein 7;Chromodomain-helicase-DNA-binding protein 9	CHD7;CHD9	3	1.4	335.92	2997	0	10.29	0.69453	0.83273	57.522	2	0	Median	11366000	6351000	5015000
Q6UVJ0	Spindle assembly abnormal protein 6 homolog	SASS6	1	1.5	74.396	657	0.0090589	1.487	NaN	NaN	NaN	1	0	Median	6609500	3378500	3231000
Q96EK7	Constitutive coactivator of peroxisome proliferator-activated receptor gamma	FAM120B	1	1.5	103.78	910	0.0018652	2.23	NaN	NaN	NaN	1	0	Median	4739100	2385900	2353200
Q2TAL8	Glutamine-rich protein 1	QRICH1	1	1.5	86.435	776	0.0013557	2.5297	NaN	NaN	NaN	1	0	Median	13103000	4633100	8470100
Q8NFD5	AT-rich interactive domain-containing protein 1B	ARID1B	1	0.7	236.12	2236	0.0083523	1.5376	NaN	NaN	NaN	0	0	Median	0	0	0
Q9BXB4	Oxysterol-binding protein-related protein 11	OSBPL11	1	1.5	83.642	747	0.0013521	2.5021	NaN	NaN	NaN	0	0	Median	0	0	0
O00750	Phosphatidylinositol 4-phosphate 3-kinase C2 domain-containing subunit beta	PIK3C2B	2	1.5	184.77	1634	0.0013473	2.4675	NaN	NaN	NaN	1	0	Median	6424700	4251900	2172800
Q9NW82	WD repeat-containing protein 70	WDR70	1	1.5	73.2	654	0.001347	2.4645	0.80284	0.96367	31.877	2	0	Median	19316000	10698000	8618000
P33981	Dual specificity protein kinase TTK	TTK	1	1.5	97.071	857	0.00055006	2.6735	NaN	NaN	NaN	1	0	Median	10553000	4596200	5956500
O94886	CSC1-like protein 1	TMEM63A	1	1.5	92.125	807	0	3.155	NaN	NaN	NaN	1	0	Median	7276500	4260300	3016300
Q6PJW8	Consortin	CNST	1	1.5	79.596	725	0	3.2962	NaN	NaN	NaN	1	0	Median	2620400	1162900	1457500
Q7Z3U7	Protein MON2 homolog	MON2	3	1.5	190.36	1717	0	3.8986	NaN	NaN	NaN	1	0	Median	5402900	1621100	3781800
Q9UIF9	Bromodomain adjacent to zinc finger domain protein 2A	BAZ2A	2	1.5	211.2	1905	0	5.2003	1.5304	1.7988	24.009	2	0	Median	8953600	3635200	5318500
Q7Z7G8	Vacuolar protein sorting-associated protein 13B	VPS13B	5	1.5	448.66	4022	0	5.4047	0.71685	0.74531	16.041	3	0	Leave out requantified	12867000	12039000	828500
Q13395	Probable methyltransferase TARBP1	TARBP1	2	1.5	181.67	1621	0	6.266	0.62809	0.73028	5.9173	2	0	Median	11710000	6273000	5437200
Q641Q2	WASH complex subunit FAM21A	FAM21A	1	1.5	147.18	1341	0	121.48	0.84959	1.0462	18.812	2	0	Median	23930000	15804000	8126600
Q16513	Serine/threonine-protein kinase N2	PKN2	2	1.6	112.03	984	0.0056716	1.7491	1.261	1.4226	6.0248	2	0	Median	13127000	5359700	7767800
P54803	Galactocerebrosidase	GALC	1	1.6	77.032	685	0.0044053	1.8242	NaN	NaN	NaN	0	0	Median	0	0	0
P46013	Antigen KI-67	MKI67	2	1.6	358.69	3256	0.0018582	2.1811	NaN	NaN	NaN	0	0	Median	0	0	0
Q9UPS6	Histone-lysine N-methyltransferase SETD1B	SETD1B	3	1.6	212.8	1966	0.0013477	2.4749	1.5513	1.8713	53.159	2	0	Median	8801500	4117400	4684100
O43823	A-kinase anchor protein 8	AKAP8	1	1.6	76.107	692	0.0013408	2.3649	NaN	NaN	NaN	0	0	Median	0	0	0
Q9UJY5	ADP-ribosylation factor-binding protein GGA1	GGA1	1	1.6	70.383	639	0	3.0081	NaN	NaN	NaN	0	0	Median	0	0	0
O43292	Glycosylphosphatidylinositol anchor attachment 1 protein	GPAA1	1	1.6	67.622	621	0	3.3161	NaN	NaN	NaN	0	0	Median	0	0	0
O75448	Mediator of RNA polymerase II transcription subunit 24	MED24	1	1.6	110.3	989	0	3.3752	NaN	NaN	NaN	0	0	Median	0	0	0
Q7Z3T8	Zinc finger FYVE domain-containing protein 16	ZFYVE16	2	1.6	168.9	1539	0	3.5386	NaN	NaN	NaN	1	0	Median	3428900	1752600	1676300
Q7L7V1	Putative pre-mRNA-splicing factor ATP-dependent RNA helicase DHX32	DHX32	1	1.6	84.418	743	0	5.277	NaN	NaN	NaN	0	0	Median	0	0	0
P98160	Basement membrane-specific heparan sulfate proteoglycan core protein;Endorepellin;LG3 peptide	HSPG2	5	1.6	468.83	4391	0	6.6581	0.96192	1.0033	1.9746	2	0	Median	2242100	1495600	746560
Q68DK2	Zinc finger FYVE domain-containing protein 26	ZFYVE26	3	1.6	284.57	2539	0	9.7432	1.0164	1.1392	5.6834	2	0	Median	6763400	3023500	3739900
Q96L91	E1A-binding protein p400	EP400	4	1.6	343.48	3159	0	13.702	0.72118	0.93172	15.456	2	0	Median	12077000	6354900	5722500
Q9P2S5	WD repeat-containing protein WRAP73	WRAP73	1	1.7	51.588	460	0.0095334	1.4516	NaN	NaN	NaN	0	0	Median	0	0	0
Q9H7N4	Splicing factor, arginine/serine-rich 19	SCAF1	2	1.7	139.27	1312	0.0095167	1.4283	1.3073	1.6199	20.846	2	0	Median	36297000	15679000	20618000
Q15424;Q14151	Scaffold attachment factor B1;Scaffold attachment factor B2	SAFB;SAFB2	2	1.7	102.64	915	0.0079041	1.6006	NaN	NaN	NaN	1	0	Median	27926000	14352000	13575000
Q8IXK2	Polypeptide N-acetylgalactosaminyltransferase 12	GALNT12	1	1.7	66.938	581	0.0076609	1.6164	NaN	NaN	NaN	0	0	Median	0	0	0
P26374	Rab proteins geranylgeranyltransferase component A 2	CHML	1	1.7	74.071	656	0.007655	1.6103	NaN	NaN	NaN	0	0	Median	0	0	0
P55011	Solute carrier family 12 member 2	SLC12A2	2	1.7	131.45	1212	0	3.2764	NaN	NaN	NaN	1	0	Median	7800900	5135500	2665400
Q9UQ16	Dynamin-3	DNM3	1	1.7	97.745	869	0	3.4555	NaN	NaN	NaN	0	0	Median	0	0	0
O95453	Poly(A)-specific ribonuclease PARN	PARN	1	1.7	73.45	639	0	4.3325	NaN	NaN	NaN	0	0	Median	0	0	0
Q9BXL7	Caspase recruitment domain-containing protein 11	CARD11	2	1.7	133.28	1154	0	6.3856	NaN	NaN	NaN	0	0	Median	0	0	0
P53675	Clathrin heavy chain 2	CLTCL1	2	1.7	187.03	1640	0	6.7797	NaN	NaN	NaN	0	0	Median	16608000	16608000	0
O43865	Putative adenosylhomocysteinase 2	AHCYL1	1	1.7	58.951	530	0	11.345	0.64812	0.76046	8.0297	3	0	Leave out requantified	47797000	28922000	18875000
CON__P02538;P02538	Keratin, type II cytoskeletal 6A	KRT6A	1	1.8	60.044	564	0.009068	1.4939	NaN	NaN	NaN	0	0	Median	0	0	0			+
O15031	Plexin-B2	PLXNB2	1	1.8	205.12	1838	0.0059217	1.7193	NaN	NaN	NaN	1	0	Median	6259700	4690000	1569700
Q9NWS8	Required for meiotic nuclear division protein 1 homolog	RMND1	1	1.8	51.603	449	0.0056701	1.743	NaN	NaN	NaN	1	0	Median	9799800	4474600	5325300
Q9UHI6	Probable ATP-dependent RNA helicase DDX20	DDX20	1	1.8	92.239	824	0.0038931	1.8357	0.42842	0.50735	25.268	2	0	Median	37757000	25784000	11973000
Q8N0X7	Spartin	SPG20	1	1.8	72.832	666	0.0031299	1.897	NaN	NaN	NaN	1	0	Median	11410000	3645100	7764800
Q96MW5	Conserved oligomeric Golgi complex subunit 8	COG8	1	1.8	68.423	612	0.0018677	2.2506	NaN	NaN	NaN	1	0	Median	14413000	8746700	5666000
O60885	Bromodomain-containing protein 4	BRD4	2	1.8	152.22	1362	0.0018612	2.2122	NaN	NaN	NaN	0	0	Median	4415000	0	4415000
Q8NBI5	Solute carrier family 43 member 3	SLC43A3	1	1.8	54.528	491	0.00055142	2.6903	0.69549	0.82163	12.756	6	0	Median	107030000	61955000	45078000
P04920	Anion exchange protein 2	SLC4A2	2	1.8	137.01	1241	0.00055127	2.6903	NaN	NaN	NaN	1	0	Median	4089800	1344300	2745500
Q8IWB1	Inositol 1,4,5-trisphosphate receptor-interacting protein	ITPRIP	1	1.8	62.059	547	0	3.0052	NaN	NaN	NaN	1	0	Median	7607600	3711000	3896600
Q96LI5;Q9ULM6	CCR4-NOT transcription complex subunit 6-like;CCR4-NOT transcription complex subunit 6	CNOT6L;CNOT6	1	1.8	63.001	555	0	3.3555	NaN	NaN	NaN	0	0	Median	0	0	0
Q86X29	Lipolysis-stimulated lipoprotein receptor	LSR	1	1.8	71.438	649	0	3.7111	NaN	NaN	NaN	0	0	Median	0	0	0
Q14643	Inositol 1,4,5-trisphosphate receptor type 1	ITPR1	3	1.8	313.93	2758	0	6.4772	NaN	NaN	NaN	0	0	Median	0	0	0
Q9Y4B4	Helicase ARIP4	RAD54L2	2	1.8	162.77	1467	0	8.1751	0.70426	0.83431	78.91	2	0	Median	40384000	25488000	14896000
O15050	TPR and ankyrin repeat-containing protein 1	TRANK1	4	1.8	336.22	2925	0	9.327	0.59889	0.65814	14.057	2	0	Median	8369900	6132200	2237700
Q9Y4E1	WASH complex subunit FAM21C	FAM21C	1	1.8	144.67	1318	0	10.59	NaN	NaN	NaN	0	0	Median	0	0	0
P19474	E3 ubiquitin-protein ligase TRIM21	TRIM21	1	1.9	54.169	475	0.0099925	1.3976	NaN	NaN	NaN	1	0	Median	8067800	4313800	3754100
A0A0C4DFX4;Q6ZRS2	Helicase SRCAP	SRCAP	3	0.8	325.77	3053	0.0069213	1.6716	0.93183	1.0693	14.967	2	0	Median	271270000	182830000	88445000
Q5VWQ8;Q96PV0	Disabled homolog 2-interacting protein;Ras/Rap GTPase-activating protein SynGAP	DAB2IP;SYNGAP1	1	0.8	131.62	1189	0.0069195	1.666	NaN	NaN	NaN	1	0	Median	23874000	10116000	13758000
Q86YT6	E3 ubiquitin-protein ligase MIB1	MIB1	1	1.9	110.13	1006	0.0099875	1.3935	NaN	NaN	NaN	1	0	Median	12383000	6448400	5934400
Q15629	Translocating chain-associated membrane protein 1	TRAM1	1	1.9	43.071	374	0.0095262	1.4457	0.99628	1.1535	10.024	2	0	Median	20064000	10510000	9554600
O75592	E3 ubiquitin-protein ligase MYCBP2	MYCBP2	2	0.4	510.08	4640	0.0066735	1.6845	0.81929	0.95595	8.8767	2	0	Median	21888000	8545200	13342000
O95819;Q8N4C8	Mitogen-activated protein kinase kinase kinase kinase 4;Misshapen-like kinase 1	MAP4K4;MINK1	2	1.9	142.1	1239	0.0092988	1.4781	1.9989	2.2364	16.016	2	0	Median	8751200	3591900	5159300
Q5TZA2	Rootletin	CROCC	2	0.8	228.52	2017	0.0064267	1.7021	0.27743	0.32008	150.26	2	0	Median	31062000	21067000	9995000
Q14642	Type I inositol 1,4,5-trisphosphate 5-phosphatase	INPP5A	1	1.9	47.819	412	0.0071593	1.639	NaN	NaN	NaN	1	0	Median	14947000	7762000	7184500
Q13017	Rho GTPase-activating protein 5	ARHGAP5	2	1.9	172.46	1502	0.0066718	1.684	1.048	1.2332	0.21028	2	0	Median	17620000	8358400	9262100
Q92989	Polyribonucleotide 5-hydroxyl-kinase Clp1	CLP1	1	1.9	47.645	425	0.0064251	1.6997	NaN	NaN	NaN	1	0	Median	18880000	8870300	10009000
Q5PRF9	Protein Smaug homolog 2	SAMD4B	1	1.9	75.483	694	0.0028743	1.9201	NaN	NaN	NaN	1	0	Median	17194000	9093100	8100900
Q8NCE0	tRNA-splicing endonuclease subunit Sen2	TSEN2	1	1.9	53.246	465	0.0021158	2.1004	NaN	NaN	NaN	0	0	Median	0	0	0
O00461	Golgi integral membrane protein 4	GOLIM4	1	1.9	81.879	696	0.0013499	2.4843	NaN	NaN	NaN	1	0	Median	11185000	6740800	4444000
Q8NF91	Nesprin-1	SYNE1	1	0.1	1011.1	8797	0.0061744	1.7135	NaN	NaN	NaN	0	0	Median	0	0	0
Q3KQU3	MAP7 domain-containing protein 1	MAP7D1	1	1.9	92.819	841	0	3.3139	NaN	NaN	NaN	0	0	Median	0	0	0
Q14202	Zinc finger MYM-type protein 3	ZMYM3	2	1.9	152.38	1370	0	3.3532	NaN	NaN	NaN	1	0	Median	6852100	5661900	1190200
Q7Z417	Nuclear fragile X mental retardation-interacting protein 2	NUFIP2	1	1.9	76.12	695	0	5.1677	NaN	NaN	NaN	1	0	Median	7903800	2881700	5022100
Q8TAG9	Exocyst complex component 6	EXOC6	1	1.9	93.721	804	0	8.7989	NaN	NaN	NaN	1	0	Median	7273700	4113900	3159800
Q13322	Growth factor receptor-bound protein 10	GRB10	1	2	67.231	594	0.0074112	1.6254	NaN	NaN	NaN	1	0	Median	7030000	5103500	1926500
A8CG34;Q96HA1	Nuclear envelope pore membrane protein POM 121C;Nuclear envelope pore membrane protein POM 121	POM121C;POM121	1	2	125.06	1229	0.004403	1.8224	NaN	NaN	NaN	0	0	Median	0	0	0
P45985	Dual specificity mitogen-activated protein kinase kinase 4	MAP2K4	1	2	44.287	399	0.0041494	1.8299	NaN	NaN	NaN	1	0	Median	15547000	9740000	5807300
Q8IXW5	Putative RNA polymerase II subunit B1 CTD phosphatase RPAP2	RPAP2	1	2	69.508	612	0.0031258	1.8877	NaN	NaN	NaN	0	0	Median	0	0	0
P15529	Membrane cofactor protein	CD46	1	2	43.747	392	0.0023659	1.9975	NaN	NaN	NaN	1	0	Median	16078000	8939100	7138900
Q96HY7	Probable 2-oxoglutarate dehydrogenase E1 component DHKTD1, mitochondrial	DHTKD1	1	2	103.08	919	0.0018657	2.233	NaN	NaN	NaN	0	0	Median	0	0	0
Q9H8H2	Probable ATP-dependent RNA helicase DDX31	DDX31	1	2	94.086	851	0.0016047	2.3154	NaN	NaN	NaN	1	0	Median	15397000	6531000	8866300
Q9UEY8	Gamma-adducin	ADD3	1	2	79.154	706	0.0013528	2.5127	NaN	NaN	NaN	0	0	Median	0	0	0
Q9NZM1	Myoferlin	MYOF	3	2	234.71	2061	0.0013481	2.4759	NaN	NaN	NaN	1	0	Median	19532000	8894900	10637000
Q8TE49	OTU domain-containing protein 7A	OTUD7A	1	0.8	100.68	926	0.0056774	1.7667	NaN	NaN	NaN	1	0	Median	8520700	3451900	5068800
Q7Z569	BRCA1-associated protein	BRAP	1	2	67.304	592	0.0010902	2.5723	NaN	NaN	NaN	1	0	Median	18915000	10152000	8762900
Q8TCG1	Protein CIP2A	KIAA1524	2	2	102.18	905	0.00028058	2.9297	NaN	NaN	NaN	0	0	Median	0	0	0
Q12834	Cell division cycle protein 20 homolog	CDC20	1	2	54.722	499	0.00027663	2.7302	NaN	NaN	NaN	1	0	Median	2028000	680460	1347500
Q9Y2Z2	Protein MTO1 homolog, mitochondrial	MTO1	1	2	79.963	717	0	3.0782	NaN	NaN	NaN	1	0	Median	10229000	6857600	3371400
O15164	Transcription intermediary factor 1-alpha	TRIM24	2	2	116.83	1050	0	3.1496	NaN	NaN	NaN	1	0	Median	9295000	5059500	4235500
Q8WVC0	RNA polymerase-associated protein LEO1	LEO1	1	2	75.403	666	0	3.4985	NaN	NaN	NaN	0	0	Median	0	0	0
Q86YS7	C2 domain-containing protein 5	C2CD5	1	2	110.45	1000	0	5.3824	NaN	NaN	NaN	0	0	Median	0	0	0
Q13315	Serine-protein kinase ATM	ATM	5	2	350.68	3056	0	8.5887	0.67643	0.79792	32.82	4	0	Leave out requantified	17917000	10270000	7647500
CON__Q2YDI2;O43929	Origin recognition complex subunit 4	ORC4	1	2.1	50.327	436	0.0095238	1.4424	NaN	NaN	NaN	0	0	Median	0	0	0			+
Q9Y463;Q13627	Dual specificity tyrosine-phosphorylation-regulated kinase 1B;Dual specificity tyrosine-phosphorylation-regulated kinase 1A	DYRK1B;DYRK1A	1	2.1	69.197	629	0.0095048	1.4126	NaN	NaN	NaN	1	0	Median	8180200	3149600	5030600
Q6P444	Mitochondrial fission regulator 2	MTFR2	1	2.1	43.384	385	0.0018622	2.2187	NaN	NaN	NaN	1	0	Median	5564600	2173500	3391100
Q4AC94	C2 domain-containing protein 3	C2CD3	1	0.4	260.39	2353	0.0046596	1.8156	1.1928	1.3886	28.807	2	0	Median	228940000	113660000	115280000
Q6UX07	Dehydrogenase/reductase SDR family member 13	DHRS13	1	2.1	40.848	377	0.0018602	2.2088	NaN	NaN	NaN	1	0	Median	5921400	3029800	2891600
Q9H8Y5	Ankyrin repeat and zinc finger domain-containing protein 1	ANKZF1	1	2.1	80.926	726	0	3.022	NaN	NaN	NaN	1	0	Median	11562000	5023200	6538400
Q9Y2K6	Ubiquitin carboxyl-terminal hydrolase 20	USP20	1	2.1	102	914	0	4.7315	NaN	NaN	NaN	1	0	Median	7256100	4541500	2714700
Q9H173	Nucleotide exchange factor SIL1	SIL1	1	2.2	52.084	461	0.0090543	1.4859	NaN	NaN	NaN	1	0	Median	19124000	10076000	9048800
Q9UHR6	Zinc finger HIT domain-containing protein 2	ZNHIT2	1	2.2	42.883	403	0.0085924	1.5258	NaN	NaN	NaN	1	0	Median	18821000	9847200	8973800
REV__Q86X10;REV__O15399;P48995	Short transient receptor potential channel 1	TRPC1	2	0.9	166.8	1494	0.0041483	1.826	NaN	NaN	NaN	1	0	Median	19539000	10705000	8834500
Q96AG3	Solute carrier family 25 member 46	SLC25A46	1	2.2	46.173	418	0.007888	1.5802	NaN	NaN	NaN	0	0	Median	0	0	0
Q8IZP0	Abl interactor 1	ABI1	1	2.2	55.08	508	0.0010911	2.5745	NaN	NaN	NaN	1	0	Median	17512000	9404800	8107000
Q9Y6X9	MORC family CW-type zinc finger protein 2	MORC2	1	2.2	117.82	1032	0.00082214	2.6383	NaN	NaN	NaN	1	0	Median	7812300	4138200	3674000
Q86VV8	Rotatin	RTTN	1	0.3	248.63	2226	0.0038921	1.8327	1.0501	1.199	6.2043	5	0	Median	512580000	251000000	261580000
O60784	Target of Myb protein 1	TOM1	1	2.2	53.818	492	0.00054975	2.6679	NaN	NaN	NaN	1	0	Median	8029400	3217400	4812000
Q9UK97	F-box only protein 9	FBXO9	1	2.2	52.329	447	0.0005493	2.6553	NaN	NaN	NaN	1	0	Median	7003000	3508700	3494300
Q15345	Leucine-rich repeat-containing protein 41	LRRC41	1	2.2	88.649	812	0.00054915	2.6534	NaN	NaN	NaN	1	0	Median	16821000	15522000	1298900
Q86UY8	5-nucleotidase domain-containing protein 3	NT5DC3	1	2.2	63.419	548	0.00028019	2.9033	NaN	NaN	NaN	1	0	Median	14961000	8867900	6092900
Q5TBA9	Protein furry homolog	FRY	1	0.2	338.87	3013	0.003381	1.8715	1.061	1.2734	21.441	3	0	Median	59338000	29422000	29916000
Q14181	DNA polymerase alpha subunit B	POLA2	1	2.2	65.947	598	0.00027933	2.8525	0.67525	0.7724	4.6916	2	0	Median	17275000	9465700	7809300
Q6XQN6	Nicotinate phosphoribosyltransferase	NAPRT	1	2.2	57.578	538	0	3.36	NaN	NaN	NaN	1	0	Median	21934000	12759000	9174700
P54802	Alpha-N-acetylglucosaminidase;Alpha-N-acetylglucosaminidase 82 kDa form;Alpha-N-acetylglucosaminidase 77 kDa form	NAGLU	1	2.2	82.265	743	0	3.6326	NaN	NaN	NaN	1	0	Median	17002000	10067000	6935900
Q86UL3	Glycerol-3-phosphate acyltransferase 4	AGPAT6	1	2.2	52.07	456	0	4.9254	NaN	NaN	NaN	0	0	Median	0	0	0
O60826	Coiled-coil domain-containing protein 22	CCDC22	1	2.2	70.755	627	0	4.9904	NaN	NaN	NaN	0	0	Median	0	0	0
Q58FF6	Putative heat shock protein HSP 90-beta 4	HSP90AB4P	1	2.2	58.264	505	0	5.0759	NaN	NaN	NaN	0	0	Median	0	0	0
Q06787	Fragile X mental retardation protein 1	FMR1	1	2.2	71.174	632	0	7.62	NaN	NaN	NaN	1	0	Median	13244000	6116300	7127600
Q14155	Rho guanine nucleotide exchange factor 7	ARHGEF7	1	2.2	90.011	803	0	39.363	NaN	NaN	NaN	0	0	Median	6006900	6006900	0
Q96SY0	von Willebrand factor A domain-containing protein 9	VWA9	1	2.3	57.47	518	0.0078981	1.5921	NaN	NaN	NaN	0	0	Median	0	0	0
Q14562	ATP-dependent RNA helicase DHX8	DHX8	1	1	139.31	1220	0.0031283	1.8912	NaN	NaN	NaN	0	0	Median	0	0	0
O14757	Serine/threonine-protein kinase Chk1	CHEK1	1	2.3	54.433	476	0.007872	1.5735	NaN	NaN	NaN	1	0	Median	25012000	12263000	12749000
Q6ZTN6;Q8IZ07	Ankyrin repeat domain-containing protein 13D;Ankyrin repeat domain-containing protein 13A	ANKRD13D;ANKRD13A	1	2.3	58.475	518	0.0064234	1.6981	NaN	NaN	NaN	1	0	Median	8431500	5233000	3198500
Q9NPB6;Q9BYG5;Q9BYG4	Partitioning defective 6 homolog alpha;Partitioning defective 6 homolog beta;Partitioning defective 6 homolog gamma	PARD6A;PARD6B;PARD6G	1	2.3	37.388	346	0.0056848	1.7886	NaN	NaN	NaN	1	0	Median	6679100	2938400	3740700
CON__Q05443			1	2.3	38.756	342	0.0056818	1.7777	NaN	NaN	NaN	0	0	Median	7821200	7821200	0			+
Q9H1Z9	Tetraspanin-10	TSPAN10	1	2.3	36.498	355	0.002369	2.023	1.0455	1.2646	49.363	2	0	Median	45670000	23232000	22438000
P27986	Phosphatidylinositol 3-kinase regulatory subunit alpha	PIK3R1	1	2.3	83.597	724	0.0013554	2.5259	NaN	NaN	NaN	0	0	Median	0	0	0
Q9BZH6	WD repeat-containing protein 11	WDR11	1	1	136.68	1224	0.0031226	1.8857	NaN	NaN	NaN	1	0	Median	18430000	11480000	6949400
P42696	RNA-binding protein 34	RBM34	1	2.3	48.564	430	0	3.3387	NaN	NaN	NaN	1	0	Median	18729000	8641300	10087000
Q9HD23	Magnesium transporter MRS2 homolog, mitochondrial	MRS2	1	2.3	50.317	443	0	3.4213	NaN	NaN	NaN	1	0	Median	13225000	6292700	6932100
Q9H4Z3	Phosphorylated CTD-interacting factor 1	PCIF1	1	2.3	80.669	704	0	3.6688	NaN	NaN	NaN	0	0	Median	3053400	3053400	0
Q9NRR5	Ubiquilin-4	UBQLN4	1	2.3	63.852	601	0	10.395	NaN	NaN	NaN	1	0	Median	11552000	7013800	4538000
Q8WVX9	Fatty acyl-CoA reductase 1	FAR1	1	2.3	59.356	515	0	12.981	NaN	NaN	NaN	0	0	Median	0	0	0
Q86VY4	Testis-specific Y-encoded-like protein 5	TSPYL5	1	2.4	45.143	417	0.0095024	1.4118	NaN	NaN	NaN	1	0	Median	21531000	10972000	10558000
Q13572	Inositol-tetrakisphosphate 1-kinase	ITPK1	1	2.4	45.621	414	0.0076589	1.6115	NaN	NaN	NaN	0	0	Median	0	0	0
O14681	Etoposide-induced protein 2.4 homolog	EI24	1	2.4	38.964	340	0.0036354	1.8473	0.78171	0.92814	9.9337	4	0	Median	37182000	21293000	15890000
Q96ME1	F-box/LRR-repeat protein 18	FBXL18	1	2.4	88.34	805	0.0013524	2.5056	NaN	NaN	NaN	1	0	Median	5042000	1885300	3156700
P00156	Cytochrome b	MT-CYB	1	2.4	42.717	380	0.0010899	2.571	NaN	NaN	NaN	1	0	Median	9816300	3529600	6286700
P14859	POU domain, class 2, transcription factor 1	POU2F1	1	2.4	76.471	743	0	3.0869	NaN	NaN	NaN	0	0	Median	0	0	0
O15344	E3 ubiquitin-protein ligase Midline-1	MID1	1	2.4	75.25	667	0	3.3311	NaN	NaN	NaN	0	0	Median	0	0	0
Q9HB40	Retinoid-inducible serine carboxypeptidase	SCPEP1	1	2.4	50.83	452	0	3.7865	NaN	NaN	NaN	0	0	Median	0	0	0
Q9NYV4	Cyclin-dependent kinase 12	CDK12	1	1	164.15	1490	0.0023715	2.0452	NaN	NaN	NaN	0	0	Median	0	0	0
Q16799	Reticulon-1	RTN1	1	1	83.617	776	0.0023709	2.0415	NaN	NaN	NaN	0	0	Median	0	0	0
Q9NZT2	Opioid growth factor receptor	OGFR	1	2.4	73.324	677	0	4.1031	NaN	NaN	NaN	1	0	Median	31582000	15558000	16024000
Q6UB98	Ankyrin repeat domain-containing protein 12	ANKRD12	1	0.8	235.65	2062	0.0023697	2.0324	NaN	NaN	NaN	0	0	Median	25052000	0	25052000
O75928;O75925	E3 SUMO-protein ligase PIAS2;E3 SUMO-protein ligase PIAS1	PIAS2;PIAS1	1	2.4	68.24	621	0	4.8354	NaN	NaN	NaN	1	0	Median	8851800	5247800	3604000
Q08722	Leukocyte surface antigen CD47	CD47	1	2.5	35.213	323	0.0085859	1.5222	NaN	NaN	NaN	0	0	Median	0	0	0
Q9Y388	RNA-binding motif protein, X-linked 2	RBMX2	1	2.5	37.335	322	0.008346	1.5342	NaN	NaN	NaN	1	0	Median	8303200	4069500	4233600
P48723	Heat shock 70 kDa protein 13	HSPA13	1	2.5	51.927	471	0.007876	1.5778	NaN	NaN	NaN	1	0	Median	9673000	5643500	4029500
Q8N9N2	Activating signal cointegrator 1 complex subunit 1	ASCC1	1	2.5	45.509	400	0.0069266	1.6823	NaN	NaN	NaN	1	0	Median	32730000	19016000	13714000
P43360	Melanoma-associated antigen 6	MAGEA6	1	2.5	34.891	314	0.0069178	1.6588	NaN	NaN	NaN	0	0	Median	0	0	0
O60294	tRNA wybutosine-synthesizing protein 4	LCMT2	1	2.5	75.601	686	0.00082147	2.6313	NaN	NaN	NaN	0	0	Median	5262000	5262000	0
Q9BW71	HIRA-interacting protein 3	HIRIP3	1	2.5	61.956	556	0.00055066	2.6839	NaN	NaN	NaN	1	0	Median	9447600	6686700	2760900
Q9BSC4	Nucleolar protein 10	NOL10	1	2.5	80.301	688	0	4.0863	NaN	NaN	NaN	1	0	Median	12858000	5794800	7063000
Q9UMX0	Ubiquilin-1	UBQLN1	1	2.5	62.518	589	0	15.856	0.8103	0.96103	8.2373	3	0	Leave out requantified	127310000	68182000	59133000
CON__P13647;P13647	Keratin, type II cytoskeletal 5	KRT5	1	2.5	62.378	590	0	26.505	NaN	NaN	NaN	0	0	Median	3260500	3260500	0			+
Q9C037	E3 ubiquitin-protein ligase TRIM4	TRIM4	1	2.6	57.46	500	0.0076531	1.61	NaN	NaN	NaN	0	0	Median	0	0	0
O75064	DENN domain-containing protein 4B	DENND4B	1	1	163.84	1496	0.0023616	1.9686	NaN	NaN	NaN	1	0	Median	4395500	2723400	1672100
Q8IU81	Interferon regulatory factor 2-binding protein 1	IRF2BP1	1	2.6	61.687	584	0.0071703	1.6577	NaN	NaN	NaN	1	0	Median	8150900	5614300	2536600
Q9UQB9;Q96GD4;O14965	Aurora kinase C;Aurora kinase B;Aurora kinase A	AURKC;AURKB;AURKA	1	2.6	35.591	309	0.0021175	2.1231	NaN	NaN	NaN	0	0	Median	23427000	8656600	14770000
Q9Y6K0	Choline/ethanolaminephosphotransferase 1	CEPT1	1	2.6	46.553	416	0.0013569	2.5383	0.40685	0.4771	2.5139	2	0	Median	16882000	10810000	6072400
P51649	Succinate-semialdehyde dehydrogenase, mitochondrial	ALDH5A1	1	2.6	57.214	535	0.0013546	2.5193	NaN	NaN	NaN	0	0	Median	0	0	0
Q6RFH5	WD repeat-containing protein 74	WDR74	1	2.6	42.441	385	0.00055249	2.711	NaN	NaN	NaN	1	0	Median	10080000	5838900	4241200
P0CG08;B7ZAQ6	Golgi pH regulator B;Golgi pH regulator A	GPR89B;GPR89A	1	2.6	52.916	455	0	3.2158	0.81761	0.96281	0.097727	2	0	Median	21592000	11336000	10256000
Q9UGP4	LIM domain-containing protein 1	LIMD1	1	2.7	72.189	676	0.0085794	1.5151	NaN	NaN	NaN	1	0	Median	10302000	4950000	5351700
O14874	[3-methyl-2-oxobutanoate dehydrogenase [lipoamide]] kinase, mitochondrial	BCKDK	1	2.7	46.36	412	0.0023678	2.0183	NaN	NaN	NaN	1	0	Median	19090000	11598000	7492400
Q96FN4	Copine-2	CPNE2	1	2.7	61.189	548	0.0018682	2.2518	NaN	NaN	NaN	0	0	Median	0	0	0
P78536	Disintegrin and metalloproteinase domain-containing protein 17	ADAM17	1	2.7	93.02	824	0.0005487	2.6504	NaN	NaN	NaN	1	0	Median	19218000	10246000	8972700
Q8IYD1	Eukaryotic peptide chain release factor GTP-binding subunit ERF3B	GSPT2	1	2.7	68.882	628	0	3.1324	0.55045	0.64914	6.686	3	0	Median	617210000	595620000	21587000
P68371	Tubulin beta-4B chain	TUBB4B	1	2.7	49.83	445	0	89.995	0.83061	1.0014	2.1729	8	0	Leave out requantified	2563000000	1498900000	1064100000
Q9BWM7	Sideroflexin-3	SFXN3	1	2.8	35.978	325	0.00054945	2.6584	0.89131	1.0363	12.618	2	0	Median	99039000	51938000	47101000
P46934	E3 ubiquitin-protein ligase NEDD4	NEDD4	1	1	149.11	1319	0.0021164	2.114	NaN	NaN	NaN	0	0	Median	0	0	0
Q6NUQ1	RAD50-interacting protein 1	RINT1	1	2.8	90.631	792	0	3.3367	NaN	NaN	NaN	0	0	Median	0	0	0
CON__Q3SX14			1	2.8	85.686	781	0	4.1818	NaN	NaN	NaN	0	0	Median	0	0	0			+
Q14534	Squalene monooxygenase	SQLE	1	2.8	63.922	574	0	4.7693	NaN	NaN	NaN	0	0	Median	0	0	0
Q9UBF1	Melanoma-associated antigen C2	MAGEC2	1	2.9	41.162	373	0.0026192	1.9557	NaN	NaN	NaN	1	0	Median	10954000	5317900	5636400
O75828	Carbonyl reductase [NADPH] 3	CBR3	1	2.9	30.85	277	0.0018632	2.2201	NaN	NaN	NaN	1	0	Median	64364000	36123000	28240000
Q6BCY4	NADH-cytochrome b5 reductase 2	CYB5R2	1	2.9	31.458	276	0.0018627	2.22	NaN	NaN	NaN	1	0	Median	11821000	4385200	7436100
Q15018	BRISC complex subunit Abro1	FAM175B	1	2.9	46.9	415	0	4.0928	NaN	NaN	NaN	0	0	Median	0	0	0
Q7L591	Docking protein 3	DOK3	1	3	53.288	496	0.0083565	1.5393	NaN	NaN	NaN	1	0	Median	12152000	8459700	3692100
Q7L775	EPM2A-interacting protein 1	EPM2AIP1	1	3	70.369	607	0.0018587	2.1898	NaN	NaN	NaN	1	0	Median	22883000	15119000	7764600
Q9UP52	Transferrin receptor protein 2	TFR2	1	3	88.754	801	0.0013532	2.5127	NaN	NaN	NaN	0	0	Median	9905700	9905700	0
Q9NVA1	Ubiquinol-cytochrome-c reductase complex assembly factor 1	UQCC1	1	3	34.6	299	0.0010896	2.571	0.72498	0.87479	8.8148	2	0	Median	28562000	14774000	13788000
Q9Y2R4	Probable ATP-dependent RNA helicase DDX52	DDX52	1	3	67.497	599	0	2.9788	NaN	NaN	NaN	0	0	Median	0	0	0
Q16610	Extracellular matrix protein 1	ECM1	1	3	60.673	540	0	3.0428	NaN	NaN	NaN	1	0	Median	21332000	9041200	12291000
Q8WUD6	Cholinephosphotransferase 1	CHPT1	1	3	45.096	406	0	4.4602	0.47426	0.54681	12.983	2	0	Median	9913300	6426600	3486700
Q6IBW4	Condensin-2 complex subunit H2	NCAPH2	1	3	68.226	605	0	8.7652	NaN	NaN	NaN	0	0	Median	0	0	0
Q9GZM5	Protein YIPF3;Protein YIPF3, 36 kDa form III	YIPF3	1	3.1	38.247	350	0.0092918	1.47	NaN	NaN	NaN	1	0	Median	5809000	3299100	2509900
Q05655	Protein kinase C delta type;Protein kinase C delta type regulatory subunit;Protein kinase C delta type catalytic subunit	PRKCD	1	3.1	77.504	676	0.0090634	1.4928	NaN	NaN	NaN	0	0	Median	0	0	0
Q9BTA9	WW domain-containing adapter protein with coiled-coil	WAC	1	3.1	70.723	647	0.0083481	1.535	NaN	NaN	NaN	0	0	Median	0	0	0
Q6NXR4	TELO2-interacting protein 2	TTI2	1	3.1	56.914	508	0.0081198	1.5692	NaN	NaN	NaN	1	0	Median	19555000	9931500	9623700
Q96S97	Myeloid-associated differentiation marker	MYADM	1	3.1	35.273	322	0	3.3836	NaN	NaN	NaN	1	0	Median	7864400	5010100	2854300
Q71U36;Q13748;Q6PEY2	Tubulin alpha-1A chain;Tubulin alpha-3C/D chain;Tubulin alpha-3E chain	TUBA1A;TUBA3C;TUBA3E	1	3.1	50.135	451	0	16.253	NaN	NaN	NaN	1	0	Median	53306000	45555000	7751200
P31947	14-3-3 protein sigma	SFN	1	3.2	27.774	248	0.0026144	1.9344	NaN	NaN	NaN	0	0	Median	0	0	0
Q9H4I3	TraB domain-containing protein	TRABD	1	3.2	42.321	376	0.0023597	1.962	NaN	NaN	NaN	0	0	Median	6034200	0	6034200
Q96HR8	H/ACA ribonucleoprotein complex non-core subunit NAF1	NAF1	1	3.2	53.716	494	0.0023585	1.9587	NaN	NaN	NaN	1	0	Median	43370000	29338000	14031000
Q6GYQ0	Ral GTPase-activating protein subunit alpha-1	RALGAPA1	2	0.9	229.83	2036	0.0018647	2.229	NaN	NaN	NaN	1	0	Median	4008800	2000100	2008800
O60671	Cell cycle checkpoint protein RAD1	RAD1	1	3.2	31.827	282	0.00054885	2.651	NaN	NaN	NaN	1	0	Median	13879000	7195600	6683000
P57721	Poly(rC)-binding protein 3	PCBP3	1	3.2	39.465	371	0.00027855	2.8189	NaN	NaN	NaN	0	0	Median	0	0	0
Q9NY61	Protein AATF	AATF	1	3.2	63.132	560	0	3.2814	NaN	NaN	NaN	1	0	Median	9445600	3929400	5516200
P53365	Arfaptin-2	ARFIP2	1	3.2	37.855	341	0	3.8875	NaN	NaN	NaN	1	0	Median	20408000	9908500	10499000
Q9NUD5	Zinc finger CCHC domain-containing protein 3	ZCCHC3	1	3.2	43.618	404	0	6.2024	NaN	NaN	NaN	1	0	Median	10617000	5824200	4793000
Q68CP9	AT-rich interactive domain-containing protein 2	ARID2	1	0.5	197.39	1835	0.0018617	2.2162	NaN	NaN	NaN	1	0	Median	5507500	2082700	3424800
Q9H8S9	MOB kinase activator 1A	MOB1A	1	3.2	25.079	216	0	16.502	0.93846	1.0928	13.045	6	0	Leave out requantified	153790000	85209000	68578000
Q9NUN5	Probable lysosomal cobalamin transporter	LMBRD1	1	3.3	61.388	540	0.0016034	2.3012	NaN	NaN	NaN	0	0	Median	0	0	0
Q9BQE5	Apolipoprotein L2	APOL2	1	3.3	37.092	337	0.0013598	2.5478	1.4489	1.7495	13.474	2	0	Median	37959000	16673000	21285000
P68366	Tubulin alpha-4A chain	TUBA4A	1	3.3	49.924	448	0.0010905	2.574	NaN	NaN	NaN	1	0	Median	41237000	16482000	24756000
O15085	Rho guanine nucleotide exchange factor 11	ARHGEF11	1	0.6	167.7	1522	0.0018592	2.1899	NaN	NaN	NaN	0	0	Median	0	0	0
Q06136	3-ketodihydrosphingosine reductase	KDSR	1	3.3	36.187	332	0	3.1145	NaN	NaN	NaN	1	0	Median	15023000	7450200	7573100
O75683	Surfeit locus protein 6	SURF6	1	3.3	41.45	361	0	3.3057	NaN	NaN	NaN	1	0	Median	10509000	5507200	5001500
Q9Y3I1	F-box only protein 7	FBXO7	1	3.3	58.502	522	0	3.7408	NaN	NaN	NaN	0	0	Median	11812000	11812000	0
Q14653	Interferon regulatory factor 3	IRF3	1	3.3	47.219	427	0	7.7236	NaN	NaN	NaN	1	0	Median	25126000	16675000	8451100
Q15427	Splicing factor 3B subunit 4	SF3B4	1	3.3	44.385	424	0	13.113	NaN	NaN	NaN	0	0	Median	0	0	0
Q96EK5	KIF1-binding protein	KIAA1279	1	3.4	71.813	621	0.009519	1.429	NaN	NaN	NaN	1	0	Median	17317000	10458000	6859400
Q9NVN8	Guanine nucleotide-binding protein-like 3-like protein	GNL3L	1	3.4	65.572	582	0.0061713	1.7073	NaN	NaN	NaN	0	0	Median	9756500	9756500	0
P51843	Nuclear receptor subfamily 0 group B member 1	NR0B1	1	3.4	51.717	470	0.0059233	1.7223	NaN	NaN	NaN	0	0	Median	0	0	0
Q96G21	U3 small nucleolar ribonucleoprotein protein IMP4	IMP4	1	3.4	33.756	291	0.0013463	2.4467	NaN	NaN	NaN	1	0	Median	7503700	3496000	4007700
Q8IZ81	ELMO domain-containing protein 2	ELMOD2	1	3.4	34.96	293	0.00027824	2.7899	NaN	NaN	NaN	0	0	Median	22993000	13396000	9597000
Q9UBB5	Methyl-CpG-binding domain protein 2	MBD2	1	3.4	43.254	411	0	3.6163	NaN	NaN	NaN	1	0	Median	13346000	5922100	7424100
P20933	N(4)-(beta-N-acetylglucosaminyl)-L-asparaginase;Glycosylasparaginase alpha chain;Glycosylasparaginase beta chain	AGA	1	3.5	37.208	346	0.0095358	1.4518	NaN	NaN	NaN	1	0	Median	14824000	9399200	5424900
P04049	RAF proto-oncogene serine/threonine-protein kinase	RAF1	1	3.5	73.051	648	0.00027739	2.7628	NaN	NaN	NaN	1	0	Median	7948400	4556400	3392000
Q6DT37	Serine/threonine-protein kinase MRCK gamma	CDC42BPG	1	0.6	172.46	1551	0.0013602	2.548	NaN	NaN	NaN	1	0	Median	6745600	4160900	2584700
P16422	Epithelial cell adhesion molecule	EPCAM	1	3.5	34.932	314	0	3.4256	NaN	NaN	NaN	1	0	Median	11343000	4566300	6776400
Q9BTD8	RNA-binding protein 42	RBM42	1	3.5	50.413	480	0	4.1559	NaN	NaN	NaN	1	0	Median	8841200	4823600	4017700
Q9GZM8;Q9NXR1	Nuclear distribution protein nudE-like 1;Nuclear distribution protein nudE homolog 1	NDEL1;NDE1	1	3.5	38.374	345	0	4.2798	NaN	NaN	NaN	1	0	Median	9999300	5429500	4569800
Q8IXU6	Solute carrier family 35 member F2	SLC35F2	1	3.5	41.211	374	0	5.9305	NaN	NaN	NaN	0	0	Median	0	0	0
O00767	Acyl-CoA desaturase	SCD	1	3.6	41.522	359	0.0013506	2.4899	NaN	NaN	NaN	0	0	Median	0	0	0
Q9Y3X0	Coiled-coil domain-containing protein 9	CCDC9	1	3.6	59.702	531	0.00027801	2.7821	NaN	NaN	NaN	0	0	Median	0	0	0
Q7LG56	Ribonucleoside-diphosphate reductase subunit M2 B	RRM2B	1	3.7	40.736	351	0.006176	1.7136	NaN	NaN	NaN	0	0	Median	0	0	0
Q96PV6	Leukocyte receptor cluster member 8	LENG8	1	3.7	86.128	779	0.002113	2.0857	NaN	NaN	NaN	0	0	Median	4325400	4325400	0
Q9NY26	Zinc transporter ZIP1	SLC39A1	1	3.7	34.249	324	0.0018642	2.2278	NaN	NaN	NaN	1	0	Median	9322000	7527400	1794600
Q6P1N9	Putative deoxyribonuclease TATDN1	TATDN1	1	3.7	33.601	297	0.0013594	2.5468	NaN	NaN	NaN	1	0	Median	12806000	5773100	7032500
Q8IW45	ATP-dependent (S)-NAD(P)H-hydrate dehydratase	CARKD	1	3.7	36.576	347	0.00027693	2.7394	NaN	NaN	NaN	0	0	Median	0	0	0
Q12846	Syntaxin-4	STX4	1	3.7	34.18	297	0	3.039	NaN	NaN	NaN	1	0	Median	18635000	10218000	8416200
Q96ND0	Protein FAM210A	FAM210A	1	3.7	30.776	272	0	4.6518	NaN	NaN	NaN	0	0	Median	0	0	0
Q9NXW2	DnaJ homolog subfamily B member 12	DNAJB12	1	3.7	41.818	375	0	5.4269	NaN	NaN	NaN	0	0	Median	0	0	0
Q04828	Aldo-keto reductase family 1 member C1	AKR1C1	1	3.7	36.788	323	0	77.431	1.8855	2.346	156.69	18	0	Leave out requantified	1994500000	798080000	1196400000
Q5SQH8	Uncharacterized protein C6orf136	C6orf136	1	3.8	35.794	315	0.0095071	1.4142	NaN	NaN	NaN	1	0	Median	23746000	10616000	13129000
Q15628	Tumor necrosis factor receptor type 1-associated DEATH domain protein	TRADD	1	3.8	34.247	312	0.0085815	1.5166	NaN	NaN	NaN	1	0	Median	10001000	6160700	3839900
P04085	Platelet-derived growth factor subunit A	PDGFA	1	3.8	24.043	211	0.007657	1.6104	NaN	NaN	NaN	1	0	Median	12726000	6980500	5745800
Q9NRN9	Methyltransferase-like protein 5	METTL5	1	3.8	23.719	209	0.0041505	1.8302	NaN	NaN	NaN	1	0	Median	16776000	7517600	9258900
Q8WUY1	Protein THEM6	THEM6	1	3.8	23.865	208	0.0023703	2.0377	NaN	NaN	NaN	1	0	Median	9373800	7060900	2312900
Q9H999;Q9BZ23	Pantothenate kinase 3;Pantothenate kinase 2, mitochondrial	PANK3;PANK2	1	3.8	41.094	370	0.0002764	2.7172	NaN	NaN	NaN	1	0	Median	9103300	4563400	4540000
Q9H6K4	Optic atrophy 3 protein	OPA3	1	3.9	19.996	179	0.0090566	1.4867	NaN	NaN	NaN	1	0	Median	18727000	9767400	8959700
O95237	Lecithin retinol acyltransferase	LRAT	1	3.9	25.703	230	0.008588	1.5233	NaN	NaN	NaN	1	0	Median	10353000	5522800	4830200
P37058	Testosterone 17-beta-dehydrogenase 3	HSD17B3	1	3.9	34.515	310	0.0028728	1.9196	0.15959	0.19466	3.9116	2	0	Median	21146000	16539000	4607200
O94992	Protein HEXIM1	HEXIM1	1	3.9	40.623	359	0.0013383	2.3262	0.80489	0.9439	37.989	2	0	Median	32954000	17843000	15111000
Q9H974	Queuine tRNA-ribosyltransferase subunit QTRTD1	QTRTD1	1	3.9	46.712	415	0.00027785	2.7796	NaN	NaN	NaN	1	0	Median	10779000	5108300	5670400
O14893	Gem-associated protein 2	GEMIN2	1	3.9	31.585	280	0	3.0915	NaN	NaN	NaN	1	0	Median	14496000	8798900	5697200
Q86VR2	Protein FAM134C	FAM134C	1	3.9	51.396	466	0	4.103	NaN	NaN	NaN	1	0	Median	41950000	38080000	3870000
Q6DD87	Zinc finger protein 787	ZNF787	1	3.9	40.543	383	0	12.279	NaN	NaN	NaN	0	0	Median	3673500	3673500	0
Q58FF8	Putative heat shock protein HSP 90-beta 2	HSP90AB2P	1	3.9	44.348	381	0	13.639	NaN	NaN	NaN	0	0	Median	0	0	0
H0Y980;P52435	DNA-directed RNA polymerase II subunit RPB11-a	POLR2J	1	4	30.854	276	0.0078961	1.5907	NaN	NaN	NaN	0	0	Median	0	0	0
Q9H920	RING finger protein 121	RNF121	1	4	37.882	327	0	2.9773	NaN	NaN	NaN	1	0	Median	12675000	5716100	6959000
Q6A1A2;O15530	Putative 3-phosphoinositide-dependent protein kinase 2;3-phosphoinositide-dependent protein kinase 1	PDPK2P;PDPK1	1	4	44.765	396	0	3.0927	NaN	NaN	NaN	0	0	Median	0	0	0
Q9Y673	Dolichyl-phosphate beta-glucosyltransferase	ALG5	1	4	36.946	324	0	3.1749	NaN	NaN	NaN	0	0	Median	0	0	0
O14972	Down syndrome critical region protein 3	DSCR3	1	4	33.01	297	0	3.4966	NaN	NaN	NaN	0	0	Median	0	0	0
O43148	mRNA cap guanine-N7 methyltransferase	RNMT	1	4	54.843	476	0	11.818	0.71236	0.83413	26.275	2	0	Median	67950000	40046000	27904000
Q9H1A3	Methyltransferase-like protein 9	METTL9	1	4.1	36.536	318	0.003125	1.8874	NaN	NaN	NaN	0	0	Median	0	0	0
Q9NZA1;Q96NY7	Chloride intracellular channel protein 5;Chloride intracellular channel protein 6	CLIC5;CLIC6	1	4.1	46.502	410	0.0021103	2.0722	NaN	NaN	NaN	0	0	Median	0	0	0
Q9H488	GDP-fucose protein O-fucosyltransferase 1	POFUT1	1	4.1	43.955	388	0.0002798	2.8767	NaN	NaN	NaN	0	0	Median	0	0	0
Q9NVV0	Trimeric intracellular cation channel type B	TMEM38B	1	4.1	32.509	291	0	4.0961	NaN	NaN	NaN	1	0	Median	21522000	9833600	11688000
Q14651	Plastin-1	PLS1	1	4.1	70.253	629	0	5.5943	NaN	NaN	NaN	0	0	Median	0	0	0
O75962	Triple functional domain protein	TRIO	2	0.6	346.9	3097	0.0013448	2.4322	NaN	NaN	NaN	0	0	Median	0	0	0
P49768	Presenilin-1;Presenilin-1 NTF subunit;Presenilin-1 CTF subunit;Presenilin-1 CTF12	PSEN1	1	4.1	52.667	467	0	7.2865	NaN	NaN	NaN	1	0	Median	10495000	7237100	3257600
Q9BSV6	tRNA-splicing endonuclease subunit Sen34	TSEN34	1	4.2	33.652	310	0.00999	1.3948	NaN	NaN	NaN	1	0	Median	15945000	10901000	5043500
Q96LJ7	Dehydrogenase/reductase SDR family member 1	DHRS1	1	4.2	33.909	313	0.0023672	2.0043	NaN	NaN	NaN	1	0	Median	5604200	2891400	2712800
H3BN98			1	4.2	27.168	237	0.0023653	1.9935	NaN	NaN	NaN	0	0	Median	0	0	0
P08962	CD63 antigen	CD63	1	4.2	25.636	238	0	3.0472	0.98916	1.2091	45.431	2	0	Median	56532000	30010000	26522000
Q9Y5Y5	Peroxisomal membrane protein PEX16	PEX16	1	4.2	38.628	336	0	3.1562	NaN	NaN	NaN	1	0	Median	13990000	8045700	5944000
P29992	Guanine nucleotide-binding protein subunit alpha-11	GNA11	1	4.2	42.123	359	0	3.3472	NaN	NaN	NaN	1	0	Median	29643000	17272000	12372000
Q96CQ1;Q9BSK2	Solute carrier family 25 member 36;Solute carrier family 25 member 33	SLC25A36;SLC25A33	1	4.2	34.282	311	0	4.6881	NaN	NaN	NaN	1	0	Median	18572000	12831000	5741200
Q8N5M1	ATP synthase mitochondrial F1 complex assembly factor 2	ATPAF2	1	4.2	32.772	289	0	5.0125	NaN	NaN	NaN	0	0	Median	0	0	0
P68133;P68032;P63267;P62736	Actin, alpha skeletal muscle;Actin, alpha cardiac muscle 1;Actin, gamma-enteric smooth muscle;Actin, aortic smooth muscle	ACTA1;ACTC1;ACTG2;ACTA2	1	4.2	42.051	377	0	13.368	NaN	NaN	NaN	0	0	Median	0	0	0
Q96I15	Selenocysteine lyase	SCLY	1	4.3	48.148	445	0.009995	1.3987	NaN	NaN	NaN	0	0	Median	14567000	14567000	0
Q969H6	Ribonuclease P/MRP protein subunit POP5	POP5	1	4.3	18.819	163	0.0083502	1.5367	NaN	NaN	NaN	1	0	Median	10065000	4964100	5101300
Q99638	Cell cycle checkpoint control protein RAD9A	RAD9A	1	4.3	42.547	391	0	3.1255	NaN	NaN	NaN	0	0	Median	9470200	0	9470200
Q8WXA9	Splicing regulatory glutamine/lysine-rich protein 1	SREK1	1	4.3	59.38	508	0	6.2014	NaN	NaN	NaN	0	0	Median	0	0	0
P35030	Trypsin-3	PRSS3	1	4.3	32.528	304	0	8.0334	NaN	NaN	NaN	0	0	Median	0	0	0
Q8IV48	3-5 exoribonuclease 1	ERI1	1	4.3	40.063	349	0	13.029	NaN	NaN	NaN	0	0	Median	0	0	0
P00846	ATP synthase subunit a	MT-ATP6	1	4.4	24.817	226	0	6.9879	NaN	NaN	NaN	0	0	Median	0	0	0
Q9BVP2	Guanine nucleotide-binding protein-like 3	GNL3	1	4.4	61.992	549	0	21.957	NaN	NaN	NaN	1	0	Median	10558000	4175200	6383100
Q9Y6G5	COMM domain-containing protein 10	COMMD10	1	4.5	22.966	202	0.0031274	1.8894	NaN	NaN	NaN	1	0	Median	5930300	4246600	1683700
P13716	Delta-aminolevulinic acid dehydratase	ALAD	1	4.5	36.294	330	0.00082012	2.6053	NaN	NaN	NaN	1	0	Median	27323000	17584000	9739500
Q96D70	R3H domain-containing protein 4	R3HDM4	1	4.5	30.349	268	0.00081878	2.5764	NaN	NaN	NaN	0	0	Median	6367000	6367000	0
Q96HV5	Transmembrane protein 41A	TMEM41A	1	4.5	29.665	264	0	3.0736	NaN	NaN	NaN	1	0	Median	16618000	9213900	7403700
Q8NFQ8	Torsin-1A-interacting protein 2	TOR1AIP2	1	4.5	51.263	470	0	3.7076	NaN	NaN	NaN	0	0	Median	0	0	0
P60709	Actin, cytoplasmic 1;Actin, cytoplasmic 1, N-terminally processed	ACTB	1	4.5	41.736	375	0	29.13	NaN	NaN	NaN	0	0	Median	0	0	0
P63261	Actin, cytoplasmic 2;Actin, cytoplasmic 2, N-terminally processed	ACTG1	1	4.5	41.792	375	0	247.68	0.52691	0.61221	160.76	109	0	Leave out requantified	31013000000	21318000000	9695300000
Q96FZ5	CKLF-like MARVEL transmembrane domain-containing protein 7	CMTM7	1	4.6	18.834	175	0.0081177	1.5688	NaN	NaN	NaN	1	0	Median	16321000	10717000	5603900
Q8N999	Uncharacterized protein C12orf29	C12orf29	1	4.6	37.49	325	0	3.0966	NaN	NaN	NaN	1	0	Median	17212000	9099100	8112800
Q8N5D0	WD and tetratricopeptide repeats protein 1	WDTC1	1	4.6	75.919	677	0	4.0557	NaN	NaN	NaN	1	0	Median	13517000	7355800	6161100
Q9UPV0	Centrosomal protein of 164 kDa	CEP164	1	0.9	164.31	1460	0.0010884	2.5547	0.89546	1.0378	5.6769	2	0	Median	102320000	55279000	47042000
Q86Y79	Probable peptidyl-tRNA hydrolase	PTRH1	1	4.7	22.936	214	0.0090612	1.4891	0.59291	0.67081	5.789	2	0	Median	7408400	4843700	2564700
Q9Y385	Ubiquitin-conjugating enzyme E2 J1	UBE2J1	1	4.7	35.198	318	0	5.0039	NaN	NaN	NaN	1	0	Median	11976000	5496400	6479200
O75376	Nuclear receptor corepressor 1	NCOR1	2	0.9	270.21	2440	0.00082237	2.6385	0.66203	0.76138	19.368	2	0	Median	13302000	8342700	4959100
Q96S99	Pleckstrin homology domain-containing family F member 1	PLEKHF1	1	4.7	31.194	279	0	6.2187	NaN	NaN	NaN	1	0	Median	14310000	10238000	4071900
P17483	Homeobox protein Hox-B4	HOXB4	1	4.8	27.604	251	0.0056686	1.7365	NaN	NaN	NaN	1	0	Median	4866400	2069800	2796600
Q9P0W0	Interferon kappa	IFNK	1	4.8	25.218	207	0.0026171	1.9469	0.83033	0.981	11.239	2	0	Median	52354000	27948000	24406000
O95870	Abhydrolase domain-containing protein 16A	ABHD16A	1	4.8	63.243	558	0.0013444	2.4302	NaN	NaN	NaN	0	0	Median	16332000	16332000	0
Q9NZ63	Uncharacterized protein C9orf78	C9orf78	1	4.8	33.688	289	0.00055081	2.6841	NaN	NaN	NaN	1	0	Median	23832000	9561800	14270000
Q14894	Ketimine reductase mu-crystallin	CRYM	1	4.8	33.775	314	0.0002805	2.9288	NaN	NaN	NaN	1	0	Median	24008000	8632900	15376000
Q8WW59	SPRY domain-containing protein 4	SPRYD4	1	4.8	23.128	207	0.00027886	2.8378	NaN	NaN	NaN	1	0	Median	11777000	6813000	4963700
Q9NPF4	Probable tRNA N6-adenosine threonylcarbamoyltransferase	OSGEP	1	4.8	36.426	335	0	3.4855	NaN	NaN	NaN	0	0	Median	0	0	0
Q969E2	Secretory carrier-associated membrane protein 4	SCAMP4	1	4.8	25.728	229	0	3.7186	0.83323	1.0128	3.4339	3	0	Median	26241000	14361000	11880000
Q9NWU1	3-oxoacyl-[acyl-carrier-protein] synthase, mitochondrial	OXSM	1	4.8	48.842	459	0	6.74	NaN	NaN	NaN	1	0	Median	12387000	7706800	4680000
Q15800	Methylsterol monooxygenase 1	MSMO1	1	4.8	35.215	293	0	19.599	NaN	NaN	NaN	0	0	Median	0	0	0
Q15287	RNA-binding protein with serine-rich domain 1	RNPS1	1	4.9	34.208	305	0.0056862	1.7892	NaN	NaN	NaN	0	0	Median	0	0	0
G3V3Y1;Q8N8N7	Prostaglandin reductase 2	PTGR2	1	4.9	31.743	287	0.0016056	2.3199	NaN	NaN	NaN	0	0	Median	0	0	0
Q9BVM2	Protein DPCD	DPCD	1	4.9	23.239	203	0	3.5372	NaN	NaN	NaN	1	0	Median	17059000	8015700	9043100
O75477	Erlin-1	ERLIN1	1	4.9	38.925	346	0	3.6141	NaN	NaN	NaN	1	0	Median	18112000	10914000	7198100
Q96MW1	Coiled-coil domain-containing protein 43	CCDC43	1	4.9	25.248	224	0	3.6893	NaN	NaN	NaN	1	0	Median	16017000	8930200	7087200
Q9BVC6	Transmembrane protein 109	TMEM109	1	4.9	26.21	243	0	4.645	NaN	NaN	NaN	1	0	Median	151700000	87945000	63760000
P32780	General transcription factor IIH subunit 1	GTF2H1	1	4.9	62.031	548	0	5.5064	NaN	NaN	NaN	1	0	Median	15117000	8193800	6923200
P02753	Retinol-binding protein 4;Plasma retinol-binding protein(1-182);Plasma retinol-binding protein(1-181);Plasma retinol-binding protein(1-179);Plasma retinol-binding protein(1-176)	RBP4	1	5	23.01	201	0.007882	1.5788	NaN	NaN	NaN	0	0	Median	0	0	0
Q13557	Calcium/calmodulin-dependent protein kinase type II subunit delta	CAMK2D	1	5	56.369	499	0.0076628	1.6184	NaN	NaN	NaN	1	0	Median	7548500	2783600	4764900
O60921	Checkpoint protein HUS1	HUS1	1	5	31.691	280	0	5.2548	NaN	NaN	NaN	0	0	Median	0	0	0
Q9P260	LisH domain and HEAT repeat-containing protein KIAA1468	KIAA1468	1	1	134.63	1216	0.00055188	2.7018	NaN	NaN	NaN	0	0	Median	0	0	0
O75600	2-amino-3-ketobutyrate coenzyme A ligase, mitochondrial	GCAT	1	5	45.285	419	0	12.922	NaN	NaN	NaN	1	0	Median	17090000	11994000	5095300
Q96HP4	Oxidoreductase NAD-binding domain-containing protein 1	OXNAD1	1	5.1	34.854	312	0.0031242	1.8873	NaN	NaN	NaN	1	0	Median	16229000	10543000	5685900
Q9HD15	Steroid receptor RNA activator 1	SRA1	1	5.1	25.673	236	0.0021147	2.0899	0.9524	1.1311	5.9371	2	0	Median	26460000	13502000	12958000
P56557	Transmembrane protein 50B	TMEM50B	1	5.1	17.936	158	0.0013423	2.4134	NaN	NaN	NaN	1	0	Median	4628400	2532200	2096100
P43007	Neutral amino acid transporter A	SLC1A4	1	5.1	55.722	532	0	3.1254	NaN	NaN	NaN	0	0	Median	0	0	0
O95807	Transmembrane protein 50A	TMEM50A	1	5.1	17.4	157	0	4.4818	0.97932	1.1813	11.726	2	0	Median	21943000	9796300	12147000
Q16611	Bcl-2 homologous antagonist/killer	BAK1	1	5.2	23.408	211	0.0085902	1.5236	NaN	NaN	NaN	1	0	Median	10326000	7192400	3133500
G3V2T6;Q9H6D7	HAUS augmin-like complex subunit 4	HAUS4	1	5.2	22.553	193	0.0071611	1.6431	NaN	NaN	NaN	1	0	Median	12070000	7298600	4771400
O95249	Golgi SNAP receptor complex member 1	GOSR1	1	5.2	28.612	250	0.001358	2.5423	NaN	NaN	NaN	0	0	Median	20004000	20004000	0
O76075	DNA fragmentation factor subunit beta	DFFB	1	5.3	39.109	338	0.007868	1.5718	NaN	NaN	NaN	1	0	Median	20102000	11884000	8218100
Q86VD7	Mitochondrial coenzyme A transporter SLC25A42	SLC25A42	1	5.3	35.409	318	0.0018692	2.2619	NaN	NaN	NaN	0	0	Median	0	0	0
Q5SWH9	Transmembrane protein 69	TMEM69	1	5.3	27.55	247	0	3.4564	NaN	NaN	NaN	0	0	Median	0	0	0
O14576	Cytoplasmic dynein 1 intermediate chain 1	DYNC1I1	1	5.3	72.955	645	0	3.7726	NaN	NaN	NaN	0	0	Median	0	0	0
P50148	Guanine nucleotide-binding protein G(q) subunit alpha	GNAQ	1	5.3	42.142	359	0	11.43	0.51786	0.61447	39.862	2	0	Median	29837000	17260000	12577000
Q99590	Protein SCAF11	SCAF11	1	1	164.65	1463	0.0005496	2.6612	NaN	NaN	NaN	0	0	Median	4160800	0	4160800
Q96CS2	HAUS augmin-like complex subunit 1	HAUS1	1	5.4	31.863	278	0.0021086	2.0622	NaN	NaN	NaN	0	0	Median	7554200	7554200	0
P51153	Ras-related protein Rab-13	RAB13	1	5.4	22.774	203	0	3.6392	NaN	NaN	NaN	1	0	Median	22195000	13815000	8380000
Q96EY5	Multivesicular body subunit 12A	MVB12A	1	5.5	28.783	273	0.0081115	1.5518	NaN	NaN	NaN	1	0	Median	25946000	16262000	9684800
O75446	Histone deacetylase complex subunit SAP30	SAP30	1	5.5	23.306	220	0.0031332	1.9102	0.92092	1.0936	8.7762	2	0	Median	30867000	14350000	16517000
P61326	Protein mago nashi homolog	MAGOH	1	5.5	17.163	146	0.0013434	2.4208	NaN	NaN	NaN	1	0	Median	24253000	10689000	13564000
Q9NUP1	Biogenesis of lysosome-related organelles complex 1 subunit 4	BLOC1S4	1	5.5	23.351	217	0.00055233	2.7099	NaN	NaN	NaN	1	0	Median	6249000	3495000	2754000
Q8IY95	Transmembrane protein 192	TMEM192	1	5.5	30.922	271	0	3.4294	NaN	NaN	NaN	1	0	Median	20263000	12290000	7972500
P51687	Sulfite oxidase, mitochondrial	SUOX	1	5.5	60.282	545	0	3.6842	NaN	NaN	NaN	0	0	Median	8136100	8136100	0
Q96E22	Dehydrodolichyl diphosphate syntase complex subunit NUS1	NUS1	1	5.5	33.224	293	0	5.7223	NaN	NaN	NaN	1	0	Median	7943000	5576900	2366100
Q9UET6	Putative tRNA (cytidine(32)/guanosine(34)-2-O)-methyltransferase	FTSJ1	1	5.5	36.079	329	0	13.875	NaN	NaN	NaN	1	0	Median	16824000	8371400	8452700
P20340	Ras-related protein Rab-6A	RAB6A	1	5.8	23.593	208	0.0076648	1.6212	NaN	NaN	NaN	0	0	Median	4295400	4295400	0
Q8NHG8	E3 ubiquitin-protein ligase ZNRF2	ZNRF2	1	5.8	24.115	242	0.0021203	2.1372	NaN	NaN	NaN	1	0	Median	4632200	2269000	2363200
Q8TBN0	Guanine nucleotide exchange factor for Rab-3A	RAB3IL1	1	5.8	42.636	382	0.0002791	2.85	NaN	NaN	NaN	0	0	Median	12913000	12913000	0
Q567V2	Mpv17-like protein 2	MPV17L2	1	5.8	23.18	206	0	4.9316	NaN	NaN	NaN	1	0	Median	44742000	23295000	21448000
Q96IZ6;Q6P1Q9	Methyltransferase-like protein 2A;Methyltransferase-like protein 2B	METTL2A;METTL2B	1	5.8	43.537	378	0	10.142	NaN	NaN	NaN	1	0	Median	20306000	11078000	9228000
P41247	Patatin-like phospholipase domain-containing protein 4	PNPLA4	1	5.9	27.98	253	0.0013412	2.3666	NaN	NaN	NaN	0	0	Median	0	0	0
A9UHW6	MIF4G domain-containing protein	MIF4GD	1	5.9	25.423	222	0.0005499	2.672	NaN	NaN	NaN	0	0	Median	0	0	0
Q9BUH6	Protein PAXX	C9orf142	1	5.9	21.639	204	0	4.3213	NaN	NaN	NaN	1	0	Median	16356000	7167800	9188200
Q9NX76	CKLF-like MARVEL transmembrane domain-containing protein 6	CMTM6	1	6	20.419	183	0.0018667	2.2473	NaN	NaN	NaN	0	0	Median	4534800	4534800	0
Q9H9H4	Vacuolar protein sorting-associated protein 37B	VPS37B	1	6	31.307	285	0.00027762	2.7708	NaN	NaN	NaN	0	0	Median	0	0	0
O75494	Serine/arginine-rich splicing factor 10	SRSF10	1	6.1	31.3	262	0.00055036	2.6806	NaN	NaN	NaN	0	0	Median	4293400	4293400	0
Q9P0N9	TBC1 domain family member 7	TBC1D7	1	6.1	33.971	293	0	3.6751	NaN	NaN	NaN	0	0	Median	0	0	0
Q96A72	Protein mago nashi homolog 2	MAGOHB	1	6.1	17.276	148	0	20.988	NaN	NaN	NaN	1	0	Median	66182000	47296000	18886000
Q6UWP2	Dehydrogenase/reductase SDR family member 11	DHRS11	1	6.2	28.308	260	0.0069249	1.6755	NaN	NaN	NaN	0	0	Median	0	0	0
P08134;U3KQV3	Rho-related GTP-binding protein RhoC	RHOC	1	6.2	22.006	193	0	9.2036	NaN	NaN	NaN	0	0	Median	0	0	0
O75865	Trafficking protein particle complex subunit 6A	TRAPPC6A	1	6.3	17.604	159	0	3.0126	NaN	NaN	NaN	1	0	Median	17887000	7721800	10165000
Q9NV56	MRG/MORF4L-binding protein	MRGBP	1	6.4	22.417	204	0.0023603	1.9646	NaN	NaN	NaN	1	0	Median	15318000	9426000	5891500
Q9UJ68	Mitochondrial peptide methionine sulfoxide reductase	MSRA	1	6.4	26.132	235	0.0021097	2.0678	NaN	NaN	NaN	1	0	Median	14234000	8981200	5252400
Q9UKR5	Probable ergosterol biosynthetic protein 28	C14orf1	1	6.4	15.864	140	0.0018573	2.1649	NaN	NaN	NaN	1	0	Median	10882000	6749600	4132000
Q12962	Transcription initiation factor TFIID subunit 10	TAF10	1	6.4	21.711	218	0	8.277	NaN	NaN	NaN	0	0	Median	0	0	0
Q15773	Myeloid leukemia factor 2	MLF2	1	6.5	28.147	248	0.0090657	1.4938	NaN	NaN	NaN	1	0	Median	10060000	5419600	4640500
Q96FZ7	Charged multivesicular body protein 6	CHMP6	1	6.5	23.485	201	0	5.2443	NaN	NaN	NaN	1	0	Median	15257000	7986600	7270200
Q5UCC4	ER membrane protein complex subunit 10	EMC10	1	6.5	27.347	262	0	15.546	NaN	NaN	NaN	1	0	Median	25132000	12056000	13076000
P29084	Transcription initiation factor IIE subunit beta	GTF2E2	1	6.5	33.043	291	0	15.657	NaN	NaN	NaN	0	0	Median	0	0	0
O15360	Fanconi anemia group A protein	FANCA	1	0.6	162.77	1455	0.00027878	2.8319	NaN	NaN	NaN	1	0	Median	3746900	2180600	1566300
Q5BJD5	Transmembrane protein 41B	TMEM41B	1	6.5	32.513	291	0	40.464	0.73026	0.86997	0.98975	2	0	Median	39709000	22102000	17608000
Q96HR3	Mediator of RNA polymerase II transcription subunit 30	MED30	1	6.7	20.277	178	0.00082282	2.6458	NaN	NaN	NaN	1	0	Median	6369400	2768000	3601400
P49006	MARCKS-related protein	MARCKSL1	1	6.7	19.529	195	0.00027747	2.764	NaN	NaN	NaN	0	0	Median	0	0	0
Q96KR6	Protein FAM210B	FAM210B	1	6.8	20.424	192	0	3.26	NaN	NaN	NaN	1	0	Median	18985000	8230100	10755000
Q92930	Ras-related protein Rab-8B	RAB8B	1	6.8	23.584	207	0	7.374	0.63943	0.73345	13.224	2	0	Median	41483000	27539000	13944000
CON__Q2KIS7;P05452	Tetranectin	CLEC3B	1	6.9	22.144	202	0.0078941	1.5875	NaN	NaN	NaN	0	0	Median	0	0	0			+
Q9H3R5	Centromere protein H	CENPH	1	6.9	28.481	247	0.0021186	2.1269	NaN	NaN	NaN	0	0	Median	0	0	0
Q8WXB1	Protein N-lysine methyltransferase METTL21A	METTL21A	1	6.9	24.6	218	0	3.0781	NaN	NaN	NaN	0	0	Median	0	0	0
Q9BRY0	Zinc transporter ZIP3	SLC39A3	1	7	33.6	314	0	3.1883	NaN	NaN	NaN	1	0	Median	7838900	5285600	2553300
Q9BW91	ADP-ribose pyrophosphatase, mitochondrial	NUDT9	1	7.1	39.125	350	0.0023684	2.0201	NaN	NaN	NaN	0	0	Median	6933500	6933500	0
Q96G25	Mediator of RNA polymerase II transcription subunit 8	MED8	1	7.1	29.08	268	0	5.3888	NaN	NaN	NaN	0	0	Median	0	0	0
Q86UY6	N-alpha-acetyltransferase 40	NAA40	1	7.2	27.194	237	0.0071685	1.6471	NaN	NaN	NaN	0	0	Median	0	0	0
P30281	G1/S-specific cyclin-D3	CCND3	1	7.2	32.519	292	0	6.4604	NaN	NaN	NaN	0	0	Median	0	0	0
P60763	Ras-related C3 botulinum toxin substrate 3	RAC3	1	7.3	21.379	192	0.0081074	1.5438	NaN	NaN	NaN	1	0	Median	7757600	4973500	2784100
Q9BVC5	Ashwin	C2orf49	1	7.3	25.858	232	0	6.0557	0.75361	0.88917	8.0618	2	0	Median	32898000	18319000	14579000
Q96EY4	Translation machinery-associated protein 16	TMA16	1	7.4	23.864	203	0.00082079	2.6099	NaN	NaN	NaN	1	0	Median	33247000	16047000	17200000
Q9H910	Hematological and neurological expressed 1-like protein	HN1L	1	7.4	20.063	190	0	4.6912	NaN	NaN	NaN	1	0	Median	8034800	4100500	3934400
Q9UI14	Prenylated Rab acceptor protein 1	RABAC1	1	7.6	20.648	185	0.00027917	2.8501	NaN	NaN	NaN	1	0	Median	5765500	2929600	2836000
P60983	Glia maturation factor beta	GMFB	1	7.7	16.713	142	0	4.1262	NaN	NaN	NaN	1	0	Median	16639000	7380500	9258400
Q96DA6	Mitochondrial import inner membrane translocase subunit TIM14	DNAJC19	1	7.8	12.498	116	0.0095286	1.4487	NaN	NaN	NaN	1	0	Median	18592000	9103000	9489200
Q8IUX1	Complex I assembly factor TMEM126B, mitochondrial	TMEM126B	1	7.8	25.943	230	0.0081095	1.5487	NaN	NaN	NaN	0	0	Median	0	0	0
P28161	Glutathione S-transferase Mu 2	GSTM2	1	7.8	25.744	218	0.001603	2.2988	NaN	NaN	NaN	0	0	Median	0	0	0
Q8NEZ4	Histone-lysine N-methyltransferase 2C	KMT2C	2	0.4	541.36	4911	0.00027701	2.7413	NaN	NaN	NaN	0	0	Median	0	0	0
Q9H008	Phospholysine phosphohistidine inorganic pyrophosphate phosphatase	LHPP	1	7.8	29.165	270	0.00082102	2.6159	NaN	NaN	NaN	0	0	Median	0	0	0
Q9Y221	60S ribosome subunit biogenesis protein NIP7 homolog	NIP7	1	7.8	20.462	180	0.00028066	2.9306	NaN	NaN	NaN	0	0	Median	0	0	0
Q9BSB4	Autophagy-related protein 101	ATG101	1	7.8	25.002	218	0	3.2278	NaN	NaN	NaN	1	0	Median	11923000	5337600	6585000
Q9UDX5	Mitochondrial fission process protein 1	MTFP1	1	7.8	18.01	166	0	4.59	NaN	NaN	NaN	1	0	Median	17752000	9289700	8462100
Q8WXD5	Gem-associated protein 6	GEMIN6	1	7.8	18.824	167	0	4.9958	NaN	NaN	NaN	0	0	Median	0	0	0
E9PLN8;Q9BQB6	Vitamin K epoxide reductase complex subunit 1	VKORC1	1	7.8	17.945	166	0	5.5375	0.7786	0.932	16.144	2	0	Median	24032000	12679000	11353000
Q16778;P33778;P23527;P06899;Q8N257;Q6DRA6;Q6DN03	Histone H2B type 2-E;Histone H2B type 1-B;Histone H2B type 1-O;Histone H2B type 1-J;Histone H2B type 3-B;Putative histone H2B type 2-D;Putative histone H2B type 2-C	HIST2H2BE;HIST1H2BB;HIST1H2BO;HIST1H2BJ;HIST3H2BB;HIST2H2BD;HIST2H2BC	1	7.9	13.92	126	0.001339	2.3319	NaN	NaN	NaN	0	0	Median	0	0	0
Q96E11	Ribosome-recycling factor, mitochondrial	MRRF	1	8	29.277	262	0	5.6876	NaN	NaN	NaN	0	0	Median	0	0	0
O95989	Diphosphoinositol polyphosphate phosphohydrolase 1	NUDT3	1	8.1	19.471	172	0	5.1002	NaN	NaN	NaN	1	0	Median	27985000	16009000	11977000
Q9NRP0	Oligosaccharyltransferase complex subunit OSTC	OSTC	1	8.1	16.829	149	0	5.3839	NaN	NaN	NaN	0	0	Median	0	0	0
P62256	Ubiquitin-conjugating enzyme E2 H	UBE2H	1	8.2	20.655	183	0	3.2498	NaN	NaN	NaN	0	0	Median	0	0	0
CON__P02070			1	8.3	15.954	145	0.0026151	1.9369	NaN	NaN	NaN	0	0	Median	8577400	8577400	0			+
Q8N5G0	Small integral membrane protein 20	SMIM20	1	8.3	18.402	168	0.00027685	2.7383	NaN	NaN	NaN	0	0	Median	0	0	0
Q99942	E3 ubiquitin-protein ligase RNF5	RNF5	1	8.3	19.881	180	0	4.0768	NaN	NaN	NaN	1	0	Median	6101300	3551900	2549400
Q9H8W4	Pleckstrin homology domain-containing family F member 2	PLEKHF2	1	8.4	27.797	249	0.0093012	1.4792	NaN	NaN	NaN	1	0	Median	11072000	4382200	6689900
Q9Y3C1	Nucleolar protein 16	NOP16	1	8.4	21.188	178	0.0013419	2.4025	NaN	NaN	NaN	0	0	Median	0	0	0
Q9Y3D6	Mitochondrial fission 1 protein	FIS1	1	8.6	16.937	152	0	13.52	NaN	NaN	NaN	0	0	Median	0	0	0
Q9UEU0	Vesicle transport through interaction with t-SNAREs homolog 1B	VTI1B	1	8.6	26.688	232	0	41.059	0.87131	1.0308	9.0724	2	0	Median	35976000	18583000	17393000
Q9GZZ8	Extracellular glycoprotein lacritin	LACRT	1	8.7	14.246	138	0.00027941	2.8537	NaN	NaN	NaN	0	0	Median	0	0	0
F8VZ95;P57076	UPF0769 protein C21orf59	C21orf59	1	8.8	33.8	297	0	3.1258	NaN	NaN	NaN	1	0	Median	15867000	10486000	5380900
Q9H6H4	Receptor expression-enhancing protein 4	REEP4	1	8.9	29.395	257	0.007884	1.5789	NaN	NaN	NaN	1	0	Median	14887000	11343000	3544000
P04114	Apolipoprotein B-100;Apolipoprotein B-48	APOB	2	0.4	515.6	4563	0	3.016	NaN	NaN	NaN	0	0	Median	992970	992970	0
Q15528	Mediator of RNA polymerase II transcription subunit 22	MED22	1	9	22.22	200	0	4.2246	NaN	NaN	NaN	1	0	Median	5481800	2506100	2975700
CON__P02666			1	9.1	23.583	209	0.0013543	2.5146	NaN	NaN	NaN	0	0	Median	633170	633170	0			+
Q8WUH1	Protein Churchill	CHURC1	1	9.4	16.111	139	0.00055218	2.7045	NaN	NaN	NaN	1	0	Median	26422000	17219000	9203100
Q99735	Microsomal glutathione S-transferase 2	MGST2	1	9.5	16.62	147	0.0056833	1.7814	0.36636	0.44482	14.104	2	0	Median	31458000	26331000	5127300
O75629	Protein CREG1	CREG1	1	9.5	24.074	220	0	41.028	1.2337	1.4649	5.3411	2	0	Median	230080000	103220000	126850000
Q8TBF2	Prostamide/prostaglandin F synthase	FAM213B	1	9.6	21.222	198	0.0013587	2.5432	NaN	NaN	NaN	1	0	Median	10625000	6287700	4337600
Q9NZT1	Calmodulin-like protein 5	CALML5	1	9.6	15.892	146	0.00055096	2.6844	NaN	NaN	NaN	0	0	Median	0	0	0
Q86WX3	Active regulator of SIRT1	RPS19BP1	1	9.6	15.434	136	0	3.0705	NaN	NaN	NaN	1	0	Median	24225000	12252000	11973000
Q96HJ9	UPF0562 protein C7orf55	C7orf55	1	9.7	12.749	113	0	3.0774	NaN	NaN	NaN	1	0	Median	13185000	7533700	5651400
O75380	NADH dehydrogenase [ubiquinone] iron-sulfur protein 6, mitochondrial	NDUFS6	1	9.7	13.711	124	0	4.2637	NaN	NaN	NaN	1	0	Median	8559400	4088700	4470700
Q9Y2Y0	ADP-ribosylation factor-like protein 2-binding protein	ARL2BP	1	9.8	18.822	163	0	3.1658	NaN	NaN	NaN	0	0	Median	0	0	0
Q96F63	Coiled-coil domain-containing protein 97	CCDC97	1	9.9	38.946	343	0.00789	1.5863	NaN	NaN	NaN	0	0	Median	14094000	7627100	6466600
Q96QR8	Transcriptional activator protein Pur-beta	PURB	1	9.9	33.24	312	0	4.0893	NaN	NaN	NaN	0	0	Median	10407000	10407000	0
Q9BT30	Alpha-ketoglutarate-dependent dioxygenase alkB homolog 7, mitochondrial	ALKBH7	1	10	24.516	221	0.0013426	2.4191	NaN	NaN	NaN	1	0	Median	12890000	6883500	6006300
Q6ZSJ8	Uncharacterized protein C1orf122	C1orf122	1	10	11.471	110	0	3.2388	NaN	NaN	NaN	1	0	Median	7746400	4064800	3681600
P61165	Transmembrane protein 258	TMEM258	1	10.1	9.0788	79	0.0081054	1.5416	NaN	NaN	NaN	1	0	Median	24097000	10813000	13285000
Q9Y3E0	Vesicle transport protein GOT1B	GOLT1B	1	10.1	15.425	138	0	7.6454	0.54869	0.6204	5.2442	3	0	Median	20610000	13696000	6914400
O95379	Tumor necrosis factor alpha-induced protein 8	TNFAIP8	1	10.1	23.003	198	0	8.0476	0.85744	0.99974	6.612	2	0	Median	58270000	31829000	26441000
Q9NU23	LYR motif-containing protein 2	LYRM2	1	10.2	10.449	88	0.0023591	1.9596	NaN	NaN	NaN	1	0	Median	8361700	4825100	3536600
O00488	Zinc finger protein 593	ZNF593	1	10.4	15.199	134	0.0013583	2.5431	NaN	NaN	NaN	1	0	Median	5401000	2138200	3262800
Q3KRA9	Alpha-ketoglutarate-dependent dioxygenase alkB homolog 6	ALKBH6	1	10.5	26.483	238	0.00027709	2.7455	NaN	NaN	NaN	1	0	Median	6335200	4036000	2299100
Q9UKB3	DnaJ homolog subfamily C member 12	DNAJC12	1	10.6	23.415	198	0	3.7619	NaN	NaN	NaN	1	0	Median	9997900	5977100	4020800
P69905	Hemoglobin subunit alpha	HBA1	1	10.6	15.257	142	0	4.9484	5.6925	6.6292	4.1669	2	0	Median	108210000	15522000	92686000
Q8WUW1	Protein BRICK1	BRK1	1	10.7	8.7448	75	0.0099975	1.3993	NaN	NaN	NaN	0	0	Median	10323000	0	10323000
Q92540	Protein SMG7	SMG7	1	0.9	127.28	1137	0	3.1176	NaN	NaN	NaN	1	0	Median	4941800	2296700	2645100
Q96D05	Uncharacterized protein C10orf35	C10orf35	1	10.7	13.238	121	0	4.5685	NaN	NaN	NaN	1	0	Median	10602000	4511600	6090100
O75817	Ribonuclease P protein subunit p20	POP7	1	10.7	15.651	140	0	8.6771	NaN	NaN	NaN	1	0	Median	18099000	8263200	9835900
Q15121	Astrocytic phosphoprotein PEA-15	PEA15	1	10.8	15.04	130	0	8.304	NaN	NaN	NaN	1	0	Median	24755000	12168000	12588000
Q7Z5G4	Golgin subfamily A member 7	GOLGA7	1	10.9	15.824	137	0	3.3105	NaN	NaN	NaN	1	0	Median	15553000	9620900	5931700
Q9P2X0	Dolichol-phosphate mannosyltransferase subunit 3	DPM3	1	10.9	10.094	92	0	3.4176	NaN	NaN	NaN	1	0	Median	39983000	19578000	20405000
Q9UL45	Biogenesis of lysosome-related organelles complex 1 subunit 6	BLOC1S6	1	11	19.743	172	0	3.2212	NaN	NaN	NaN	1	0	Median	26407000	16578000	9828900
Q8IVP5	FUN14 domain-containing protein 1	FUNDC1	1	11	17.177	155	0	3.6256	NaN	NaN	NaN	0	0	Median	0	0	0
P21926	CD9 antigen	CD9	1	11	25.416	228	0	5.4011	NaN	NaN	NaN	0	0	Median	0	0	0
R4GNA1;Q5TGZ0	MICOS complex subunit MIC10	MINOS1-NBL1;MINOS1	1	11.3	8.0743	71	0.005432	1.7949	NaN	NaN	NaN	0	0	Median	0	0	0
O75940	Survival of motor neuron-related-splicing factor 30	SMNDC1	1	11.3	26.711	238	0.00082259	2.6411	NaN	NaN	NaN	0	0	Median	0	0	0
Q9NX55	Huntingtin-interacting protein K	HYPK	1	11.6	14.665	129	0	4.7731	NaN	NaN	NaN	0	0	Median	0	0	0
Q9BW61	DET1- and DDB1-associated protein 1	DDA1	1	11.8	11.835	102	0.0021153	2.0957	NaN	NaN	NaN	0	0	Median	0	0	0
A0A0U1RQV1			1	12.1	12.462	116	0	3.1351	0.63352	0.74703	3.4353	2	0	Median	33976000	19800000	14176000
Q99584	Protein S100-A13	S100A13	1	12.2	11.471	98	0	4.1692	NaN	NaN	NaN	0	0	Median	0	0	0
Q9Y5N6	Origin recognition complex subunit 6	ORC6	1	12.3	28.107	252	0	3.5747	NaN	NaN	NaN	0	0	Median	5735000	5735000	0
Q9BRT6	Protein LLP homolog	LLPH	1	12.4	15.225	129	0.0092895	1.4689	NaN	NaN	NaN	1	0	Median	15160000	9023600	6136400
Q9NX24	H/ACA ribonucleoprotein complex subunit 2	NHP2	1	12.4	17.201	153	0	17.776	NaN	NaN	NaN	1	0	Median	9430900	4817100	4613800
Q8TBQ9	Protein kish-A	TMEM167A	1	12.5	8.0598	72	0	3.7406	NaN	NaN	NaN	0	0	Median	0	0	0
Q8N6L1	Keratinocyte-associated protein 2	KRTCAP2	1	12.5	14.678	136	0	13.519	NaN	NaN	NaN	0	0	Median	0	0	0
Q9GZP9	Derlin-2	DERL2	1	12.6	27.567	239	0	5.7571	NaN	NaN	NaN	1	0	Median	8669800	6362700	2307100
O43924	Retinal rod rhodopsin-sensitive cGMP 3,5-cyclic phosphodiesterase subunit delta	PDE6D	1	12.7	17.42	150	0.0021108	2.0724	NaN	NaN	NaN	1	0	Median	17240000	10687000	6553200
O60927	Protein phosphatase 1 regulatory subunit 11	PPP1R11	1	12.7	13.952	126	0.0013495	2.4831	NaN	NaN	NaN	0	0	Median	4269500	4269500	0
Q9BQC6	Ribosomal protein 63, mitochondrial	MRPL57	1	12.7	12.266	102	0	3.1918	NaN	NaN	NaN	0	0	Median	0	0	0
O60830	Mitochondrial import inner membrane translocase subunit Tim17-B	TIMM17B	1	12.8	18.273	172	0	22.474	NaN	NaN	NaN	0	0	Median	38854000	38854000	0
P03897	NADH-ubiquinone oxidoreductase chain 3	MT-ND3	1	13	13.186	115	0	3.2979	NaN	NaN	NaN	0	0	Median	11516000	11516000	0
E9PLD3;E9PRG8	Uncharacterized protein C11orf98	C11orf98	1	13.1	11.6	99	0.0002809	2.9405	NaN	NaN	NaN	1	0	Median	60031000	27429000	32602000
P42677	40S ribosomal protein S27	RPS27	1	13.1	9.461	84	0.00027732	2.7502	NaN	NaN	NaN	0	0	Median	0	0	0
P39210	Protein Mpv17	MPV17	1	13.1	19.733	176	0	3.2061	NaN	NaN	NaN	1	0	Median	59552000	31530000	28022000
L7N2F9;P63027	Vesicle-associated membrane protein 2	VAMP2	1	13.2	13.068	121	0	15.162	NaN	NaN	NaN	1	0	Median	11282000	7017300	4264300
Q8WW01	tRNA-splicing endonuclease subunit Sen15	TSEN15	1	13.5	18.641	171	0.00082034	2.6056	NaN	NaN	NaN	0	0	Median	0	0	0
O75379	Vesicle-associated membrane protein 4	VAMP4	1	13.5	16.397	141	0	3.5141	NaN	NaN	NaN	0	0	Median	0	0	0
P56134	ATP synthase subunit f, mitochondrial	ATP5J2	1	13.8	10.918	94	0.001343	2.4205	NaN	NaN	NaN	0	0	Median	0	0	0
Q69YL0	Uncharacterized protein NCBP2-AS2	NCBP2-AS2	1	14.1	10.89	99	0.0092871	1.4622	0.47464	0.55324	0.16032	2	0	Median	24323000	16714000	7609400
Q9Y535	DNA-directed RNA polymerase III subunit RPC8	POLR3H	1	14.2	22.918	204	0	4.3948	NaN	NaN	NaN	0	0	Median	0	0	0
Q9P003	Protein cornichon homolog 4	CNIH4	1	14.4	16.093	139	0.0013565	2.5337	NaN	NaN	NaN	1	0	Median	17258000	11111000	6147700
Q96NT0	Coiled-coil domain-containing protein 115	CCDC115	1	14.4	19.76	180	0	3.2766	NaN	NaN	NaN	0	0	Median	10747000	10747000	0
Q9H0R8	Gamma-aminobutyric acid receptor-associated protein-like 1	GABARAPL1	1	14.5	14.044	117	0	3.378	NaN	NaN	NaN	0	0	Median	23350000	23350000	0
Q969T4	Ubiquitin-conjugating enzyme E2 E3	UBE2E3	1	14.5	22.912	207	0	3.6173	NaN	NaN	NaN	1	0	Median	22822000	12220000	10603000
Q9Y5V0	Zinc finger protein 706	ZNF706	1	14.5	8.4977	76	0	3.9029	NaN	NaN	NaN	1	0	Median	12849000	6579100	6270100
Q6ICB0	Desumoylating isopeptidase 1	DESI1	1	14.9	18.262	168	0	4.7977	NaN	NaN	NaN	1	0	Median	21595000	9979600	11615000
CON__ENSEMBL:ENSBTAP00000038329			1	15	8.5787	80	0	18.994	NaN	NaN	NaN	0	0	Median	0	0	0			+
Q8WVI0	Small integral membrane protein 4	SMIM4	1	15.7	8.6961	70	0.00055203	2.7023	NaN	NaN	NaN	1	0	Median	11760000	6344200	5415600
Q15836	Vesicle-associated membrane protein 3	VAMP3	1	16	11.309	100	0	45.795	0.98535	1.141	7.3085	2	0	Median	150310000	118010000	32302000
Q99417	C-Myc-binding protein	MYCBP	1	16.5	11.967	103	0	9.8577	0.53185	0.63237	1.6126	2	0	Median	42808000	28631000	14177000
P86397	Hydroxyacyl-thioester dehydratase type 2, mitochondrial	RPP14	1	16.7	18.559	168	0	4.0988	NaN	NaN	NaN	0	0	Median	0	0	0
P14209	CD99 antigen	CD99	1	16.8	18.848	185	0	3.405	NaN	NaN	NaN	0	0	Median	0	0	0
Q9NPA8	Transcription and mRNA export factor ENY2	ENY2	1	16.8	11.528	101	0	4.8569	NaN	NaN	NaN	0	0	Median	0	0	0
O75394	39S ribosomal protein L33, mitochondrial	MRPL33	1	16.9	7.6191	65	0	3.123	NaN	NaN	NaN	0	0	Median	0	0	0
Q8WUH6	Transmembrane protein 263	TMEM263	1	17.2	11.748	116	0	3.6469	NaN	NaN	NaN	0	0	Median	0	0	0
Q4G0I0	Protein CCSMST1	CCSMST1	1	17.4	15.004	132	0.0013514	2.4937	NaN	NaN	NaN	0	0	Median	4001000	4001000	0
P82909	28S ribosomal protein S36, mitochondrial	MRPS36	1	17.5	11.466	103	0	8.7921	NaN	NaN	NaN	0	0	Median	0	0	0
P18859	ATP synthase-coupling factor 6, mitochondrial	ATP5J	1	17.6	12.587	108	0	7.7896	NaN	NaN	NaN	1	0	Median	2542600	1263400	1279200
Q9Y605	MORF4 family-associated protein 1	MRFAP1	1	18.9	14.649	127	0	4.7062	NaN	NaN	NaN	1	0	Median	9636600	4572800	5063800
Q59GN2;P62891	Putative 60S ribosomal protein L39-like 5;60S ribosomal protein L39	RPL39P5;RPL39	1	19.6	6.3225	51	0	3.1656	0.63821	0.76951	2.1385	2	0	Median	189830000	114960000	74867000
P07919	Cytochrome b-c1 complex subunit 6, mitochondrial	UQCRH	1	19.8	10.739	91	0	11.398	NaN	NaN	NaN	1	0	Median	67276000	29881000	37394000
O95406	Protein cornichon homolog 1	CNIH1	1	20.1	16.699	144	0	3.4663	NaN	NaN	NaN	0	0	Median	18417000	18417000	0
Q9Y4Y9	U6 snRNA-associated Sm-like protein LSm5	LSM5	1	20.9	9.9374	91	0	3.0561	NaN	NaN	NaN	0	0	Median	0	0	0
O43678	NADH dehydrogenase [ubiquinone] 1 alpha subcomplex subunit 2	NDUFA2	1	21.2	10.921	99	0	22.955	NaN	NaN	NaN	1	0	Median	17442000	9166800	8275300
O14957	Cytochrome b-c1 complex subunit 10	UQCR11	1	21.4	6.5696	56	0.0013459	2.446	NaN	NaN	NaN	0	0	Median	0	0	0
H3BRN7;Q9NWW5	Ceroid-lipofuscinosis neuronal protein 6	CLN6	1	22.8	10.073	92	0	3.6954	NaN	NaN	NaN	1	0	Median	23266000	11269000	11998000
U3KQU4;O14569	Cytochrome b561 domain-containing protein 2	CYB561D2	1	24	5.212	50	0	4.8821	0.70411	0.80933	2.7278	2	0	Median	9395700	5319300	4076400
Q96FJ2	Dynein light chain 2, cytoplasmic	DYNLL2	1	24.7	10.35	89	0	10.322	NaN	NaN	NaN	0	0	Median	0	0	0
Q14061	Cytochrome c oxidase copper chaperone	COX17	1	25.4	6.9151	63	0	13.356	NaN	NaN	NaN	0	0	Median	0	0	0
P58511	Small integral membrane protein 11	SMIM11	1	25.9	6.8862	58	0.0026185	1.9511	NaN	NaN	NaN	0	0	Median	0	0	0
P12074	Cytochrome c oxidase subunit 6A1, mitochondrial	COX6A1	1	26.6	12.155	109	0	5.4741	0.59874	0.72105	1.2089	3	0	Median	176070000	107040000	69032000
O97980	Minor histocompatibility protein HB-1;Minor histocompatibility antigen HB-1	HMHB1	1	26.8	4.9645	41	0.0041472	1.8251	NaN	NaN	NaN	0	0	Median	0	0	0
O14548	Cytochrome c oxidase subunit 7A-related protein, mitochondrial	COX7A2L	1	28.9	12.615	114	0	4.4283	NaN	NaN	NaN	0	0	Median	0	0	0
Q13068;P0CL82;P0CL81;P0CL80;O76087;Q13065	G antigen 4;G antigen 12I;G antigen 12G;G antigen 12F;G antigen 7;G antigen 1	GAGE4;GAGE12I;GAGE12G;GAGE12F;GAGE7;GAGE1	1	29.9	12.885	117	0.0023622	1.9821	NaN	NaN	NaN	0	0	Median	8137900	8137900	0
Q96B49	Mitochondrial import receptor subunit TOM6 homolog	TOMM6	1	37.8	8.0019	74	0	14.019	NaN	NaN	NaN	1	0	Median	49402000	44177000	5225000
P63218	Guanine nucleotide-binding protein G(I)/G(S)/G(O) subunit gamma-5	GNG5	1	39.7	7.3184	68	0.00028011	2.8972	NaN	NaN	NaN	0	0	Median	60601000	60601000	0
CON__Q3MHN5			2	4	53.341	474	0	3.4338	NaN	NaN	NaN	0	0	Median	0	0	0			+
CON__A2I7N3			2	4.6	46.941	417	0	3.6944	NaN	NaN	NaN	0	0	Median	0	0	0			+
CON__P00735			4	11	70.505	625	0	4.2205	NaN	NaN	NaN	0	0	Median	77303000	77303000	0			+
CON__Q86YZ3;Q86YZ3	Hornerin	HRNR	2	2.5	282.39	2850	0	5.6833	NaN	NaN	NaN	0	0	Median	1797800	1797800	0			+
CON__Q3SZR3			5	26.2	23.182	202	0	7.3958	NaN	NaN	NaN	0	0	Median	315940000	315940000	0			+
CON__ENSEMBL:ENSBTAP00000024466;CON__ENSEMBL:ENSBTAP00000024462			2	7.7	43.9	401	0	7.7014	NaN	NaN	NaN	0	0	Median	23461000	23461000	0			+
CON__A2I7N0;CON__A2I7N1			4	10.5	46.311	411	0	10.528	NaN	NaN	NaN	0	0	Median	181160000	181160000	0			+
P06753;CON__Q3SX28	Tropomyosin alpha-3 chain	TPM3	5	11.9	32.95	285	0	12.078	0.86251	1.0221	11.457	3	0	Median	202300000	121150000	81149000			+
CON__Q28107			5	2.7	248.98	2211	0	12.483	NaN	NaN	NaN	0	0	Median	13477000	13477000	0			+
CON__Q9N2I2			3	11.9	45.296	404	0	13.383	NaN	NaN	NaN	0	0	Median	34331000	34331000	0			+
CON__Q1RMN8			2	13.2	24.536	234	0	16.318	NaN	NaN	NaN	0	0	Median	0	0	0			+
CON__Q28065			7	14.9	68.886	610	0	18.852	NaN	NaN	NaN	0	0	Median	19322000	19322000	0			+
CON__Q3ZBS7			7	17.1	54.099	484	0	20.775	NaN	NaN	NaN	0	0	Median	238820000	238820000	0			+
CON__ENSEMBL:ENSBTAP00000034412			5	28.1	22.336	199	0	20.988	NaN	NaN	NaN	0	0	Median	36826000	36826000	0			+
CON__P41361			9	26.2	52.347	465	0	21.15	0.26992	0.32201	47.342	2	0	Median	109910000	100650000	9256700			+
CON__Q9TT36			4	13.6	46.017	411	0	25.392	NaN	NaN	NaN	0	0	Median	37813000	37813000	0			+
O00160	Unconventional myosin-If	MYO1F	1	1	124.84	1098	0	3.4375	NaN	NaN	NaN	1	0	Median	7675400	5374900	2300500
CON__P81644			4	36	11.202	100	0	25.62	NaN	NaN	NaN	0	0	Median	0	0	0			+
CON__P02533;P02533;CON__Q6IFX2	Keratin, type I cytoskeletal 14	KRT14	4	12.7	51.621	472	0	37.105	NaN	NaN	NaN	0	0	Median	4140000	4140000	0			+
CON__REFSEQ:XP_585019			8	17.4	69.561	604	0	39.336	NaN	NaN	NaN	0	0	Median	88931000	88931000	0			+
CON__P01966			4	50.7	15.184	142	0	39.412	NaN	NaN	NaN	0	0	Median	134010000	134010000	0			+
CON__Q3KUS7			13	23.9	85.411	760	0	39.695	NaN	NaN	NaN	0	0	Median	202900000	202900000	0			+
CON__Q28085			8	10.5	140.37	1236	0	41.557	NaN	NaN	NaN	0	0	Median	48926000	48926000	0			+
CON__Q95121			5	19.2	46.228	416	0	43.129	NaN	NaN	NaN	0	0	Median	25170000	25170000	0			+
CON__P28800			11	26	54.71	492	0	44.937	NaN	NaN	NaN	0	0	Median	305580000	305580000	0			+
CON__Q0V8M9			15	21.7	99.536	891	0	46.482	NaN	NaN	NaN	0	0	Median	139650000	139650000	0			+
CON__Q58D62			9	30.2	42.663	387	0	46.675	NaN	NaN	NaN	0	0	Median	449620000	449620000	0			+
CON__Q2KJF1			17	56.1	53.553	503	0	50.897	NaN	NaN	NaN	0	0	Median	1698200000	1698200000	0			+
CON__REFSEQ:XP_001252647			5	15.8	46.897	417	0	51.694	NaN	NaN	NaN	0	0	Median	218190000	218190000	0			+
CON__Q0VCM5			15	24.4	101.24	906	0	53.913	NaN	NaN	NaN	1	0	Median	142450000	141210000	1246200			+
CON__P50448			7	19	51.723	468	0	54.386	NaN	NaN	NaN	0	0	Median	90507000	90507000	0			+
CON__P01044-1;CON__Q2KJ62			2	6.8	68.889	621	0	62.581	NaN	NaN	NaN	0	0	Median	208790000	208790000	0			+
CON__ENSEMBL:ENSBTAP00000018574			8	24	55.207	496	0	69.483	NaN	NaN	NaN	0	0	Median	125540000	125540000	0			+
CON__P00978			8	24.1	39.234	352	0	71.605	NaN	NaN	NaN	0	0	Median	224860000	224860000	0			+
CON__P15497			18	59.6	30.276	265	0	73.228	NaN	NaN	NaN	0	0	Median	1238700000	1238700000	0			+
CON__Q3SZH5			15	48.3	45.456	424	0	78.121	NaN	NaN	NaN	0	0	Median	551520000	551520000	0			+
CON__P08779;P08779	Keratin, type I cytoskeletal 16	KRT16	5	16.1	51.267	473	0	79.183	NaN	NaN	NaN	0	0	Median	17797000	17797000	0			+
CON__ENSEMBL:ENSBTAP00000037665			16	40.3	65.19	578	0	81.202	NaN	NaN	NaN	0	0	Median	70082000	70082000	0			+
CON__ENSEMBL:ENSBTAP00000016046			5	11.6	77.456	706	0	84.035	NaN	NaN	NaN	1	0	Median	74793000	60348000	14445000			+
CON__P05787;P05787;CON__H-INV:HIT000292931	Keratin, type II cytoskeletal 8	KRT8	18	39.1	53.704	483	0	84.097	2.1867	2.5474	30.776	20	0	Leave out requantified	2944700000	913560000	2031100000			+
P15941	Mucin-1;Mucin-1 subunit alpha;Mucin-1 subunit beta	MUC1	1	0.9	122.1	1255	0	3.558	NaN	NaN	NaN	0	0	Median	0	0	0
CON__Q9TTE1			5	14.4	46.203	411	0	84.951	NaN	NaN	NaN	0	0	Median	987900000	987900000	0			+
CON__ENSEMBL:ENSBTAP00000032840			16	23.8	92.273	825	0	93.189	NaN	NaN	NaN	0	0	Median	5389200	5389200	0			+
CON__P08727;P08727	Keratin, type I cytoskeletal 19	KRT19	14	39	44.091	400	0	97.655	2.3814	2.8806	95.131	26	0	Leave out requantified	3476800000	1138700000	2338100000			+
CON__Q3SZV7			14	45.4	52.295	460	0	108.27	NaN	NaN	NaN	0	0	Median	399830000	399830000	0			+
CON__ENSEMBL:ENSBTAP00000007350;CON__P01030			20	17.5	192.99	1742	0	109.64	NaN	NaN	NaN	0	0	Median	169140000	169140000	0			+
CON__Q3SX09			8	39.8	22.06	201	0	112.13	0.68632	0.7916	43.469	9	0	Leave out requantified	1041400000	768130000	273300000			+
CON__P06868			28	41.9	91.215	812	0	114.91	NaN	NaN	NaN	0	0	Median	559470000	559470000	0			+
CON__Q3T052			25	34.4	101.51	916	0	116.01	NaN	NaN	NaN	1	0	Median	645900000	644070000	1826400			+
CON__ENSEMBL:ENSBTAP00000018229			3	5.9	53.661	475	0	118.85	0.13469	0.15891	120.55	2	0	Median	1799400000	1777000000	22404000			+
CON__P34955			20	48.1	46.103	416	0	126.7	NaN	NaN	NaN	0	0	Median	3515700000	3515700000	0			+
CON__P17690			8	38	38.252	345	0	158.24	NaN	NaN	NaN	0	0	Median	82023000	82023000	0			+
CON__Q9TRI1			28	36.7	106.19	946	0	179.71	NaN	NaN	NaN	0	0	Median	1609600000	1596900000	12728000			+
P35908;CON__P35908	Keratin, type II cytoskeletal 2 epidermal	KRT2	21	50.4	65.432	639	0	179.82	NaN	NaN	NaN	0	0	Median	43872000	43872000	0			+
CON__P35527;P35527	Keratin, type I cytoskeletal 9	KRT9	23	58.7	62.129	623	0	194.57	NaN	NaN	NaN	0	0	Median	340040000	340040000	0			+
CON__P12763			14	59.9	38.418	359	0	198.97	NaN	NaN	NaN	1	0	Median	8078000000	8069200000	8795100			+
CON__Q2UVX4			54	40.2	187.37	1662	0	218.49	NaN	NaN	NaN	1	0	Median	942320000	939280000	3041800			+
CON__P00761			12	60.6	24.409	231	0	233.76	NaN	NaN	NaN	0	0	Median	9106500000	9106500000	0			+
CON__Q3SZ57			36	71	68.587	610	0	272.49	NaN	NaN	NaN	1	0	Median	5499100000	5498000000	1150600			+
P04264;CON__P04264	Keratin, type II cytoskeletal 1	KRT1	21	31.5	66.038	644	0	275.91	NaN	NaN	NaN	0	0	Median	586680000	582140000	4533600			+
CON__P15636			19	25.1	68.124	653	0	287.1	NaN	NaN	NaN	0	0	Median	31265000000	31265000000	0			+
CON__P13645;P13645	Keratin, type I cytoskeletal 10	KRT10	23	51.3	59.51	593	0	323.31	1.9084	2.2649	29.453	3	0	Median	497670000	277290000	220380000			+
CON__Q0IIK2;CON__Q29443			51	74.7	77.738	704	0	323.31	NaN	NaN	NaN	0	0	Median	14076000000	14076000000	0			+
CON__P02769			60	79.1	69.293	607	0	323.31	0.42986	0.50292	279.69	3	0	Leave out requantified	110260000000	110150000000	107800000			+
CON__ENSEMBL:ENSBTAP00000024146			73	65.2	164.34	1477	0	323.31	0.10833	0.12645	168.18	2	0	Median	9044100000	9028400000	15735000			+
P09619	Platelet-derived growth factor receptor beta	PDGFRB	2	2.4	123.97	1106	0.0083544	1.5383	NaN	NaN	NaN	0	0	Median	0	0	0
Q6P2C8	Mediator of RNA polymerase II transcription subunit 27	MED27	2	12.9	35.431	311	0.0076511	1.6098	NaN	NaN	NaN	0	0	Median	0	0	0
Q96DH6;O43347	RNA-binding protein Musashi homolog 2;RNA-binding protein Musashi homolog 1	MSI2;MSI1	2	7.3	35.196	328	0.0028736	1.9199	NaN	NaN	NaN	0	0	Median	0	0	0
Q96BW9	Phosphatidate cytidylyltransferase, mitochondrial	TAMM41	2	4.2	51.066	452	0.0026164	1.9373	NaN	NaN	NaN	0	0	Median	0	0	0
Q9H0R6	Glutamyl-tRNA(Gln) amidotransferase subunit A, mitochondrial	QRSL1	3	4.7	57.46	528	0.0023628	1.9823	NaN	NaN	NaN	0	0	Median	0	0	0
Q8N5G2	Macoilin	TMEM57	2	3.8	76.177	664	0.0021114	2.0725	NaN	NaN	NaN	0	0	Median	0	0	0
P11215	Integrin alpha-M	ITGAM	1	0.9	127.18	1152	0	3.6981	NaN	NaN	NaN	0	0	Median	0	0	0
O14561	Acyl carrier protein, mitochondrial	NDUFAB1	2	15.4	17.417	156	0.0021119	2.0748	NaN	NaN	NaN	0	0	Median	0	0	0
Q9GZQ8;A6NCE7;Q9H492	Microtubule-associated proteins 1A/1B light chain 3B;Microtubule-associated proteins 1A/1B light chain 3 beta 2;Microtubule-associated proteins 1A/1B light chain 3A	MAP1LC3B;MAP1LC3B2;MAP1LC3A	2	16.8	14.688	125	0.0021136	2.086	NaN	NaN	NaN	0	0	Median	0	0	0
Q9H8H0	Nucleolar protein 11	NOL11	2	4.3	81.123	719	0.0021209	2.1538	NaN	NaN	NaN	0	0	Median	0	0	0
P42338;O00329	Phosphatidylinositol 4,5-bisphosphate 3-kinase catalytic subunit beta isoform;Phosphatidylinositol 4,5-bisphosphate 3-kinase catalytic subunit delta isoform	PIK3CB;PIK3CD	2	2.4	122.76	1070	0.0016038	2.3128	NaN	NaN	NaN	0	0	Median	0	0	0
Q9BRK5	45 kDa calcium-binding protein	SDF4	3	12.2	41.806	362	0.0013488	2.4776	NaN	NaN	NaN	0	0	Median	0	0	0
P56378	6.8 kDa mitochondrial proteolipid	MP68	2	27.6	6.662	58	0.0013572	2.5392	NaN	NaN	NaN	0	0	Median	0	0	0
Q9UPR0;Q15111	Inactive phospholipase C-like protein 2;Inactive phospholipase C-like protein 1	PLCL2;PLCL1	2	2.5	125.86	1127	0.0013576	2.5413	NaN	NaN	NaN	0	0	Median	0	0	0
Q15054	DNA polymerase delta subunit 3	POLD3	2	5.8	51.4	466	0.000819	2.578	NaN	NaN	NaN	0	0	Median	0	0	0
Q5TBB1	Ribonuclease H2 subunit B	RNASEH2B	2	5.8	35.138	312	0.000549	2.6522	NaN	NaN	NaN	0	0	Median	0	0	0
Q9P2W9	Syntaxin-18	STX18	2	10.4	38.673	335	0.00055112	2.6869	NaN	NaN	NaN	0	0	Median	0	0	0
Q6P161	39S ribosomal protein L54, mitochondrial	MRPL54	2	41.3	15.819	138	0.00055157	2.6996	NaN	NaN	NaN	0	0	Median	0	0	0
Q6P1Q0	LETM1 domain-containing protein 1	LETMD1	2	6.7	41.79	360	0.0002777	2.773	NaN	NaN	NaN	0	0	Median	0	0	0
Q8N1A6	UPF0462 protein C4orf33	C4orf33	2	26.1	23.467	199	0.00027863	2.8208	NaN	NaN	NaN	0	0	Median	0	0	0
Q9BUB7	Transmembrane protein 70, mitochondrial	TMEM70	2	11.5	28.969	260	0.00027996	2.8916	NaN	NaN	NaN	0	0	Median	0	0	0
Q68CZ6	HAUS augmin-like complex subunit 3	HAUS3	2	3.8	69.65	603	0.00028098	2.941	NaN	NaN	NaN	0	0	Median	0	0	0
Q6P582;Q6NZ67	Mitotic-spindle organizing protein 2A;Mitotic-spindle organizing protein 2B	MZT2A;MZT2B	2	12.7	16.22	158	0	2.9558	NaN	NaN	NaN	0	0	Median	0	0	0
Q13084	39S ribosomal protein L28, mitochondrial	MRPL28	3	7.4	30.156	256	0	2.9665	NaN	NaN	NaN	0	0	Median	0	0	0
Q9BWH2	FUN14 domain-containing protein 2	FUNDC2	2	12.2	20.675	189	0	3.2836	NaN	NaN	NaN	0	0	Median	0	0	0
Q9BQS7	Hephaestin	HEPH	2	2.4	130.45	1158	0	3.3845	NaN	NaN	NaN	0	0	Median	0	0	0
O95999	B-cell lymphoma/leukemia 10	BCL10	2	7.7	26.251	233	0	3.4125	NaN	NaN	NaN	0	0	Median	0	0	0
Q96A00	Protein phosphatase 1 regulatory subunit 14A	PPP1R14A	2	10.9	16.693	147	0	3.4754	NaN	NaN	NaN	0	0	Median	0	0	0
P61769	Beta-2-microglobulin;Beta-2-microglobulin form pI 5.3	B2M	2	26.9	13.714	119	0	3.4957	NaN	NaN	NaN	0	0	Median	0	0	0
P47914	60S ribosomal protein L29	RPL29	2	14.5	17.752	159	0	3.5644	NaN	NaN	NaN	0	0	Median	0	0	0
Q4VC31	Coiled-coil domain-containing protein 58	CCDC58	2	18.1	16.62	144	0	3.7682	NaN	NaN	NaN	0	0	Median	0	0	0
O95563	Mitochondrial pyruvate carrier 2	MPC2	3	23.6	14.279	127	0	4.1162	NaN	NaN	NaN	0	0	Median	0	0	0
O75911	Short-chain dehydrogenase/reductase 3	DHRS3	2	10.3	33.548	302	0	4.2594	NaN	NaN	NaN	0	0	Median	0	0	0
Q9Y6A9	Signal peptidase complex subunit 1	SPCS1	2	26.5	11.805	102	0	4.33	NaN	NaN	NaN	0	0	Median	0	0	0
Q16595	Frataxin, mitochondrial;Frataxin intermediate form;Frataxin(56-210);Frataxin(78-210);Frataxin mature form	FXN	2	11.4	23.135	210	0	4.3576	NaN	NaN	NaN	0	0	Median	0	0	0
P61960	Ubiquitin-fold modifier 1	UFM1	3	58.8	9.1175	85	0	4.3865	NaN	NaN	NaN	0	0	Median	0	0	0
Q9Y5J7	Mitochondrial import inner membrane translocase subunit Tim9	TIMM9	2	25.8	10.378	89	0	4.5328	NaN	NaN	NaN	0	0	Median	0	0	0
Q9NRD1	F-box only protein 6	FBXO6	2	9.2	33.932	293	0	4.5812	NaN	NaN	NaN	0	0	Median	0	0	0
Q8IX01	SURP and G-patch domain-containing protein 2	SUGP2	4	3	120.21	1082	0	4.7185	NaN	NaN	NaN	0	0	Median	0	0	0
Q7Z4V5;Q9Y3E1	Hepatoma-derived growth factor-related protein 2;Hepatoma-derived growth factor-related protein 3	HDGFRP2;HDGFRP3	2	4.8	74.316	671	0	4.7762	NaN	NaN	NaN	0	0	Median	0	0	0
Q9H0R3	Transmembrane protein 222	TMEM222	2	20.7	23.23	208	0	4.817	NaN	NaN	NaN	0	0	Median	0	0	0
Q8IV38	Ankyrin repeat and MYND domain-containing protein 2	ANKMY2	2	5.4	49.298	441	0	4.8175	NaN	NaN	NaN	0	0	Median	0	0	0
Q9BT73	Proteasome assembly chaperone 3	PSMG3	3	39.3	13.104	122	0	4.8588	NaN	NaN	NaN	0	0	Median	0	0	0
O95749	Geranylgeranyl pyrophosphate synthase	GGPS1	2	12.7	34.87	300	0	4.8689	NaN	NaN	NaN	0	0	Median	0	0	0
P03928	ATP synthase protein 8	MT-ATP8	2	35.3	7.9916	68	0	4.9496	NaN	NaN	NaN	0	0	Median	0	0	0
Q8IXB1	DnaJ homolog subfamily C member 10	DNAJC10	2	2.5	91.079	793	0	5.2447	NaN	NaN	NaN	0	0	Median	0	0	0
P00395	Cytochrome c oxidase subunit 1	MT-CO1	2	7.6	57.041	513	0	5.3516	NaN	NaN	NaN	0	0	Median	0	0	0
Q99757	Thioredoxin, mitochondrial	TXN2	2	9	18.383	166	0	5.4675	NaN	NaN	NaN	0	0	Median	0	0	0
O95292	Vesicle-associated membrane protein-associated protein B/C	VAPB	3	18.9	27.228	243	0	5.5226	NaN	NaN	NaN	0	0	Median	0	0	0
Q13769	THO complex subunit 5 homolog	THOC5	2	6.4	78.507	683	0	5.6272	NaN	NaN	NaN	0	0	Median	0	0	0
Q5GLZ8	Probable E3 ubiquitin-protein ligase HERC4	HERC4	4	7	118.56	1057	0	5.7482	NaN	NaN	NaN	0	0	Median	0	0	0
Q13685	Angio-associated migratory cell protein	AAMP	2	6.2	46.75	434	0	5.7554	NaN	NaN	NaN	0	0	Median	0	0	0
Q9UNP9	Peptidyl-prolyl cis-trans isomerase E	PPIE	2	11.6	33.43	301	0	5.8782	NaN	NaN	NaN	0	0	Median	0	0	0
O60427	Fatty acid desaturase 1	FADS1	2	7.9	51.964	444	0	6.0214	NaN	NaN	NaN	0	0	Median	0	0	0
O14562	Ubiquitin domain-containing protein UBFD1	UBFD1	3	9.7	33.382	309	0	6.0215	NaN	NaN	NaN	0	0	Median	0	0	0
Q71UI9;P0C0S5	Histone H2A.V;Histone H2A.Z	H2AFV;H2AFZ	2	18.8	13.509	128	0	6.037	NaN	NaN	NaN	0	0	Median	0	0	0
A4D1E9	GTP-binding protein 10	GTPBP10	4	15.8	42.932	387	0	6.2494	NaN	NaN	NaN	0	0	Median	0	0	0
Q9Y3L5	Ras-related protein Rap-2c	RAP2C	3	19.1	20.745	183	0	6.2818	NaN	NaN	NaN	0	0	Median	0	0	0
O94888	UBX domain-containing protein 7	UBXN7	2	5.7	54.862	489	0	6.3429	NaN	NaN	NaN	0	0	Median	0	0	0
Q13330	Metastasis-associated protein MTA1	MTA1	3	4.9	80.785	715	0	6.5289	NaN	NaN	NaN	0	0	Median	0	0	0
Q9HC21	Mitochondrial thiamine pyrophosphate carrier	SLC25A19	3	9.7	35.511	320	0	6.6046	NaN	NaN	NaN	0	0	Median	0	0	0
Q9BRT2	Ubiquinol-cytochrome-c reductase complex assembly factor 2	UQCC2	2	18.3	14.875	126	0	7.3901	NaN	NaN	NaN	0	0	Median	0	0	0
Q9H446	RWD domain-containing protein 1	RWDD1	2	10.7	27.939	243	0	7.54	NaN	NaN	NaN	0	0	Median	0	0	0
P43355	Melanoma-associated antigen 1	MAGEA1	2	6.8	34.342	309	0	7.5885	NaN	NaN	NaN	0	0	Median	0	0	0
Q9UDY4	DnaJ homolog subfamily B member 4	DNAJB4	4	15.7	37.806	337	0	7.7863	NaN	NaN	NaN	0	0	Median	0	0	0
O43414	ERI1 exoribonuclease 3	ERI3	3	11.9	37.238	337	0	8.3346	NaN	NaN	NaN	0	0	Median	0	0	0
O60739	Eukaryotic translation initiation factor 1b	EIF1B	2	26.5	12.823	113	0	8.5108	NaN	NaN	NaN	0	0	Median	0	0	0
Q9BW60	Elongation of very long chain fatty acids protein 1	ELOVL1	3	12.2	32.662	279	0	8.7158	NaN	NaN	NaN	0	0	Median	0	0	0
Q9Y5T5	Ubiquitin carboxyl-terminal hydrolase 16	USP16	2	3.9	93.569	823	0	8.7491	NaN	NaN	NaN	0	0	Median	0	0	0
Q8WW12	PEST proteolytic signal-containing nuclear protein	PCNP	2	14.6	18.925	178	0	9.0841	NaN	NaN	NaN	0	0	Median	0	0	0
Q5TFE4	5-nucleotidase domain-containing protein 1	NT5DC1	3	12.5	51.844	455	0	9.2342	NaN	NaN	NaN	0	0	Median	0	0	0
P09668	Pro-cathepsin H;Cathepsin H mini chain;Cathepsin H;Cathepsin H heavy chain;Cathepsin H light chain	CTSH	3	18.8	37.393	335	0	9.3726	NaN	NaN	NaN	0	0	Median	0	0	0
P45973	Chromobox protein homolog 5	CBX5	3	20.4	22.225	191	0	9.4627	NaN	NaN	NaN	0	0	Median	0	0	0
P61956;Q6EEV6;P55854	Small ubiquitin-related modifier 2;Small ubiquitin-related modifier 4;Small ubiquitin-related modifier 3	SUMO2;SUMO4;SUMO3	2	23.2	10.871	95	0	9.5768	NaN	NaN	NaN	0	0	Median	0	0	0
Q9H0A8	COMM domain-containing protein 4	COMMD4	2	14.6	21.764	199	0	9.9187	NaN	NaN	NaN	0	0	Median	0	0	0
Q9UKX7	Nuclear pore complex protein Nup50	NUP50	6	20.9	50.144	468	0	10.17	NaN	NaN	NaN	0	0	Median	0	0	0
Q969Q5	Ras-related protein Rab-24	RAB24	3	20.7	23.124	203	0	10.417	NaN	NaN	NaN	0	0	Median	0	0	0
O75352	Mannose-P-dolichol utilization defect 1 protein	MPDU1	2	9.7	26.638	247	0	10.711	NaN	NaN	NaN	0	0	Median	0	0	0
O43676	NADH dehydrogenase [ubiquinone] 1 beta subcomplex subunit 3	NDUFB3	3	33.7	11.402	98	0	10.907	NaN	NaN	NaN	0	0	Median	0	0	0
Q3ZCM7	Tubulin beta-8 chain	TUBB8	2	7.4	49.775	444	0	11.251	NaN	NaN	NaN	0	0	Median	0	0	0
P19525	Interferon-induced, double-stranded RNA-activated protein kinase	EIF2AK2	3	5.6	62.094	551	0	11.371	NaN	NaN	NaN	0	0	Median	0	0	0
Q9H444	Charged multivesicular body protein 4b	CHMP4B	2	17	24.95	224	0	13.384	NaN	NaN	NaN	0	0	Median	0	0	0
O00115	Deoxyribonuclease-2-alpha	DNASE2	2	5.8	39.58	360	0	13.424	NaN	NaN	NaN	0	0	Median	0	0	0
P16403;P10412;P16402	Histone H1.2;Histone H1.4;Histone H1.3	HIST1H1C;HIST1H1E;HIST1H1D	6	27.2	21.364	213	0	13.547	NaN	NaN	NaN	0	0	Median	0	0	0
Q9Y6N1	Cytochrome c oxidase assembly protein COX11, mitochondrial	COX11	2	14.5	31.43	276	0	13.625	NaN	NaN	NaN	0	0	Median	0	0	0
Q96GG9	DCN1-like protein 1	DCUN1D1	3	11.6	30.124	259	0	13.791	NaN	NaN	NaN	0	0	Median	0	0	0
Q9Y3A6	Transmembrane emp24 domain-containing protein 5	TMED5	3	32.8	26.005	229	0	14.414	NaN	NaN	NaN	0	0	Median	0	0	0
Q53H12	Acylglycerol kinase, mitochondrial	AGK	6	23.9	47.137	422	0	14.496	NaN	NaN	NaN	0	0	Median	0	0	0
Q8NI22	Multiple coagulation factor deficiency protein 2	MCFD2	2	32.9	16.39	146	0	14.735	NaN	NaN	NaN	0	0	Median	0	0	0
P61916	Epididymal secretory protein E1	NPC2	3	32.5	16.57	151	0	15.14	NaN	NaN	NaN	0	0	Median	0	0	0
S4R3N1		HSPE1-MOB4	2	10.7	29.736	261	0	15.165	NaN	NaN	NaN	0	0	Median	0	0	0
P62834	Ras-related protein Rap-1A	RAP1A	3	15.2	20.987	184	0	15.469	NaN	NaN	NaN	0	0	Median	0	0	0
P34949	Mannose-6-phosphate isomerase	MPI	4	17.5	46.655	423	0	15.536	NaN	NaN	NaN	0	0	Median	0	0	0
P00813	Adenosine deaminase	ADA	3	12.9	40.764	363	0	16.659	NaN	NaN	NaN	0	0	Median	0	0	0
Q9NUJ1	Mycophenolic acid acyl-glucuronide esterase, mitochondrial	ABHD10	3	12.7	33.932	306	0	17.026	NaN	NaN	NaN	0	0	Median	0	0	0
P05386	60S acidic ribosomal protein P1	RPLP1	3	74.6	11.514	114	0	17.774	NaN	NaN	NaN	0	0	Median	0	0	0
Q9UHG3	Prenylcysteine oxidase 1	PCYOX1	4	10.7	56.639	505	0	18.864	NaN	NaN	NaN	0	0	Median	0	0	0
P22307	Non-specific lipid-transfer protein	SCP2	5	12.4	58.993	547	0	21.045	NaN	NaN	NaN	0	0	Median	0	0	0
Q9UL26;Q13636	Ras-related protein Rab-22A;Ras-related protein Rab-31	RAB22A;RAB31	2	16.5	21.855	194	0	23.85	NaN	NaN	NaN	0	0	Median	0	0	0
O43665	Regulator of G-protein signaling 10	RGS10	3	22	20.236	173	0	24.395	NaN	NaN	NaN	0	0	Median	0	0	0
P11234	Ras-related protein Ral-B	RALB	3	12.1	23.408	206	0	26.876	NaN	NaN	NaN	0	0	Median	0	0	0
P63172	Dynein light chain Tctex-type 1	DYNLT1	2	23	12.452	113	0	31.499	NaN	NaN	NaN	0	0	Median	0	0	0
Q7Z7K0	COX assembly mitochondrial protein homolog	CMC1	3	34	12.49	106	0	32.475	NaN	NaN	NaN	0	0	Median	0	0	0
Q9BT09	Protein canopy homolog 3	CNPY3	3	14.7	30.748	278	0	33.298	NaN	NaN	NaN	0	0	Median	0	0	0
P23434	Glycine cleavage system H protein, mitochondrial	GCSH	2	32.9	18.884	173	0	35.337	NaN	NaN	NaN	0	0	Median	0	0	0
P62820	Ras-related protein Rab-1A	RAB1A	4	22	22.677	205	0	35.591	NaN	NaN	NaN	0	0	Median	0	0	0
P10599	Thioredoxin	TXN	8	58.1	11.737	105	0	48.625	NaN	NaN	NaN	0	0	Median	0	0	0
Q99439	Calponin-2	CNN2	5	22.3	33.697	309	0	52.322	NaN	NaN	NaN	0	0	Median	0	0	0
P60033	CD81 antigen	CD81	3	25	25.809	236	0	57.288	NaN	NaN	NaN	0	0	Median	0	0	0
P84090	Enhancer of rudimentary homolog	ERH	3	37.5	12.259	104	0	63.79	NaN	NaN	NaN	0	0	Median	0	0	0
P58546	Myotrophin	MTPN	5	62.7	12.895	118	0	69.04	NaN	NaN	NaN	0	0	Median	0	0	0
Q8WTT2	Nucleolar complex protein 3 homolog	NOC3L	4	6.4	92.547	800	0	69.145	NaN	NaN	NaN	0	0	Median	0	0	0
P11766	Alcohol dehydrogenase class-3	ADH5	12	33.7	39.724	374	0	73.468	NaN	NaN	NaN	0	0	Median	0	0	0
Q99471	Prefoldin subunit 5	PFDN5	5	47.4	17.328	154	0	89.896	NaN	NaN	NaN	0	0	Median	0	0	0
P61626	Lysozyme C	LYZ	2	27	16.537	148	0	7.476	NaN	NaN	NaN	0	0	Median	1135600	1135600	0
P81605	Dermcidin;Survival-promoting peptide;DCD-1	DCD	2	20	11.284	110	0	5.8539	NaN	NaN	NaN	0	0	Median	1194500	1194500	0
P58107	Epiplakin	EPPK1	3	5.1	555.61	5090	0	8.5166	NaN	NaN	NaN	1	0	Median	2394100	1921100	473030
P51151	Ras-related protein Rab-9A	RAB9A	2	13.9	22.837	201	0	4.251	NaN	NaN	NaN	1	0	Median	3067200	1284700	1782500
Q9UMY1	Nucleolar protein 7	NOL7	2	12.8	29.426	257	0.0056877	1.7916	NaN	NaN	NaN	1	0	Median	3069700	2005400	1064300
P62158	Calmodulin	CALM1	2	17.4	16.837	149	0	3.6049	NaN	NaN	NaN	1	0	Median	3285500	1930100	1355400
P54132	Bloom syndrome protein	BLM	1	0.8	159	1417	0	4.3001	NaN	NaN	NaN	1	0	Median	5409300	1503400	3906000
Q9NW08	DNA-directed RNA polymerase III subunit RPC2	POLR3B	7	7.3	127.78	1133	0	17.722	NaN	NaN	NaN	0	0	Median	3310400	3310400	0
Q7Z739;Q9BYJ9	YTH domain-containing family protein 3;YTH domain-containing family protein 1	YTHDF3;YTHDF1	3	6.7	63.86	585	0	5.3809	NaN	NaN	NaN	0	0	Median	3482100	3482100	0
Q5J8M3	ER membrane protein complex subunit 4	EMC4	3	19.7	20.086	183	0	11.998	NaN	NaN	NaN	1	0	Median	3556900	1808300	1748600
I3L0E3;Q9Y2R5	28S ribosomal protein S17, mitochondrial	hCG_1984214;MRPS17	2	16.9	25.72	225	0	4.6475	NaN	NaN	NaN	1	0	Median	3687400	1752100	1935300
Q8IY47	Kelch repeat and BTB domain-containing protein 2	KBTBD2	2	4.5	71.33	623	0	4.4834	NaN	NaN	NaN	1	0	Median	3970200	2614400	1355800
Q13033	Striatin-3	STRN3	3	6.1	87.208	797	0	25.367	NaN	NaN	NaN	0	0	Median	3983100	0	3983100
Q8TCC7;REV__P98194	Solute carrier family 22 member 8	SLC22A8	2	2.8	59.856	542	0.0061728	1.7119	NaN	NaN	NaN	1	0	Median	4075200	2039300	2035900
Q96CP7	Calfacilitin	TLCD1	2	10.1	28.548	247	0	3.894	NaN	NaN	NaN	0	0	Median	4120300	4120300	0
Q9H9Y6	DNA-directed RNA polymerase I subunit RPA2	POLR1B	3	3.3	128.23	1135	0	7.246	NaN	NaN	NaN	1	0	Median	4213600	2503000	1710500
Q15276	Rab GTPase-binding effector protein 1	RABEP1	2	3.2	99.289	862	0.00027816	2.7878	NaN	NaN	NaN	1	0	Median	4268000	2180700	2087300
Q99700	Ataxin-2	ATXN2	2	3.1	140.28	1313	0	3.6731	NaN	NaN	NaN	0	0	Median	4423900	4423900	0
Q8TAC1	Rieske domain-containing protein	RFESD	3	23.6	17.762	157	0	4.1409	NaN	NaN	NaN	0	0	Median	4467400	4467400	0
Q969M7	NEDD8-conjugating enzyme UBE2F	UBE2F	3	18.4	21.077	185	0	10.382	NaN	NaN	NaN	1	0	Median	4565100	2451800	2113300
Q6IAN0	Dehydrogenase/reductase SDR family member 7B	DHRS7B	2	8.9	35.119	325	0.00028043	2.9284	NaN	NaN	NaN	0	0	Median	4688100	4688100	0
A0A0A6YYL1;P49914	5-formyltetrahydrofolate cyclo-ligase	ST20-MTHFS;MTHFS	3	19.6	20.519	179	0	4.5126	NaN	NaN	NaN	1	0	Median	4809800	3035600	1774200
P23634	Plasma membrane calcium-transporting ATPase 4	ATP2B4	3	3.3	137.92	1241	0	9.9696	NaN	NaN	NaN	1	0	Median	4851300	2409200	2442200
P55145	Mesencephalic astrocyte-derived neurotrophic factor	MANF	2	15.4	20.7	182	0	4.6267	NaN	NaN	NaN	0	0	Median	5151200	5151200	0
P78362	SRSF protein kinase 2;SRSF protein kinase 2 N-terminal;SRSF protein kinase 2 C-terminal	SRPK2	3	6	77.526	688	0	9.3821	NaN	NaN	NaN	1	0	Median	5285100	2843000	2442100
Q9NZZ3	Charged multivesicular body protein 5	CHMP5	2	10.5	24.57	219	0.0010914	2.5754	NaN	NaN	NaN	0	0	Median	5398100	5398100	0
Q460N5	Poly [ADP-ribose] polymerase 14	PARP14	4	3.8	202.8	1801	0	8.3554	NaN	NaN	NaN	0	0	Median	5424500	5424500	0
Q969S9	Ribosome-releasing factor 2, mitochondrial	GFM2	2	2.7	86.6	779	0.007163	1.6445	NaN	NaN	NaN	1	0	Median	5441200	3622200	1819000
Q9GZN8	UPF0687 protein C20orf27	C20orf27	3	24.1	19.291	174	0	31.87	NaN	NaN	NaN	0	0	Median	5444300	5444300	0
Q14444	Caprin-1	CAPRIN1	9	16.4	78.365	709	0	27.941	NaN	NaN	NaN	0	0	Median	5672700	5672700	0
Q8IWS0	PHD finger protein 6	PHF6	7	24.1	41.29	365	0	44.154	NaN	NaN	NaN	0	0	Median	5807700	5807700	0
P13284	Gamma-interferon-inducible lysosomal thiol reductase	IFI30	2	18	27.963	250	0.00027755	2.766	NaN	NaN	NaN	0	0	Median	5872800	5872800	0
Q99622	Protein C10	C12orf57	2	28.6	13.178	126	0	10.963	NaN	NaN	NaN	1	0	Median	5997400	3167400	2830000
Q14691	DNA replication complex GINS protein PSF1	GINS1	2	12.2	22.988	196	0	3.5226	NaN	NaN	NaN	1	0	Median	6051300	3424400	2626900
P50225;P0DMM9;P50226	Sulfotransferase 1A1;Sulfotransferase 1A3;Sulfotransferase 1A2	SULT1A1;SULT1A3;SULT1A2	2	7.8	34.165	295	0.0021198	2.1367	NaN	NaN	NaN	0	0	Median	6068900	6068900	0
P50542	Peroxisomal targeting signal 1 receptor	PEX5	2	6.6	70.864	639	0	17.551	NaN	NaN	NaN	1	0	Median	6162800	2718000	3444800
Q7Z401;Q5VZ89	C-myc promoter-binding protein;DENN domain-containing protein 4C	DENND4A;DENND4C	2	2.1	209.24	1863	0.00027655	2.7234	NaN	NaN	NaN	1	0	Median	6229600	3869600	2360000
Q8N2K1	Ubiquitin-conjugating enzyme E2 J2	UBE2J2	2	13.5	28.898	259	0	3.3568	NaN	NaN	NaN	0	0	Median	6243600	6243600	0
P49459	Ubiquitin-conjugating enzyme E2 A	UBE2A	2	17.8	17.315	152	0	5.4119	NaN	NaN	NaN	0	0	Median	6277400	6277400	0
Q9NZE8	39S ribosomal protein L35, mitochondrial	MRPL35	2	9.6	21.514	188	0.0033784	1.858	NaN	NaN	NaN	1	0	Median	6358700	2656900	3701800
Q9BRX5	DNA replication complex GINS protein PSF3	GINS3	2	16.2	24.534	216	0	33.177	NaN	NaN	NaN	1	0	Median	6431100	1914700	4516300
Q9Y4G8	Rap guanine nucleotide exchange factor 2	RAPGEF2	3	2.1	167.41	1499	0	3.2311	NaN	NaN	NaN	1	0	Median	6431300	3782900	2648400
Q8ND24	RING finger protein 214	RNF214	2	5.8	77.667	703	0.0013455	2.4364	NaN	NaN	NaN	0	0	Median	6447300	6447300	0
Q96BR5	Cytochrome c oxidase assembly factor 7	COA7	3	26	25.709	231	0	7.9762	NaN	NaN	NaN	1	0	Median	6495700	3971900	2523800
P02654	Apolipoprotein C-I;Truncated apolipoprotein C-I	APOC1	2	24.1	9.3318	83	0	4.3166	NaN	NaN	NaN	0	0	Median	6505200	6505200	0
P10606	Cytochrome c oxidase subunit 5B, mitochondrial	COX5B	3	19.4	13.696	129	0.0010887	2.5576	NaN	NaN	NaN	0	0	Median	6534500	6534500	0
O14966	Ras-related protein Rab-7L1	RAB29	2	13.8	23.155	203	0	3.6726	NaN	NaN	NaN	0	0	Median	6552800	0	6552800
Q01432	AMP deaminase 3	AMPD3	2	2.9	88.811	767	0.0013535	2.5131	NaN	NaN	NaN	1	0	Median	6557700	3744800	2812900
O43464	Serine protease HTRA2, mitochondrial	HTRA2	3	11.6	48.84	458	0	6.1278	NaN	NaN	NaN	0	0	Median	6731200	6731200	0
O43422	52 kDa repressor of the inhibitor of the protein kinase	PRKRIR	2	3.3	87.703	761	0.0051746	1.8029	NaN	NaN	NaN	0	0	Median	6757100	6757100	0
Q9Y6J9	TAF6-like RNA polymerase II p300/CBP-associated factor-associated factor 65 kDa subunit 6L	TAF6L	3	8.7	67.814	622	0	8.3715	NaN	NaN	NaN	1	0	Median	6772300	3357000	3415300
Q9BVC4	Target of rapamycin complex subunit LST8	MLST8	3	19.6	35.876	326	0	69.834	NaN	NaN	NaN	1	0	Median	6976300	4412200	2564100
Q9NP73	Putative bifunctional UDP-N-acetylglucosamine transferase and deubiquitinase ALG13	ALG13	2	3.3	126.05	1137	0	3.9367	NaN	NaN	NaN	0	0	Median	6978500	6978500	0
Q99547	M-phase phosphoprotein 6	MPHOSPH6	2	16.2	19.024	160	0	3.8796	NaN	NaN	NaN	0	0	Median	6983000	6983000	0
Q5T160	Probable arginine--tRNA ligase, mitochondrial	RARS2	3	6.7	65.505	578	0	5.3941	NaN	NaN	NaN	1	0	Median	7004900	3600400	3404500
Q9H4I0;O60216	Double-strand-break repair protein rad21-like protein 1;Double-strand-break repair protein rad21 homolog	RAD21L1;RAD21	2	3.4	63.323	556	0	4.2992	NaN	NaN	NaN	1	0	Median	7084800	2616500	4468200
Q9H307	Pinin	PNN	2	3.1	81.613	717	0	3.8489	NaN	NaN	NaN	0	0	Median	7277400	7277400	0
Q96SK2	Transmembrane protein 209	TMEM209	2	6.2	62.921	561	0	5.4138	NaN	NaN	NaN	1	0	Median	7299800	3791400	3508400
Q9Y248	DNA replication complex GINS protein PSF2	GINS2	2	10.8	21.427	185	0.00055172	2.6998	NaN	NaN	NaN	1	0	Median	7360400	3550100	3810300
A0A087WUM0;Q9P0S2;P57105	Cytochrome c oxidase assembly protein COX16 homolog, mitochondrial;Synaptojanin-2-binding protein	SYNJ2BP-COX16;COX16;SYNJ2BP	2	12.9	20.774	186	0	3.3672	NaN	NaN	NaN	1	0	Median	7643800	4388700	3255100
Q5ST30	Valine--tRNA ligase, mitochondrial	VARS2	2	2.8	118.49	1063	0	3.6534	NaN	NaN	NaN	1	0	Median	7664000	5803600	1860400
Q9H089	Large subunit GTPase 1 homolog	LSG1	2	3.8	75.225	658	0	4.6589	NaN	NaN	NaN	1	0	Median	7759000	4110400	3648600
Q9BQ75	Protein CMSS1	CMSS1	4	14.7	31.884	279	0	5.0963	NaN	NaN	NaN	1	0	Median	7781300	3402700	4378600
P86791;P86790	Vacuolar fusion protein CCZ1 homolog;Vacuolar fusion protein CCZ1 homolog B	CCZ1;CCZ1B	2	4.1	55.866	482	0	3.0112	NaN	NaN	NaN	1	0	Median	7791200	4752700	3038500
Q03426	Mevalonate kinase	MVK	2	10.4	42.45	396	0.0033793	1.8645	NaN	NaN	NaN	1	0	Median	7804700	4522200	3282500
P30260	Cell division cycle protein 27 homolog	CDC27	3	5.6	91.866	824	0	6.2338	NaN	NaN	NaN	1	0	Median	7839300	5333000	2506300
O14523	C2 domain-containing protein 2-like	C2CD2L	2	3	76.18	706	0	3.8485	NaN	NaN	NaN	1	0	Median	8136300	3665600	4470700
Q9Y5B6	PAX3- and PAX7-binding protein 1	PAXBP1	3	3.8	104.8	917	0.00027847	2.805	NaN	NaN	NaN	1	0	Median	8155300	3607100	4548300
Q9H2D1	Mitochondrial folate transporter/carrier	SLC25A32	2	11.7	35.407	315	0	3.676	NaN	NaN	NaN	0	0	Median	8185800	8185800	0
P24390	ER lumen protein-retaining receptor 1	KDELR1	2	17	24.542	212	0	56.252	NaN	NaN	NaN	1	0	Median	8200500	4963500	3237000
Q9NYB0	Telomeric repeat-binding factor 2-interacting protein 1	TERF2IP	2	10.3	44.259	399	0	7.3178	NaN	NaN	NaN	0	0	Median	8297900	8297900	0
Q86VX2	COMM domain-containing protein 7	COMMD7	2	17.5	22.54	200	0.0046608	1.8191	NaN	NaN	NaN	1	0	Median	8308500	5078400	3230100
Q9BTY2	Plasma alpha-L-fucosidase	FUCA2	2	5.8	54.066	467	0	22.171	NaN	NaN	NaN	1	0	Median	8333300	4868700	3464600
P31025	Lipocalin-1	LCN1	2	10.8	19.25	176	0.00055021	2.6736	NaN	NaN	NaN	1	0	Median	8346600	3826700	4519900
Q8IYB3	Serine/arginine repetitive matrix protein 1	SRRM1	9	13.4	102.33	904	0	137.43	NaN	NaN	NaN	0	0	Median	8362300	8362300	0
Q9UMS0	NFU1 iron-sulfur cluster scaffold homolog, mitochondrial	NFU1	3	17.3	28.462	254	0	5.2552	NaN	NaN	NaN	0	0	Median	8433900	8433900	0
P03905	NADH-ubiquinone oxidoreductase chain 4	MT-ND4	4	10.9	51.58	459	0	9.6272	NaN	NaN	NaN	1	0	Median	8545000	5125500	3419500
Q96GW9	Methionine--tRNA ligase, mitochondrial	MARS2	2	4.6	66.59	593	0	7.5818	NaN	NaN	NaN	1	0	Median	8594100	5215100	3379100
Q96CD2	Phosphopantothenoylcysteine decarboxylase	PPCDC	2	13.2	22.395	204	0	4.6043	NaN	NaN	NaN	1	0	Median	8617900	4483000	4134900
Q15398	Disks large-associated protein 5	DLGAP5	2	4	95.114	846	0	3.9731	NaN	NaN	NaN	1	0	Median	8654700	3117500	5537100
Q15750	TGF-beta-activated kinase 1 and MAP3K7-binding protein 1	TAB1	2	4.6	54.643	504	0.0021125	2.0749	NaN	NaN	NaN	1	0	Median	8700600	5997200	2703400
P03886	NADH-ubiquinone oxidoreductase chain 1	MT-ND1	2	8.5	35.66	318	0	23.125	NaN	NaN	NaN	1	0	Median	8748900	7905000	843920
Q6AI08	HEAT repeat-containing protein 6	HEATR6	3	3.6	128.78	1181	0	7.8333	NaN	NaN	NaN	1	0	Median	8959700	4645700	4314000
Q96A49	Synapse-associated protein 1	SYAP1	5	26.1	39.933	352	0	118.63	NaN	NaN	NaN	0	0	Median	8981800	8981800	0
Q71RC2	La-related protein 4	LARP4	2	3.2	80.595	724	0	5.4887	NaN	NaN	NaN	1	0	Median	9098700	3571100	5527700
Q8N668	COMM domain-containing protein 1	COMMD1	3	36.8	21.178	190	0	4.3474	NaN	NaN	NaN	0	0	Median	9126200	9126200	0
Q9H1B7	Interferon regulatory factor 2-binding protein-like	IRF2BPL	2	2.9	82.658	796	0	3.1608	NaN	NaN	NaN	1	0	Median	9147100	6875500	2271600
A6NKT7;Q7Z3J3	RanBP2-like and GRIP domain-containing protein 3;RanBP2-like and GRIP domain-containing protein 4	RGPD3;RGPD4	1	0.7	197.48	1758	0	4.8461	NaN	NaN	NaN	0	0	Median	0	0	0
Q6ZRQ5	Protein MMS22-like	MMS22L	3	2.6	142.32	1243	0	4.0349	NaN	NaN	NaN	1	0	Median	9202800	4500400	4702400
Q9BWJ5	Splicing factor 3B subunit 5	SF3B5	2	40.7	10.135	86	0	4.354	NaN	NaN	NaN	0	0	Median	9209500	9209500	0
Q93100	Phosphorylase b kinase regulatory subunit beta	PHKB	9	9.8	124.88	1093	0	32.793	NaN	NaN	NaN	1	0	Median	9287100	5298700	3988400
Q8N6T3	ADP-ribosylation factor GTPase-activating protein 1	ARFGAP1	2	7.1	44.667	406	0	3.8509	NaN	NaN	NaN	1	0	Median	9330000	4730900	4599200
Q9NXU5	ADP-ribosylation factor-like protein 15	ARL15	4	36.8	22.876	204	0	19.522	NaN	NaN	NaN	0	0	Median	9376500	9376500	0
Q9NXF7	DDB1- and CUL4-associated factor 16	DCAF16	2	11.1	24.193	216	0	5.2285	NaN	NaN	NaN	1	0	Median	9412100	4299100	5113000
Q969X1	Protein lifeguard 3	TMBIM1	2	4.8	34.607	311	0	13.481	NaN	NaN	NaN	1	0	Median	9453700	6178200	3275500
O75146	Huntingtin-interacting protein 1-related protein	HIP1R	4	4.1	119.39	1068	0	4.8491	NaN	NaN	NaN	1	0	Median	9514400	7832400	1682000
P07602	Prosaposin;Saposin-A;Saposin-B-Val;Saposin-B;Saposin-C;Saposin-D	PSAP	3	5.3	58.112	524	0	5.0984	NaN	NaN	NaN	0	0	Median	9520000	9520000	0
Q5TA50	Ceramide-1-phosphate transfer protein	CPTP	2	12.6	24.365	214	0	5.9869	NaN	NaN	NaN	1	0	Median	9575100	4254100	5321000
Q96DM3	Uncharacterized protein C18orf8	C18orf8	3	6.5	74.974	657	0	4.4585	NaN	NaN	NaN	1	0	Median	9577000	4589100	4987900
P35612	Beta-adducin	ADD2	2	2.9	80.853	726	0.0010908	2.5741	NaN	NaN	NaN	1	0	Median	9606100	4190400	5415800
Q96S94	Cyclin-L2	CCNL2	2	6	58.147	520	0	9.776	NaN	NaN	NaN	1	0	Median	9614900	4508500	5106400
Q6WKZ4	Rab11 family-interacting protein 1	RAB11FIP1	2	3.7	137.17	1283	0	8.2209	NaN	NaN	NaN	1	0	Median	9618200	4983000	4635200
P07711	Cathepsin L1;Cathepsin L1 heavy chain;Cathepsin L1 light chain	CTSL	4	16.2	37.564	333	0	6.2362	NaN	NaN	NaN	1	0	Median	9684300	3937000	5747300
A0PJW6	Transmembrane protein 223	TMEM223	2	17.3	22.049	202	0	6.9756	NaN	NaN	NaN	1	0	Median	9711100	5218000	4493200
P26885	Peptidyl-prolyl cis-trans isomerase FKBP2	FKBP2	6	62.7	15.649	142	0	19.948	NaN	NaN	NaN	0	0	Median	9757200	9757200	0
P82664	28S ribosomal protein S10, mitochondrial	MRPS10	4	25.9	22.999	201	0	9.3834	NaN	NaN	NaN	0	0	Median	9876400	9876400	0
Q9Y508	E3 ubiquitin-protein ligase RNF114	RNF114	2	14	25.694	228	0	31.72	NaN	NaN	NaN	1	0	Median	9911700	6399500	3512200
Q96T23	Remodeling and spacing factor 1	RSF1	2	2.2	163.82	1441	0	4.9308	NaN	NaN	NaN	0	0	Median	9916600	9916600	0
Q8TB61	Adenosine 3-phospho 5-phosphosulfate transporter 1	SLC35B2	3	7.6	47.514	432	0	3.9278	NaN	NaN	NaN	0	0	Median	9938400	9938400	0
Q1ED39	Lysine-rich nucleolar protein 1	KNOP1	3	8.3	51.588	458	0	5.2762	NaN	NaN	NaN	1	0	Median	10059000	4582700	5476100
Q03164	Histone-lysine N-methyltransferase 2A;MLL cleavage product N320;MLL cleavage product C180	KMT2A	1	0.3	431.76	3969	0	4.9605	NaN	NaN	NaN	0	0	Median	3029100	0	3029100
Q9BYG3	MKI67 FHA domain-interacting nucleolar phosphoprotein	NIFK	3	13	34.222	293	0	14.704	NaN	NaN	NaN	0	0	Median	10066000	10066000	0
Q96K17	Transcription factor BTF3 homolog 4	BTF3L4	5	48.7	17.27	158	0	20.843	NaN	NaN	NaN	0	0	Median	10070000	10070000	0
Q6P587	Acylpyruvase FAHD1, mitochondrial	FAHD1	3	21	24.843	224	0	12.765	NaN	NaN	NaN	0	0	Median	10076000	10076000	0
Q9Y3D7	Mitochondrial import inner membrane translocase subunit TIM16	PAM16	2	26.4	13.825	125	0	107.57	NaN	NaN	NaN	1	0	Median	10134000	5644900	4488700
P03915	NADH-ubiquinone oxidoreductase chain 5	MT-ND5	2	6.3	67.026	603	0	19.917	NaN	NaN	NaN	1	0	Median	10150000	7753400	2396600
O95793	Double-stranded RNA-binding protein Staufen homolog 1	STAU1	3	5.2	63.182	577	0	3.1587	NaN	NaN	NaN	1	0	Median	10188000	5106400	5081200
Q14764	Major vault protein	MVP	3	6.2	99.326	893	0	9.6166	NaN	NaN	NaN	1	0	Median	10239000	6934600	3304400
O00459	Phosphatidylinositol 3-kinase regulatory subunit beta	PIK3R2	2	3.8	81.544	728	0.005673	1.7556	NaN	NaN	NaN	1	0	Median	10285000	8417900	1867000
Q9BTE1	Dynactin subunit 5	DCTN5	4	23.1	20.126	182	0	17.555	NaN	NaN	NaN	1	0	Median	10310000	5155300	5155100
Q9H9A5	CCR4-NOT transcription complex subunit 10	CNOT10	3	3.9	82.309	744	0	4.4353	NaN	NaN	NaN	1	0	Median	10322000	4828400	5493200
P21266	Glutathione S-transferase Mu 3	GSTM3	3	12.9	26.559	225	0	8.4919	NaN	NaN	NaN	1	0	Median	10404000	7184700	3219600
P39880	Homeobox protein cut-like 1	CUX1	4	3.9	164.19	1505	0	5.0687	NaN	NaN	NaN	1	0	Median	10445000	5324300	5120700
Q969G6	Riboflavin kinase	RFK	3	26.5	17.623	155	0	4.29	NaN	NaN	NaN	0	0	Median	10571000	10571000	0
Q9H0V9	VIP36-like protein	LMAN2L	3	10.3	39.71	348	0	3.5952	NaN	NaN	NaN	1	0	Median	10572000	6219100	4353200
Q9Y2S0	DNA-directed RNA polymerases I and III subunit RPAC2	POLR1D	3	34.6	15.237	133	0	5.5229	NaN	NaN	NaN	0	0	Median	10573000	6297200	4275500
Q5T1C6	Acyl-coenzyme A thioesterase THEM4	THEM4	5	22.9	27.129	240	0	12.822	NaN	NaN	NaN	1	0	Median	10626000	5409400	5216400
P78356	Phosphatidylinositol 5-phosphate 4-kinase type-2 beta	PIP4K2B	2	5.8	47.377	416	0	20.938	NaN	NaN	NaN	1	0	Median	10657000	5309500	5347900
Q9Y2V2	Calcium-regulated heat stable protein 1	CARHSP1	4	59.2	15.892	147	0	22.14	NaN	NaN	NaN	1	0	Median	10834000	8456700	2376900
Q99496	E3 ubiquitin-protein ligase RING2	RNF2	2	5.4	37.655	336	0	3.9597	NaN	NaN	NaN	1	0	Median	10845000	4977500	5867700
Q9BVK2	Probable dolichyl pyrophosphate Glc1Man9GlcNAc2 alpha-1,3-glucosyltransferase	ALG8	4	10.5	60.087	526	0	6.7091	NaN	NaN	NaN	1	0	Median	10921000	5393600	5527200
O75298	Reticulon-2	RTN2	3	8.8	59.263	545	0	5.5077	NaN	NaN	NaN	1	0	Median	10937000	6795400	4141600
Q9Y6D5	Brefeldin A-inhibited guanine nucleotide-exchange protein 2	ARFGEF2	3	2.1	202.04	1785	0	5.2761	NaN	NaN	NaN	1	0	Median	11016000	4549100	6466700
P82921	28S ribosomal protein S21, mitochondrial	MRPS21	2	29.9	10.741	87	0	16.264	NaN	NaN	NaN	1	0	Median	11023000	4427000	6595600
Q9NZ45	CDGSH iron-sulfur domain-containing protein 1	CISD1	5	52.8	12.199	108	0	36.547	NaN	NaN	NaN	1	0	Median	11042000	4804500	6237200
P61513	60S ribosomal protein L37a	RPL37A	6	59.8	10.275	92	0	42.369	NaN	NaN	NaN	0	0	Median	11044000	11044000	0
Q86WR0	Coiled-coil domain-containing protein 25	CCDC25	4	20.2	24.479	208	0	15.671	NaN	NaN	NaN	1	0	Median	11048000	5631400	5416500
P05165	Propionyl-CoA carboxylase alpha chain, mitochondrial	PCCA	2	3.4	80.058	728	0.0074131	1.6277	NaN	NaN	NaN	1	0	Median	11142000	6774400	4367800
Q9P0S3;Q53FV1;Q8N138	ORM1-like protein 1;ORM1-like protein 2;ORM1-like protein 3	ORMDL1;ORMDL2;ORMDL3	2	17	17.371	153	0	5.6367	NaN	NaN	NaN	1	0	Median	11246000	6093400	5152600
Q9Y315	Deoxyribose-phosphate aldolase	DERA	3	14.5	35.23	318	0	4.7196	NaN	NaN	NaN	0	0	Median	11355000	11355000	0
Q9BXL5	Hemogen	HEMGN	3	9.1	55.34	484	0	4.1081	NaN	NaN	NaN	0	0	Median	11404000	0	11404000
Q7Z7E8	Ubiquitin-conjugating enzyme E2 Q1	UBE2Q1	2	4.3	46.126	422	0	3.2279	NaN	NaN	NaN	1	0	Median	11406000	5127300	6278800
Q96GA3	Protein LTV1 homolog	LTV1	4	14.1	54.854	475	0	24.634	NaN	NaN	NaN	1	0	Median	11433000	7340400	4092500
Q9BRT9	DNA replication complex GINS protein SLD5;DNA replication complex GINS protein SLD5, N-terminally processed	GINS4	3	17	26.047	223	0	3.527	NaN	NaN	NaN	0	0	Median	11521000	11521000	0
O95139	NADH dehydrogenase [ubiquinone] 1 beta subcomplex subunit 6	NDUFB6	2	19.5	15.489	128	0	4.9704	NaN	NaN	NaN	1	0	Median	11669000	6422700	5246500
Q96CM8	Acyl-CoA synthetase family member 2, mitochondrial	ACSF2	2	4.1	68.124	615	0	3.3964	NaN	NaN	NaN	1	0	Median	11671000	6722000	4948900
Q16890	Tumor protein D53	TPD52L1	2	13.7	22.449	204	0	3.5285	NaN	NaN	NaN	1	0	Median	11692000	5093500	6598600
Q9BZJ0	Crooked neck-like protein 1	CRNKL1	2	2.2	100.45	848	0.0010893	2.5699	NaN	NaN	NaN	1	0	Median	11758000	5035300	6722800
Q9NRG0	Chromatin accessibility complex protein 1	CHRAC1	2	19.8	14.71	131	0.0013441	2.4297	NaN	NaN	NaN	1	0	Median	11766000	6332200	5433800
Q9H479	Fructosamine-3-kinase	FN3K	3	11	35.171	309	0	3.4136	NaN	NaN	NaN	1	0	Median	11785000	8325800	3458900
Q9NX01	Thioredoxin-like protein 4B	TXNL4B	2	21.5	17.014	149	0.0095214	1.4324	NaN	NaN	NaN	0	0	Median	11812000	11812000	0
Q6P4A7	Sideroflexin-4	SFXN4	2	6.8	37.998	337	0.0008199	2.6019	NaN	NaN	NaN	1	0	Median	11865000	7019700	4845100
O60318	Germinal-center associated nuclear protein	MCM3AP	4	3.3	218.4	1980	0	9.1186	NaN	NaN	NaN	0	0	Median	11980000	4313100	7667400
Q4G0F5	Vacuolar protein sorting-associated protein 26B	VPS26B	2	6.2	39.154	336	0	3.9679	NaN	NaN	NaN	1	0	Median	12107000	7073700	5033200
Q9C0D9	Ethanolaminephosphotransferase 1	EPT1	2	9.3	45.228	397	0.0079021	1.5994	NaN	NaN	NaN	1	0	Median	12153000	6223900	5928900
Q9H2H8	Peptidyl-prolyl cis-trans isomerase-like 3	PPIL3	5	37.9	18.154	161	0	20.838	NaN	NaN	NaN	0	0	Median	12219000	12219000	0
Q14011	Cold-inducible RNA-binding protein	CIRBP	4	32.6	18.648	172	0	85.103	NaN	NaN	NaN	1	0	Median	12219000	5734900	6483700
Q15286	Ras-related protein Rab-35	RAB35	5	27.9	23.025	201	0	26.112	NaN	NaN	NaN	1	0	Median	12269000	6606600	5662800
Q14738	Serine/threonine-protein phosphatase 2A 56 kDa regulatory subunit delta isoform	PPP2R5D	2	3.5	69.991	602	0	33.036	NaN	NaN	NaN	1	0	Median	12284000	8566100	3717700
P23443	Ribosomal protein S6 kinase beta-1	RPS6KB1	2	6.1	59.139	525	0	4.0958	NaN	NaN	NaN	1	0	Median	12335000	7765500	4569700
Q9NY27	Serine/threonine-protein phosphatase 4 regulatory subunit 2	PPP4R2	2	6	46.898	417	0	8.0027	NaN	NaN	NaN	1	0	Median	12353000	6671800	5681700
Q6P3W7	SCY1-like protein 2	SCYL2	3	4.6	103.71	929	0.00081945	2.5876	NaN	NaN	NaN	1	0	Median	12369000	6918900	5449700
Q96KG9	N-terminal kinase-like protein	SCYL1	4	6.9	89.63	808	0	50.113	NaN	NaN	NaN	1	0	Median	12411000	9380800	3030600
Q9BRP8	Partner of Y14 and mago	WIBG	2	15.7	22.655	204	0	5.3544	NaN	NaN	NaN	1	0	Median	12449000	6520700	5927800
P11441	Ubiquitin-like protein 4A	UBL4A	5	38.2	17.776	157	0	8.8797	NaN	NaN	NaN	1	0	Median	12586000	6237600	6348500
Q9ULQ0;Q5VSL9	Striatin-interacting protein 2;Striatin-interacting protein 1	STRIP2;STRIP1	2	2.4	95.358	834	0.0018563	2.1623	NaN	NaN	NaN	1	0	Median	12610000	6577500	6032700
Q9NQZ2	Something about silencing protein 10	UTP3	2	4.2	54.557	479	0	3.9843	NaN	NaN	NaN	1	0	Median	12623000	3445200	9178200
P52434	DNA-directed RNA polymerases I, II, and III subunit RPABC3	POLR2H	2	18	17.143	150	0	12.447	NaN	NaN	NaN	1	0	Median	12780000	5332000	7448500
Q7Z3C6	Autophagy-related protein 9A	ATG9A	2	2.9	94.446	839	0	3.9565	NaN	NaN	NaN	1	0	Median	12813000	4288000	8525400
P51948	CDK-activating kinase assembly factor MAT1	MNAT1	2	9.7	35.823	309	0	5.2703	NaN	NaN	NaN	1	0	Median	12827000	6721800	6105600
Q7RTS9	Dymeclin	DYM	2	2.7	75.935	669	0	3.4859	NaN	NaN	NaN	1	0	Median	12877000	6752300	6124500
CON__Q7RTS7;CON__Q32MB2;Q7RTS7;Q86Y46;CON__Q3SY84;Q3SY84	Keratin, type II cytoskeletal 74;Keratin, type II cytoskeletal 73;Keratin, type II cytoskeletal 71	KRT74;KRT73;KRT71	0	0	57.865	529	0	5.3214	NaN	NaN	NaN	0	0	Median	0	0	0			+
P30049	ATP synthase subunit delta, mitochondrial	ATP5D	2	13.7	17.49	168	0	3.8134	NaN	NaN	NaN	0	0	Median	13002000	13002000	0
Q9BVC3	Sister chromatid cohesion protein DCC1	DSCC1	2	4.8	44.825	393	0.0013405	2.3545	NaN	NaN	NaN	1	0	Median	13012000	10518000	2493100
Q5VZL5	Zinc finger MYM-type protein 4	ZMYM4	6	6	172.79	1548	0	16.005	NaN	NaN	NaN	1	0	Median	13028000	2359400	10668000
O14521;H3BRW5	Succinate dehydrogenase [ubiquinone] cytochrome b small subunit, mitochondrial	SDHD	2	22.6	17.043	159	0	6.2306	NaN	NaN	NaN	1	0	Median	13051000	6383800	6666800
Q16134	Electron transfer flavoprotein-ubiquinone oxidoreductase, mitochondrial	ETFDH	3	7.3	68.495	617	0	8.9955	NaN	NaN	NaN	1	0	Median	13147000	8585700	4560900
Q96ME7	Zinc finger protein 512	ZNF512	4	10.2	64.681	567	0	9.7668	NaN	NaN	NaN	1	0	Median	13201000	10761000	2439500
O60832	H/ACA ribonucleoprotein complex subunit 4	DKC1	3	6.2	57.673	514	0	6.7286	NaN	NaN	NaN	1	0	Median	13349000	5450300	7898500
O43708	Maleylacetoacetate isomerase	GSTZ1	2	15.7	24.212	216	0	15.893	NaN	NaN	NaN	1	0	Median	13370000	7681100	5688600
Q92733	Proline-rich protein PRCC	PRCC	2	6.1	52.417	491	0	7.6185	NaN	NaN	NaN	1	0	Median	13384000	5631600	7752600
Q00535	Cyclin-dependent-like kinase 5	CDK5	7	30.5	33.304	292	0	29.096	NaN	NaN	NaN	1	0	Median	13458000	8790600	4667400
Q7L1V2	Vacuolar fusion protein MON1 homolog B	MON1B	2	5.5	59.217	547	0	3.8861	NaN	NaN	NaN	0	0	Median	13518000	7640700	5877300
Q8TAF3	WD repeat-containing protein 48	WDR48	2	3.2	76.21	677	0.0018637	2.2235	NaN	NaN	NaN	1	0	Median	13535000	6837000	6698100
Q8WW33	Gametocyte-specific factor 1	GTSF1	3	30.5	19.266	167	0	5.9009	NaN	NaN	NaN	1	0	Median	13649000	6840000	6809100
O14777	Kinetochore protein NDC80 homolog	NDC80	4	6.7	73.912	642	0	12.961	NaN	NaN	NaN	1	0	Median	13656000	6836000	6819600
Q9BYC9	39S ribosomal protein L20, mitochondrial	MRPL20	4	33.6	17.442	149	0	8.1546	NaN	NaN	NaN	1	0	Median	13700000	8315500	5384000
Q9Y6X3	MAU2 chromatid cohesion factor homolog	MAU2	2	3.6	69.081	613	0.0033819	1.8755	NaN	NaN	NaN	1	0	Median	13750000	8050100	5700000
Q8IZA0	Dyslexia-associated protein KIAA0319-like protein	KIAA0319L	4	4.8	115.66	1049	0	5.7945	NaN	NaN	NaN	1	0	Median	13752000	9795100	3957100
Q7Z3J2	UPF0505 protein C16orf62	C16orf62	8	10.8	109.56	963	0	12.973	NaN	NaN	NaN	1	0	Median	13845000	8032900	5812200
Q9H2P9	Diphthine synthase	DPH5	2	11.2	31.651	285	0	3.9627	NaN	NaN	NaN	0	0	Median	13865000	13865000	0
P61964	WD repeat-containing protein 5	WDR5	5	18	36.588	334	0	6.894	NaN	NaN	NaN	1	0	Median	13928000	7356400	6571300
O60333;Q12756	Kinesin-like protein KIF1B;Kinesin-like protein KIF1A	KIF1B;KIF1A	2	1	204.47	1816	0	5.3963	1.5862	1.8307	10.92	2	0	Median	10645000	3603100	7041600
Q9P013	Spliceosome-associated protein CWC15 homolog	CWC15	2	15.7	26.624	229	0	12.967	NaN	NaN	NaN	1	0	Median	14007000	8905600	5101500
Q9H9B1	Histone-lysine N-methyltransferase EHMT1	EHMT1	2	3.1	141.46	1298	0	3.7135	NaN	NaN	NaN	1	0	Median	14020000	11061000	2959000
P56556	NADH dehydrogenase [ubiquinone] 1 alpha subcomplex subunit 6	NDUFA6	3	18.8	17.871	154	0	7.1911	NaN	NaN	NaN	0	0	Median	14112000	14112000	0
Q9BRT3	Migration and invasion enhancer 1	MIEN1	2	29.6	12.403	115	0	6.5458	NaN	NaN	NaN	1	0	Median	14195000	8407100	5787900
Q16637	Survival motor neuron protein	SMN1	2	9.5	31.848	294	0	3.991	NaN	NaN	NaN	0	0	Median	14332000	14332000	0
Q8N4Q1	Mitochondrial intermembrane space import and assembly protein 40	CHCHD4	4	41.5	15.996	142	0	37.627	NaN	NaN	NaN	1	0	Median	14372000	9594600	4777100
O00161	Synaptosomal-associated protein 23	SNAP23	2	19.9	23.354	211	0	6.9892	NaN	NaN	NaN	0	0	Median	14428000	14428000	0
Q9UPT5	Exocyst complex component 7	EXOC7	6	10.6	83.381	735	0	3.603	NaN	NaN	NaN	1	0	Median	14441000	10812000	3628800
Q9Y478	5-AMP-activated protein kinase subunit beta-1	PRKAB1	2	12.6	30.382	270	0.0090703	1.4948	NaN	NaN	NaN	0	0	Median	14607000	14607000	0
Q96S66	Chloride channel CLIC-like protein 1	CLCC1	3	8.3	62.022	551	0	3.1677	NaN	NaN	NaN	1	0	Median	14762000	8092300	6670100
O00505	Importin subunit alpha-4	KPNA3	2	4.6	57.81	521	0	6.5115	NaN	NaN	NaN	1	0	Median	14771000	8583200	6187500
O00592	Podocalyxin	PODXL	4	8.6	58.635	558	0	27.506	NaN	NaN	NaN	1	0	Median	14839000	6675800	8163100
O75935	Dynactin subunit 3	DCTN3	2	8.6	21.119	186	0	3.5701	NaN	NaN	NaN	1	0	Median	14872000	7769500	7103000
Q9Y2X7	ARF GTPase-activating protein GIT1	GIT1	2	6.6	84.34	761	0.0083418	1.5311	NaN	NaN	NaN	1	0	Median	14998000	8940700	6057400
Q9HD42	Charged multivesicular body protein 1a	CHMP1A	2	8.7	21.703	196	0	8.1088	NaN	NaN	NaN	1	0	Median	15006000	7244700	7761400
Q9Y487	V-type proton ATPase 116 kDa subunit a isoform 2	ATP6V0A2	3	5.3	98.081	856	0	7.6077	NaN	NaN	NaN	0	0	Median	15031000	15031000	0
Q9BSR8	Protein YIPF4	YIPF4	2	7.4	27.082	244	0.0026157	1.9372	NaN	NaN	NaN	1	0	Median	15070000	8994900	6075300
Q8N3X1	Formin-binding protein 4	FNBP4	2	2.7	110.26	1017	0	4.0446	NaN	NaN	NaN	1	0	Median	15086000	3086700	11999000
Q86WJ1	Chromodomain-helicase-DNA-binding protein 1-like	CHD1L	3	4.1	100.98	897	0	4.6574	NaN	NaN	NaN	1	0	Median	15108000	7933200	7175100
Q9NQ50	39S ribosomal protein L40, mitochondrial	MRPL40	2	16.5	24.49	206	0	13.121	NaN	NaN	NaN	1	0	Median	15156000	14357000	798210
P82914	28S ribosomal protein S15, mitochondrial	MRPS15	3	10.9	29.842	257	0	3.0219	NaN	NaN	NaN	1	0	Median	15362000	7833800	7528000
Q9UKL0	REST corepressor 1	RCOR1	4	14.1	53.027	482	0	25.529	NaN	NaN	NaN	0	0	Median	15388000	10141000	5246300
Q9GZY4	Cytochrome c oxidase assembly factor 1 homolog	COA1	3	34.9	16.694	146	0	5.2558	NaN	NaN	NaN	1	0	Median	15446000	10824000	4622800
Q7Z4H8	KDEL motif-containing protein 2	KDELC2	3	8.9	58.572	507	0.0031266	1.8893	NaN	NaN	NaN	1	0	Median	15498000	10313000	5185000
Q8TAE8	Growth arrest and DNA damage-inducible proteins-interacting protein 1	GADD45GIP1	2	10.8	25.384	222	0.0013503	2.4867	NaN	NaN	NaN	1	0	Median	15500000	8684500	6815300
Q99766	ATP synthase subunit s, mitochondrial	ATP5S	2	8.8	24.866	215	0	4.3289	NaN	NaN	NaN	1	0	Median	15761000	8382100	7379000
P14923	Junction plakoglobin	JUP	2	3.6	81.744	745	0.0028751	1.9288	NaN	NaN	NaN	1	0	Median	15823000	8015100	7808200
Q13825	Methylglutaconyl-CoA hydratase, mitochondrial	AUH	2	9.7	35.608	339	0	3.0601	NaN	NaN	NaN	1	0	Median	15902000	12579000	3323000
Q9UBK9	Protein UXT	UXT	4	29.3	18.246	157	0	25.545	NaN	NaN	NaN	1	0	Median	15902000	8675700	7226700
Q9Y448	Small kinetochore-associated protein	KNSTRN	3	14.2	35.438	316	0	5.0154	NaN	NaN	NaN	1	0	Median	15983000	7088000	8894700
O43299	AP-5 complex subunit zeta-1	AP5Z1	3	5.8	88.604	807	0	5.3982	NaN	NaN	NaN	0	0	Median	15985000	8442100	7542600
Q69YN2	CWF19-like protein 1	CWF19L1	4	7.1	60.618	538	0	12.403	NaN	NaN	NaN	1	0	Median	16052000	9446500	6605400
P25490;Q96MM3;O15391	Transcriptional repressor protein YY1;Zinc finger protein 42 homolog;Transcription factor YY2	YY1;ZFP42;YY2	2	3.9	44.712	414	0.0071666	1.6468	NaN	NaN	NaN	1	0	Median	16187000	8825100	7362400
Q8IXI2	Mitochondrial Rho GTPase 1	RHOT1	2	3.1	70.783	618	0.0018697	2.2632	NaN	NaN	NaN	1	0	Median	16270000	8574300	7696000
Q92608	Dedicator of cytokinesis protein 2	DOCK2	10	7.3	211.95	1830	0	16.572	NaN	NaN	NaN	0	0	Median	16483000	16483000	0
Q13501	Sequestosome-1	SQSTM1	3	8.9	47.687	440	0	35.168	NaN	NaN	NaN	1	0	Median	16687000	15663000	1024200
P63000	Ras-related C3 botulinum toxin substrate 1	RAC1	2	7.8	21.45	192	0	6.6244	NaN	NaN	NaN	0	0	Median	16853000	16853000	0
P35236	Tyrosine-protein phosphatase non-receptor type 7	PTPN7	2	12.2	40.529	360	0	20.841	NaN	NaN	NaN	0	0	Median	16908000	16908000	0
P43357	Melanoma-associated antigen 3	MAGEA3	3	9.6	34.747	314	0	3.6324	NaN	NaN	NaN	1	0	Median	17102000	9768500	7333700
Q9Y277	Voltage-dependent anion-selective channel protein 3	VDAC3	11	48.8	30.658	283	0	100.04	NaN	NaN	NaN	1	0	Median	17385000	10103000	7281300
O15305	Phosphomannomutase 2	PMM2	4	15.9	28.082	246	0	7.9471	NaN	NaN	NaN	1	0	Median	17402000	10997000	6404900
Q15014	Mortality factor 4-like protein 2	MORF4L2	2	16.3	32.307	288	0.0013416	2.3833	NaN	NaN	NaN	1	0	Median	17493000	15130000	2363100
Q9BV81	ER membrane protein complex subunit 6	EMC6	2	15.5	12.017	110	0	5.8126	NaN	NaN	NaN	1	0	Median	17518000	8745900	8771900
Q96M27	Protein PRRC1	PRRC1	3	8.8	46.701	445	0	8.765	NaN	NaN	NaN	1	0	Median	17518000	8781800	8736000
E9PSI1;Q9BY43	Charged multivesicular body protein 4a	CHMP4A	2	4.2	92.386	815	0	11.972	NaN	NaN	NaN	1	0	Median	17659000	11997000	5661700
Q9H4L7	SWI/SNF-related matrix-associated actin-dependent regulator of chromatin subfamily A containing DEAD/H box 1	SMARCAD1	4	4.9	117.4	1026	0	10.182	NaN	NaN	NaN	1	0	Median	17678000	14365000	3312600
O00471	Exocyst complex component 5	EXOC5	5	8.2	81.852	708	0	10.388	NaN	NaN	NaN	1	0	Median	17713000	12498000	5215500
Q562E7	WD repeat-containing protein 81	WDR81	3	3.3	211.69	1941	0.0002767	2.7319	NaN	NaN	NaN	0	0	Median	17750000	17750000	0
Q96BJ3	Axin interactor, dorsalization-associated protein	AIDA	2	5.2	35.023	306	0.0002784	2.7991	NaN	NaN	NaN	0	0	Median	17823000	10408000	7415400
O75381	Peroxisomal membrane protein PEX14	PEX14	4	18	41.236	377	0	25.93	NaN	NaN	NaN	1	0	Median	17826000	11701000	6125700
Q71UM5	40S ribosomal protein S27-like	RPS27L	2	14.3	9.4771	84	0	8.5939	NaN	NaN	NaN	0	0	Median	17917000	17917000	0
Q9BVV7	Mitochondrial import inner membrane translocase subunit Tim21	TIMM21	3	12.9	28.202	248	0.00028003	2.8917	NaN	NaN	NaN	1	0	Median	17941000	11790000	6151800
P14927	Cytochrome b-c1 complex subunit 7	UQCRB	6	42.3	13.53	111	0	33.448	NaN	NaN	NaN	1	0	Median	17974000	13241000	4733100
Q6UW63	KDEL motif-containing protein 1	KDELC1	2	4.6	58.042	502	0.0081156	1.5649	NaN	NaN	NaN	1	0	Median	18015000	14234000	3781100
Q9BRJ6	Uncharacterized protein C7orf50	C7orf50	2	22.2	22.083	194	0	5.8498	NaN	NaN	NaN	0	0	Median	18094000	18094000	0
Q5TC12	ATP synthase mitochondrial F1 complex assembly factor 1	ATPAF1	2	7.6	36.436	328	0	3.5456	NaN	NaN	NaN	1	0	Median	18197000	10056000	8140500
Q8N8A6	ATP-dependent RNA helicase DDX51	DDX51	2	2.6	72.456	666	0.0090794	1.5054	NaN	NaN	NaN	1	0	Median	18339000	5577000	12762000
Q9NTM9	Copper homeostasis protein cutC homolog	CUTC	3	16.1	29.341	273	0	3.2174	NaN	NaN	NaN	1	0	Median	18406000	13814000	4591100
O15228	Dihydroxyacetone phosphate acyltransferase	GNPAT	3	5.6	77.187	680	0.00027809	2.7823	NaN	NaN	NaN	1	0	Median	18410000	10559000	7851000
O95881	Thioredoxin domain-containing protein 12	TXNDC12	3	22.1	19.206	172	0	33.059	NaN	NaN	NaN	1	0	Median	18504000	9929600	8574500
P57772	Selenocysteine-specific elongation factor	EEFSEC	3	7.9	65.304	596	0	6.08	NaN	NaN	NaN	1	0	Median	18507000	11266000	7240800
Q9H4E7	Differentially expressed in FDCP 6 homolog	DEF6	2	3.8	73.91	631	0	8.9542	NaN	NaN	NaN	1	0	Median	18561000	14513000	4048200
Q9HD34	LYR motif-containing protein 4	LYRM4	3	34.1	10.758	91	0	16.223	NaN	NaN	NaN	1	0	Median	18589000	8828200	9760800
Q96BQ5	Coiled-coil domain-containing protein 127	CCDC127	2	8.5	30.834	260	0.00027902	2.8456	NaN	NaN	NaN	1	0	Median	18649000	9953000	8696500
Q14527	Helicase-like transcription factor	HLTF	3	4.5	113.93	1009	0	5.7592	NaN	NaN	NaN	1	0	Median	18653000	4736300	13917000
O95182	NADH dehydrogenase [ubiquinone] 1 alpha subcomplex subunit 7	NDUFA7	3	35.4	12.551	113	0	7.424	NaN	NaN	NaN	1	0	Median	18666000	9085200	9580300
Q13287	N-myc-interactor	NMI	3	9.4	35.056	307	0.002361	1.9652	NaN	NaN	NaN	1	0	Median	18741000	10417000	8323700
O96006	Zinc finger BED domain-containing protein 1	ZBED1	2	2.3	78.155	694	0.005676	1.7637	NaN	NaN	NaN	1	0	Median	18804000	9400600	9403200
Q9NXV6	CDKN2A-interacting protein	CDKN2AIP	2	5.9	61.124	580	0.00082057	2.606	NaN	NaN	NaN	1	0	Median	18826000	8417700	10409000
Q9Y6W3	Calpain-7	CAPN7	2	3.2	92.651	813	0	4.7243	NaN	NaN	NaN	1	0	Median	18952000	9458200	9493600
Q8TDP1	Ribonuclease H2 subunit C	RNASEH2C	3	35.4	17.84	164	0	3.4215	NaN	NaN	NaN	0	0	Median	19300000	19300000	0
P06746	DNA polymerase beta	POLB	3	13.4	38.177	335	0	5.0773	NaN	NaN	NaN	0	0	Median	19388000	19388000	0
Q04759	Protein kinase C theta type	PRKCQ	2	3.8	81.864	706	0.0021192	2.131	NaN	NaN	NaN	1	0	Median	19592000	13340000	6252700
Q14004	Cyclin-dependent kinase 13	CDK13	1	0.9	164.92	1512	0	5.9926	0.67997	0.87494	47.665	2	0	Median	46346000	25130000	21216000
Q9NYL9	Tropomodulin-3	TMOD3	4	15.9	39.594	352	0	4.071	NaN	NaN	NaN	1	0	Median	19673000	11672000	8000500
Q8WYN0	Cysteine protease ATG4A	ATG4A	2	6	45.377	398	0	3.0499	NaN	NaN	NaN	1	0	Median	19703000	12387000	7316300
Q9Y4Z0	U6 snRNA-associated Sm-like protein LSm4	LSM4	3	30.9	15.35	139	0	13.615	NaN	NaN	NaN	1	0	Median	19863000	8294300	11568000
O75794	Cell division cycle protein 123 homolog	CDC123	4	13.7	39.134	336	0	15.81	NaN	NaN	NaN	1	0	Median	19885000	7849600	12035000
P20936	Ras GTPase-activating protein 1	RASA1	5	7.2	116.4	1047	0	9.771	NaN	NaN	NaN	1	0	Median	19900000	17276000	2623700
Q9ULX6	A-kinase anchor protein 8-like	AKAP8L	4	7	71.648	646	0	11.277	NaN	NaN	NaN	1	0	Median	20015000	9425400	10589000
P83436	Conserved oligomeric Golgi complex subunit 7	COG7	3	5.2	86.343	770	0	2.9829	NaN	NaN	NaN	1	0	Median	20100000	3519600	16580000
Q9HA64	Ketosamine-3-kinase	FN3KRP	2	11.3	34.412	309	0.0013452	2.434	NaN	NaN	NaN	1	0	Median	20144000	11436000	8708900
P20020	Plasma membrane calcium-transporting ATPase 1	ATP2B1	5	5.2	138.75	1258	0	83.123	NaN	NaN	NaN	1	0	Median	20293000	13786000	6507600
Q8N4H5	Mitochondrial import receptor subunit TOM5 homolog	TOMM5	3	49	6.0352	51	0	4.9461	NaN	NaN	NaN	1	0	Median	20329000	14054000	6274400
Q8NFT6	Protein DBF4 homolog B	DBF4B	2	3.4	67.242	615	0.0078921	1.5863	NaN	NaN	NaN	1	0	Median	20349000	10650000	9698600
Q3B7T1	Erythroid differentiation-related factor 1	EDRF1	1	0.9	138.53	1238	0	6.0842	NaN	NaN	NaN	0	0	Median	0	0	0
O15446	DNA-directed RNA polymerase I subunit RPA34	CD3EAP	2	7.5	54.985	510	0	5.1735	NaN	NaN	NaN	0	0	Median	20801000	20801000	0
Q9BY50	Signal peptidase complex catalytic subunit SEC11C	SEC11C	2	12	21.542	192	0.0026199	1.956	NaN	NaN	NaN	1	0	Median	20894000	11430000	9464300
O14657	Torsin-1B	TOR1B	2	5.4	37.978	336	0	3.1655	NaN	NaN	NaN	1	0	Median	21031000	5134300	15896000
Q9H1I8	Activating signal cointegrator 1 complex subunit 2	ASCC2	5	10.7	86.359	757	0	10.573	NaN	NaN	NaN	1	0	Median	21057000	14913000	6143400
Q8NHP8	Putative phospholipase B-like 2;Putative phospholipase B-like 2 32 kDa form;Putative phospholipase B-like 2 45 kDa form	PLBD2	2	4.9	65.471	589	0	4.7989	NaN	NaN	NaN	1	0	Median	21134000	14869000	6264500
Q9BVI4	Nucleolar complex protein 4 homolog	NOC4L	3	9.3	58.467	516	0.00055051	2.6825	NaN	NaN	NaN	1	0	Median	21173000	15995000	5178400
Q9H0H0	Integrator complex subunit 2	INTS2	2	3.4	134.32	1204	0	11.542	NaN	NaN	NaN	1	0	Median	21198000	11220000	9978400
O43402	ER membrane protein complex subunit 8	EMC8	3	28.1	23.773	210	0	10.586	NaN	NaN	NaN	1	0	Median	21324000	18114000	3210300
P11182	Lipoamide acyltransferase component of branched-chain alpha-keto acid dehydrogenase complex, mitochondrial	DBT	2	3.7	53.486	482	0.0056804	1.7737	NaN	NaN	NaN	1	0	Median	21519000	11440000	10079000
Q13573	SNW domain-containing protein 1	SNW1	2	7.5	61.494	536	0	6.5279	NaN	NaN	NaN	1	0	Median	21527000	12018000	9508800
Q13546	Receptor-interacting serine/threonine-protein kinase 1	RIPK1	3	7	75.93	671	0	6.3559	NaN	NaN	NaN	1	0	Median	21702000	15480000	6222200
Q15061	WD repeat-containing protein 43	WDR43	2	3.4	74.89	677	0	2.962	NaN	NaN	NaN	1	0	Median	21729000	9351500	12377000
O00255	Menin	MEN1	2	8.6	68.023	615	0	5.4145	NaN	NaN	NaN	1	0	Median	21736000	13361000	8375600
P09001	39S ribosomal protein L3, mitochondrial	MRPL3	5	21	38.632	348	0	29.31	NaN	NaN	NaN	1	0	Median	21873000	17618000	4255000
P18887	DNA repair protein XRCC1	XRCC1	4	9.3	69.476	633	0	8.1584	NaN	NaN	NaN	1	0	Median	22224000	11767000	10457000
Q9BX68	Histidine triad nucleotide-binding protein 2, mitochondrial	HINT2	4	41.7	17.162	163	0	12.185	NaN	NaN	NaN	1	0	Median	22322000	18892000	3429400
Q9UGV2	Protein NDRG3	NDRG3	3	13.6	41.408	375	0	14.465	NaN	NaN	NaN	0	0	Median	22472000	22472000	0
Q32MZ4	Leucine-rich repeat flightless-interacting protein 1	LRRFIP1	9	16.1	89.252	808	0	92.285	NaN	NaN	NaN	0	0	Median	22681000	22681000	0
Q9UHB4	NADPH-dependent diflavin oxidoreductase 1	NDOR1	2	7.9	66.762	597	0	6.9291	NaN	NaN	NaN	1	0	Median	22815000	17616000	5198600
P53597	Succinyl-CoA ligase [ADP/GDP-forming] subunit alpha, mitochondrial	SUCLG1	10	35.8	36.249	346	0	17.189	NaN	NaN	NaN	0	0	Median	22869000	22869000	0
Q9C0E8	Protein lunapark	LNP	2	4.9	47.739	428	0.0092941	1.4715	NaN	NaN	NaN	1	0	Median	23029000	15766000	7262900
Q96EY1	DnaJ homolog subfamily A member 3, mitochondrial	DNAJA3	4	13.5	52.488	480	0	5.1383	NaN	NaN	NaN	1	0	Median	23095000	15152000	7942900
Q6IN84	rRNA methyltransferase 1, mitochondrial	MRM1	2	10.5	38.638	353	0	6.0373	NaN	NaN	NaN	1	0	Median	23223000	19006000	4217300
Q9UHW5	GPN-loop GTPase 3	GPN3	2	10.9	32.761	284	0	8.2723	NaN	NaN	NaN	1	0	Median	23224000	17211000	6013400
Q9Y5A7	NEDD8 ultimate buster 1	NUB1	2	3.4	70.537	615	0	6.488	NaN	NaN	NaN	1	0	Median	23409000	12621000	10787000
Q15293	Reticulocalbin-1	RCN1	2	9.4	38.89	331	0	6.2399	NaN	NaN	NaN	1	0	Median	23508000	15405000	8103000
Q8TEA8	D-tyrosyl-tRNA(Tyr) deacylase 1	DTD1	2	20.6	23.423	209	0	8.538	NaN	NaN	NaN	1	0	Median	23514000	15180000	8334100
Q8IWB7	WD repeat and FYVE domain-containing protein 1	WDFY1	4	13.7	46.323	410	0	11.695	NaN	NaN	NaN	1	0	Median	23693000	17849000	5843300
Q49A26	Putative oxidoreductase GLYR1	GLYR1	3	7.4	60.556	553	0	9.9382	NaN	NaN	NaN	1	0	Median	23725000	17374000	6351100
Q01628;P13164;Q01629	Interferon-induced transmembrane protein 3;Interferon-induced transmembrane protein 1;Interferon-induced transmembrane protein 2	IFITM3;IFITM1;IFITM2	2	30.8	14.632	133	0	9.565	NaN	NaN	NaN	0	0	Median	23739000	23739000	0
Q16762	Thiosulfate sulfurtransferase	TST	2	8.4	33.429	297	0	3.2519	NaN	NaN	NaN	1	0	Median	23931000	16005000	7926600
O95571	Persulfide dioxygenase ETHE1, mitochondrial	ETHE1	3	16.1	27.873	254	0	12.96	NaN	NaN	NaN	1	0	Median	23932000	16138000	7794100
O75414	Nucleoside diphosphate kinase 6	NME6	3	16.7	21.142	186	0	5.1327	NaN	NaN	NaN	1	0	Median	23964000	17247000	6717600
P11117	Lysosomal acid phosphatase	ACP2	2	5.7	48.344	423	0	3.1393	NaN	NaN	NaN	1	0	Median	23979000	18188000	5790900
P61225	Ras-related protein Rap-2b	RAP2B	2	11.5	20.504	183	0	5.187	NaN	NaN	NaN	1	0	Median	24078000	10928000	13150000
P38159	RNA-binding motif protein, X chromosome;RNA-binding motif protein, X chromosome, N-terminally processed	RBMX	2	5.4	42.331	391	0	4.9437	NaN	NaN	NaN	1	0	Median	24268000	18506000	5762000
H7C1D1;Q8NAV2	Uncharacterized protein C8orf58	C8orf58	2	21	31.31	291	0.009531	1.4509	NaN	NaN	NaN	1	0	Median	24374000	20463000	3910700
Q9HC36	rRNA methyltransferase 3, mitochondrial	RNMTL1	2	9	47.019	420	0	5.1105	NaN	NaN	NaN	1	0	Median	24432000	17226000	7206600
P49916	DNA ligase 3	LIG3	5	5.6	112.91	1009	0	33.17	NaN	NaN	NaN	1	0	Median	24443000	19728000	4715300
Q32P41	tRNA (guanine(37)-N1)-methyltransferase	TRMT5	3	6.9	58.246	509	0	7.1306	NaN	NaN	NaN	1	0	Median	24476000	12038000	12438000
Q13445	Transmembrane emp24 domain-containing protein 1	TMED1	2	9.7	25.206	227	0	4.2385	NaN	NaN	NaN	1	0	Median	24601000	13281000	11320000
Q07817	Bcl-2-like protein 1	BCL2L1	2	8.2	26.049	233	0.001351	2.4933	NaN	NaN	NaN	1	0	Median	24619000	14503000	10115000
P52294	Importin subunit alpha-5;Importin subunit alpha-5, N-terminally processed	KPNA1	4	10.6	60.221	538	0	8.151	NaN	NaN	NaN	0	0	Median	24708000	18100000	6608700
Q9NP97;Q8TF09	Dynein light chain roadblock-type 1;Dynein light chain roadblock-type 2	DYNLRB1;DYNLRB2	2	34.4	10.921	96	0	4.3723	NaN	NaN	NaN	1	0	Median	24813000	14872000	9941100
Q8N5M9	Protein jagunal homolog 1	JAGN1	2	13.1	21.125	183	0	30.924	NaN	NaN	NaN	1	0	Median	24931000	14295000	10636000
Q96EK9	Protein KTI12 homolog	KTI12	3	18.4	38.615	354	0	5.809	NaN	NaN	NaN	0	0	Median	24981000	24981000	0
O15226	NF-kappa-B-repressing factor	NKRF	3	4.2	77.672	690	0	5.8706	NaN	NaN	NaN	1	0	Median	25000000	14595000	10405000
Q8IY81	pre-rRNA processing protein FTSJ3	FTSJ3	3	5.2	96.557	847	0	10.67	NaN	NaN	NaN	1	0	Median	25272000	17172000	8100200
Q5T1M5	FK506-binding protein 15	FKBP15	9	12.2	133.63	1219	0	83.616	NaN	NaN	NaN	1	0	Median	25336000	16736000	8599400
Q9Y3E5	Peptidyl-tRNA hydrolase 2, mitochondrial	PTRH2	5	47.5	19.193	179	0	106.07	NaN	NaN	NaN	1	0	Median	25354000	13288000	12065000
Q13185	Chromobox protein homolog 3	CBX3	5	39.3	20.811	183	0	45.551	NaN	NaN	NaN	1	0	Median	25369000	14420000	10949000
P49643	DNA primase large subunit	PRIM2	3	8.4	58.805	509	0	5.5764	NaN	NaN	NaN	1	0	Median	25406000	17275000	8130500
Q99816	Tumor susceptibility gene 101 protein	TSG101	3	8.2	43.944	390	0	14.911	NaN	NaN	NaN	1	0	Median	25580000	14528000	11052000
Q7Z7H5	Transmembrane emp24 domain-containing protein 4	TMED4	2	7.9	25.943	227	0	64.572	NaN	NaN	NaN	1	0	Median	25742000	14528000	11214000
Q9UKZ1	CCR4-NOT transcription complex subunit 11	CNOT11	4	12.4	55.215	510	0	6.5621	NaN	NaN	NaN	1	0	Median	26094000	21936000	4158300
P53367	Arfaptin-1	ARFIP1	4	17.7	41.738	373	0	12.039	NaN	NaN	NaN	1	0	Median	26100000	15874000	10226000
P52630	Signal transducer and activator of transcription 2	STAT2	6	10.1	97.915	851	0	13.416	NaN	NaN	NaN	1	0	Median	26192000	22073000	4119100
P48200	Iron-responsive element-binding protein 2	IREB2	3	7.1	105.04	963	0	9.3958	NaN	NaN	NaN	1	0	Median	26208000	11490000	14718000
Q86SZ2	Trafficking protein particle complex subunit 6B	TRAPPC6B	7	46.8	17.983	158	0	28.975	NaN	NaN	NaN	1	0	Median	26214000	15562000	10652000
Q9NR12	PDZ and LIM domain protein 7	PDLIM7	3	6.6	49.844	457	0	3.9946	NaN	NaN	NaN	1	0	Median	26311000	13060000	13252000
Q9Y646	Carboxypeptidase Q	CPQ	3	8.1	51.887	472	0.00028082	2.9401	NaN	NaN	NaN	1	0	Median	26316000	19891000	6425300
Q9Y5X3	Sorting nexin-5	SNX5	5	13.9	46.816	404	0	16.206	NaN	NaN	NaN	1	0	Median	26348000	22868000	3479500
Q92917	G patch domain and KOW motifs-containing protein	GPKOW	2	9	52.228	476	0.007874	1.5737	NaN	NaN	NaN	1	0	Median	26423000	21924000	4499600
Q9NY12	H/ACA ribonucleoprotein complex subunit 1	GAR1	3	13.4	22.348	217	0	6.8409	NaN	NaN	NaN	1	0	Median	26510000	13871000	12639000
Q9NRX4	14 kDa phosphohistidine phosphatase	PHPT1	4	47.2	13.832	125	0	22.347	NaN	NaN	NaN	1	0	Median	26731000	13018000	13713000
Q9BRR6	ADP-dependent glucokinase	ADPGK	2	8.9	54.088	497	0.0092965	1.4746	NaN	NaN	NaN	1	0	Median	26808000	16228000	10580000
Q96A35	39S ribosomal protein L24, mitochondrial	MRPL24	2	9.7	24.915	216	0.002117	2.1205	NaN	NaN	NaN	1	0	Median	26851000	17358000	9493700
P56385	ATP synthase subunit e, mitochondrial	ATP5I	3	50.7	7.9331	69	0	7.9823	NaN	NaN	NaN	1	0	Median	26877000	15277000	11599000
Q9UNX3	60S ribosomal protein L26-like 1	RPL26L1	2	11.7	17.256	145	0	4.2836	NaN	NaN	NaN	1	0	Median	27015000	12010000	15006000
Q92785	Zinc finger protein ubi-d4	DPF2	3	15.1	44.155	391	0	11.076	NaN	NaN	NaN	1	0	Median	27073000	12611000	14462000
P53384	Cytosolic Fe-S cluster assembly factor NUBP1	NUBP1	2	11.2	34.534	320	0	43.698	NaN	NaN	NaN	1	0	Median	27505000	15470000	12035000
P31146	Coronin-1A	CORO1A	4	15.6	51.026	461	0	10.299	NaN	NaN	NaN	1	0	Median	27550000	27211000	338130
O75688	Protein phosphatase 1B	PPM1B	3	8.4	52.642	479	0	7.0096	NaN	NaN	NaN	1	0	Median	27584000	24105000	3479200
Q96FV9	THO complex subunit 1	THOC1	4	8.1	75.665	657	0	13.29	NaN	NaN	NaN	1	0	Median	27644000	9394200	18250000
Q9NW64	Pre-mRNA-splicing factor RBM22	RBM22	2	6.9	46.895	420	0	4.2542	NaN	NaN	NaN	1	0	Median	27729000	8717300	19011000
Q9BPY3	Protein FAM118B	FAM118B	3	14.2	39.499	351	0	4.7245	NaN	NaN	NaN	0	0	Median	27772000	27772000	0
Q9UNH7	Sorting nexin-6;Sorting nexin-6, N-terminally processed	SNX6	6	16	46.648	406	0	16.542	NaN	NaN	NaN	1	0	Median	27786000	19202000	8583900
Q96H20	Vacuolar-sorting protein SNF8	SNF8	4	20.9	28.864	258	0	14.324	NaN	NaN	NaN	1	0	Median	27935000	13606000	14330000
Q9Y6I3	Epsin-1	EPN1	3	11.8	60.293	576	0	23.118	NaN	NaN	NaN	1	0	Median	27989000	19646000	8342900
P49441	Inositol polyphosphate 1-phosphatase	INPP1	3	10	43.998	399	0	15.231	NaN	NaN	NaN	1	0	Median	28000000	20540000	7460200
Q8IVT5	Kinase suppressor of Ras 1	KSR1	2	4.7	102.16	923	0.0018672	2.2495	NaN	NaN	NaN	1	0	Median	28062000	21354000	6707900
Q96EX1	Small integral membrane protein 12	SMIM12	2	19.6	10.799	92	0	4.0832	NaN	NaN	NaN	1	0	Median	28081000	16116000	11965000
O60488	Long-chain-fatty-acid--CoA ligase 4	ACSL4	8	18.1	79.187	711	0	10.41	NaN	NaN	NaN	0	0	Median	28341000	28341000	0
O43583	Density-regulated protein	DENR	5	39.4	22.092	198	0	52.37	NaN	NaN	NaN	1	0	Median	28400000	16047000	12353000
O43913	Origin recognition complex subunit 5	ORC5	2	9	50.282	435	0	5.3955	NaN	NaN	NaN	1	0	Median	28463000	20302000	8160300
Q9NUQ7	Ufm1-specific protease 2	UFSP2	2	4.3	53.261	469	0	5.1079	NaN	NaN	NaN	1	0	Median	28639000	16211000	12428000
Q9UHR4	Brain-specific angiogenesis inhibitor 1-associated protein 2-like protein 1	BAIAP2L1	5	13.5	56.882	511	0	8.1087	NaN	NaN	NaN	1	0	Median	28814000	8881500	19932000
Q14696	LDLR chaperone MESD	MESDC2	5	24.8	26.076	234	0	28.926	NaN	NaN	NaN	1	0	Median	29130000	26570000	2560000
P43250	G protein-coupled receptor kinase 6	GRK6	3	9.4	65.99	576	0	4.303	NaN	NaN	NaN	1	0	Median	29155000	21877000	7278000
P11908	Ribose-phosphate pyrophosphokinase 2	PRPS2	2	8.5	34.769	318	0	4.3877	NaN	NaN	NaN	1	0	Median	29450000	15780000	13670000
P11279	Lysosome-associated membrane glycoprotein 1	LAMP1	3	8.6	44.882	417	0	18.243	NaN	NaN	NaN	1	0	Median	29509000	23066000	6442700
P08579	U2 small nuclear ribonucleoprotein B	SNRPB2	6	33.3	25.486	225	0	11.871	NaN	NaN	NaN	0	0	Median	29674000	29674000	0
Q9H6V9	UPF0554 protein C2orf43	C2orf43	3	11.7	37.318	325	0	12.553	NaN	NaN	NaN	1	0	Median	29977000	19092000	10885000
Q96FX7	tRNA (adenine(58)-N(1))-methyltransferase catalytic subunit TRMT61A	TRMT61A	2	10.7	31.381	289	0	6.255	NaN	NaN	NaN	1	0	Median	30004000	20499000	9505100
Q96S44	TP53-regulating kinase	TP53RK	5	26.9	28.16	253	0	15.385	NaN	NaN	NaN	1	0	Median	30076000	22390000	7686200
Q9BZI7	Regulator of nonsense transcripts 3B	UPF3B	2	5	57.761	483	0	5.293	NaN	NaN	NaN	1	0	Median	30095000	14624000	15470000
P48729;Q8N752	Casein kinase I isoform alpha;Casein kinase I isoform alpha-like	CSNK1A1;CSNK1A1L	3	8.9	38.914	337	0	7.9063	NaN	NaN	NaN	1	0	Median	30110000	16655000	13455000
P09132	Signal recognition particle 19 kDa protein	SRP19	3	40.3	16.156	144	0	13.853	NaN	NaN	NaN	1	0	Median	30116000	21945000	8170400
Q9Y296	Trafficking protein particle complex subunit 4	TRAPPC4	4	20.5	24.34	219	0	7.4441	NaN	NaN	NaN	1	0	Median	30181000	6354100	23827000
Q96C90	Protein phosphatase 1 regulatory subunit 14B	PPP1R14B	3	40.1	15.911	147	0	4.2867	NaN	NaN	NaN	1	0	Median	30352000	22799000	7552200
Q9UBU8	Mortality factor 4-like protein 1	MORF4L1	2	8.8	41.473	362	0	9.8726	NaN	NaN	NaN	1	0	Median	30366000	26899000	3467000
O95707	Ribonuclease P protein subunit p29	POP4	3	16.8	25.424	220	0	4.2778	NaN	NaN	NaN	1	0	Median	30525000	15890000	14635000
Q9H2U2	Inorganic pyrophosphatase 2, mitochondrial	PPA2	11	47.9	37.92	334	0	79.114	NaN	NaN	NaN	1	0	Median	30743000	24767000	5975800
P06454	Prothymosin alpha;Prothymosin alpha, N-terminally processed;Thymosin alpha-1	PTMA	2	21.6	12.203	111	0	6.6631	NaN	NaN	NaN	1	0	Median	31115000	18732000	12383000
Q9UBW8	COP9 signalosome complex subunit 7a	COPS7A	2	15.6	30.276	275	0	6.867	NaN	NaN	NaN	1	0	Median	31154000	16508000	14646000
Q9H0P0	Cytosolic 5-nucleotidase 3A	NT5C3A	3	13.4	37.948	336	0	7.5723	NaN	NaN	NaN	1	0	Median	31168000	23544000	7623100
Q9BXY0	Protein MAK16 homolog	MAK16	2	8	35.368	300	0	4.9291	NaN	NaN	NaN	1	0	Median	31326000	16856000	14469000
Q9H993	Protein-glutamate O-methyltransferase	ARMT1	6	19.5	51.172	441	0	9.3058	NaN	NaN	NaN	1	0	Median	31424000	19296000	12127000
Q9NPA0	ER membrane protein complex subunit 7	EMC7	2	15.7	26.47	242	0	4.0567	NaN	NaN	NaN	1	0	Median	31506000	20551000	10955000
O15212	Prefoldin subunit 6	PFDN6	3	31	14.582	129	0	63.817	NaN	NaN	NaN	1	0	Median	31804000	16512000	15292000
Q9BZD4	Kinetochore protein Nuf2	NUF2	3	6.9	54.303	464	0.0031315	1.9054	NaN	NaN	NaN	1	0	Median	31843000	16585000	15258000
Q9H0U3	Magnesium transporter protein 1	MAGT1	3	8.7	38.036	335	0	3.8569	NaN	NaN	NaN	1	0	Median	31906000	21265000	10641000
Q9NZB2	Constitutive coactivator of PPAR-gamma-like protein 1	FAM120A	6	7.6	121.89	1118	0	10.2	NaN	NaN	NaN	1	0	Median	32053000	27064000	4988900
A6NIH7;Q13432	Protein unc-119 homolog B;Protein unc-119 homolog A	UNC119B;UNC119	2	11.6	28.136	251	0.00027972	2.8752	NaN	NaN	NaN	1	0	Median	32924000	23115000	9809400
Q9P0M9	39S ribosomal protein L27, mitochondrial	MRPL27	3	24.3	16.073	148	0	5.5155	NaN	NaN	NaN	1	0	Median	33252000	20255000	12997000
Q8TBB5	Kelch domain-containing protein 4	KLHDC4	2	5.2	57.891	520	0	4.1846	NaN	NaN	NaN	1	0	Median	33273000	20218000	13055000
Q96TA1	Niban-like protein 1	FAM129B	7	13.5	84.137	746	0	9.8199	NaN	NaN	NaN	1	0	Median	33315000	27092000	6222900
G3V3G9;Q5TAQ9	DDB1- and CUL4-associated factor 8	DCAF8	3	6.7	84.752	751	0.00028035	2.9283	NaN	NaN	NaN	1	0	Median	33352000	11839000	21513000
Q96D71	RalBP1-associated Eps domain-containing protein 1	REPS1	3	6.5	86.661	796	0	15.592	NaN	NaN	NaN	1	0	Median	33506000	26713000	6792500
P05387	60S acidic ribosomal protein P2	RPLP2	5	70.4	11.665	115	0	113.28	NaN	NaN	NaN	1	0	Median	33571000	32096000	1475600
Q9BRS2	Serine/threonine-protein kinase RIO1	RIOK1	3	6.5	65.582	568	0	8.2126	NaN	NaN	NaN	1	0	Median	33640000	27709000	5930700
Q96ER3	Protein SAAL1	SAAL1	2	9.3	53.557	474	0	15.742	NaN	NaN	NaN	1	0	Median	33915000	22611000	11303000
O60869	Endothelial differentiation-related factor 1	EDF1	3	23.6	16.368	148	0	9.3518	NaN	NaN	NaN	1	0	Median	34256000	21777000	12478000
Q15388	Mitochondrial import receptor subunit TOM20 homolog	TOMM20	2	18.6	16.298	145	0	3.6584	NaN	NaN	NaN	1	0	Median	34276000	20651000	13625000
Q96JM3	Chromosome alignment-maintaining phosphoprotein 1	CHAMP1	4	6.3	89.098	812	0	7.4427	NaN	NaN	NaN	1	0	Median	34664000	32157000	2507500
P36405	ADP-ribosylation factor-like protein 3	ARL3	4	29.7	20.455	182	0	8.5711	NaN	NaN	NaN	1	0	Median	35043000	30519000	4523900
Q96RE7	Nucleus accumbens-associated protein 1	NACC1	3	6.1	57.258	527	0.00082192	2.6377	NaN	NaN	NaN	1	0	Median	35250000	19390000	15861000
Q9NZW5	MAGUK p55 subfamily member 6	MPP6	4	9.4	61.116	540	0	3.9264	NaN	NaN	NaN	0	0	Median	35276000	14859000	20417000
Q6QNY0	Biogenesis of lysosome-related organelles complex 1 subunit 3	BLOC1S3	3	24.3	21.255	202	0	8.4127	NaN	NaN	NaN	1	0	Median	35453000	18928000	16525000
Q9H900	Protein zwilch homolog	ZWILCH	4	8.6	67.213	591	0	5.1154	NaN	NaN	NaN	1	0	Median	35637000	24255000	11382000
Q96I51	Williams-Beuren syndrome chromosomal region 16 protein	WBSCR16	3	10.3	49.996	464	0	3.8889	NaN	NaN	NaN	1	0	Median	35644000	14075000	21569000
P52594	Arf-GAP domain and FG repeat-containing protein 1	AGFG1	3	9.3	58.259	562	0	26.43	NaN	NaN	NaN	1	0	Median	35772000	14918000	20854000
Q96GE4	Centrosomal protein of 95 kDa	CEP95	2	2.8	95.296	821	0.0044041	1.8241	NaN	NaN	NaN	1	0	Median	35915000	19297000	16618000
Q9UBB9	Tuftelin-interacting protein 11	TFIP11	2	3.6	96.819	837	0.0064201	1.6928	NaN	NaN	NaN	1	0	Median	36365000	10847000	25519000
P41223	Protein BUD31 homolog	BUD31	5	32.6	17	144	0	17.545	NaN	NaN	NaN	1	0	Median	36516000	19955000	16560000
Q969H8	Myeloid-derived growth factor	MYDGF	4	20.2	18.795	173	0	10.249	NaN	NaN	NaN	0	0	Median	36522000	36522000	0
P13984	General transcription factor IIF subunit 2	GTF2F2	7	43.8	28.38	249	0	9.1362	NaN	NaN	NaN	0	0	Median	36904000	36904000	0
Q9NVG8	TBC1 domain family member 13	TBC1D13	2	5.5	46.553	400	0.0021142	2.0877	NaN	NaN	NaN	1	0	Median	36937000	23600000	13338000
Q9Y294	Histone chaperone ASF1A	ASF1A	3	18.1	22.968	204	0	13.494	NaN	NaN	NaN	1	0	Median	37017000	27784000	9233300
Q9NPJ6	Mediator of RNA polymerase II transcription subunit 4	MED4	2	11.1	29.745	270	0.0013466	2.4582	NaN	NaN	NaN	1	0	Median	37320000	15428000	21892000
Q9Y2R9	28S ribosomal protein S7, mitochondrial	MRPS7	7	32.6	28.134	242	0	17.413	NaN	NaN	NaN	1	0	Median	37397000	32199000	5198000
Q14657	EKC/KEOPS complex subunit LAGE3	LAGE3	2	39.9	14.804	143	0.0095	1.4056	NaN	NaN	NaN	1	0	Median	37413000	31719000	5694500
Q66PJ3	ADP-ribosylation factor-like protein 6-interacting protein 4	ARL6IP4	2	7.4	44.915	421	0	9.145	NaN	NaN	NaN	1	0	Median	37506000	21927000	15579000
Q9NQ48	Leucine zipper transcription factor-like protein 1	LZTFL1	3	15.4	34.592	299	0	26.516	NaN	NaN	NaN	1	0	Median	37509000	17539000	19970000
Q7L2J0	7SK snRNA methylphosphate capping enzyme	MEPCE	4	10.2	74.354	689	0	4.6137	NaN	NaN	NaN	1	0	Median	37566000	29866000	7700000
P30405	Peptidyl-prolyl cis-trans isomerase F, mitochondrial	PPIF	6	30.9	22.04	207	0	22.56	NaN	NaN	NaN	0	0	Median	37982000	37982000	0
Q9Y3B7	39S ribosomal protein L11, mitochondrial	MRPL11	4	27.6	20.683	192	0	7.4052	NaN	NaN	NaN	0	0	Median	38012000	38012000	0
P49642	DNA primase small subunit	PRIM1	7	21.4	49.901	420	0	15.876	NaN	NaN	NaN	1	0	Median	38143000	27676000	10467000
P54619	5-AMP-activated protein kinase subunit gamma-1	PRKAG1	3	11.5	37.579	331	0	7.2919	NaN	NaN	NaN	1	0	Median	38279000	14726000	23552000
P49366	Deoxyhypusine synthase	DHPS	2	8.7	40.97	369	0	7.3735	NaN	NaN	NaN	1	0	Median	38466000	30270000	8195200
P09486	SPARC	SPARC	2	8.3	34.632	303	0	6.6317	NaN	NaN	NaN	1	0	Median	38584000	22004000	16580000
Q9NPJ3	Acyl-coenzyme A thioesterase 13;Acyl-coenzyme A thioesterase 13, N-terminally processed	ACOT13	6	61.4	14.96	140	0	36.066	NaN	NaN	NaN	1	0	Median	39090000	32469000	6621900
Q8NEZ5	F-box only protein 22	FBXO22	3	6.5	44.508	403	0	6.3207	NaN	NaN	NaN	1	0	Median	39211000	17387000	21824000
P46020	Phosphorylase b kinase regulatory subunit alpha, skeletal muscle isoform	PHKA1	6	9	137.31	1223	0	10.318	NaN	NaN	NaN	0	0	Median	39240000	39240000	0
P51606	N-acylglucosamine 2-epimerase	RENBP	4	11.2	48.83	427	0	3.5378	NaN	NaN	NaN	1	0	Median	39355000	28078000	11277000
Q5T5C0	Syntaxin-binding protein 5	STXBP5	5	5.4	127.57	1151	0	10.466	NaN	NaN	NaN	1	0	Median	39495000	33881000	5614700
Q9NPL8	Complex I assembly factor TIMMDC1, mitochondrial	TIMMDC1	4	21.8	32.177	285	0	62.896	NaN	NaN	NaN	1	0	Median	39830000	32696000	7134100
Q5BJH7	Protein YIF1B	YIF1B	2	16.6	34.435	314	0	6.9135	NaN	NaN	NaN	1	0	Median	39891000	20942000	18949000
P60059	Protein transport protein Sec61 subunit gamma	SEC61G	2	36.8	7.7412	68	0.0013437	2.4284	NaN	NaN	NaN	1	0	Median	40010000	23541000	16469000
Q96GM8	Target of EGR1 protein 1	TOE1	4	13.1	56.547	510	0	8.2823	NaN	NaN	NaN	1	0	Median	40676000	27525000	13152000
Q9NV88	Integrator complex subunit 9	INTS9	6	12.9	73.814	658	0	12.339	NaN	NaN	NaN	1	0	Median	40917000	20834000	20083000
Q8IXH7	Negative elongation factor C/D	NELFCD	2	4.6	66.246	590	0.0085837	1.5174	NaN	NaN	NaN	1	0	Median	41176000	23730000	17446000
O43674	NADH dehydrogenase [ubiquinone] 1 beta subcomplex subunit 5, mitochondrial	NDUFB5	3	16.9	21.75	189	0	5.2846	NaN	NaN	NaN	1	0	Median	41339000	23786000	17552000
P52758	Ribonuclease UK114	HRSP12	3	32.8	14.494	137	0	73.755	NaN	NaN	NaN	0	0	Median	41466000	41466000	0
O00193	Small acidic protein	SMAP	6	41	20.332	183	0	176.9	NaN	NaN	NaN	1	0	Median	42023000	22637000	19386000
Q9UKL6	Phosphatidylcholine transfer protein	PCTP	3	17.8	24.843	214	0.0018662	2.245	NaN	NaN	NaN	1	0	Median	42529000	29855000	12674000
Q86SX6	Glutaredoxin-related protein 5, mitochondrial	GLRX5	2	21	16.628	157	0	35.379	NaN	NaN	NaN	1	0	Median	42700000	32392000	10308000
Q9NRF9	DNA polymerase epsilon subunit 3	POLE3	3	36.1	16.859	147	0	10.199	NaN	NaN	NaN	1	0	Median	42823000	22898000	19925000
Q9Y6H1;Q5T1J5	Coiled-coil-helix-coiled-coil-helix domain-containing protein 2;Putative coiled-coil-helix-coiled-coil-helix domain-containing protein CHCHD2P9, mitochondrial	CHCHD2;CHCHD2P9	3	27.2	15.512	151	0	94.695	NaN	NaN	NaN	1	0	Median	43030000	40927000	2102400
Q4J6C6	Prolyl endopeptidase-like	PREPL	5	9.8	83.926	727	0	8.3178	NaN	NaN	NaN	1	0	Median	43194000	22638000	20556000
Q92530	Proteasome inhibitor PI31 subunit	PSMF1	4	23.6	29.816	271	0	28.564	NaN	NaN	NaN	1	0	Median	43367000	30932000	12435000
Q9HD33	39S ribosomal protein L47, mitochondrial	MRPL47	4	15.6	29.45	250	0	5.1656	NaN	NaN	NaN	1	0	Median	43369000	24459000	18910000
Q08431	Lactadherin;Lactadherin short form;Medin	MFGE8	2	6.7	43.122	387	0.0023634	1.9897	NaN	NaN	NaN	1	0	Median	43788000	21603000	22186000
Q14919	Dr1-associated corepressor	DRAP1	4	27.8	22.35	205	0	12.872	NaN	NaN	NaN	1	0	Median	44158000	26611000	17547000
P07108	Acyl-CoA-binding protein	DBI	3	52.9	10.044	87	0	3.2486	NaN	NaN	NaN	0	0	Median	44507000	44507000	0
Q9UHN6	Transmembrane protein 2	TMEM2	1	1	154.37	1383	0	7.7163	NaN	NaN	NaN	1	0	Median	3627000	2205300	1421700
Q86Y39;K7EMT4	NADH dehydrogenase [ubiquinone] 1 alpha subcomplex subunit 11	NDUFA11	4	46.8	14.852	141	0	8.8411	NaN	NaN	NaN	1	0	Median	44560000	34937000	9622800
Q9HCU5	Prolactin regulatory element-binding protein	PREB	3	12.2	45.468	417	0	9.7527	NaN	NaN	NaN	1	0	Median	44925000	27217000	17708000
P32321	Deoxycytidylate deaminase	DCTD	6	46.6	20.016	178	0	16.456	NaN	NaN	NaN	1	0	Median	44980000	26679000	18301000
Q9UER7	Death domain-associated protein 6	DAXX	3	6.4	81.372	740	0	26.683	NaN	NaN	NaN	1	0	Median	45630000	33982000	11648000
Q8IWT0	Protein archease	ZBTB8OS	3	23.4	19.491	167	0	16.911	NaN	NaN	NaN	1	0	Median	45799000	33146000	12653000
Q92643	GPI-anchor transamidase	PIGK	2	5.6	45.251	395	0	2.9914	NaN	NaN	NaN	1	0	Median	45946000	26946000	19000000
Q96DF8	Protein DGCR14	DGCR14	5	19.1	52.567	476	0	74.595	NaN	NaN	NaN	1	0	Median	47846000	44620000	3226400
Q07666	KH domain-containing, RNA-binding, signal transduction-associated protein 1	KHDRBS1	8	18.7	48.227	443	0	74.472	NaN	NaN	NaN	1	0	Median	47945000	38418000	9527300
Q70J99	Protein unc-13 homolog D	UNC13D	7	11.3	123.28	1090	0	16.854	NaN	NaN	NaN	0	0	Median	48191000	48191000	0
P53582	Methionine aminopeptidase 1	METAP1	2	8.3	43.215	386	0.00027647	2.7206	NaN	NaN	NaN	1	0	Median	49166000	34644000	14522000
P41227	N-alpha-acetyltransferase 10	NAA10	11	64.3	26.458	235	0	158.31	NaN	NaN	NaN	0	0	Median	49532000	49532000	0
P60602	Reactive oxygen species modulator 1	ROMO1	2	34.2	8.1828	79	0	3.3865	NaN	NaN	NaN	0	0	Median	49759000	49759000	0
O43633	Charged multivesicular body protein 2a	CHMP2A	3	15.8	25.104	222	0	17.486	NaN	NaN	NaN	1	0	Median	49914000	29382000	20532000
Q92747	Actin-related protein 2/3 complex subunit 1A	ARPC1A	2	7.3	41.569	370	0	3.9703	NaN	NaN	NaN	1	0	Median	50082000	29323000	20759000
P14406	Cytochrome c oxidase subunit 7A2, mitochondrial	COX7A2	2	27.7	9.3959	83	0	10.839	NaN	NaN	NaN	1	0	Median	50251000	25457000	24794000
Q3MHD2	Protein LSM12 homolog	LSM12	3	23.6	21.701	195	0	6.8384	NaN	NaN	NaN	1	0	Median	50441000	22056000	28385000
Q99442	Translocation protein SEC62	SEC62	3	7	45.861	399	0	4.9863	NaN	NaN	NaN	1	0	Median	51315000	36236000	15078000
P50613	Cyclin-dependent kinase 7	CDK7	2	7.8	39.038	346	0	6.005	NaN	NaN	NaN	1	0	Median	52189000	30136000	22052000
Q9NX14	NADH dehydrogenase [ubiquinone] 1 beta subcomplex subunit 11, mitochondrial	NDUFB11	3	27.5	17.316	153	0	5.0591	NaN	NaN	NaN	1	0	Median	52202000	48558000	3643400
P63272	Transcription elongation factor SPT4	SUPT4H1	3	27.4	13.193	117	0	3.216	NaN	NaN	NaN	1	0	Median	52464000	42946000	9517700
P05771	Protein kinase C beta type	PRKCB	4	7.3	76.868	671	0	9.6123	NaN	NaN	NaN	1	0	Median	52488000	34625000	17863000
P29353	SHC-transforming protein 1	SHC1	3	8.7	62.821	583	0	4.649	NaN	NaN	NaN	1	0	Median	52992000	41222000	11770000
O60925	Prefoldin subunit 1	PFDN1	4	29.5	14.21	122	0	7.4182	NaN	NaN	NaN	1	0	Median	53296000	26888000	26407000
P52895	Aldo-keto reductase family 1 member C2	AKR1C2	2	6.8	36.735	323	0	3.5185	NaN	NaN	NaN	1	0	Median	56385000	11683000	44702000
Q9P0U1	Mitochondrial import receptor subunit TOM7 homolog	TOMM7	2	38.2	6.2484	55	0	4.193	NaN	NaN	NaN	1	0	Median	56438000	32653000	23785000
Q14254	Flotillin-2	FLOT2	3	9.8	47.064	428	0	5.391	NaN	NaN	NaN	1	0	Median	56547000	28751000	27795000
O75531	Barrier-to-autointegration factor;Barrier-to-autointegration factor, N-terminally processed	BANF1	5	50.6	10.058	89	0	29.886	NaN	NaN	NaN	1	0	Median	56776000	37557000	19219000
Q9BTM9	Ubiquitin-related modifier 1	URM1	2	19.8	11.38	101	0	4.0603	NaN	NaN	NaN	1	0	Median	57312000	35945000	21367000
Q9Y617	Phosphoserine aminotransferase	PSAT1	10	32.2	40.422	370	0	24.401	NaN	NaN	NaN	1	0	Median	57972000	51651000	6320400
Q5U5X0	Complex III assembly factor LYRM7	LYRM7	5	47.1	11.955	104	0	36.679	NaN	NaN	NaN	1	0	Median	58968000	27881000	31086000
Q13442	28 kDa heat- and acid-stable phosphoprotein	PDAP1	3	21.5	20.63	181	0	27.374	NaN	NaN	NaN	1	0	Median	60065000	34374000	25690000
O14925;Q5SRD1	Mitochondrial import inner membrane translocase subunit Tim23;Putative mitochondrial import inner membrane translocase subunit Tim23B	TIMM23;TIMM23B	3	28.2	21.943	209	0	8.1913	NaN	NaN	NaN	1	0	Median	60115000	54549000	5566100
Q01658	Protein Dr1	DR1	2	21	19.443	176	0	6.1133	NaN	NaN	NaN	1	0	Median	61118000	37840000	23278000
Q96AT9	Ribulose-phosphate 3-epimerase	RPE	3	32.5	24.927	228	0	18.864	NaN	NaN	NaN	1	0	Median	61523000	52794000	8729100
P42898	Methylenetetrahydrofolate reductase	MTHFR	10	24.2	74.596	656	0	35.821	NaN	NaN	NaN	1	0	Median	61625000	46100000	15525000
Q0VGL1	Ragulator complex protein LAMTOR4;Ragulator complex protein LAMTOR4, N-terminally processed	LAMTOR4	2	18.2	10.741	99	0	4.1014	NaN	NaN	NaN	1	0	Median	62187000	37511000	24676000
Q5BJF2	Transmembrane protein 97	TMEM97	2	13.1	20.848	176	0	3.2711	NaN	NaN	NaN	1	0	Median	62893000	36091000	26801000
P57081	tRNA (guanine-N(7)-)-methyltransferase non-catalytic subunit WDR4	WDR4	6	22.1	45.489	412	0	8.9334	NaN	NaN	NaN	1	0	Median	63456000	53469000	9987300
Q9BUR5	Apolipoprotein O	APOO	6	31.8	22.284	198	0	38.43	NaN	NaN	NaN	1	0	Median	66636000	26546000	40090000
P61009	Signal peptidase complex subunit 3	SPCS3	3	17.8	20.313	180	0	23.501	NaN	NaN	NaN	1	0	Median	67426000	39090000	28336000
Q99595	Mitochondrial import inner membrane translocase subunit Tim17-A	TIMM17A	3	45.6	18.023	171	0	10.862	NaN	NaN	NaN	0	0	Median	69084000	69084000	0
O95825	Quinone oxidoreductase-like protein 1	CRYZL1	2	8.9	38.696	349	0	4.5513	NaN	NaN	NaN	1	0	Median	69553000	56160000	13393000
O75431	Metaxin-2	MTX2	3	17.1	29.763	263	0	25.763	NaN	NaN	NaN	1	0	Median	70128000	35254000	34875000
Q9UDW1	Cytochrome b-c1 complex subunit 9	UQCR10	2	38.1	7.3084	63	0	54.035	NaN	NaN	NaN	1	0	Median	70492000	33323000	37169000
P31323	cAMP-dependent protein kinase type II-beta regulatory subunit	PRKAR2B	5	16.5	46.302	418	0	27.351	NaN	NaN	NaN	1	0	Median	70593000	50228000	20365000
Q99729	Heterogeneous nuclear ribonucleoprotein A/B	HNRNPAB	5	19	36.224	332	0	20.716	NaN	NaN	NaN	1	0	Median	71340000	40650000	30690000
Q9Y3C8	Ubiquitin-fold modifier-conjugating enzyme 1	UFC1	5	24	19.458	167	0	19.835	NaN	NaN	NaN	1	0	Median	74072000	52297000	21775000
Q9H7E9	UPF0488 protein C8orf33	C8orf33	3	21.8	24.992	229	0	21.9	NaN	NaN	NaN	1	0	Median	74254000	67128000	7125700
Q12824	SWI/SNF-related matrix-associated actin-dependent regulator of chromatin subfamily B member 1	SMARCB1	4	16.4	44.141	385	0	30.845	NaN	NaN	NaN	1	0	Median	75452000	62756000	12697000
Q9NVP2	Histone chaperone ASF1B	ASF1B	3	34.2	22.433	202	0	15.237	NaN	NaN	NaN	1	0	Median	77833000	65918000	11915000
Q9UK45	U6 snRNA-associated Sm-like protein LSm7	LSM7	2	32	11.602	103	0	6.2179	NaN	NaN	NaN	1	0	Median	79358000	65427000	13931000
Q9NR56	Muscleblind-like protein 1	MBNL1	4	13.1	41.817	388	0	6.01	NaN	NaN	NaN	1	0	Median	81887000	71519000	10368000
P22033	Methylmalonyl-CoA mutase, mitochondrial	MUT	12	21.1	83.134	750	0	27.234	NaN	NaN	NaN	1	0	Median	82778000	79169000	3608200
Q9NX63	MICOS complex subunit MIC19	CHCHD3	10	39.6	26.152	227	0	57.506	NaN	NaN	NaN	1	0	Median	82789000	68430000	14359000
Q9Y5A9	YTH domain-containing family protein 2	YTHDF2	5	11.1	62.333	579	0	79.531	NaN	NaN	NaN	1	0	Median	84158000	63567000	20591000
P02787	Serotransferrin	TF	2	2.6	77.063	698	0.0018687	2.2575	NaN	NaN	NaN	1	0	Median	84263000	69253000	15009000
Q9H8H3	Methyltransferase-like protein 7A	METTL7A	4	26.6	28.319	244	0	20.462	NaN	NaN	NaN	0	0	Median	84334000	84334000	0
P55769	NHP2-like protein 1;NHP2-like protein 1, N-terminally processed	NHP2L1	4	36.7	14.173	128	0	14.962	NaN	NaN	NaN	1	0	Median	87109000	56181000	30928000
Q9Y3B8	Oligoribonuclease, mitochondrial	REXO2	6	34.6	26.832	237	0	37.619	NaN	NaN	NaN	1	0	Median	87851000	61063000	26788000
Q9UBS4	DnaJ homolog subfamily B member 11	DNAJB11	5	16.8	40.513	358	0	104.18	NaN	NaN	NaN	0	0	Median	89458000	89458000	0
Q96J01	THO complex subunit 3	THOC3	5	18.5	38.771	351	0	8.5049	NaN	NaN	NaN	1	0	Median	90786000	63369000	27417000
P26583	High mobility group protein B2	HMGB2	6	26.3	24.033	209	0	14.477	NaN	NaN	NaN	0	0	Median	90786000	90786000	0
P84085	ADP-ribosylation factor 5	ARF5	4	23.9	20.529	180	0	22.701	NaN	NaN	NaN	1	0	Median	92418000	87558000	4860800
O75368	SH3 domain-binding glutamic acid-rich-like protein	SH3BGRL	6	78.9	12.774	114	0	42.714	NaN	NaN	NaN	1	0	Median	94528000	75819000	18708000
P43897	Elongation factor Ts, mitochondrial	TSFM	10	48.6	35.39	325	0	31.15	NaN	NaN	NaN	1	0	Median	95672000	65867000	29805000
P51858	Hepatoma-derived growth factor	HDGF	11	54.2	26.788	240	0	160.24	NaN	NaN	NaN	1	0	Median	95676000	87215000	8461000
Q9H1Y0	Autophagy protein 5	ATG5	4	22.2	32.447	275	0	8.4511	NaN	NaN	NaN	1	0	Median	97735000	84464000	13271000
P12235	ADP/ATP translocase 1	SLC25A4	3	10.4	33.064	298	0	3.2038	NaN	NaN	NaN	1	0	Median	100810000	56635000	44180000
Q16718	NADH dehydrogenase [ubiquinone] 1 alpha subcomplex subunit 5	NDUFA5	5	66.4	13.459	116	0	45.349	NaN	NaN	NaN	1	0	Median	101540000	98940000	2603600
Q9P289	Serine/threonine-protein kinase 26	STK26	4	14.7	46.528	416	0	41.271	NaN	NaN	NaN	1	0	Median	102830000	72520000	30315000
Q99614	Tetratricopeptide repeat protein 1	TTC1	3	23.3	33.526	292	0	9.9782	NaN	NaN	NaN	1	0	Median	105090000	88397000	16690000
Q02750	Dual specificity mitogen-activated protein kinase kinase 1	MAP2K1	7	17.3	43.439	393	0	77.003	NaN	NaN	NaN	1	0	Median	106500000	95189000	11307000
O75822	Eukaryotic translation initiation factor 3 subunit J	EIF3J	8	43	29.062	258	0	71.983	NaN	NaN	NaN	1	0	Median	106780000	95124000	11653000
P63208	S-phase kinase-associated protein 1	SKP1	9	43.6	18.658	163	0	57.042	NaN	NaN	NaN	1	0	Median	107940000	90682000	17257000
P60953	Cell division control protein 42 homolog	CDC42	9	57.6	21.258	191	0	45.292	NaN	NaN	NaN	0	0	Median	109050000	109050000	0
P63167	Dynein light chain 1, cytoplasmic	DYNLL1	2	32.6	10.366	89	0	33.06	NaN	NaN	NaN	1	0	Median	109490000	107860000	1631000
P43358	Melanoma-associated antigen 4	MAGEA4	6	23	34.899	317	0	12.728	NaN	NaN	NaN	0	0	Median	112980000	112980000	0
P11233	Ras-related protein Ral-A	RALA	4	19.4	23.567	206	0	28.153	NaN	NaN	NaN	1	0	Median	113400000	71885000	41516000
Q9P1F3	Costars family protein ABRACL	ABRACL	2	35.8	9.0564	81	0	14.198	NaN	NaN	NaN	1	0	Median	118580000	69019000	49556000
Q13451	Peptidyl-prolyl cis-trans isomerase FKBP5;Peptidyl-prolyl cis-trans isomerase FKBP5, N-terminally processed	FKBP5	12	33.7	51.212	457	0	18.782	NaN	NaN	NaN	1	0	Median	120960000	117900000	3063400
P30536	Translocator protein	TSPO	3	23.1	18.828	169	0	5.6217	NaN	NaN	NaN	1	0	Median	121750000	115280000	6468800
Q12849	G-rich sequence factor 1	GRSF1	6	20.2	53.126	480	0	8.8793	NaN	NaN	NaN	1	0	Median	124910000	119420000	5490300
H7BZ11;P83881;Q969Q0	60S ribosomal protein L36a;60S ribosomal protein L36a-like	RPL36A-HNRNPH2;RPL36A;RPL36AL	3	22	13.792	118	0	6.2107	NaN	NaN	NaN	1	0	Median	127910000	68920000	58989000
O15372	Eukaryotic translation initiation factor 3 subunit H	EIF3H	9	27.8	39.93	352	0	45.123	NaN	NaN	NaN	0	0	Median	135420000	135420000	0
Q13505	Metaxin-1	MTX1	4	10.7	51.476	466	0	10.952	NaN	NaN	NaN	1	0	Median	138880000	109770000	29101000
Q8NCW5	NAD(P)H-hydrate epimerase	APOA1BP	8	38.9	31.674	288	0	75.121	NaN	NaN	NaN	1	0	Median	141320000	115090000	26228000
P54687	Branched-chain-amino-acid aminotransferase, cytosolic	BCAT1	8	33.9	42.966	386	0	24.956	NaN	NaN	NaN	1	0	Median	145130000	103720000	41409000
P35244	Replication protein A 14 kDa subunit	RPA3	5	43.8	13.569	121	0	24.967	NaN	NaN	NaN	1	0	Median	153160000	147650000	5513400
P62308;A8MWD9	Small nuclear ribonucleoprotein G;Putative small nuclear ribonucleoprotein G-like protein 15	SNRPG;SNRPGP15	2	19.7	8.496	76	0.0023666	1.9997	NaN	NaN	NaN	1	0	Median	158090000	80230000	77865000
P23528	Cofilin-1	CFL1	20	79.5	18.502	166	0	142.85	NaN	NaN	NaN	1	0	Median	183380000	178690000	4694500
O75964	ATP synthase subunit g, mitochondrial	ATP5L	7	47.6	11.428	103	0	40.201	NaN	NaN	NaN	0	0	Median	192470000	192470000	0
Q96C36;J3KR12	Pyrroline-5-carboxylate reductase 2	PYCR2	11	50	33.637	320	0	51.614	NaN	NaN	NaN	1	0	Median	211660000	185680000	25980000
O00483	Cytochrome c oxidase subunit NDUFA4	NDUFA4	3	37	9.3697	81	0	6.5855	NaN	NaN	NaN	1	0	Median	233580000	134490000	99087000
O75937	DnaJ homolog subfamily C member 8	DNAJC8	9	36.8	29.841	253	0	38.113	NaN	NaN	NaN	0	0	Median	238510000	238510000	0
P24534	Elongation factor 1-beta	EEF1B2	7	49.3	24.763	225	0	63.092	NaN	NaN	NaN	0	0	Median	242520000	242520000	0
P63173	60S ribosomal protein L38	RPL38	3	38.6	8.2178	70	0	11.319	NaN	NaN	NaN	1	0	Median	251800000	118100000	133700000
P62829	60S ribosomal protein L23	RPL23	9	65	14.865	140	0	42.466	NaN	NaN	NaN	1	0	Median	286680000	157540000	129150000
P49207	60S ribosomal protein L34	RPL34	7	37.6	13.293	117	0	10.373	NaN	NaN	NaN	1	0	Median	292750000	229110000	63634000
Q9UHA4	Ragulator complex protein LAMTOR3	LAMTOR3	3	49.2	13.623	124	0	7.1466	NaN	NaN	NaN	1	0	Median	302920000	275330000	27587000
P53999	Activated RNA polymerase II transcriptional coactivator p15	SUB1	8	42.5	14.395	127	0	34.749	NaN	NaN	NaN	1	0	Median	350110000	183050000	167060000
Q9UJT2	Testis-specific serine kinase substrate	TSKS	2	2.5	65.049	592	0.007878	1.5783	NaN	NaN	NaN	1	0	Median	573590000	295120000	278470000
P68036	Ubiquitin-conjugating enzyme E2 L3	UBE2L3	9	68.2	17.861	154	0	37.643	NaN	NaN	NaN	0	0	Median	857880000	857880000	0
P43487	Ran-specific GTPase-activating protein	RANBP1	11	67.2	23.31	201	0	93.515	NaN	NaN	NaN	0	0	Median	951170000	951170000	0
P02100	Hemoglobin subunit epsilon	HBE1	2	16.3	16.203	147	0	12.625	7.637	8.8803	12.472	3	0	Median	1012800000	116170000	896630000
P69892	Hemoglobin subunit gamma-2	HBG2	2	9.5	16.126	147	0	5.8238	6.7484	7.5473	3.8398	3	0	Median	2443100000	292990000	2150100000
P02008	Hemoglobin subunit zeta	HBZ	7	59.2	15.637	142	0	28.926	6.0127	7.0812	141.77	50	0	Leave out requantified	11497000000	1671000000	9825600000
P69891	Hemoglobin subunit gamma-1	HBG1	2	9.5	16.14	147	0	22.356	6.0771	6.9453	17.524	12	0	Leave out requantified	4877500000	733700000	4143800000
P39060	Collagen alpha-1(XVIII) chain;Endostatin	COL18A1	10	8.2	178.19	1754	0	83.026	4.7366	5.8328	16.101	5	0	Leave out requantified	148960000	14822000	134140000
Q8NFC6	Biorientation of chromosomes in cell division protein 1-like 1	BOD1L1	7	3.9	330.46	3051	0	80.069	3.7306	3.878	61.217	3	0	Leave out requantified	4870900	1247200	3623700
Q9UDY2	Tight junction protein ZO-2	TJP2	15	14.1	133.96	1190	0	28.953	3.0997	3.6342	88.755	14	0	Leave out requantified	200930000	67347000	133580000
O94832	Unconventional myosin-Id	MYO1D	6	5.8	116.2	1006	0	16.205	2.7472	3.0755	11.544	4	0	Leave out requantified	40178000	10027000	30151000
P27816	Microtubule-associated protein 4	MAP4	10	12.5	121	1152	0	27.606	2.3234	2.8598	86.92	5	0	Leave out requantified	81528000	32998000	48529000
P39059	Collagen alpha-1(XV) chain;Restin;Restin-2;Restin-3;Restin-4	COL15A1	7	5.8	141.72	1388	0	23.529	2.3222	2.7756	45.152	6	0	Leave out requantified	66329000	15821000	50508000
Q9NZN4	EH domain-containing protein 2	EHD2	5	13.1	61.161	543	0	10.062	2.2662	2.749	14.935	3	0	Leave out requantified	57044000	10129000	46915000
P18583	Protein SON	SON	6	4.2	263.83	2426	0	12.899	2.2637	2.7315	20.106	5	0	Leave out requantified	46468000	13769000	32699000
Q5VZK9	Leucine-rich repeat-containing protein 16A	LRRC16A	3	2.4	151.56	1371	0	13.321	2.2768	2.676	53.049	3	0	Leave out requantified	14964000	5079700	9884400
P51857	3-oxo-5-beta-steroid 4-dehydrogenase	AKR1D1	2	5.2	37.376	326	0	2.9644	2.1724	2.6343	37.338	3	0	Median	306150000	105500000	200660000
Q9Y520	Protein PRRC2C	PRRC2C	29	12.8	316.91	2896	0	79.656	2.1184	2.6108	38.854	17	0	Leave out requantified	210310000	105530000	104770000
P42330	Aldo-keto reductase family 1 member C3	AKR1C3	5	26	36.853	323	0	23.124	2.1778	2.5447	233.12	3	0	Leave out requantified	111050000	93117000	17930000
P02042	Hemoglobin subunit delta	HBD	6	55.1	16.055	147	0	24.83	2.1656	2.4882	5.4362	2	0	Median	225060000	65964000	159100000
Q9UIG0	Tyrosine-protein kinase BAZ1B	BAZ1B	9	7.5	170.9	1483	0	21.438	2.1293	2.4619	8.6037	9	0	Leave out requantified	132870000	42687000	90179000
P49790	Nuclear pore complex protein Nup153	NUP153	15	17.8	153.94	1475	0	110.75	2.0866	2.4397	90.38	6	0	Leave out requantified	87570000	39712000	47858000
P38432	Coilin	COIL	2	4.5	62.608	576	0	4.4573	1.9662	2.2948	41.762	3	0	Median	43345000	15738000	27608000
Q5JRA6	Melanoma inhibitory activity protein 3	MIA3	15	10.6	213.7	1907	0	59.73	1.8272	2.2935	38.975	5	0	Leave out requantified	47392000	17984000	29408000
Q14978	Nucleolar and coiled-body phosphoprotein 1	NOLC1	2	3.7	73.602	699	0	3.1879	1.9176	2.2323	74.669	3	0	Median	35024000	12583000	22440000
Q02224	Centromere-associated protein E	CENPE	14	5.7	316.41	2701	0	66.958	1.9227	2.2141	43.671	6	0	Leave out requantified	29333000	10323000	19010000
Q8WYP5	Protein ELYS	AHCTF1	8	4.4	252.5	2266	0	28.062	1.7798	2.1975	61.491	4	0	Leave out requantified	37450000	11841000	25609000
O95218	Zinc finger Ran-binding domain-containing protein 2	ZRANB2	4	13.3	37.404	330	0	24.099	1.8387	2.1947	7.5949	2	0	Median	19131000	7229900	11901000
Q8IWZ3	Ankyrin repeat and KH domain-containing protein 1	ANKHD1	10	4.3	269.45	2542	0	19.259	1.8531	2.161	24.48	6	0	Leave out requantified	84139000	33122000	51017000
Q15154	Pericentriolar material 1 protein	PCM1	22	13.9	228.53	2024	0	69.434	1.7608	2.1576	121.5	21	0	Leave out requantified	282580000	94370000	188210000
Q9NYF8	Bcl-2-associated transcription factor 1	BCLAF1	5	7.3	106.12	920	0	45.704	1.7552	2.0465	15.426	2	0	Median	16973000	5685100	11288000
O14974	Protein phosphatase 1 regulatory subunit 12A	PPP1R12A	3	3.9	115.28	1030	0	5.466	1.7295	2.0406	23.53	3	0	Leave out requantified	21269000	9334800	11934000
Q9H3P2	Negative elongation factor A	NELFA	2	4.5	57.276	528	0	5.5802	1.7218	2.0391	81.97	3	0	Median	44586000	19855000	24731000
Q9H497	Torsin-3A	TOR3A	3	9.1	46.198	397	0	6.845	1.6948	2.0339	19.072	4	0	Leave out requantified	70394000	26188000	44205000
P05783	Keratin, type I cytoskeletal 18	KRT18	21	44.9	48.057	430	0	95.624	1.7158	2.0034	17.307	20	0	Leave out requantified	1651500000	556830000	1094700000
Q9UQ35	Serine/arginine repetitive matrix protein 2	SRRM2	33	17.2	299.61	2752	0	267.26	1.6132	1.9949	88.342	31	0	Leave out requantified	516750000	239190000	277560000
P22830	Ferrochelatase, mitochondrial	FECH	11	34	47.862	423	0	74.783	1.6539	1.9745	13.371	10	0	Leave out requantified	424600000	172690000	251910000
Q9UPN6	Protein SCAF8	SCAF8	7	8.8	140.52	1271	0	15.366	1.5779	1.9481	47.458	9	0	Leave out requantified	162290000	65309000	96978000
P46087	Probable 28S rRNA (cytosine(4447)-C(5))-methyltransferase	NOP2	4	5.8	89.301	812	0	16.071	1.6638	1.9232	59.738	3	0	Leave out requantified	33432000	14443000	18989000
Q13823	Nucleolar GTP-binding protein 2	GNL2	5	8.2	83.654	731	0	15.279	1.6323	1.8948	7.3261	4	0	Leave out requantified	41312000	15716000	25596000
Q14807	Kinesin-like protein KIF22	KIF22	5	10.2	73.261	665	0	8.3868	1.627	1.89	23.471	4	0	Leave out requantified	41600000	21051000	20550000
Q15843;E9PL57	NEDD8	NEDD8;NEDD8-MDP1	3	34.6	9.0714	81	0	21.446	1.6377	1.886	45.049	8	0	Median	209560000	103310000	106250000
Q86VM9	Zinc finger CCCH domain-containing protein 18	ZC3H18	9	14.1	106.38	953	0	30.4	1.6236	1.8783	30.78	6	0	Leave out requantified	102630000	48807000	53818000
Q9H4A3	Serine/threonine-protein kinase WNK1	WNK1	5	3.9	250.79	2382	0	20.237	1.4218	1.8454	39	6	0	Leave out requantified	55045000	24432000	30613000
Q9Y6M5	Zinc transporter 1	SLC30A1	2	6.1	55.299	507	0	4.5857	1.5428	1.8084	7.5098	2	0	Median	40413000	16084000	24330000
Q86YP4	Transcriptional repressor p66-alpha	GATAD2A	5	10.6	68.062	633	0	10.303	1.5223	1.8024	45.716	7	0	Leave out requantified	88256000	40920000	47336000
Q13247;Q08170	Serine/arginine-rich splicing factor 6;Serine/arginine-rich splicing factor 4	SRSF6;SRSF4	4	9.6	39.586	344	0	9.5955	1.4491	1.7892	20.223	4	0	Leave out requantified	166270000	73668000	92597000
Q14980	Nuclear mitotic apparatus protein 1	NUMA1	85	50.1	238.26	2115	0	323.31	1.4543	1.7759	70.696	103	0	Leave out requantified	2825700000	1355100000	1470700000
Q14289	Protein-tyrosine kinase 2-beta	PTK2B	5	6.5	115.87	1009	0	12.628	1.4837	1.7686	7.6583	3	0	Leave out requantified	58196000	24472000	33724000
Q9Y4B6	Protein VPRBP	VPRBP	4	2.5	169.01	1507	0	6.6116	1.4882	1.7629	7.4527	4	0	Leave out requantified	23360000	9439700	13921000
Q92614	Unconventional myosin-XVIIIa	MYO18A	54	35.9	233.11	2054	0	323.31	1.4134	1.7421	22.482	41	0	Leave out requantified	679910000	308330000	371580000
O95613	Pericentrin	PCNT	15	6	378.03	3336	0	37.824	1.3866	1.7418	44.067	11	0	Leave out requantified	84445000	38323000	46122000
P08621	U1 small nuclear ribonucleoprotein 70 kDa	SNRNP70	6	15.8	51.556	437	0	24.013	1.4377	1.7407	37.687	6	0	Leave out requantified	92533000	40658000	51875000
P54886	Delta-1-pyrroline-5-carboxylate synthase;Glutamate 5-kinase;Gamma-glutamyl phosphate reductase	ALDH18A1	14	21.8	87.301	795	0	53.112	1.5096	1.7309	18.608	12	0	Leave out requantified	295080000	142840000	152240000
Q9BY77	Polymerase delta-interacting protein 3	POLDIP3	3	10.2	46.089	421	0	6.9052	1.4564	1.7243	23.365	2	0	Median	56179000	21840000	34338000
O60293	Zinc finger C3H1 domain-containing protein	ZFC3H1	14	9.8	226.35	1989	0	41.198	1.442	1.7213	38.248	9	0	Leave out requantified	68954000	29345000	39609000
Q969X6	Cirhin	CIRH1A	3	4.8	76.889	686	0	6.2829	1.3696	1.7103	32.713	3	0	Leave out requantified	42640000	18725000	23915000
P35251	Replication factor C subunit 1	RFC1	3	3.5	128.25	1148	0	23.597	1.4757	1.7061	16.995	3	0	Median	43146000	16667000	26478000
Q8NCA5	Protein FAM98A	FAM98A	4	11.6	55.4	519	0	20.975	1.3899	1.6929	4.6194	6	0	Leave out requantified	166500000	70680000	95816000
P17655	Calpain-2 catalytic subunit	CAPN2	12	22.3	79.994	700	0	43.4	1.4637	1.6853	18.728	10	0	Leave out requantified	413990000	197860000	216120000
O43660	Pleiotropic regulator 1	PLRG1	7	24.3	57.193	514	0	21.967	1.4372	1.6848	23.393	6	0	Leave out requantified	135890000	71146000	64746000
Q9Y666	Solute carrier family 12 member 7	SLC12A7	3	3.9	119.1	1083	0	6.3852	1.3931	1.6847	47.421	3	0	Plateau	36253000	17910000	18343000
O15047	Histone-lysine N-methyltransferase SETD1A	SETD1A	10	7.7	186.03	1707	0	20.616	1.3964	1.6809	30.135	5	0	Leave out requantified	66251000	34044000	32207000
Q9NRW3	DNA dC->dU-editing enzyme APOBEC-3C	APOBEC3C	6	45.8	22.826	190	0	13.62	1.4557	1.6799	12.621	4	0	Leave out requantified	182190000	76066000	106120000
Q13416	Origin recognition complex subunit 2	ORC2	7	16.3	65.971	577	0	25.834	1.3963	1.6768	4.1579	2	0	Median	93986000	40990000	52996000
Q9BTC0	Death-inducer obliterator 1	DIDO1	10	6.8	243.87	2240	0	19.009	1.4235	1.6749	59.261	4	0	Leave out requantified	31565000	17166000	14399000
P11166	Solute carrier family 2, facilitated glucose transporter member 1	SLC2A1	7	12.2	54.083	492	0	41.792	1.4132	1.6623	4.1024	10	0	Leave out requantified	253220000	134650000	118580000
Q92783	Signal transducing adapter molecule 1	STAM	6	16.3	59.179	540	0	19.093	1.3542	1.6535	18.612	2	0	Median	16876000	7445500	9430100
O00203	AP-3 complex subunit beta-1	AP3B1	16	16.5	121.32	1094	0	93.322	1.4141	1.6519	37.755	15	0	Leave out requantified	348520000	163770000	184750000
Q96SB4	SRSF protein kinase 1	SRPK1	10	17.7	74.324	655	0	50.494	1.3672	1.6435	22.702	8	0	Leave out requantified	239960000	127050000	112910000
P02549	Spectrin alpha chain, erythrocytic 1	SPTA1	88	47.7	280.01	2419	0	323.31	1.3357	1.6346	16.705	74	0	Leave out requantified	1734300000	737960000	996320000
Q9Y2W1	Thyroid hormone receptor-associated protein 3	THRAP3	10	10.7	108.66	955	0	41.27	1.3282	1.6296	17.014	10	0	Leave out requantified	169140000	70156000	98983000
P49792	E3 SUMO-protein ligase RanBP2	RANBP2	69	32.6	358.2	3224	0	323.31	1.3495	1.6296	32.284	65	0	Leave out requantified	948590000	511520000	437070000
Q96PK6	RNA-binding protein 14	RBM14	8	16.3	69.491	669	0	27.731	1.3625	1.6287	31.346	11	0	Leave out requantified	240800000	108550000	132240000
Q5UIP0	Telomere-associated protein RIF1	RIF1	21	13.3	274.46	2472	0	100.09	1.3307	1.6247	56.999	9	0	Leave out requantified	89324000	50664000	38659000
Q6P158	Putative ATP-dependent RNA helicase DHX57	DHX57	9	7.4	155.6	1386	0	30.683	1.3782	1.6164	13.198	8	0	Leave out requantified	67612000	31573000	36040000
P98175	RNA-binding protein 10	RBM10	2	2.9	103.53	930	0	3.1289	1.3941	1.6102	13.804	2	0	Median	25266000	11465000	13801000
Q2TAY7	WD40 repeat-containing protein SMU1;WD40 repeat-containing protein SMU1, N-terminally processed	SMU1	2	3.9	57.543	513	0	3.5588	1.3495	1.6092	5.3764	2	0	Median	50967000	24381000	26587000
Q96R06	Sperm-associated antigen 5	SPAG5	3	2.8	134.42	1193	0	42.147	1.4429	1.609	27.011	2	0	Median	9196100	4353300	4842800
Q8IZT6	Abnormal spindle-like microcephaly-associated protein	ASPM	42	13.5	409.8	3477	0	144.13	1.4706	1.6082	22.352	32	0	Leave out requantified	75505000	34442000	41063000
P20248	Cyclin-A2	CCNA2	3	7.9	48.55	432	0	5.4283	1.3797	1.6075	200.81	3	0	Leave out requantified	50731000	21383000	29348000
O14880	Microsomal glutathione S-transferase 3	MGST3	5	52	16.516	152	0	35.985	1.3336	1.6059	9.8508	4	0	Median	206590000	126760000	79832000
Q5T9A4	ATPase family AAA domain-containing protein 3B	ATAD3B	8	18.5	72.572	648	0	47.365	1.3345	1.6058	31.838	8	0	Leave out requantified	293660000	150740000	142920000
Q7Z2W4	Zinc finger CCCH-type antiviral protein 1	ZC3HAV1	15	21.7	101.43	902	0	99.407	1.3177	1.605	35.558	25	0	Leave out requantified	495970000	204620000	291350000
Q14671	Pumilio homolog 1	PUM1	4	5	126.47	1186	0	31.965	1.3508	1.6039	21.799	4	0	Leave out requantified	78784000	33623000	45161000
Q92665	28S ribosomal protein S31, mitochondrial	MRPS31	5	14.7	45.318	395	0	32.415	1.3242	1.6013	11.231	4	0	Leave out requantified	119130000	50402000	68728000
O14646	Chromodomain-helicase-DNA-binding protein 1	CHD1	19	14.4	196.69	1710	0	57.576	1.3177	1.5948	16.233	16	0	Leave out requantified	166950000	71015000	95935000
Q99459	Cell division cycle 5-like protein	CDC5L	12	21.3	92.25	802	0	54.406	1.2961	1.5861	22.275	7	0	Leave out requantified	172430000	77590000	94844000
O14686	Histone-lysine N-methyltransferase 2D	KMT2D	14	3.4	593.38	5537	0	24.607	1.5029	1.5856	54.743	9	0	Leave out requantified	9338200	4431200	4907100
Q9NTZ6	RNA-binding protein 12	RBM12	14	15.6	97.394	932	0	28.854	1.358	1.5849	22.277	13	0	Leave out requantified	316310000	143500000	172810000
Q6BDS2	UHRF1-binding protein 1	UHRF1BP1	3	2.4	159.48	1440	0	7.8409	1.292	1.5781	3.1277	2	0	Median	12417000	5536600	6880300
P30533	Alpha-2-macroglobulin receptor-associated protein	LRPAP1	4	17.1	41.465	357	0	8.013	1.2083	1.5664	25.255	3	0	Plateau	86690000	49147000	37543000
Q9UHX1	Poly(U)-binding-splicing factor PUF60	PUF60	10	24.5	59.875	559	0	70.572	1.3115	1.5605	48.564	7	0	Leave out requantified	314950000	183140000	131810000
P30043	Flavin reductase (NADPH)	BLVRB	11	70.9	22.119	206	0	55.659	1.3497	1.5594	23.748	21	0	Leave out requantified	4064400000	2276300000	1788100000
Q96JB3	Hypermethylated in cancer 2 protein	HIC2	3	4.4	66.155	615	0	5.3333	1.3282	1.5593	7.705	3	0	Leave out requantified	58472000	25137000	33335000
Q14C86	GTPase-activating protein and VPS9 domain-containing protein 1	GAPVD1	30	27.1	164.98	1478	0	209	1.3253	1.5582	40.078	27	0	Leave out requantified	737540000	318410000	419130000
Q8N3D4;Q8NDI1	EH domain-binding protein 1-like protein 1;EH domain-binding protein 1	EHBP1L1;EHBP1	4	2.7	161.85	1523	0	6.8734	1.3543	1.5577	4.8902	2	0	Median	19200000	8413600	10786000
P50579	Methionine aminopeptidase 2	METAP2	8	28.5	52.891	478	0	27.022	1.2976	1.5507	10.189	9	0	Leave out requantified	377890000	216850000	161040000
Q15428	Splicing factor 3A subunit 2	SF3A2	10	24.1	49.255	464	0	30.632	1.2867	1.5488	15.024	4	0	Leave out requantified	134130000	66546000	67588000
Q9ULT8	E3 ubiquitin-protein ligase HECTD1	HECTD1	10	5	289.38	2610	0	25.089	1.2024	1.5482	15.834	9	0	Leave out requantified	86318000	38193000	48125000
P51116	Fragile X mental retardation syndrome-related protein 2	FXR2	3	7.1	74.222	673	0	8.1177	1.2885	1.5433	22.093	4	0	Leave out requantified	77291000	31115000	46176000
O75179	Ankyrin repeat domain-containing protein 17	ANKRD17	17	9.5	274.25	2603	0	178.84	1.2905	1.5427	23.926	24	0	Leave out requantified	386510000	165860000	220660000
Q9BW19	Kinesin-like protein KIFC1	KIFC1	8	18.7	73.747	673	0	33.179	1.3139	1.5426	25.951	7	0	Leave out requantified	116050000	71544000	44508000
Q8N3U4	Cohesin subunit SA-2	STAG2	10	10.9	141.32	1231	0	18.649	1.2538	1.5408	1.6536	2	0	Median	21012000	9801800	11210000
Q14157	Ubiquitin-associated protein 2-like	UBAP2L	11	17.1	114.53	1087	0	76.819	1.252	1.5401	67.731	7	0	Leave out requantified	137230000	39616000	97610000
O00267	Transcription elongation factor SPT5	SUPT5H	22	29.1	121	1087	0	207.65	1.2704	1.5398	27.377	17	0	Leave out requantified	290280000	124110000	166170000
Q14247	Src substrate cortactin	CTTN	8	18.4	61.585	550	0	78.517	1.2861	1.5365	59.265	2	0	Median	58909000	16512000	42396000
A6NHR9	Structural maintenance of chromosomes flexible hinge domain-containing protein 1	SMCHD1	16	9.5	226.37	2005	0	38.89	1.289	1.5364	19.635	17	0	Leave out requantified	145410000	63210000	82205000
Q9UKE5	TRAF2 and NCK-interacting protein kinase	TNIK	8	8.2	154.94	1360	0	23.143	1.3359	1.5361	31.335	11	0	Leave out requantified	190590000	72833000	117750000
Q13153	Serine/threonine-protein kinase PAK 1	PAK1	4	10.8	60.646	545	0	9.471	1.3335	1.5356	41.13	3	0	Plateau	113530000	52433000	61092000
Q8WWM7	Ataxin-2-like protein	ATXN2L	8	10.8	113.37	1075	0	22.337	1.3226	1.5305	27.335	5	0	Leave out requantified	139590000	113770000	25825000
Q92890	Ubiquitin fusion degradation protein 1 homolog	UFD1L	7	30.9	34.5	307	0	26.948	1.2686	1.5251	27.183	7	0	Leave out requantified	448280000	197390000	250890000
P83876	Thioredoxin-like protein 4A	TXNL4A	4	43.7	16.786	142	0	13.51	1.2682	1.5231	12.068	2	0	Median	57093000	25140000	31953000
Q96HC4	PDZ and LIM domain protein 5	PDLIM5	9	17.4	63.944	596	0	14.888	1.2898	1.5221	18.071	3	0	Leave out requantified	26588000	11899000	14689000
Q9BUT1	3-hydroxybutyrate dehydrogenase type 2	BDH2	3	15.5	26.724	245	0	6.6919	1.2823	1.5215	2.1122	2	0	Median	32396000	16101000	16295000
Q14498	RNA-binding protein 39	RBM39	7	18.7	59.379	530	0	38.719	1.3012	1.5181	12.384	5	0	Leave out requantified	336480000	156630000	179850000
Q8TDD1	ATP-dependent RNA helicase DDX54	DDX54	3	2.8	98.594	881	0	4.2748	1.3155	1.5169	18.726	3	0	Leave out requantified	22093000	10286000	11807000
Q9NQ29	Putative RNA-binding protein Luc7-like 1	LUC7L	2	6.7	43.727	371	0	4.4609	1.2856	1.5168	10.16	3	0	Median	96981000	42513000	54468000
Q86WB0	Nuclear-interacting partner of ALK	ZC3HC1	4	10.4	55.261	502	0	47.947	1.3141	1.5163	5.1553	3	0	Plateau	54222000	24330000	29892000
Q9P2I0	Cleavage and polyadenylation specificity factor subunit 2	CPSF2	5	8.8	88.486	782	0	13.608	1.2468	1.5122	36.661	3	0	Leave out requantified	34396000	15065000	19332000
Q9UPN9	E3 ubiquitin-protein ligase TRIM33	TRIM33	11	12.6	122.53	1127	0	42.165	1.2909	1.5115	28.534	10	0	Leave out requantified	131930000	58441000	73490000
Q96I24	Far upstream element-binding protein 3	FUBP3	15	39.7	61.64	572	0	44.46	1.2745	1.5022	120.27	9	0	Leave out requantified	290640000	178080000	112560000
Q9H936;Q9H1K4	Mitochondrial glutamate carrier 1;Mitochondrial glutamate carrier 2	SLC25A22;SLC25A18	5	16.1	34.47	323	0	13.101	1.2508	1.4987	4.2011	7	0	Leave out requantified	173530000	77654000	95874000
P46100	Transcriptional regulator ATRX	ATRX	12	6.1	282.58	2492	0	40.933	1.2219	1.4981	18.834	6	0	Leave out requantified	62709000	36616000	26093000
Q9P2E9	Ribosome-binding protein 1	RRBP1	23	21.2	152.47	1410	0	321.23	1.246	1.4953	51.17	19	0	Leave out requantified	231880000	93758000	138120000
Q9BUF5	Tubulin beta-6 chain	TUBB6	7	29.6	49.857	446	0	85.073	1.2518	1.4942	21.83	8	0	Leave out requantified	603790000	317810000	285980000
P16157	Ankyrin-1	ANK1	54	40.3	206.26	1881	0	273.1	1.2327	1.4923	32.04	59	0	Leave out requantified	1214800000	608610000	606160000
Q86UK7	Zinc finger protein 598	ZNF598	2	2.4	98.636	904	0	3.3126	1.3161	1.4882	39.776	2	0	Median	15267000	6479600	8786900
O94788	Retinal dehydrogenase 2	ALDH1A2	3	6	56.723	518	0	20.491	1.2666	1.4874	23.664	4	0	Leave out requantified	82425000	41050000	41376000
Q9NUQ8	ATP-binding cassette sub-family F member 3	ABCF3	5	9.6	79.744	709	0	11.239	1.2691	1.4857	30.283	4	0	Leave out requantified	72989000	34718000	38271000
O95487	Protein transport protein Sec24B	SEC24B	9	10.6	137.42	1268	0	68.094	1.2624	1.4835	23.947	10	0	Leave out requantified	130020000	69216000	60803000
Q13439	Golgin subfamily A member 4	GOLGA4	16	7.6	261.14	2230	0	56.35	1.1944	1.4818	18.739	8	0	Leave out requantified	49308000	22933000	26375000
O14949	Cytochrome b-c1 complex subunit 8	UQCRQ	4	46.3	9.9062	82	0	7.5921	1.2259	1.4787	17.14	5	0	Leave out requantified	200460000	95911000	104550000
Q96AY4	Tetratricopeptide repeat protein 28	TTC28	5	2.8	270.88	2481	0	12.519	1.2778	1.4763	31.134	3	0	Leave out requantified	30842000	6238700	24603000
Q9P2N5;U3KPZ7	RNA-binding protein 27	RBM27	2	4.6	118.72	1060	0	10.101	1.2699	1.471	45.633	2	0	Median	26895000	11239000	15656000
Q99996	A-kinase anchor protein 9	AKAP9	71	23.9	453.66	3911	0	312.8	1.3464	1.4699	30.453	35	0	Leave out requantified	89917000	43559000	46358000
Q96EP5	DAZ-associated protein 1	DAZAP1	4	16.7	43.383	407	0	11.222	1.2557	1.4678	33.229	4	0	Leave out requantified	351480000	201960000	149520000
Q07955	Serine/arginine-rich splicing factor 1	SRSF1	9	39.5	27.744	248	0	19.058	1.2708	1.4675	19.647	7	0	Leave out requantified	238570000	115710000	122860000
Q6NUK1	Calcium-binding mitochondrial carrier protein SCaMC-1	SLC25A24	3	6.5	53.354	477	0.001355	2.5254	1.2067	1.4658	26.292	3	0	Median	55881000	27794000	28087000
Q9UKM9	RNA-binding protein Raly	RALY	2	6.5	32.463	306	0	5.1362	1.2046	1.4631	8.8358	2	0	Median	49947000	22735000	27212000
O60701	UDP-glucose 6-dehydrogenase	UGDH	8	19.2	55.023	494	0	94.707	1.2447	1.4621	13.228	3	0	Leave out requantified	83472000	39436000	44036000
P09651;Q32P51	Heterogeneous nuclear ribonucleoprotein A1;Heterogeneous nuclear ribonucleoprotein A1, N-terminally processed;Heterogeneous nuclear ribonucleoprotein A1-like 2	HNRNPA1;HNRNPA1L2	15	45.7	38.746	372	0	145.06	1.2243	1.4612	174.15	25	0	Leave out requantified	2524400000	1447400000	1077000000
O94906	Pre-mRNA-processing factor 6	PRPF6	13	16.8	106.92	941	0	44.321	1.2237	1.4565	17.439	9	0	Leave out requantified	132170000	55437000	76730000
Q8WU90	Zinc finger CCCH domain-containing protein 15	ZC3H15	10	24.4	48.602	426	0	49.286	1.2312	1.4522	11.319	4	0	Leave out requantified	117210000	54209000	62998000
Q9Y2J2	Band 4.1-like protein 3;Band 4.1-like protein 3, N-terminally processed	EPB41L3	6	9.2	120.68	1087	0	11.816	1.2408	1.4512	15.733	2	0	Median	30838000	19718000	11120000
P26368	Splicing factor U2AF 65 kDa subunit	U2AF2	6	22.3	53.5	475	0	28.391	1.2018	1.4493	4.3066	3	0	Median	391760000	274380000	117380000
Q9HBL8	NmrA-like family domain-containing protein 1	NMRAL1	3	11.7	33.344	299	0	8.4927	1.217	1.4492	29.675	2	0	Median	90455000	43719000	46736000
Q9BVL2	Nucleoporin p58/p45	NUPL1	4	9.8	60.896	599	0	16.264	1.2163	1.4478	14.972	3	0	Leave out requantified	85685000	36547000	49138000
Q96DI7	U5 small nuclear ribonucleoprotein 40 kDa protein	SNRNP40	6	33.9	39.31	357	0	13.36	1.1905	1.4456	2.1277	3	0	Leave out requantified	120150000	75337000	44816000
P43243	Matrin-3	MATR3	16	27.4	94.622	847	0	81.339	1.2391	1.4439	19.405	12	0	Leave out requantified	316790000	151860000	164930000
O00764	Pyridoxal kinase	PDXK	8	33.7	35.102	312	0	70.054	1.1609	1.4437	50.97	11	0	Leave out requantified	612850000	321370000	291480000
P04183	Thymidine kinase, cytosolic	TK1	5	30.8	25.468	234	0	23.148	1.2519	1.4419	1.8038	2	0	Median	96893000	55984000	40909000
P11498	Pyruvate carboxylase, mitochondrial	PC	19	22.5	129.63	1178	0	96.405	1.2575	1.441	27.913	19	0	Leave out requantified	360780000	148170000	212610000
Q9Y6A5	Transforming acidic coiled-coil-containing protein 3	TACC3	4	7.3	90.359	838	0	10.409	1.2596	1.4406	51.199	3	0	Plateau	53593000	32055000	21538000
Q13907	Isopentenyl-diphosphate Delta-isomerase 1	IDI1	7	52.4	26.319	227	0	49.894	1.2134	1.4379	10.179	2	0	Median	136090000	109240000	26849000
Q7L523;Q5VZM2	Ras-related GTP-binding protein A;Ras-related GTP-binding protein B	RRAGA;RRAGB	5	17.9	36.566	313	0	8.1759	1.2512	1.4378	16.351	2	0	Median	56951000	24445000	32506000
O60343	TBC1 domain family member 4	TBC1D4	18	19.3	146.56	1298	0	143.09	1.1966	1.4365	27.073	18	0	Leave out requantified	302170000	149000000	153180000
P22695	Cytochrome b-c1 complex subunit 2, mitochondrial	UQCRC2	14	41.5	48.442	453	0	78.433	1.2109	1.4323	22.996	20	0	Leave out requantified	1687800000	801530000	886300000
Q00013	55 kDa erythrocyte membrane protein	MPP1	20	62.7	52.296	466	0	89.767	1.2096	1.4298	32.092	6	0	Leave out requantified	321330000	152670000	168660000
Q9UKG1	DCC-interacting protein 13-alpha	APPL1	3	5.4	79.663	709	0	5.3217	1.2412	1.429	6.8866	3	0	Leave out requantified	57124000	29189000	27934000
O15355	Protein phosphatase 1G	PPM1G	13	39	59.271	546	0	145.86	1.2079	1.4288	119.08	10	0	Leave out requantified	613600000	376870000	236730000
P49593	Protein phosphatase 1F	PPM1F	18	53.1	49.83	454	0	233.46	1.2192	1.4283	23.795	15	0	Leave out requantified	1081000000	618610000	462430000
P51114	Fragile X mental retardation syndrome-related protein 1	FXR1	8	18.8	69.72	621	0	22.417	1.2503	1.428	25.071	12	0	Leave out requantified	320720000	154930000	165790000
Q13136	Liprin-alpha-1	PPFIA1	10	11.9	135.78	1202	0	19.381	1.1967	1.4272	19.877	7	0	Leave out requantified	78088000	33581000	44506000
P27694	Replication protein A 70 kDa DNA-binding subunit;Replication protein A 70 kDa DNA-binding subunit, N-terminally processed	RPA1	16	37.8	68.137	616	0	189.08	1.1688	1.4264	12.679	3	0	Leave out requantified	293250000	253650000	39594000
O14979	Heterogeneous nuclear ribonucleoprotein D-like	HNRNPDL	4	14	46.437	420	0	10.44	1.2151	1.4261	3.1701	2	0	Median	83329000	43199000	40130000
Q9C0C9	E2/E3 hybrid ubiquitin-protein ligase UBE2O	UBE2O	22	28.1	141.29	1292	0	71.744	1.165	1.4249	110.7	10	0	Leave out requantified	217230000	144870000	72359000
O94804	Serine/threonine-protein kinase 10	STK10	2	2.4	112.13	968	0	6.9402	1.19	1.4231	9.9254	2	0	Median	29435000	13873000	15562000
O60716	Catenin delta-1	CTNND1	9	15.5	108.17	968	0	25.777	1.2313	1.423	30.937	8	0	Leave out requantified	243550000	110750000	132800000
Q6KC79	Nipped-B-like protein	NIPBL	19	8.1	316.05	2804	0	96.009	1.1772	1.4204	37.401	13	0	Leave out requantified	147860000	73682000	74178000
Q02809	Procollagen-lysine,2-oxoglutarate 5-dioxygenase 1	PLOD1	10	17.9	83.549	727	0	89.597	1.192	1.4179	20.837	7	0	Leave out requantified	206740000	93907000	112840000
P35221;P26232	Catenin alpha-1;Catenin alpha-2	CTNNA1;CTNNA2	5	7	100.07	906	0	28.43	1.182	1.4163	15.562	4	0	Leave out requantified	37420000	14035000	23385000
Q01130	Serine/arginine-rich splicing factor 2	SRSF2	6	30.8	25.476	221	0	16.478	1.2124	1.4154	31.053	9	0	Leave out requantified	342040000	183280000	158760000
P12829	Myosin light chain 4	MYL4	10	61.9	21.564	197	0	44.564	1.1987	1.415	14.192	7	0	Leave out requantified	575790000	277890000	297900000
O95202	LETM1 and EF-hand domain-containing protein 1, mitochondrial	LETM1	17	31.4	83.353	739	0	57.221	1.156	1.4121	17.42	6	0	Leave out requantified	418420000	315630000	102780000
P30622	CAP-Gly domain-containing linker protein 1	CLIP1	11	10.3	162.24	1438	0	70.592	1.1887	1.412	10.269	5	0	Leave out requantified	93785000	53074000	40710000
Q13151	Heterogeneous nuclear ribonucleoprotein A0	HNRNPA0	7	26.2	30.84	305	0	75.07	1.1815	1.4117	10.254	3	0	Leave out requantified	177910000	90689000	87225000
P31350	Ribonucleoside-diphosphate reductase subunit M2	RRM2	8	22.6	44.877	389	0	20.718	1.1347	1.4095	58.572	6	0	Leave out requantified	509210000	240430000	268780000
Q9Y5X1	Sorting nexin-9	SNX9	10	19.5	66.591	595	0	66.478	1.2042	1.4071	22.29	5	0	Leave out requantified	107310000	45905000	61401000
P82675	28S ribosomal protein S5, mitochondrial	MRPS5	9	21.9	48.006	430	0	14.956	1.1467	1.4045	16.759	8	0	Leave out requantified	315200000	150410000	164790000
P17844	Probable ATP-dependent RNA helicase DDX5	DDX5	23	34.7	69.147	614	0	114.95	1.2222	1.4025	69.524	37	0	Leave out requantified	3685200000	1753500000	1931700000
Q15942	Zyxin	ZYX	10	35.1	61.277	572	0	27.693	1.231	1.4001	52.397	8	0	Leave out requantified	318520000	187600000	130930000
P04350	Tubulin beta-4A chain	TUBB4A	0	0	49.585	444	0	10.999	1.2377	1.5326	6.1311	4	0	Leave out requantified	389700000	183180000	206520000
Q6P1J9	Parafibromin	CDC73	7	12.1	60.576	531	0	12.224	1.1971	1.3978	7.284	5	0	Leave out requantified	95031000	39616000	55415000
Q9Y450	HBS1-like protein	HBS1L	8	18.6	75.472	684	0	36.257	1.1797	1.3949	15.277	4	0	Leave out requantified	80348000	52105000	28243000
P08670	Vimentin	VIM	24	52.1	53.651	466	0	118.33	1.1754	1.3921	26.814	25	0	Leave out requantified	1741600000	815980000	925620000
Q01469	Fatty acid-binding protein, epidermal	FABP5	9	67.4	15.164	135	0	66.318	1.1968	1.3906	7.4476	4	0	Leave out requantified	210840000	112500000	98338000
P21283	V-type proton ATPase subunit C 1	ATP6V1C1	13	33	43.941	382	0	55.382	1.128	1.3856	14.635	5	0	Leave out requantified	236390000	115760000	120630000
Q01581	Hydroxymethylglutaryl-CoA synthase, cytoplasmic	HMGCS1	15	41.9	57.293	520	0	66.279	1.1103	1.3856	41.453	5	0	Leave out requantified	254150000	166260000	87891000
Q53H82	Beta-lactamase-like protein 2	LACTB2	8	43.1	32.805	288	0	21.351	1.1469	1.3853	31.769	5	0	Leave out requantified	220900000	104890000	116000000
O94913	Pre-mRNA cleavage complex 2 protein Pcf11	PCF11	4	3.7	173.05	1555	0	14.166	1.1421	1.3786	22.154	3	0	Leave out requantified	50404000	23187000	27216000
Q9Y2U8	Inner nuclear membrane protein Man1	LEMD3	2	2.3	99.996	911	0	3.8099	1.1725	1.3783	38.895	3	0	Median	30611000	14236000	16376000
O75122	CLIP-associating protein 2	CLASP2	11	12.1	141.13	1294	0	72.767	1.1271	1.3763	11.983	4	0	Leave out requantified	95252000	47950000	47301000
Q8IX12	Cell division cycle and apoptosis regulator protein 1	CCAR1	3	3.2	132.82	1150	0	7.5012	1.1925	1.3754	95.548	2	0	Median	17126000	7471200	9655100
P11277	Spectrin beta chain, erythrocytic	SPTB	70	43.7	246.47	2137	0	323.31	1.1037	1.3744	17.601	43	0	Leave out requantified	871060000	414920000	456140000
Q16629	Serine/arginine-rich splicing factor 7	SRSF7	3	12.6	27.366	238	0	4.6001	1.1193	1.3739	15.52	2	0	Median	33844000	17652000	16192000
A3KN83	Protein strawberry notch homolog 1	SBNO1	16	15.2	154.31	1393	0	82.646	1.1415	1.3729	43.882	10	0	Leave out requantified	203250000	99410000	103840000
Q1KMD3;H3BQZ7	Heterogeneous nuclear ribonucleoprotein U-like protein 2	HNRNPUL2;HNRNPUL2-BSCL2	15	22.6	85.104	747	0	65.897	1.1344	1.3723	8.9996	6	0	Leave out requantified	233400000	143470000	89930000
Q9Y383	Putative RNA-binding protein Luc7-like 2	LUC7L2	7	20.2	46.513	392	0	48.5	1.1064	1.3703	9.9645	14	0	Leave out requantified	900650000	458610000	442040000
Q9NWV8	BRISC and BRCA1-A complex member 1	BABAM1	3	12.5	36.56	329	0	73.385	1.1402	1.3689	3.5703	2	0	Median	34764000	17276000	17487000
Q9NTI5	Sister chromatid cohesion protein PDS5 homolog B	PDS5B	9	8.9	164.67	1447	0	42.473	1.1393	1.3688	23.975	2	0	Median	35773000	17638000	18135000
Q8IWX8	Calcium homeostasis endoplasmic reticulum protein	CHERP	8	10.6	103.7	916	0	41.136	1.1444	1.3687	10.903	6	0	Leave out requantified	108400000	49578000	58827000
P04179	Superoxide dismutase [Mn], mitochondrial	SOD2	8	68	24.722	222	0	38.862	1.1995	1.3687	182.54	4	0	Median	377260000	203390000	173870000
P49454	Centromere protein F	CENPF	26	10.2	367.76	3210	0	90.022	1.0889	1.3669	15.104	10	0	Leave out requantified	90311000	42471000	47840000
P62805	Histone H4	HIST1H4A	9	59.2	11.367	103	0	27.296	1.1923	1.3662	187.06	4	0	Leave out requantified	1421400000	714670000	706720000
Q9NXV2	BTB/POZ domain-containing protein KCTD5	KCTD5	2	15	26.092	234	0	10.81	1.1171	1.3619	56.678	2	0	Median	23841000	11236000	12606000
Q9UG56	Phosphatidylserine decarboxylase proenzyme;Phosphatidylserine decarboxylase alpha chain;Phosphatidylserine decarboxylase beta chain	PISD	2	5.9	46.671	409	0.00788	1.5787	1.1275	1.3613	5.6393	2	0	Median	22154000	10923000	11231000
Q04656	Copper-transporting ATPase 1	ATP7A	9	8	163.37	1500	0	16.248	1.1135	1.3608	22.895	3	0	Median	42951000	22418000	20533000
O75643	U5 small nuclear ribonucleoprotein 200 kDa helicase	SNRNP200	85	50	244.5	2136	0	323.31	1.1785	1.3605	93.021	89	0	Leave out requantified	3831200000	1959400000	1871800000
P62312	U6 snRNA-associated Sm-like protein LSm6	LSM6	4	42.5	9.1275	80	0	6.3146	1.1502	1.3545	13.863	2	0	Median	32498000	14940000	17558000
Q96SI9	Spermatid perinuclear RNA-binding protein	STRBP	3	3.9	73.652	672	0	4.0251	1.1569	1.35	21.885	2	0	Median	87876000	43798000	44078000
Q9UBL3	Set1/Ash2 histone methyltransferase complex subunit ASH2	ASH2L	6	15	68.722	628	0	122.05	1.138	1.3483	11.456	3	0	Plateau	48364000	28032000	20332000
O43290	U4/U6.U5 tri-snRNP-associated protein 1	SART1	4	6.6	90.254	800	0	27.003	1.1439	1.3479	11.511	4	0	Leave out requantified	40971000	20801000	20170000
Q14573	Inositol 1,4,5-trisphosphate receptor type 3	ITPR3	34	19.6	304.1	2671	0	179.18	1.1094	1.345	26.34	19	0	Leave out requantified	250900000	130490000	120420000
Q12873	Chromodomain-helicase-DNA-binding protein 3	CHD3	8	4.8	226.59	2000	0	7.8025	1.1548	1.3435	35.159	3	0	Leave out requantified	29295000	16189000	13106000
Q96BD8	Spindle and kinetochore-associated protein 1	SKA1	5	26.7	29.484	255	0	10.754	1.1592	1.3393	10.037	2	0	Median	19948000	8609400	11338000
Q7L0Y3	Mitochondrial ribonuclease P protein 1	TRMT10C	15	44.2	47.346	403	0	80.45	1.0994	1.3393	11.912	7	0	Leave out requantified	336890000	169770000	167120000
Q96EK6	Glucosamine 6-phosphate N-acetyltransferase	GNPNAT1	5	47.3	20.749	184	0	11.945	1.1549	1.3389	32.253	2	0	Median	36177000	30874000	5303000
P13987	CD59 glycoprotein	CD59	3	25	14.177	128	0	10.587	1.1301	1.3382	8.4621	3	0	Median	100730000	57309000	43422000
O43809	Cleavage and polyadenylation specificity factor subunit 5	NUDT21	9	48.9	26.227	227	0	24.689	1.105	1.338	4.5979	3	0	Median	204250000	150030000	54218000
P50851	Lipopolysaccharide-responsive and beige-like anchor protein	LRBA	49	21.4	319.1	2863	0	232.14	1.1088	1.3379	28.633	50	0	Leave out requantified	656150000	367450000	288690000
P52701	DNA mismatch repair protein Msh6	MSH6	41	38.7	152.78	1360	0	256.32	1.1884	1.3363	22.069	25	0	Leave out requantified	1497000000	841330000	655660000
Q13277	Syntaxin-3	STX3	4	10.4	33.155	289	0	11.005	1.1206	1.3356	5.4301	2	0	Median	29964000	14499000	15465000
Q9H6S0	Probable ATP-dependent RNA helicase YTHDC2	YTHDC2	13	9.9	160.25	1430	0	62.574	1.1334	1.3354	33.948	11	0	Leave out requantified	106620000	50853000	55764000
P02649	Apolipoprotein E	APOE	14	51.4	36.154	317	0	57.455	1.0977	1.3346	15.822	20	0	Leave out requantified	818950000	427460000	391490000
P12270	Nucleoprotein TPR	TPR	81	39.3	267.29	2363	0	323.31	1.1261	1.3343	88.862	71	0	Leave out requantified	3667400000	2061600000	1605800000
P48634	Protein PRRC2A	PRRC2A	26	20.8	228.86	2157	0	62.903	1.1203	1.3326	71.384	12	0	Leave out requantified	274910000	213510000	61398000
O75821	Eukaryotic translation initiation factor 3 subunit G	EIF3G	13	43.8	35.611	320	0	156.08	1.1247	1.3315	11.579	10	0	Leave out requantified	1350800000	672820000	677960000
P05198	Eukaryotic translation initiation factor 2 subunit 1	EIF2S1	18	60	36.112	315	0	82.59	1.1435	1.3315	113.12	20	0	Leave out requantified	2112000000	1067900000	1044200000
P06748	Nucleophosmin	NPM1	12	45.9	32.575	294	0	122.92	1.1271	1.3314	36.303	40	0	Leave out requantified	6828600000	4086900000	2741700000
Q6JQN1	Acyl-CoA dehydrogenase family member 10	ACAD10	2	2.5	118.83	1059	0	4.9061	1.137	1.3312	49.926	2	0	Median	22081000	10026000	12055000
O95299	NADH dehydrogenase [ubiquinone] 1 alpha subcomplex subunit 10, mitochondrial	NDUFA10	8	28.5	40.75	355	0	51.502	1.1205	1.331	33.564	8	0	Leave out requantified	545960000	259550000	286410000
Q9Y6W5	Wiskott-Aldrich syndrome protein family member 2	WASF2	4	10.4	54.283	498	0	60.386	1.1208	1.3292	11.187	6	0	Leave out requantified	94324000	44047000	50277000
P20042	Eukaryotic translation initiation factor 2 subunit 2	EIF2S2	19	58	38.388	333	0	254.73	1.113	1.3292	12.651	5	0	Leave out requantified	498420000	287390000	211020000
Q9HCK8	Chromodomain-helicase-DNA-binding protein 8	CHD8	15	8.7	290.52	2581	0	86.38	1.164	1.3285	21.252	12	0	Leave out requantified	139250000	69389000	69857000
Q96I25	Splicing factor 45	RBM17	5	15	44.961	401	0	11.507	1.1024	1.327	12.497	2	0	Median	33685000	14596000	19090000
Q13643	Four and a half LIM domains protein 3	FHL3	12	56.8	31.192	280	0	68.617	1.1284	1.3269	13.768	7	0	Leave out requantified	310170000	191250000	118920000
Q9Y613	FH1/FH2 domain-containing protein 1	FHOD1	7	8.2	126.55	1164	0	43.848	1.1383	1.3268	8.5595	3	0	Leave out requantified	50486000	30808000	19678000
O60264	SWI/SNF-related matrix-associated actin-dependent regulator of chromatin subfamily A member 5	SMARCA5	33	30.6	121.9	1052	0	203.21	1.1063	1.3253	17.146	23	0	Leave out requantified	688810000	353550000	335260000
Q9HCG8	Pre-mRNA-splicing factor CWC22 homolog	CWC22	4	4	105.47	908	0	7.7176	1.1409	1.3246	23.128	4	0	Leave out requantified	34065000	15218000	18847000
P48163	NADP-dependent malic enzyme	ME1	8	17.8	64.149	572	0	30.139	1.0966	1.3244	14.408	6	0	Leave out requantified	114970000	59217000	55756000
Q86U86	Protein polybromo-1	PBRM1	5	3.3	192.95	1689	0	12.551	1.1547	1.3231	12.713	4	0	Leave out requantified	32185000	14508000	17676000
P22626	Heterogeneous nuclear ribonucleoproteins A2/B1	HNRNPA2B1	18	63.5	37.429	353	0	153.22	1.1661	1.3218	91.289	28	0	Leave out requantified	2779300000	1450000000	1329300000
O00178	GTP-binding protein 1	GTPBP1	7	14.6	72.453	669	0	17.915	1.1186	1.3207	15.237	5	0	Leave out requantified	132450000	60901000	71548000
P23246	Splicing factor, proline- and glutamine-rich	SFPQ	18	31.1	76.149	707	0	96.178	1.1038	1.32	116.58	25	0	Leave out requantified	1141700000	660080000	481650000
Q9UBU9	Nuclear RNA export factor 1	NXF1	4	10	70.182	619	0	22.949	1.1159	1.319	6.8828	3	0	Leave out requantified	60870000	24746000	36124000
Q8NFW8	N-acylneuraminate cytidylyltransferase	CMAS	3	10.1	48.379	434	0	3.028	1.0901	1.3182	12.939	3	0	Median	64816000	47391000	17425000
P25205	DNA replication licensing factor MCM3	MCM3	46	63.7	90.98	808	0	323.31	1.1334	1.3182	15.624	47	0	Leave out requantified	3836000000	1858300000	1977700000
P42126	Enoyl-CoA delta isomerase 1, mitochondrial	ECI1	10	40.1	32.816	302	0	27.121	1.1086	1.3169	12.103	6	0	Leave out requantified	269570000	124590000	144990000
O75175	CCR4-NOT transcription complex subunit 3	CNOT3	4	6.2	81.871	753	0	6.5236	1.1271	1.3153	19.69	4	0	Leave out requantified	65361000	32295000	33066000
P37198	Nuclear pore glycoprotein p62	NUP62	8	25.5	53.254	522	0	39.376	1.0967	1.3141	175.73	6	0	Leave out requantified	257660000	160460000	97209000
Q16774	Guanylate kinase	GUK1	5	40.1	21.725	197	0	14.308	1.0947	1.3137	5.905	4	0	Leave out requantified	121180000	83229000	37948000
Q09472	Histone acetyltransferase p300	EP300	4	2.2	264.16	2414	0	16.815	1.0582	1.3132	34.121	9	0	Leave out requantified	69219000	33739000	35480000
Q96N66	Lysophospholipid acyltransferase 7	MBOAT7	9	23.9	52.764	472	0	33.928	1.164	1.3123	37.502	19	0	Leave out requantified	1116600000	662770000	453870000
P29590	Protein PML	PML	2	2.4	97.55	882	0	3.6361	1.1161	1.3116	63.112	2	0	Median	35666000	12713000	22953000
Q9NRK6	ATP-binding cassette sub-family B member 10, mitochondrial	ABCB10	7	15.6	79.147	738	0	75.543	1.1346	1.3109	14.693	7	0	Leave out requantified	116800000	59675000	57122000
Q13283	Ras GTPase-activating protein-binding protein 1	G3BP1	11	34.1	52.164	466	0	64.653	1.0958	1.3108	16.462	18	0	Leave out requantified	1815000000	811680000	1003400000
Q8N543	Prolyl 3-hydroxylase OGFOD1	OGFOD1	7	19	63.245	542	0	22.69	1.1232	1.3104	9.1154	8	0	Leave out requantified	240620000	112760000	127860000
P46821	Microtubule-associated protein 1B;MAP1B heavy chain;MAP1 light chain LC1	MAP1B	34	21.5	270.63	2468	0	323.31	1.0804	1.3098	27.489	17	0	Leave out requantified	233880000	116430000	117450000
Q07157	Tight junction protein ZO-1	TJP1	20	18.3	195.46	1748	0	50.319	1.0992	1.3095	25.07	14	0	Leave out requantified	216030000	106650000	109380000
Q15645	Pachytene checkpoint protein 2 homolog	TRIP13	7	17.8	48.55	432	0	14.143	1.0779	1.3093	8.8707	4	0	Leave out requantified	140690000	72100000	68586000
P11172	Uridine 5-monophosphate synthase;Orotate phosphoribosyltransferase;Orotidine 5-phosphate decarboxylase	UMPS	13	29	52.221	480	0	22.121	1.1004	1.3093	16.526	4	0	Leave out requantified	184520000	99806000	84716000
O43615	Mitochondrial import inner membrane translocase subunit TIM44	TIMM44	17	40.9	51.355	452	0	70.944	1.0817	1.3088	12.947	9	0	Leave out requantified	651830000	319190000	332640000
Q8IYB5	Stromal membrane-associated protein 1	SMAP1	2	5.4	50.386	467	0	5.0738	1.0826	1.3082	60.981	3	0	Median	68539000	36933000	31606000
Q9H2G2	STE20-like serine/threonine-protein kinase	SLK	22	26.9	142.69	1235	0	182.31	1.1011	1.308	10.534	7	0	Leave out requantified	208680000	115300000	93382000
Q99879;Q99877;Q93079;Q5QNW6;P62807;P58876;O60814;Q99880;P57053	Histone H2B type 1-M;Histone H2B type 1-N;Histone H2B type 1-H;Histone H2B type 2-F;Histone H2B type 1-C/E/F/G/I;Histone H2B type 1-D;Histone H2B type 1-K;Histone H2B type 1-L;Histone H2B type F-S	HIST1H2BM;HIST1H2BN;HIST1H2BH;HIST2H2BF;HIST1H2BC;HIST1H2BD;HIST1H2BK;HIST1H2BL;H2BFS	2	7.9	13.989	126	0	23.114	1.1044	1.3051	185.22	10	0	Leave out requantified	1745100000	909770000	835360000
P07339;H7C469	Cathepsin D;Cathepsin D light chain;Cathepsin D heavy chain	CTSD	11	35.7	44.552	412	0	86.614	1.1	1.3049	13.726	8	0	Leave out requantified	452870000	212870000	240000000
Q14683	Structural maintenance of chromosomes protein 1A	SMC1A	35	33.2	143.23	1233	0	128.1	1.0759	1.304	9.4675	12	0	Leave out requantified	378990000	196800000	182180000
P50748	Kinetochore-associated protein 1	KNTC1	41	23.7	250.75	2209	0	317.25	1.0601	1.3029	24.019	19	0	Leave out requantified	215430000	117110000	98314000
P11171	Protein 4.1	EPB41	16	23.5	97.016	864	0	71.164	1.0958	1.302	137.09	14	0	Leave out requantified	406850000	288350000	118500000
Q7LBR1	Charged multivesicular body protein 1b	CHMP1B	2	8	22.109	199	0.0013539	2.5132	1.107	1.3007	6.0787	2	0	Median	68606000	30237000	38369000
O95671	N-acetylserotonin O-methyltransferase-like protein	ASMTL	6	14.7	68.856	621	0	16.572	1.111	1.2998	18.682	4	0	Leave out requantified	114660000	67070000	47593000
P46776	60S ribosomal protein L27a	RPL27A	6	40.5	16.561	148	0	21.52	1.1585	1.2983	28.85	14	0	Leave out requantified	1253300000	630340000	623000000
P02545	Prelamin-A/C;Lamin-A/C	LMNA	16	24.5	74.139	664	0	49.165	1.0792	1.2982	5.1066	11	0	Leave out requantified	160980000	64734000	96247000
O14776	Transcription elongation regulator 1	TCERG1	21	18.5	123.9	1098	0	52.146	1.0714	1.2976	44.598	17	0	Leave out requantified	672980000	345770000	327210000
P07355;A6NMY6	Annexin A2;Putative annexin A2-like protein	ANXA2;ANXA2P2	24	66.1	38.604	339	0	168.93	1.105	1.2965	132.85	31	0	Leave out requantified	6331900000	3334600000	2997200000
Q09666	Neuroblast differentiation-associated protein AHNAK	AHNAK	230	62.9	629.09	5890	0	323.31	1.1566	1.296	55.393	46	0	Leave out requantified	604720000	315490000	289230000
P17066;P48741	Heat shock 70 kDa protein 6;Putative heat shock 70 kDa protein 7	HSPA6;HSPA7	2	5.4	71.027	643	0	4.5172	1.0743	1.2957	6.801	7	0	Median	2612700000	1258500000	1354200000
Q13492	Phosphatidylinositol-binding clathrin assembly protein	PICALM	12	27.1	70.754	652	0	67.843	1.1059	1.2955	17.198	6	0	Leave out requantified	198160000	105330000	92828000
O95816	BAG family molecular chaperone regulator 2	BAG2	11	54	23.772	211	0	74.581	1.0889	1.2943	26.726	16	0	Leave out requantified	615890000	299640000	316250000
Q9BWH6	RNA polymerase II-associated protein 1	RPAP1	15	15.8	152.75	1393	0	60.509	1.0849	1.2941	37.82	13	0	Leave out requantified	165320000	77549000	87775000
Q9Y5K6	CD2-associated protein	CD2AP	20	39.3	71.45	639	0	50.429	1.0942	1.2929	5.064	3	0	Leave out requantified	171610000	118790000	52819000
Q9Y224	UPF0568 protein C14orf166	C14orf166	12	51.6	28.068	244	0	57.873	1.1081	1.2925	6.2762	8	0	Leave out requantified	435500000	210390000	225110000
Q92820	Gamma-glutamyl hydrolase	GGH	8	28.9	35.964	318	0	23.921	1.1093	1.2919	30.276	3	0	Leave out requantified	63785000	31133000	32652000
Q9NQG5	Regulation of nuclear pre-mRNA domain-containing protein 1B	RPRD1B	5	18.4	36.899	326	0	56.043	1.0839	1.2918	20.661	7	0	Leave out requantified	559260000	301160000	258100000
Q9HCS7	Pre-mRNA-splicing factor SYF1	XAB2	2	2.2	100.01	855	0	4.5704	1.1973	1.2914	0.81272	2	0	Median	8323600	3678200	4645500
Q9UMS4	Pre-mRNA-processing factor 19	PRPF19	11	33.9	55.18	504	0	107.21	1.0585	1.291	24.541	9	0	Leave out requantified	1029400000	677270000	352150000
Q6P2Q9	Pre-mRNA-processing-splicing factor 8	PRPF8	107	55.2	273.6	2335	0	323.31	1.0968	1.291	19.347	87	0	Leave out requantified	3822600000	2028300000	1794300000
Q9ULV4	Coronin-1C	CORO1C	13	29.3	53.248	474	0	67.318	1.0815	1.2903	6.9462	10	0	Leave out requantified	540750000	261030000	279720000
P02786	Transferrin receptor protein 1;Transferrin receptor protein 1, serum form	TFRC	28	44.6	84.87	760	0	285.02	1.0979	1.2896	138.37	36	0	Leave out requantified	2435800000	1133300000	1302500000
P29372	DNA-3-methyladenine glycosylase	MPG	3	12.1	32.868	298	0	8.2718	1.087	1.2894	29.454	3	0	Leave out requantified	52209000	26451000	25757000
P35658	Nuclear pore complex protein Nup214	NUP214	38	25.9	213.62	2090	0	288.57	1.1419	1.2893	51.104	36	0	Leave out requantified	938020000	374030000	563990000
Q8N4Q0	Zinc-binding alcohol dehydrogenase domain-containing protein 2	ZADH2	2	6.4	40.14	377	0	10.913	1.0495	1.2892	7.8229	2	0	Median	48354000	22991000	25363000
O75400	Pre-mRNA-processing factor 40 homolog A	PRPF40A	6	8	108.8	957	0	13.048	1.0997	1.2892	35.265	3	0	Leave out requantified	89365000	44749000	44616000
Q9Y291	28S ribosomal protein S33, mitochondrial	MRPS33	2	27.4	12.629	106	0	6.1948	1.1073	1.2889	40.437	2	0	Median	24462000	11983000	12479000
Q96BP3	Peptidylprolyl isomerase domain and WD repeat-containing protein 1	PPWD1	4	8.4	73.574	646	0	5.0845	1.0988	1.2867	14.091	2	0	Median	19753000	8604700	11149000
Q7Z406	Myosin-14	MYH14	1	0.6	227.87	1995	0	12.949	NaN	NaN	NaN	0	0	Median	0	0	0
Q9C0D5	Protein TANC1	TANC1	15	9.3	202.22	1861	0	38.271	1.1271	1.2864	17.563	10	0	Leave out requantified	99359000	48383000	50975000
O60783	28S ribosomal protein S14, mitochondrial	MRPS14	3	28.9	15.139	128	0	10.385	1.0998	1.2862	14.042	3	0	Leave out requantified	69428000	33304000	36124000
P35249	Replication factor C subunit 4	RFC4	4	15.7	39.681	363	0	8.2385	1.0857	1.2858	13.264	3	0	Leave out requantified	149500000	73251000	76254000
P78559	Microtubule-associated protein 1A;MAP1A heavy chain;MAP1 light chain LC2	MAP1A	25	14.1	305.48	2803	0	115.83	1.0254	1.2857	44.069	19	0	Leave out requantified	282790000	144930000	137860000
P55265	Double-stranded RNA-specific adenosine deaminase	ADAR	17	18.7	136.06	1226	0	74.573	1.0936	1.2856	28.801	13	0	Leave out requantified	383520000	187300000	196220000
Q05048	Cleavage stimulation factor subunit 1	CSTF1	2	8.8	48.357	431	0	4.4935	1.107	1.2854	22.375	2	0	Median	25309000	11607000	13702000
Q9NX20	39S ribosomal protein L16, mitochondrial	MRPL16	4	17.1	28.449	251	0	10.899	1.0631	1.2853	2.2099	2	0	Median	42439000	26182000	16257000
P08123	Collagen alpha-2(I) chain	COL1A2	1	1	129.31	1366	0	12.987	NaN	NaN	NaN	0	0	Median	3048500	3048500	0
O43920	NADH dehydrogenase [ubiquinone] iron-sulfur protein 5	NDUFS5	8	51.9	12.517	106	0	19.363	1.1271	1.2844	13.026	5	0	Leave out requantified	175330000	91607000	83723000
Q9UBM7	7-dehydrocholesterol reductase	DHCR7	5	13.3	54.489	475	0	22.04	1.073	1.2813	18.97	4	0	Leave out requantified	228590000	118110000	110480000
O95159	Zinc finger protein-like 1	ZFPL1	2	9	34.114	310	0	3.9185	1.0539	1.2804	38.385	3	0	Median	35529000	19007000	16522000
P40937	Replication factor C subunit 5	RFC5	10	37.1	38.496	340	0	39.693	1.0526	1.2799	12.554	8	0	Leave out requantified	508860000	318640000	190220000
Q9GZU8	Protein FAM192A	FAM192A	2	8.7	28.912	254	0	20.765	1.0777	1.279	4.0039	2	0	Median	28926000	13316000	15609000
O60271	C-Jun-amino-terminal kinase-interacting protein 4	SPAG9	27	26.9	146.2	1321	0	152.38	1.065	1.2787	19.328	13	0	Leave out requantified	242880000	108990000	133900000
Q9H3S7	Tyrosine-protein phosphatase non-receptor type 23	PTPN23	18	14.3	178.97	1636	0	49.12	1.0528	1.2783	17.19	10	0	Leave out requantified	172420000	98978000	73437000
Q9H6Z4	Ran-binding protein 3	RANBP3	10	22.4	60.209	567	0	31.609	1.053	1.2781	12.663	4	0	Leave out requantified	103080000	70655000	32427000
P14678;P63162	Small nuclear ribonucleoprotein-associated proteins B and B;Small nuclear ribonucleoprotein-associated protein N	SNRPB;SNRPN	9	34.2	24.61	240	0	25.25	1.0815	1.2775	50.252	10	0	Leave out requantified	519440000	276550000	242890000
Q5T3I0	G patch domain-containing protein 4	GPATCH4	2	6.3	50.381	446	0	22.712	1.0796	1.2773	8.2736	2	0	Median	36150000	17441000	18710000
Q96GC5	39S ribosomal protein L48, mitochondrial	MRPL48	4	21.7	23.934	212	0	11.712	1.0645	1.2772	20.082	2	0	Median	61381000	32881000	28500000
Q9NNW7	Thioredoxin reductase 2, mitochondrial	TXNRD2	9	23.9	56.506	524	0	34.486	1.0277	1.2772	17.765	7	0	Leave out requantified	451730000	258100000	193630000
Q6R327	Rapamycin-insensitive companion of mTOR	RICTOR	9	8.1	192.22	1708	0	25.219	1.0218	1.2758	17.057	3	0	Leave out requantified	38052000	21851000	16202000
Q9Y3D9	28S ribosomal protein S23, mitochondrial	MRPS23	7	46.3	21.77	190	0	16.769	1.1009	1.2755	38.503	5	0	Leave out requantified	225930000	129320000	96613000
P46108	Adapter molecule crk	CRK	4	16.8	33.83	304	0	24.033	1.0169	1.2741	24.808	3	0	Median	45196000	21844000	23352000
Q9BV73	Centrosome-associated protein CEP250	CEP250	1	0.5	281.13	2442	0	13.214	NaN	NaN	NaN	0	0	Median	0	0	0
Q8ND56	Protein LSM14 homolog A	LSM14A	4	9.3	50.529	463	0	21.561	1.0303	1.2738	8.1691	3	0	Leave out requantified	40045000	19800000	20245000
Q8TC07	TBC1 domain family member 15	TBC1D15	5	8.2	79.49	691	0	17.842	1.0752	1.2731	10.07	6	0	Leave out requantified	94764000	47934000	46830000
Q14320	Protein FAM50A	FAM50A	5	19.8	40.241	339	0	16.196	1.0611	1.2728	26.767	3	0	Median	185510000	94068000	91444000
Q99504	Eyes absent homolog 3	EYA3	2	4.7	62.662	573	0	6.3789	1.1191	1.2717	65.485	2	0	Median	17719000	8630700	9087800
Q9BPZ3	Polyadenylate-binding protein-interacting protein 2	PAIP2	2	26	14.984	127	0	43.18	1.0846	1.2707	13.836	2	0	Median	89593000	40337000	49256000
P17568	NADH dehydrogenase [ubiquinone] 1 beta subcomplex subunit 7	NDUFB7	3	24.1	16.402	137	0	6.6842	1.1139	1.2703	3.5572	3	0	Plateau	53021000	26029000	26992000
Q96EL2	28S ribosomal protein S24, mitochondrial	MRPS24	4	32.9	19.015	167	0	9.6452	1.1086	1.2702	3.0776	3	0	Median	76545000	39622000	36922000
Q96G46	tRNA-dihydrouridine(47) synthase [NAD(P)(+)]-like	DUS3L	5	12.3	72.593	650	0	17.174	1.0263	1.27	7.9087	2	0	Median	32597000	18067000	14531000
O14787	Transportin-2	TNPO2	4	7	101.39	897	0	16.275	1.0653	1.2699	4.1763	2	0	Median	62269000	38965000	23305000
P53602	Diphosphomevalonate decarboxylase	MVD	7	27.5	43.404	400	0	16.83	1.0628	1.2699	8.0984	3	0	Leave out requantified	162220000	54881000	107340000
Q96A26	Protein FAM162A	FAM162A	4	31.8	17.342	154	0	25.581	1.1018	1.2696	3.7265	2	0	Median	60075000	30002000	30074000
Q9BUQ8	Probable ATP-dependent RNA helicase DDX23	DDX23	14	22.3	95.581	820	0	22.309	1.0915	1.269	12.187	6	0	Leave out requantified	123440000	65860000	57585000
Q7Z460	CLIP-associating protein 1	CLASP1	17	14.8	169.45	1538	0	93.252	1.0666	1.2684	26.319	6	0	Leave out requantified	155880000	94676000	61200000
B4DL54		CHURC1-FNTB	0	0	52.785	471	0	13.371	NaN	NaN	NaN	0	0	Median	0	0	0
Q9NQT8	Kinesin-like protein KIF13B	KIF13B	11	7.9	202.79	1826	0	37.827	1.0488	1.2683	33.959	10	0	Leave out requantified	126560000	64618000	61944000
O95757	Heat shock 70 kDa protein 4L	HSPA4L	19	31.3	94.511	839	0	177.38	1.0934	1.2676	27.411	8	0	Leave out requantified	371070000	207190000	163870000
P82912	28S ribosomal protein S11, mitochondrial	MRPS11	5	37.1	20.616	194	0	20.931	1.0551	1.2669	31.226	2	0	Median	52635000	29673000	22962000
Q5JRX3	Presequence protease, mitochondrial	PITRM1	13	19.8	117.41	1037	0	70.436	1.0472	1.266	10.105	5	0	Leave out requantified	143240000	86460000	56780000
Q9BWF3;Q9BQ04	RNA-binding protein 4;RNA-binding protein 4B	RBM4;RBM4B	9	34.9	40.313	364	0	61.425	1.0473	1.2649	15.389	6	0	Leave out requantified	276210000	139970000	136230000
O00541	Pescadillo homolog	PES1	11	19	68.002	588	0	30.883	1.0596	1.2642	30.105	11	0	Leave out requantified	251360000	125160000	126200000
P19105;O14950;P24844	Myosin regulatory light chain 12A;Myosin regulatory light chain 12B;Myosin regulatory light polypeptide 9	MYL12A;MYL12B;MYL9	8	41.5	19.794	171	0	126.17	1.1097	1.2633	5.8364	6	0	Leave out requantified	583950000	287680000	296270000
Q9Y262	Eukaryotic translation initiation factor 3 subunit L	EIF3L	30	58.5	66.726	564	0	199.95	1.0636	1.263	13.855	17	0	Leave out requantified	1425900000	811880000	613980000
Q92499	ATP-dependent RNA helicase DDX1	DDX1	32	49.2	82.431	740	0	150.47	1.0964	1.2625	91.813	20	0	Leave out requantified	1382200000	745140000	637030000
O95140	Mitofusin-2	MFN2	11	19	86.401	757	0	22.531	1.0541	1.2622	25.312	8	0	Leave out requantified	133850000	70686000	63165000
Q16763	Ubiquitin-conjugating enzyme E2 S	UBE2S	6	38.3	23.845	222	0	25.513	1.0766	1.2616	19.659	4	0	Leave out requantified	174930000	83572000	91362000
O60732	Melanoma-associated antigen C1	MAGEC1	6	6.4	123.64	1142	0	34.886	1.089	1.2616	33.955	23	0	Leave out requantified	1145200000	580770000	564380000
Q9UH62	Armadillo repeat-containing X-linked protein 3	ARMCX3	5	19	42.5	379	0	18.833	1.015	1.2611	14.77	4	0	Leave out requantified	159340000	78757000	80579000
Q8WUX2	Putative glutathione-specific gamma-glutamylcyclotransferase 2	CHAC2	2	16.8	20.874	184	0	26.852	1.0658	1.261	3.3405	2	0	Median	28787000	13628000	15159000
Q5SSJ5	Heterochromatin protein 1-binding protein 3	HP1BP3	6	11.8	61.206	553	0	6.7657	1.0741	1.2609	142.01	4	0	Leave out requantified	143030000	69848000	73184000
P62318	Small nuclear ribonucleoprotein Sm D3	SNRPD3	3	31.7	13.916	126	0	27.524	1.1173	1.2606	4.1157	4	0	Leave out requantified	394780000	184620000	210160000
O15027	Protein transport protein Sec16A	SEC16A	28	20.1	233.51	2179	0	65.3	1.0404	1.26	76.721	13	0	Leave out requantified	187300000	107730000	79565000
Q9BV86	N-terminal Xaa-Pro-Lys N-methyltransferase 1;N-terminal Xaa-Pro-Lys N-methyltransferase 1, N-terminally processed	NTMT1	5	32.7	25.387	223	0	28.381	1.0556	1.2598	21.146	6	0	Leave out requantified	275620000	147280000	128340000
P35611	Alpha-adducin	ADD1	7	14.2	80.954	737	0	26.576	1.0725	1.2587	27.854	8	0	Leave out requantified	169890000	87576000	82311000
Q13459	Unconventional myosin-IXb	MYO9B	16	12.1	243.4	2157	0	70.966	1.0297	1.2583	27.478	15	0	Leave out requantified	128940000	61811000	67133000
Q9NWS6	Protein FAM118A	FAM118A	2	7.6	40.269	357	0	5.3086	1.019	1.2581	7.3058	2	0	Median	63350000	30129000	33222000
Q7L5N1	COP9 signalosome complex subunit 6	COPS6	8	32.4	36.163	327	0	30.858	0.9866	1.2578	26.968	6	0	Leave out requantified	324580000	210650000	113930000
P55196	Afadin	MLLT4	26	21.5	206.8	1824	0	98.741	1.1064	1.2577	29.711	18	0	Leave out requantified	302190000	158490000	143700000
P98179	RNA-binding protein 3	RBM3	2	21	17.17	157	0	18.265	1.0749	1.2574	6.62	4	0	Leave out requantified	116700000	56436000	60268000
Q6UXN9	WD repeat-containing protein 82	WDR82	10	38.7	35.079	313	0	39.09	1.0324	1.2563	37.326	4	0	Leave out requantified	56719000	28556000	28163000
P25685	DnaJ homolog subfamily B member 1	DNAJB1	9	28.2	38.044	340	0	30.819	1.0604	1.2562	11.239	5	0	Leave out requantified	507600000	271070000	236530000
Q6P2E9	Enhancer of mRNA-decapping protein 4	EDC4	27	31.5	151.66	1401	0	224.63	1.0615	1.2553	56.743	42	0	Leave out requantified	1299700000	616370000	683300000
O14828	Secretory carrier-associated membrane protein 3	SCAMP3	2	9.2	38.287	347	0	24.946	0.97956	1.2552	25.316	3	0	Median	68818000	37073000	31745000
Q96IX5	Up-regulated during skeletal muscle growth protein 5	USMG5	3	44.8	6.4575	58	0	93.383	1.0908	1.2551	13.785	2	0	Median	119710000	59552000	60155000
Q96LR5	Ubiquitin-conjugating enzyme E2 E2	UBE2E2	0	0	22.255	201	0	13.661	0.82807	0.96061	21.539	3	0	Median	118570000	61882000	56689000
Q5VVQ6	Ubiquitin thioesterase OTU1	YOD1	5	18.7	38.322	348	0	12.966	1.0319	1.2551	18.227	4	0	Leave out requantified	169200000	84423000	84775000
Q93034	Cullin-5	CUL5	15	21.3	90.954	780	0	24.763	1.0427	1.2549	9.843	5	0	Leave out requantified	109690000	59086000	50601000
Q9Y5S9	RNA-binding protein 8A	RBM8A	9	76.4	19.889	174	0	41.908	1.0865	1.2548	29.178	7	0	Leave out requantified	190010000	94223000	95787000
O60749	Sorting nexin-2	SNX2	8	18.9	58.47	519	0	45.622	1.0661	1.2546	30.363	7	0	Leave out requantified	231250000	98769000	132480000
P31930	Cytochrome b-c1 complex subunit 1, mitochondrial	UQCRC1	18	50.8	52.645	480	0	123.25	1.0521	1.254	25.669	24	0	Leave out requantified	1377700000	730500000	647240000
O75419	Cell division control protein 45 homolog	CDC45	12	20.7	65.568	566	0	44.261	1.053	1.2537	5.7155	8	0	Leave out requantified	326190000	153690000	172500000
Q86TI2	Dipeptidyl peptidase 9	DPP9	2	2.1	98.262	863	0	3.9812	1.1566	1.2534	12.126	3	0	Median	21453000	9945800	11507000
O43617	Trafficking protein particle complex subunit 3	TRAPPC3	5	31.1	20.274	180	0	18.469	1.0986	1.2534	18.621	3	0	Leave out requantified	103190000	49365000	53822000
O75438	NADH dehydrogenase [ubiquinone] 1 beta subcomplex subunit 1	NDUFB1	2	48.3	6.9611	58	0.00027956	2.8625	1.0803	1.2533	10.225	3	0	Plateau	53819000	25606000	28213000
Q9UQ80	Proliferation-associated protein 2G4	PA2G4	24	73.1	43.786	394	0	256.85	1.0633	1.253	24.668	27	0	Leave out requantified	2954000000	1473200000	1480700000
Q9BRX2	Protein pelota homolog	PELO	7	24.9	43.359	385	0	19.771	1.0197	1.2518	20.94	7	0	Leave out requantified	143200000	69319000	73878000
Q13347	Eukaryotic translation initiation factor 3 subunit I	EIF3I	16	66.8	36.501	325	0	57.713	1.0292	1.2515	18.591	9	0	Leave out requantified	1125100000	569350000	555750000
Q6UX04	Peptidyl-prolyl cis-trans isomerase CWC27 homolog	CWC27	5	19.5	53.846	472	0	33.198	1.0259	1.2504	25.062	3	0	Leave out requantified	85358000	56989000	28370000
Q14331;Q9BZ01	Protein FRG1;Protein FRG1B	FRG1;FRG1B	9	38.4	29.172	258	0	26.908	1.0991	1.2503	11.764	4	0	Leave out requantified	153710000	75506000	78207000
Q9Y3B4	Splicing factor 3B subunit 6	SF3B6	4	38.4	14.585	125	0	33.018	1.0517	1.2502	34.061	3	0	Median	72713000	35641000	37072000
P46060	Ran GTPase-activating protein 1	RANGAP1	23	48.6	63.541	587	0	183.69	1.0747	1.25	10.099	15	0	Leave out requantified	949770000	478120000	471650000
Q92598	Heat shock protein 105 kDa	HSPH1	37	55.4	96.864	858	0	323.31	1.0849	1.2499	97.105	23	0	Leave out requantified	1988600000	1104800000	883810000
P05023	Sodium/potassium-transporting ATPase subunit alpha-1	ATP1A1	29	35.2	112.89	1023	0	312.55	1.068	1.249	15.495	47	0	Leave out requantified	1315400000	622670000	692710000
Q99615	DnaJ homolog subfamily C member 7	DNAJC7	24	49.2	56.44	494	0	79.122	1.0701	1.2479	20.967	15	0	Leave out requantified	716160000	374620000	341540000
P82933	28S ribosomal protein S9, mitochondrial	MRPS9	10	32.8	45.834	396	0	55.766	0.99497	1.247	20.865	7	0	Leave out requantified	239700000	107990000	131710000
Q7LBC6	Lysine-specific demethylase 3B	KDM3B	21	19.4	191.58	1761	0	43.374	1.0587	1.2463	11.436	4	0	Leave out requantified	98966000	60395000	38571000
P49736	DNA replication licensing factor MCM2	MCM2	36	48.7	101.89	904	0	251.98	1.0264	1.2461	86.582	37	0	Leave out requantified	3310000000	1728300000	1581700000
A0A087WWQ2;Q92979	Ribosomal RNA small subunit methyltransferase NEP1	EMG1	3	16.1	24.457	223	0	6.3284	1.038	1.2452	12.81	2	0	Median	36126000	18122000	18004000
O00567	Nucleolar protein 56	NOP56	7	17.5	66.049	594	0	14.581	1.0631	1.2452	12.644	5	0	Leave out requantified	64048000	30453000	33595000
P33993	DNA replication licensing factor MCM7	MCM7	37	62.4	81.307	719	0	199.83	1.0774	1.245	18.469	46	0	Leave out requantified	5410600000	2840800000	2569700000
O95239	Chromosome-associated kinesin KIF4A	KIF4A	19	21.1	139.88	1232	0	156.73	1.0304	1.2446	1.5403	8	0	Leave out requantified	131180000	72973000	58205000
Q15459	Splicing factor 3A subunit 1	SF3A1	23	38.6	88.885	793	0	108.53	1.0499	1.2442	21.67	10	0	Leave out requantified	428070000	252800000	175260000
Q9NVH1	DnaJ homolog subfamily C member 11	DNAJC11	17	45.3	63.277	559	0	129.45	1.0528	1.2442	11.217	12	0	Leave out requantified	534660000	281010000	253650000
P09105	Hemoglobin subunit theta-1	HBQ1	9	85.2	15.508	142	0	50.376	1.0628	1.244	10.69	7	0	Leave out requantified	191600000	96676000	94921000
P07858	Cathepsin B;Cathepsin B light chain;Cathepsin B heavy chain	CTSB	9	36.6	37.821	339	0	129.35	1.0591	1.2431	33.435	10	0	Leave out requantified	396710000	222890000	173820000
Q13015	Protein AF1q	MLLT11	3	62.2	10.061	90	0	74.967	1.065	1.2428	12.276	2	0	Median	37705000	19998000	17707000
O14976	Cyclin-G-associated kinase	GAK	17	16.9	143.19	1311	0	116.83	1.0566	1.2427	18.638	13	0	Leave out requantified	302150000	142120000	160030000
Q96GM5	SWI/SNF-related matrix-associated actin-dependent regulator of chromatin subfamily D member 1	SMARCD1	2	5.2	58.232	515	0	23.172	1.0343	1.2426	3.6894	2	0	Median	16858000	7520400	9337600
Q9Y2B0	Protein canopy homolog 2	CNPY2	2	8.8	20.652	182	0	19.949	1.0623	1.2421	24.544	6	0	Leave out requantified	118230000	59876000	58358000
Q9Y2L1	Exosome complex exonuclease RRP44	DIS3	19	27.6	109	958	0	118	1.0462	1.2421	17.828	8	0	Leave out requantified	223090000	96175000	126920000
Q04726;Q04725;Q04724;Q04727	Transducin-like enhancer protein 3;Transducin-like enhancer protein 2;Transducin-like enhancer protein 1;Transducin-like enhancer protein 4	TLE3;TLE2;TLE1;TLE4	4	7.3	83.416	772	0	11.471	1.0613	1.242	21.162	4	0	Leave out requantified	60625000	28626000	32000000
O75534	Cold shock domain-containing protein E1	CSDE1	25	35.5	88.884	798	0	281.6	1.0381	1.2417	16.962	19	0	Leave out requantified	668420000	351400000	317020000
O00571;O15523	ATP-dependent RNA helicase DDX3X;ATP-dependent RNA helicase DDX3Y	DDX3X;DDX3Y	21	37.2	73.243	662	0	151.67	1.0855	1.2411	62.164	33	0	Leave out requantified	1843500000	910720000	932730000
P15586	N-acetylglucosamine-6-sulfatase	GNS	7	20.7	62.081	552	0	19.256	1.0395	1.2405	31.128	4	0	Leave out requantified	91728000	54134000	37594000
Q92620	Pre-mRNA-splicing factor ATP-dependent RNA helicase PRP16	DHX38	13	13.6	140.5	1227	0	79.489	1.0763	1.2399	20.981	12	0	Leave out requantified	249910000	133090000	116820000
P35579	Myosin-9	MYH9	98	48.5	226.53	1960	0	323.31	1.0498	1.2396	130.92	155	0	Leave out requantified	16279000000	8645900000	7633500000
Q9H4M9	EH domain-containing protein 1	EHD1	22	44.9	60.626	534	0	140.72	1.0468	1.2394	19.902	12	0	Leave out requantified	726080000	405280000	320800000
Q8TDX7;Q9HC98	Serine/threonine-protein kinase Nek7;Serine/threonine-protein kinase Nek6	NEK7;NEK6	4	15.9	34.551	302	0	5.0331	1.0521	1.239	24.125	2	0	Median	37793000	21350000	16443000
P31943	Heterogeneous nuclear ribonucleoprotein H;Heterogeneous nuclear ribonucleoprotein H, N-terminally processed	HNRNPH1	4	12.7	49.229	449	0	86.424	1.0847	1.2384	21.404	13	0	Leave out requantified	892890000	418230000	474660000
Q8NI27	THO complex subunit 2	THOC2	28	22	182.77	1593	0	157.32	1.0331	1.2381	18.618	19	0	Leave out requantified	423390000	217150000	206240000
O60232	Sjoegren syndrome/scleroderma autoantigen 1	SSSCA1	7	38.7	21.474	199	0	39.941	1.0478	1.238	13.605	4	0	Leave out requantified	105050000	59762000	45290000
Q96EY7	Pentatricopeptide repeat domain-containing protein 3, mitochondrial	PTCD3	11	22.6	78.549	689	0	73.872	1.0259	1.2373	14.946	13	0	Leave out requantified	408940000	208660000	200270000
P82663	28S ribosomal protein S25, mitochondrial	MRPS25	7	49.7	20.116	173	0	47.04	1.0953	1.2372	1.8964	2	0	Median	30273000	18567000	11706000
Q9Y570	Protein phosphatase methylesterase 1	PPME1	14	46.4	42.315	386	0	34.548	1.034	1.2356	1.3557	5	0	Leave out requantified	493240000	278590000	214660000
P63244	Guanine nucleotide-binding protein subunit beta-2-like 1;Guanine nucleotide-binding protein subunit beta-2-like 1, N-terminally processed	GNB2L1	22	87.7	35.076	317	0	263.06	1.0267	1.2353	18.809	40	0	Leave out requantified	5344400000	2762400000	2582000000
Q15382	GTP-binding protein Rheb	RHEB	4	18.5	20.497	184	0	23.327	1.0601	1.2338	8.7681	2	0	Median	35433000	17164000	18269000
Q96GK7;Q6P2I3	Fumarylacetoacetate hydrolase domain-containing protein 2A;Fumarylacetoacetate hydrolase domain-containing protein 2B	FAHD2A;FAHD2B	2	10.8	34.596	314	0	14.591	1.0406	1.2336	2.0183	2	0	Median	58669000	33539000	25130000
Q5JVF3	PCI domain-containing protein 2	PCID2	7	22.3	46.029	399	0	31.676	1.0559	1.2333	72.543	2	0	Median	56928000	31790000	25137000
Q9UKF6	Cleavage and polyadenylation specificity factor subunit 3	CPSF3	8	17	77.485	684	0	26.435	1.0186	1.2327	31.187	7	0	Leave out requantified	284920000	166870000	118050000
P40222	Alpha-taxilin	TXLNA	12	32.2	61.89	546	0	55.064	1.0446	1.2326	68.725	5	0	Leave out requantified	118550000	79522000	39024000
Q7Z4H3	HD domain-containing protein 2	HDDC2	8	58.8	23.39	204	0	34.582	1.0466	1.2325	10.37	6	0	Leave out requantified	303580000	165420000	138160000
Q04760	Lactoylglutathione lyase	GLO1	12	67.4	20.777	184	0	42.566	1.0573	1.2323	22.017	8	0	Leave out requantified	1365200000	735780000	629440000
Q9BWS9	Chitinase domain-containing protein 1	CHID1	3	9.9	44.94	393	0	5.1016	1.031	1.232	7.0439	3	0	Median	128610000	62643000	65968000
Q9Y4W6	AFG3-like protein 2	AFG3L2	18	27	88.583	797	0	88.556	0.99036	1.2318	13.819	12	0	Leave out requantified	463580000	267900000	195690000
Q9NTG7	NAD-dependent protein deacetylase sirtuin-3, mitochondrial	SIRT3	3	7.3	43.573	399	0	6.6037	1.036	1.23	15.809	2	0	Median	30098000	14304000	15794000
P82932	28S ribosomal protein S6, mitochondrial	MRPS6	5	37.6	14.226	125	0	8.6988	1.041	1.23	11.972	3	0	Median	42904000	21944000	20960000
P30520	Adenylosuccinate synthetase isozyme 2	ADSS	19	51.3	50.097	456	0	93.5	1.0338	1.2299	9.9027	14	0	Leave out requantified	1336600000	677690000	658930000
Q9BPX5	Actin-related protein 2/3 complex subunit 5-like protein	ARPC5L	6	52.9	16.941	153	0	15.588	1.0537	1.2298	53.002	3	0	Leave out requantified	165360000	87414000	77950000
Q8N1G2	Cap-specific mRNA (nucleoside-2-O-)-methyltransferase 1	CMTR1	11	14.6	95.32	835	0	49.601	1.0396	1.2298	17.666	11	0	Leave out requantified	165540000	84411000	81124000
Q5VWZ2	Lysophospholipase-like protein 1	LYPLAL1	7	37.1	26.316	237	0	36.46	1.0316	1.2287	34.857	7	0	Leave out requantified	256910000	129740000	127170000
Q15643	Thyroid receptor-interacting protein 11	TRIP11	9	6.3	227.58	1979	0	32.343	0.94766	1.2283	23.488	3	0	Leave out requantified	21980000	8846000	13134000
Q12789	General transcription factor 3C polypeptide 1	GTF3C1	53	32.9	238.87	2109	0	160.38	1.0119	1.2275	33.5	38	0	Leave out requantified	567500000	315090000	252410000
Q9BRZ2	E3 ubiquitin-protein ligase TRIM56	TRIM56	4	7.4	81.487	755	0.00028074	2.9386	1.0666	1.2265	10.84	2	0	Median	52246000	16827000	35419000
P08237	ATP-dependent 6-phosphofructokinase, muscle type	PFKM	14	24.9	85.182	780	0	88.2	1.0041	1.2253	18.734	8	0	Leave out requantified	143690000	71981000	71705000
P49585;Q9Y5K3	Choline-phosphate cytidylyltransferase A;Choline-phosphate cytidylyltransferase B	PCYT1A;PCYT1B	3	13.4	41.731	367	0	7.6232	1.0195	1.2249	9.4981	3	0	Plateau	89058000	45103000	43955000
Q9HAN9	Nicotinamide/nicotinic acid mononucleotide adenylyltransferase 1	NMNAT1	2	6.8	31.932	279	0	3.5384	1.0432	1.2244	16.65	2	0	Median	64592000	30465000	34128000
Q9Y2Q9	28S ribosomal protein S28, mitochondrial	MRPS28	6	40.6	20.843	187	0	12.063	1.0753	1.2241	5.7659	3	0	Leave out requantified	93513000	45218000	48295000
Q92879	CUGBP Elav-like family member 1	CELF1	3	6.4	52.063	486	0	8.6368	1.036	1.2235	1.9695	2	0	Median	46494000	25268000	21226000
P04083	Annexin A1	ANXA1	27	72.3	38.714	346	0	323.31	1.0556	1.2233	166.44	31	0	Leave out requantified	8464000000	4349300000	4114700000
Q9UG63	ATP-binding cassette sub-family F member 2	ABCF2	12	22.5	71.289	623	0	28.874	1.0348	1.2229	23.838	12	0	Leave out requantified	439380000	227020000	212360000
Q16891	MICOS complex subunit MIC60	IMMT	44	67.5	83.677	758	0	164.85	1.0296	1.2205	85.971	29	0	Leave out requantified	2011500000	1065600000	945890000
Q9NW13	RNA-binding protein 28	RBM28	9	13.6	85.737	759	0	19.211	1.0091	1.2204	4.7011	2	0	Median	26776000	11962000	14814000
Q9BR61	Acyl-CoA-binding domain-containing protein 6	ACBD6	3	9.9	31.15	282	0	3.305	1.0477	1.2202	11.798	2	0	Median	20958000	9195000	11763000
P50583	Bis(5-nucleosyl)-tetraphosphatase [asymmetrical]	NUDT2	5	46.3	16.829	147	0	26.494	1.0597	1.2197	2.6671	2	0	Median	28101000	14236000	13865000
Q16795	NADH dehydrogenase [ubiquinone] 1 alpha subcomplex subunit 9, mitochondrial	NDUFA9	10	30.2	42.509	377	0	26.573	1.0169	1.218	32.721	5	0	Leave out requantified	155830000	90757000	65077000
O00429	Dynamin-1-like protein	DNM1L	36	66.8	81.876	736	0	313.51	1.0435	1.2176	87.772	32	0	Leave out requantified	1916100000	1077100000	838980000
Q15003	Condensin complex subunit 2	NCAPH	7	14	82.562	741	0	22.382	1.0635	1.2173	16	3	0	Leave out requantified	87689000	57168000	30521000
O95801	Tetratricopeptide repeat protein 4	TTC4	6	23.5	44.678	387	0	26.539	0.99129	1.217	22.343	6	0	Leave out requantified	166530000	84536000	81993000
Q15751	Probable E3 ubiquitin-protein ligase HERC1	HERC1	98	26.8	532.22	4861	0	323.31	1.099	1.2165	22.254	75	0	Leave out requantified	246980000	128840000	118140000
Q969S3	Zinc finger protein 622	ZNF622	6	18.2	54.271	477	0	22.372	1.0006	1.2162	17.011	3	0	Leave out requantified	73277000	38009000	35268000
A0A0A6YYL6;P18621	60S ribosomal protein L17	RPL17-C18orf32;RPL17	8	37.7	26.372	228	0	54.525	1.0476	1.2158	26.074	2	0	Median	353320000	163110000	190210000
P01033	Metalloproteinase inhibitor 1	TIMP1	3	27.1	23.171	207	0	10.638	1.0462	1.2151	14.359	2	0	Median	67057000	32673000	34384000
Q9BSJ2	Gamma-tubulin complex component 2	TUBGCP2	10	13.9	102.53	902	0	18.92	1.0047	1.215	37.207	8	0	Leave out requantified	117760000	65752000	52011000
P49840;M0QYV0	Glycogen synthase kinase-3 alpha	GSK3A	3	9.1	50.98	483	0	7.7896	1.0415	1.2144	22.865	2	0	Median	44627000	23070000	21558000
Q9Y371	Endophilin-B1	SH3GLB1	5	16.4	40.796	365	0	18.927	1.0107	1.214	36.38	2	0	Median	83426000	38564000	44862000
Q9NR77	Peroxisomal membrane protein 2	PXMP2	3	10.8	22.252	195	0	7.8317	1.0247	1.2134	6.8115	3	0	Leave out requantified	34271000	17017000	17255000
Q9NP77	RNA polymerase II subunit A C-terminal domain phosphatase SSU72	SSU72	3	17	22.574	194	0	15.099	1.0453	1.2133	6.0833	3	0	Median	75595000	36916000	38679000
Q00325	Phosphate carrier protein, mitochondrial	SLC25A3	11	30.1	40.094	362	0	60.719	1.0145	1.2133	13.314	23	0	Leave out requantified	1857800000	956470000	901280000
Q9HB90;Q9NQL2	Ras-related GTP-binding protein C;Ras-related GTP-binding protein D	RRAGC;RRAGD	3	6.8	44.223	399	0.0013591	2.5456	0.98849	1.2119	9.4992	3	0	Plateau	52538000	26168000	26369000
O00139	Kinesin-like protein KIF2A	KIF2A	19	26.1	79.954	706	0	44.288	1.0996	1.2119	26.072	24	0	Leave out requantified	779400000	403630000	375780000
Q9Y5J6	Mitochondrial import inner membrane translocase subunit Tim10 B	TIMM10B	2	18.4	11.586	103	0	5.8001	1.0104	1.2106	13.639	3	0	Median	35750000	18967000	16783000
Q8TEM1	Nuclear pore membrane glycoprotein 210	NUP210	43	32.7	205.11	1887	0	252.15	0.95665	1.2099	18.785	53	0	Leave out requantified	1532800000	858060000	674730000
Q9HBI1	Beta-parvin	PARVB	3	11.8	41.714	364	0	5.8764	0.98229	1.2091	6.7387	2	0	Median	66246000	34842000	31403000
Q13435	Splicing factor 3B subunit 2	SF3B2	27	38.4	100.23	895	0	183.47	0.99858	1.2085	44.312	11	0	Leave out requantified	400730000	243220000	157520000
O43143	Pre-mRNA-splicing factor ATP-dependent RNA helicase DHX15	DHX15	34	48.6	90.932	795	0	140.58	1.0556	1.2083	23.754	26	0	Leave out requantified	1705500000	939260000	766190000
P78371	T-complex protein 1 subunit beta	CCT2	34	75.1	57.488	535	0	323.31	1.0093	1.2082	93.532	52	0	Leave out requantified	5591300000	3079300000	2512000000
O95232	Luc7-like protein 3	LUC7L3	3	9.5	51.466	432	0	24.75	1.0244	1.2078	11.768	4	0	Leave out requantified	107230000	52917000	54315000
O43772	Mitochondrial carnitine/acylcarnitine carrier protein	SLC25A20	3	8	32.943	301	0	3.9443	1.0024	1.2067	5.1912	2	0	Median	36591000	18718000	17872000
P07942	Laminin subunit beta-1	LAMB1	3	2.7	198.04	1786	0	5.9977	1.0652	1.2066	32.624	2	0	Median	18364000	8984600	9379300
P04080	Cystatin-B	CSTB	4	60.2	11.139	98	0	33.814	1.0545	1.2058	32.511	5	0	Leave out requantified	288810000	127670000	161140000
P43246	DNA mismatch repair protein Msh2	MSH2	30	41.3	104.74	934	0	141.37	1.0366	1.2051	18.684	17	0	Leave out requantified	942830000	438900000	503940000
Q5SRE5	Nucleoporin NUP188 homolog	NUP188	36	27.8	196.04	1749	0	229.75	0.97746	1.205	79.33	27	0	Leave out requantified	724180000	391850000	332330000
P48637	Glutathione synthetase	GSS	14	31.9	52.384	474	0	27.728	1.0135	1.2048	21.501	7	0	Leave out requantified	678730000	373740000	304990000
P49773	Histidine triad nucleotide-binding protein 1	HINT1	10	81	13.802	126	0	43.131	1.0603	1.2048	3.5986	9	0	Leave out requantified	1216100000	716610000	499450000
O15382	Branched-chain-amino-acid aminotransferase, mitochondrial	BCAT2	10	37	44.287	392	0	22.402	1.0341	1.2045	20.766	6	0	Leave out requantified	201120000	113550000	87573000
P42166	Lamina-associated polypeptide 2, isoform alpha;Thymopoietin;Thymopentin	TMPO	21	47	75.491	694	0	164.55	1.0155	1.2043	42.49	25	0	Leave out requantified	1051000000	633380000	417630000
P46777	60S ribosomal protein L5	RPL5	15	45.1	34.362	297	0	60.896	1.0191	1.2039	2.9626	21	0	Leave out requantified	2690900000	1418700000	1272200000
O15121	Sphingolipid delta(4)-desaturase DES1	DEGS1	3	10.5	37.866	323	0	18.897	0.99355	1.2038	1.1295	4	0	Leave out requantified	88509000	46280000	42229000
P60891	Ribose-phosphate pyrophosphokinase 1	PRPS1	5	20.4	34.834	318	0	81.181	0.98764	1.2037	25.655	12	0	Leave out requantified	1428500000	817410000	611070000
Q9NVU7	Protein SDA1 homolog	SDAD1	8	15	79.87	687	0	13.68	1.0425	1.2035	15.659	4	0	Leave out requantified	73072000	38654000	34418000
Q9Y6M9	NADH dehydrogenase [ubiquinone] 1 beta subcomplex subunit 9	NDUFB9	6	40.2	21.831	179	0	31.064	1.0273	1.2029	15.538	3	0	Leave out requantified	69604000	47359000	22245000
Q15785	Mitochondrial import receptor subunit TOM34	TOMM34	5	24.3	34.559	309	0	60.827	0.97309	1.2023	13.621	5	0	Leave out requantified	160310000	83951000	76362000
P99999	Cytochrome c	CYCS	6	55.2	11.749	105	0	66.198	1.0405	1.2022	9.5877	14	0	Median	653810000	322310000	331490000
Q9H0W8	Protein SMG9	SMG9	3	9	57.65	520	0	13.522	1.0149	1.2019	46.958	3	0	Leave out requantified	45869000	23725000	22145000
P78395	Melanoma antigen preferentially expressed in tumors	PRAME	11	23.6	57.889	509	0	34.776	0.95967	1.2017	26.419	7	0	Leave out requantified	246400000	131570000	114840000
Q9GZT8	NIF3-like protein 1	NIF3L1	5	16.2	41.968	377	0	10.352	1.0076	1.2015	18.7	4	0	Leave out requantified	153320000	87016000	66306000
P12955	Xaa-Pro dipeptidase	PEPD	8	18.9	54.548	493	0	26.579	1.0139	1.2012	21.45	9	0	Leave out requantified	473910000	226680000	247240000
Q7Z7M9	Polypeptide N-acetylgalactosaminyltransferase 5	GALNT5	3	4.3	106.26	940	0	19.995	0.96315	1.2005	20.451	3	0	Leave out requantified	40333000	19031000	21302000
Q7Z3K3	Pogo transposable element with ZNF domain	POGZ	4	3.3	155.34	1410	0	12.283	1.0261	1.1996	11.201	2	0	Median	26320000	12751000	13569000
O75718	Cartilage-associated protein	CRTAP	2	5	46.561	401	0.00027724	2.7494	0.97885	1.199	0.85125	2	0	Median	43692000	22090000	21602000
Q9UI26	Importin-11	IPO11	20	27.5	112.53	975	0	109.6	0.98784	1.1986	18.509	17	0	Leave out requantified	630600000	355520000	275090000
O75934	Pre-mRNA-splicing factor SPF27	BCAS2	5	34.7	26.131	225	0	26.742	0.98772	1.1982	15.504	3	0	Leave out requantified	64116000	32022000	32094000
P63220	40S ribosomal protein S21	RPS21	3	39.8	9.1113	83	0	7.8011	1.0426	1.1982	3.7029	3	0	Plateau	140060000	67712000	72350000
Q9UID3	Vacuolar protein sorting-associated protein 51 homolog	VPS51	7	11.4	86.041	782	0	39.605	1.0146	1.198	10.499	7	0	Leave out requantified	114330000	55935000	58397000
O75153	Clustered mitochondria protein homolog	CLUH	37	39.8	146.67	1309	0	169.91	1.0585	1.198	20.282	27	0	Leave out requantified	1227000000	632980000	594020000
P52948	Nuclear pore complex protein Nup98-Nup96;Nuclear pore complex protein Nup98;Nuclear pore complex protein Nup96	NUP98	13	11.8	197.58	1817	0	53.805	1.017	1.1979	56.417	8	0	Leave out requantified	106880000	50435000	56447000
P19367	Hexokinase-1	HK1	21	30.9	102.48	917	0	72.872	1.0135	1.1979	11.605	16	0	Leave out requantified	460220000	231760000	228450000
Q9NRY5	Protein FAM114A2	FAM114A2	3	7.1	55.468	505	0	7.0356	1.0087	1.1978	7.9828	2	0	Median	24057000	12021000	12036000
P23396	40S ribosomal protein S3	RPS3	20	72	26.688	243	0	65.658	1.0228	1.1968	125.59	22	0	Leave out requantified	4555400000	2439800000	2115600000
Q9BY44	Eukaryotic translation initiation factor 2A;Eukaryotic translation initiation factor 2A, N-terminally processed	EIF2A	12	29.6	64.989	585	0	45.997	1.0424	1.1965	29.009	4	0	Leave out requantified	88715000	61729000	26985000
Q96RP9	Elongation factor G, mitochondrial	GFM1	12	17.3	83.471	751	0	22.481	1.0309	1.1964	28.66	3	0	Leave out requantified	129020000	64439000	64580000
Q02543	60S ribosomal protein L18a	RPL18A	13	51.7	20.762	176	0	46.4	1.0462	1.1961	173.98	9	0	Leave out requantified	1269100000	675020000	594060000
P46781	40S ribosomal protein S9	RPS9	16	54.6	22.591	194	0	39.814	1.0418	1.1955	20.163	18	0	Leave out requantified	4138600000	2195900000	1942700000
P08758	Annexin A5	ANXA5	22	70.9	35.936	320	0	141.9	1.0052	1.1953	132.67	25	0	Leave out requantified	3297300000	1712600000	1584700000
Q9C0C2	182 kDa tankyrase-1-binding protein	TNKS1BP1	12	9.8	181.79	1729	0	59.491	1.022	1.1949	16.515	6	0	Leave out requantified	58478000	29094000	29384000
Q5K651	Sterile alpha motif domain-containing protein 9	SAMD9	3	2.5	184.28	1589	0	5.9881	0.99794	1.1945	18.703	3	0	Leave out requantified	32705000	15453000	17251000
O43432	Eukaryotic translation initiation factor 4 gamma 3	EIF4G3	11	7.2	176.65	1585	0	20.392	1.0458	1.1945	7.6331	5	0	Leave out requantified	46073000	21978000	24095000
Q15005	Signal peptidase complex subunit 2	SPCS2	10	41.2	25.003	226	0	72.28	1.0086	1.1937	15.322	11	0	Leave out requantified	503220000	261900000	241320000
Q9NPQ8	Synembryn-A	RIC8A	11	25	59.709	531	0	37.608	1.0169	1.1935	44.893	8	0	Leave out requantified	284390000	132790000	151610000
Q7Z4S6	Kinesin-like protein KIF21A	KIF21A	17	15.8	187.18	1674	0	137.79	1.0293	1.193	26.41	10	0	Leave out requantified	138650000	71571000	67075000
O14618	Copper chaperone for superoxide dismutase	CCS	3	10.6	29.04	274	0	6.615	1.0155	1.1925	2.4133	2	0	Median	49308000	24879000	24429000
P51991	Heterogeneous nuclear ribonucleoprotein A3	HNRNPA3	8	24.6	39.594	378	0	31.356	0.97926	1.1921	9.9992	3	0	Leave out requantified	214090000	120030000	94061000
Q92945	Far upstream element-binding protein 2	KHSRP	28	50.5	73.114	711	0	141.32	0.98646	1.1917	25.662	30	0	Leave out requantified	2285500000	1294900000	990570000
Q9UPT9	Ubiquitin carboxyl-terminal hydrolase 22	USP22	2	6.3	59.96	525	0	5.5374	1.0054	1.1916	2.719	3	0	Median	78998000	39776000	39222000
Q52LJ0	Protein FAM98B	FAM98B	5	18.8	37.19	330	0	35.546	0.98768	1.1915	11.099	5	0	Leave out requantified	70542000	34975000	35567000
P60228	Eukaryotic translation initiation factor 3 subunit E	EIF3E	24	62.9	52.22	445	0	178.82	0.99398	1.1913	25.101	25	0	Leave out requantified	1272500000	630470000	641980000
P40429	60S ribosomal protein L13a	RPL13A	10	43.8	23.577	203	0	21.73	1.0111	1.1912	9.2132	10	0	Leave out requantified	1120800000	551630000	569150000
P15559	NAD(P)H dehydrogenase [quinone] 1	NQO1	8	22.6	30.867	274	0	28.759	0.97907	1.1907	4.0781	3	0	Median	100170000	49038000	51137000
P61313	60S ribosomal protein L15	RPL15	15	50.5	24.146	204	0	84.107	1.0259	1.1904	138.82	13	0	Leave out requantified	2846600000	1448800000	1397700000
Q9NRW7	Vacuolar protein sorting-associated protein 45	VPS45	3	6.5	65.076	570	0	5.7551	1.0053	1.19	31.531	3	0	Leave out requantified	113520000	57148000	56376000
Q8WVC6	Dephospho-CoA kinase domain-containing protein	DCAKD	4	18.6	26.55	231	0	5.37	1.0191	1.1896	22.692	2	0	Median	12832000	5839200	6992400
P13861	cAMP-dependent protein kinase type II-alpha regulatory subunit	PRKAR2A	4	14.4	45.518	404	0	34.047	0.99861	1.1892	35.713	4	0	Leave out requantified	139240000	71053000	68184000
Q9UGR2	Zinc finger CCCH domain-containing protein 7B	ZC3H7B	2	2.5	111.58	993	0	7.4077	1.0078	1.1873	5.8452	2	0	Median	25195000	12722000	12473000
P31689	DnaJ homolog subfamily A member 1	DNAJA1	13	44.1	44.868	397	0	107.05	0.97405	1.1871	12.606	14	0	Leave out requantified	795910000	387400000	408510000
P52298	Nuclear cap-binding protein subunit 2	NCBP2	2	15.4	18.001	156	0	4.7439	1.0075	1.1868	4.556	2	0	Median	28395000	14855000	13540000
P36959	GMP reductase 1	GMPR	10	41.4	37.418	345	0	38.734	0.98583	1.1863	9.7419	3	0	Leave out requantified	97707000	67085000	30622000
O00273	DNA fragmentation factor subunit alpha	DFFA	6	19.6	36.521	331	0	12.097	0.98766	1.1858	23.061	5	0	Leave out requantified	119100000	59846000	59253000
Q5JSH3	WD repeat-containing protein 44	WDR44	20	28.4	101.37	913	0	65.563	1.0202	1.1854	20.04	5	0	Leave out requantified	177830000	102340000	75489000
O15371	Eukaryotic translation initiation factor 3 subunit D	EIF3D	21	50.2	63.972	548	0	169.25	0.98536	1.185	20.532	18	0	Leave out requantified	1410100000	833830000	576260000
Q00169	Phosphatidylinositol transfer protein alpha isoform	PITPNA	6	25.6	31.806	270	0	50.42	1.0118	1.1848	15.288	4	0	Leave out requantified	87410000	42532000	44878000
P61970	Nuclear transport factor 2	NUTF2	4	51.2	14.478	127	0	23.244	1.0051	1.1848	8.6373	2	0	Median	137700000	71809000	65891000
P43034	Platelet-activating factor acetylhydrolase IB subunit alpha	PAFAH1B1	8	24.4	46.637	410	0	72.831	1.0001	1.1848	26.051	6	0	Leave out requantified	333810000	183740000	150070000
P54709	Sodium/potassium-transporting ATPase subunit beta-3	ATP1B3	6	28.7	31.512	279	0	23.9	0.99559	1.1845	14.837	4	0	Leave out requantified	279180000	141710000	137460000
Q96HS1	Serine/threonine-protein phosphatase PGAM5, mitochondrial	PGAM5	15	50.9	32.004	289	0	27.509	1.0212	1.1843	26.691	13	0	Leave out requantified	644950000	380680000	264270000
Q86VS8	Protein Hook homolog 3	HOOK3	3	4.6	83.125	718	0	8.6651	1.0116	1.1841	18.45	2	0	Median	26328000	20291000	6037900
P26196	Probable ATP-dependent RNA helicase DDX6	DDX6	19	55.7	54.416	483	0	88.491	0.9814	1.184	15.553	11	0	Leave out requantified	1302800000	758700000	544050000
Q9NP72	Ras-related protein Rab-18	RAB18	5	31.6	22.977	206	0	29.668	1.0404	1.1839	5.3594	3	0	Leave out requantified	56125000	26662000	29463000
Q68EM7	Rho GTPase-activating protein 17	ARHGAP17	5	9.6	95.436	881	0	12.525	1.0203	1.1835	37.998	2	0	Median	33893000	17538000	16356000
Q9H078	Caseinolytic peptidase B protein homolog	CLPB	14	30	78.728	707	0	51.601	1.0163	1.1835	22.477	9	0	Leave out requantified	251800000	127810000	124000000
P62906	60S ribosomal protein L10a	RPL10A	10	49.3	24.831	217	0	48.885	1.0069	1.1822	3.51	3	0	Median	689550000	343010000	346540000
Q5TDH0	Protein DDI1 homolog 2	DDI2	4	11.3	44.522	399	0	33.155	1.0063	1.1816	5.1076	3	0	Leave out requantified	113390000	74380000	39012000
Q9P0U4	CXXC-type zinc finger protein 1	CXXC1	2	5	75.711	656	0	4.0104	0.97883	1.181	31.55	2	0	Median	21239000	10263000	10977000
Q8N4V1	Membrane magnesium transporter 1	MMGT1	3	39.7	14.686	131	0	9.3857	1.0358	1.181	173.02	3	0	Median	78040000	55194000	22846000
Q9UQE7	Structural maintenance of chromosomes protein 3	SMC3	33	31.7	141.54	1217	0	287.19	0.97785	1.1809	16.944	19	0	Leave out requantified	424970000	225770000	199200000
P84098	60S ribosomal protein L19	RPL19	7	30.1	23.466	196	0	28.613	0.99929	1.1809	161.91	10	0	Leave out requantified	2115600000	1188700000	926930000
P35580	Myosin-10	MYH10	89	47	229	1976	0	323.31	0.95932	1.1805	152.54	107	0	Leave out requantified	7873600000	4399800000	3473800000
Q13610	Periodic tryptophan protein 1 homolog	PWP1	5	14.6	55.827	501	0	36.154	1.0143	1.18	10.664	4	0	Leave out requantified	152820000	85608000	67216000
P12236	ADP/ATP translocase 3;ADP/ATP translocase 3, N-terminally processed	SLC25A6	5	18.5	32.866	298	0	91.846	0.97206	1.1799	8.5151	47	0	Leave out requantified	6168400000	3127900000	3040400000
P47813;O14602	Eukaryotic translation initiation factor 1A, X-chromosomal;Eukaryotic translation initiation factor 1A, Y-chromosomal	EIF1AX;EIF1AY	6	40.3	16.46	144	0	40.627	0.9947	1.1796	0.089029	2	0	Median	55963000	32612000	23351000
Q12996	Cleavage stimulation factor subunit 3	CSTF3	8	17.3	82.921	717	0	31.535	0.97407	1.1795	19.03	2	0	Median	57062000	35743000	21319000
P35613	Basigin	BSG	8	30.1	42.2	385	0	71.849	1.0011	1.1792	56.401	8	0	Leave out requantified	561350000	368660000	192700000
O95433	Activator of 90 kDa heat shock protein ATPase homolog 1	AHSA1	12	38.2	38.274	338	0	83.412	1.0066	1.1791	12.215	12	0	Leave out requantified	1999300000	1031500000	967760000
O00231	26S proteasome non-ATPase regulatory subunit 11	PSMD11	20	50.9	47.463	422	0	96.916	0.96712	1.1788	176.98	19	0	Leave out requantified	1914300000	1223100000	691110000
Q9BTE6	Alanyl-tRNA editing protein Aarsd1	AARSD1	2	6.3	45.479	412	0	5.6245	1.0084	1.1779	20.534	2	0	Median	52014000	20280000	31734000
O14497	AT-rich interactive domain-containing protein 1A	ARID1A	37	23.6	242.04	2285	0	237.77	0.99144	1.1776	55.341	30	0	Leave out requantified	426150000	240690000	185460000
P46779	60S ribosomal protein L28	RPL28	9	51.8	15.747	137	0	23.899	0.98698	1.1768	3.8812	4	0	Leave out requantified	1220900000	676510000	544360000
Q9BQE3	Tubulin alpha-1C chain	TUBA1C	2	9.1	49.895	449	0	85.838	1.0013	1.1766	5.4012	2	0	Median	219230000	112570000	106650000
Q92797	Symplekin	SYMPK	27	27.2	141.15	1274	0	83.984	0.99449	1.176	43.515	15	0	Leave out requantified	388330000	243650000	144670000
Q7L014	Probable ATP-dependent RNA helicase DDX46	DDX46	30	35.9	117.36	1031	0	169.65	1.0068	1.176	14.677	21	0	Leave out requantified	766300000	376830000	389460000
O60506	Heterogeneous nuclear ribonucleoprotein Q	SYNCRIP	16	35.2	69.602	623	0	155.46	1.0041	1.1756	9.8725	17	0	Leave out requantified	1358300000	682050000	676220000
P61011	Signal recognition particle 54 kDa protein	SRP54	12	30.6	55.704	504	0	83.469	1.0145	1.1755	10.476	3	0	Leave out requantified	126470000	67883000	58585000
Q9BSL1	Ubiquitin-associated domain-containing protein 1	UBAC1	4	12.1	45.338	405	0	18.429	1.0233	1.175	1.7792	2	0	Median	34485000	15782000	18703000
P20674	Cytochrome c oxidase subunit 5A, mitochondrial	COX5A	6	52	16.762	150	0	18.074	0.99812	1.1749	2.6049	4	0	Leave out requantified	317040000	221900000	95136000
P06730	Eukaryotic translation initiation factor 4E	EIF4E	7	31.8	25.097	217	0	21.098	0.98431	1.1749	3.7842	3	0	Leave out requantified	338240000	170300000	167940000
O00425	Insulin-like growth factor 2 mRNA-binding protein 3	IGF2BP3	15	33.9	63.704	579	0	80.015	0.97347	1.1748	22.215	7	0	Leave out requantified	310190000	187700000	122490000
Q15393	Splicing factor 3B subunit 3	SF3B3	34	33.9	135.58	1217	0	180.51	0.94976	1.1746	18.11	47	0	Leave out requantified	1596500000	894530000	702010000
Q14566	DNA replication licensing factor MCM6	MCM6	43	56.2	92.888	821	0	292.08	1.022	1.1733	96.063	51	0	Leave out requantified	3496600000	1985100000	1511600000
Q8TEQ6	Gem-associated protein 5	GEMIN5	46	43.3	168.59	1508	0	225.6	1.0019	1.1732	21.88	26	0	Leave out requantified	715410000	414290000	301120000
Q9NX58	Cell growth-regulating nucleolar protein	LYAR	11	36.1	43.614	379	0	66.874	0.92498	1.173	14.91	4	0	Leave out requantified	186990000	102850000	84140000
Q9NWY4	UPF0609 protein C4orf27	C4orf27	3	11.3	39.436	346	0	3.8799	0.95931	1.1729	7.2821	2	0	Median	62647000	30786000	31861000
P51159	Ras-related protein Rab-27A	RAB27A	6	32.1	24.868	221	0	25.762	0.98139	1.1727	8.899	3	0	Median	126940000	60814000	66124000
O75880	Protein SCO1 homolog, mitochondrial	SCO1	3	13.3	33.814	301	0	6.2299	0.97319	1.1726	29.727	3	0	Median	155030000	90384000	64645000
Q9UN86	Ras GTPase-activating protein-binding protein 2	G3BP2	11	31.5	54.12	482	0	47.31	0.99712	1.1725	162.55	5	0	Leave out requantified	229170000	112870000	116300000
Q9UNN8	Endothelial protein C receptor	PROCR	4	20.6	26.671	238	0	21.351	0.95717	1.1725	13.07	7	0	Leave out requantified	594320000	295570000	298750000
P04040	Catalase	CAT	17	44.6	59.755	527	0	117.82	0.9769	1.1722	23.899	16	0	Leave out requantified	748850000	358130000	390720000
P20618	Proteasome subunit beta type-1	PSMB1	12	58.5	26.489	241	0	113.92	0.99427	1.1719	13.835	21	0	Leave out requantified	1295000000	725560000	569460000
O95630	STAM-binding protein	STAMBP	3	6.4	48.076	424	0.00027988	2.8878	0.99941	1.1717	18.741	2	0	Median	42320000	22169000	20151000
Q9Y399	28S ribosomal protein S2, mitochondrial	MRPS2	10	47.6	33.249	296	0	23.408	0.98927	1.1717	23.826	7	0	Leave out requantified	180490000	102400000	78095000
Q9BUI4	DNA-directed RNA polymerase III subunit RPC3	POLR3C	3	6.9	60.611	534	0	6.5255	0.94791	1.1714	6.483	3	0	Leave out requantified	56317000	29919000	26397000
P42695	Condensin-2 complex subunit D3	NCAPD3	15	13.3	168.89	1498	0	127.02	0.95812	1.1709	12.566	10	0	Leave out requantified	183360000	95636000	87722000
Q99961	Endophilin-A2	SH3GL1	4	19	41.489	368	0	9.0967	0.99298	1.1703	36.393	3	0	Leave out requantified	119130000	56076000	63055000
Q96EE3	Nucleoporin SEH1	SEH1L	6	24.7	39.648	360	0	30.499	0.96393	1.1698	27.498	9	0	Leave out requantified	352590000	204340000	148260000
P49821	NADH dehydrogenase [ubiquinone] flavoprotein 1, mitochondrial	NDUFV1	9	31.2	50.817	464	0	20.69	0.99847	1.1697	13.73	4	0	Leave out requantified	148910000	64985000	83926000
P62913	60S ribosomal protein L11	RPL11	12	65.2	20.252	178	0	61.759	0.99119	1.1697	0.88755	5	0	Leave out requantified	862630000	476980000	385650000
Q08752	Peptidyl-prolyl cis-trans isomerase D	PPID	11	32.2	40.763	370	0	32.404	0.95354	1.1692	21.33	4	0	Leave out requantified	159190000	79147000	80047000
Q8NAV1	Pre-mRNA-splicing factor 38A	PRPF38A	2	5.1	37.476	312	0.0038941	1.8373	0.97511	1.1691	7.536	2	0	Median	30294000	16074000	14220000
Q68CQ4	Digestive organ expansion factor homolog	DIEXF	5	10.2	87.054	756	0	20.758	1.0312	1.1687	29.667	4	0	Leave out requantified	49794000	22200000	27594000
O94822	E3 ubiquitin-protein ligase listerin	LTN1	31	21.1	200.55	1766	0	136.62	0.97901	1.1687	15.768	15	0	Leave out requantified	279400000	151250000	128150000
Q9BXP5	Serrate RNA effector molecule homolog	SRRT	20	24.3	100.67	876	0	90.158	0.98764	1.1685	15.922	12	0	Leave out requantified	352740000	180650000	172100000
Q9Y5S1	Transient receptor potential cation channel subfamily V member 2	TRPV2	5	8.8	85.98	764	0	35.93	0.96788	1.1677	13.325	5	0	Leave out requantified	66522000	36427000	30095000
Q9NR28	Diablo homolog, mitochondrial	DIABLO	7	33.1	27.131	239	0	49.597	0.99848	1.1677	11.044	9	0	Leave out requantified	270370000	128660000	141710000
P43366	Melanoma-associated antigen B1	MAGEB1	2	8.1	39.037	347	0.00027925	2.8523	0.94749	1.1675	27.447	2	0	Median	29507000	15684000	13822000
P31153	S-adenosylmethionine synthase isoform type-2	MAT2A	14	47.6	43.66	395	0	53.288	0.96571	1.1666	18.273	10	0	Leave out requantified	1098200000	612260000	485920000
P84243;Q71DI3;Q16695;P68431;Q5TEC6;Q6NXT2	Histone H3.3;Histone H3.2;Histone H3.1t;Histone H3.1;Histone H3;Histone H3.3C	H3F3A;HIST2H3A;HIST3H3;HIST1H3A;HIST2H3PS2;H3F3C	4	40.4	15.328	136	0	18.125	0.99234	1.166	10.193	5	0	Leave out requantified	1001000000	497340000	503700000
Q13561	Dynactin subunit 2	DCTN2	11	41.1	44.23	401	0	93.564	0.95002	1.1659	12.73	8	0	Leave out requantified	320540000	174180000	146350000
P82650	28S ribosomal protein S22, mitochondrial	MRPS22	9	27.5	41.28	360	0	26.046	0.98585	1.1654	3.7984	4	0	Leave out requantified	241240000	133700000	107540000
A5YKK6	CCR4-NOT transcription complex subunit 1	CNOT1	67	34.9	266.94	2376	0	302.22	0.95573	1.1653	30.64	60	0	Leave out requantified	1192400000	657510000	534890000
Q9UHD1	Cysteine and histidine-rich domain-containing protein 1	CHORDC1	12	52.7	37.489	332	0	87.67	0.96805	1.1652	21.1	2	0	Median	138160000	94782000	43378000
P18124	60S ribosomal protein L7	RPL7	16	51.2	29.225	248	0	59.694	0.98046	1.1652	136.02	13	0	Leave out requantified	2396600000	1225300000	1171300000
[truncated: 2,116 more rows]
