# Supplementary material for: Altered splicing and cytoplasmic levels of tRNA synthetases in SF3B1-mutant myelodysplastic syndromes as a therapeutic vulnerability
Source: Sci Rep. 2019 Feb 25;9:2678. doi: 10.1038/s41598-019-39591-7 (PMC6390101; doi:10.1038/s41598-019-39591-7)
Supplement: Supplementary file 7 — Table S6 [file 41598_2019_39591_MOESM7_ESM.xlsx]

## Sheet: FDR0.05
Ensembl	Mean_WT	Mean_K700E	Mean_Change	LogFC	Pvalue	FDR	UniProt	Symbol
ENSG00000005844	2806.64	1061.96	-1744.68	-1.26502	0.000346301	0.0453568	P20701	ITGAL
ENSG00000008311	989.725	220.335	-769.39	-1.72758	0.000304878	0.0418145	Q9UDR5	AASS
ENSG00000039068	484.925	2655.16	2170.23	2.09896	5.22e-07	0.000404565	P12830	CDH1
ENSG00000042493	1780.57	737.91	-1042.66	-1.17709	0.000142722	0.0263211	P40121	CAPG
ENSG00000047597	659.259	2547.25	1887.99	1.76473	3.86e-07	0.000311692	P51811	XK
ENSG00000050767	99.6211	412.263	312.642	1.68988	0.000207151	0.0342169	Q86Y22	COL23A1
ENSG00000051596	593.504	1529.81	936.307	1.29031	1.69e-06	0.000945014	Q96J01	THOC3
ENSG00000054598	17.2737	96.4412	79.1675	1.86162	0.000292911	0.0410151	Q12948	FOXC1
ENSG00000056558	411.327	81.4443	-329.882	-2.1294	3.8e-10	9.28e-07	Q13077	TRAF1
ENSG00000066926	1738.38	5139.2	3400.82	1.49188	2.03e-09	3.36e-06	P22830	FECH
ENSG00000069011	0.203052	15.0086	14.8055	2.55283	1.51e-05	0.00551168	P78337	PITX1
ENSG00000069399	2937.88	543.908	-2393.98	-1.83102	0.000344211	0.0453568	P20749	BCL3
ENSG00000069482	32.9184	317.679	284.76	2.52519	4.34e-07	0.000343646	P22466	GAL
ENSG00000072195	130.719	25.6847	-105.034	-2.04487	2.4e-07	0.000233716	Q15772	SPEG
ENSG00000072840	639.767	259.017	-380.75	-1.19041	0.000373127	0.0479869	P57679	EVC
ENSG00000075426	7692.89	2372.67	-5320.23	-1.51997	2.9e-05	0.00943045	P15408	FOSL2
ENSG00000077935	85.0893	399.462	314.373	1.83472	4.71e-05	0.0130685		SMC1B
ENSG00000078114	0	10.5766	10.5766	2.2165	0.000194546	0.0327035	O76041	NEBL
ENSG00000079257	529.187	1440.73	911.544	1.32977	3.05e-05	0.00973641	Q9BS40	LXN
ENSG00000087085	42.8164	224.419	181.603	1.83871	0.00029689	0.0410151	P22303	ACHE
ENSG00000087495	6.48212	69.4715	62.9893	2.40549	3.97e-06	0.00186169	Q96KR7	PHACTR3
ENSG00000088053	200.223	827.943	627.719	1.67421	0.000277352	0.0396123	Q9HCN6	GP6
ENSG00000088538	533.834	148.164	-385.67	-1.58752	0.000128774	0.02506	Q8IZD9	DOCK3
ENSG00000088899	439.08	100.631	-338.449	-1.74325	0.000121987	0.0241413	O60299	LZTS3
ENSG00000091656	1.3462	29.1635	27.8173	2.20521	0.000186851	0.0316904		ZFHX4
ENSG00000092621	3628.69	674.484	-2954.2	-2.33515	1.65e-24	6.27e-20	O43175	PHGDH
ENSG00000095917	16.6976	253.597	236.899	3.09573	1.63e-10	4.42e-07	Q9BZJ3	TPSD1
ENSG00000100311	61.6715	318.906	257.234	1.82678	0.0002529	0.0380373	P01127	PDGFB
ENSG00000100336	253.408	1195.82	942.412	1.97519	2.1e-07	0.000210287	Q9BPW4	APOL4
ENSG00000100351	216.062	1048.67	832.61	1.94749	3.61e-06	0.00173781	O75791	GRAP2
ENSG00000100433	112.216	9.90408	-102.312	-2.28494	4.77e-05	0.0131439	P57789	KCNK10
ENSG00000100473	170.822	511.19	340.368	1.38903	0.000266973	0.0391431	O43405	COCH
ENSG00000100558	1.65471	56.505	54.8503	2.84542	8.65e-07	0.000556823	Q9NYT0	PLEK2
ENSG00000101200	948.066	172.428	-775.638	-2.2556	5.02e-12	2.12e-08	P01185	AVP
ENSG00000101335	303.135	1653.93	1350.79	1.88733	0.000155288	0.0280931	P24844	MYL9
ENSG00000101447	452.703	1208.51	755.805	1.30913	4.6e-05	0.0128451	Q9H4H8	FAM83D
ENSG00000101935	874.677	2725.6	1850.92	1.51021	2.15e-06	0.00115254	Q9Y4X0	AMMECR1
ENSG00000103184	24.8362	206.582	181.746	2.19105	3.32e-05	0.0102553	O43304	SEC14L5
ENSG00000103534	5.28448	40.3703	35.0858	2.11377	0.000101874	0.0216217	Q6UXY8	TMC5
ENSG00000103740	49.8724	311.224	261.352	2.15179	2.81e-06	0.00144129	Q96GR2	ACSBG1
ENSG00000104267	633.025	4952.36	4319.33	2.55132	6.23e-10	1.39e-06	P00918	CA2
ENSG00000104687	2354.03	5322.91	2968.89	1.09605	0.000276335	0.0396123	P00390	GSR
ENSG00000105143	239.852	48.3027	-191.549	-1.95655	5.2e-06	0.00237821	P48664	SLC1A6
ENSG00000105173	505.211	1228.1	722.891	1.22017	2.13e-06	0.00115254	P24864	CCNE1
ENSG00000105352	482.074	152.574	-329.501	-1.54775	3.16e-07	0.000285959	O75871	CEACAM4
ENSG00000105879	1771.33	3992.41	2221.08	1.09755	0.000159906	0.0283878	Q75N03	CBLL1
ENSG00000107130	185.775	1064.81	879.034	1.8791	0.00027414	0.0396002	P62166	NCS1
ENSG00000107186	727.813	181.437	-546.376	-1.69101	9.09e-05	0.0201863	O75970	MPDZ
ENSG00000107485	172.544	23.4636	-149.08	-2.25672	3.61e-06	0.00173781	P23771	GATA3
ENSG00000108439	460.617	883.046	422.43	0.900933	0.000196282	0.032706	Q9NVS9	PNPO
ENSG00000108576	22.9851	167.001	144.015	2.00927	0.000182534	0.031101	P31645	SLC6A4
ENSG00000108924	1993.71	367.624	-1626.09	-1.85612	0.000243867	0.0373578	Q16534	HLF
ENSG00000109099	249.116	718.958	469.842	1.37546	0.000123677	0.0243452	Q01453	PMP22
ENSG00000109321	3925.73	762.418	-3163.31	-1.95122	1.5e-05	0.00551168	P15514	AREG
ENSG00000111341	2.64422	61.1194	58.4751	2.20421	0.000199015	0.0330164	P08493	MGP
ENSG00000111674	991.345	509.653	-481.692	-0.91488	0.000176355	0.0305931	P09104	ENO2
ENSG00000111684	688.327	1274.74	586.416	0.856236	0.000224779	0.0358665	Q6P1A2	LPCAT3
ENSG00000112077	264.425	2221.5	1957.07	2.81384	8.77e-18	1.11e-13	Q02094	RHAG
ENSG00000112212	24.6992	107.939	83.2396	1.81286	4.97e-05	0.0135706	Q5TGU0	TSPO2
ENSG00000113108	1027	381.111	-645.892	-1.36689	2.28e-08	2.7e-05	O95704	APBB3
ENSG00000114374	2109.19	7.43505	-2101.75	-2.16261	0.000248299	0.0378163	O00507	USP9Y
ENSG00000117748	1920.22	3764.3	1844.07	0.930161	8.44e-05	0.0192194	P15927	RPA2
ENSG00000118156	5.21324	52.5017	47.2884	2.3582	6.6e-06	0.00288425	Q9H0D2	ZNF541
ENSG00000118503	6539.6	1824.47	-4715.14	-1.57232	0.000182557	0.031101	P21580	TNFAIP3
ENSG00000119280	497.674	1098.46	600.786	1.06834	0.000267289	0.0391431	Q9H425	C1orf198
ENSG00000119535	16029.5	8100.72	-7928.82	-0.9396	0.00015682	0.0281842	Q99062	CSF3R
ENSG00000119888	369.364	1882.18	1512.82	1.9152	3.43e-05	0.010522	P16422	EPCAM
ENSG00000119938	6.15563	59.3068	53.1511	2.04479	0.00030108	0.0414432	Q9UQK1	PPP1R3C
ENSG00000120057	10.15	69.748	59.5981	2.17348	5.51e-06	0.00249387	Q5T4F7	SFRP5
ENSG00000120278	313.66	797.4	483.739	1.24103	7e-05	0.0172699	Q9ULL1	PLEKHG1
ENSG00000122863	11.6537	77.9751	66.3213	1.98834	0.000139411	0.0259626	Q7LGC8	CHST3
ENSG00000124772	46.1009	227.28	181.179	1.82431	0.000137926	0.0258125	Q9HCH3	CPNE5
ENSG00000127252	7.44908	61.7058	54.2567	2.48572	8.14e-08	8.84e-05	X6R3D1	HRASLS
ENSG00000127824	632.588	2131.21	1498.63	1.55172	4.57e-05	0.0128451	P68366	TUBA4A
ENSG00000127831	12.1249	107.1	94.9752	2.18332	6.18e-05	0.0154565	P09327	VIL1
ENSG00000128040	2487.79	1003.58	-1484.21	-1.20384	0.000210535	0.0345094	P20155	SPINK2
ENSG00000128274	199.461	1507.21	1307.75	2.1652	2.95e-05	0.0094897	Q9NPC4	A4GALT
ENSG00000128283	16.6948	124.728	108.033	2.20953	1.02e-05	0.00410194	Q00587	CDC42EP1
ENSG00000128408	112.253	259.906	147.653	1.11649	0.00034742	0.0453568	A0A087X0F7	RIBC2
ENSG00000128578	202.702	611.51	408.808	1.46024	7.55e-06	0.00315125	Q9ULQ0	STRIP2
ENSG00000129474	116.558	28.5694	-87.9886	-1.68831	0.000105085	0.0220568	Q96IF1	AJUBA
ENSG00000129988	3.96689	156.513	152.546	3.0511	1.08e-07	0.000114434	P18428	LBP
ENSG00000130513	8.55514	226.997	218.442	2.8292	8.02e-07	0.000534308	Q99988	GDF15
ENSG00000130821	156.866	676.797	519.931	1.79087	3.31e-05	0.0102553	P48029	SLC6A8
ENSG00000132313	725.525	1606.08	880.56	1.0705	0.000223173	0.0358665	Q9NZE8	MRPL35
ENSG00000132744	522.306	159.709	-362.597	-1.47827	0.000261375	0.0387886	Q96HD9	ACY3
ENSG00000132967	243.661	664.59	420.929	1.31387	0.000130583	0.0251826		HMGB1P5
ENSG00000133488	27.3963	225.609	198.212	2.25181	1.57e-05	0.00561816	Q9UDX3	SEC14L4
ENSG00000133742	820.197	17906.6	17086.4	3.50604	3.29e-13	1.56e-09	P00915	CA1
ENSG00000134201	1331.84	373.798	-958.038	-1.58056	0.000110785	0.022999	P46439	GSTM5
ENSG00000134363	39.2151	269.559	230.343	1.99322	0.000192909	0.0325724	P19883	FST
ENSG00000134548	80.5038	284.137	203.634	1.65169	1.5e-06	0.000863473	Q9BT56	SPX
ENSG00000135045	365.129	804.198	439.069	1.06018	0.00033605	0.0446394	Q8IXQ3	C9orf40
ENSG00000135409	24.8225	126.768	101.945	1.90132	8.6e-05	0.0192194	Q16671	AMHR2
ENSG00000135749	835.773	303.256	-532.517	-1.37863	7.64e-07	0.000518425	A6NKB5	PCNX2
ENSG00000137168	650.424	1480.55	830.123	1.10008	0.000331281	0.0443861	Q9Y3C6	PPIL1
ENSG00000137460	54.1511	362.634	308.483	2.55815	3.04e-16	2.22e-12	Q9C0D6	FHDC1
ENSG00000137507	61.5567	270.922	209.365	1.72015	0.000312264	0.0426734	Q14392	LRRC32
ENSG00000137571	182.756	46.5877	-136.168	-1.63949	0.000266751	0.0391431	Q9H2Y9	SLCO5A1
ENSG00000137801	1597.35	6145.56	4548.21	1.70526	1.22e-05	0.0046962	P07996	THBS1
ENSG00000137806	511.388	990.648	479.261	0.911856	0.000129287	0.02506	Q9Y375	NDUFAF1
ENSG00000138378	310.885	70.4077	-240.478	-1.7254	0.000253308	0.0380373	Q14765	STAT4
ENSG00000139329	6.60881	128.407	121.798	2.71251	1.32e-06	0.000774102	P51884	LUM
ENSG00000139971	92.0777	11.9392	-80.1386	-2.49757	2.96e-09	4.5e-06	Q86TY3	C14orf37
ENSG00000140416	1403.87	2822.33	1418.46	0.963297	7.93e-05	0.0189583	P09493	TPM1
ENSG00000143494	196.042	67.7219	-128.32	-1.38462	8.3e-05	0.0192194	Q86V25	VASH2
ENSG00000143507	2058.89	740.316	-1318.57	-1.39597	1.96e-07	0.000201637	Q9Y6W6	DUSP10
ENSG00000143595	33.6455	175.626	141.98	1.81406	0.000355061	0.0461956	Q96PS8	AQP10
ENSG00000143845	77.7955	11.9679	-65.8275	-2.23476	5.44e-07	0.000413086	Q9NVF9	ETNK2
ENSG00000144407	61.1393	559.384	498.245	2.44736	8.95e-07	0.000566848	P49190	PTH2R
ENSG00000144485	355.593	2355.25	1999.66	2.27332	2.92e-07	0.000270156	Q96HZ4	HES6
ENSG00000144802	15000.4	3701.01	-11299.4	-1.68977	0.000118889	0.0240232	Q9BYH8	NFKBIZ
ENSG00000144824	924.859	93.1391	-831.72	-2.27455	3.27e-05	0.0102553	Q86SQ0	PHLDB2
ENSG00000144891	4.68032	51.4065	46.7262	2.09787	0.000289243	0.0407644	P30556	AGTR1
ENSG00000145708	3667.87	1018.74	-2649.13	-1.56197	0.000281533	0.0400588	P24387	CRHBP
ENSG00000145920	1.01641	35.1174	34.1009	2.31705	9.3e-05	0.020271	Q6PUV4	CPLX2
ENSG00000147036	105.774	334.254	228.479	1.45423	0.000164206	0.0290155	Q6ZV70	LANCL3
ENSG00000147100	413.666	69.8277	-343.838	-2.17742	3.62e-07	0.000305481	P36021	SLC16A2
ENSG00000147457	1041.69	2062.42	1020.73	0.933799	0.000365301	0.0472046	Q8WUX9	CHMP7
ENSG00000147689	47.9415	380.752	332.81	2.23989	1.17e-05	0.00456771	Q86UY5	FAM83A
ENSG00000149403	0.991722	20.5406	19.5489	2.40593	2.89e-05	0.00943045	Q16099	GRIK4
ENSG00000152078	135.285	997.912	862.628	2.22751	6.8e-06	0.00293374	Q96MV1	TMEM56
ENSG00000152217	495.802	167.223	-328.579	-1.40355	0.000145136	0.026509	Q9Y6X0	SETBP1
ENSG00000152611	28.0237	0.263384	-27.7603	-2.5805	1.43e-05	0.00531775	Q8WWF8	CAPSL
ENSG00000152939	37.9612	193.406	155.444	1.81199	0.000331969	0.0443861	Q8N4S9	MARVELD2
ENSG00000153094	583.026	1476.2	893.171	1.26565	3.33e-06	0.0016638	O43521	BCL2L11
ENSG00000153291	515.641	122.949	-392.693	-1.80971	4.48e-06	0.00207741	O95847	SLC25A27
ENSG00000154330	758.135	48.7547	-709.38	-3.01668	1.91e-09	3.29e-06	Q15124	PGM5
ENSG00000154620	114.487	0	-114.487	-3.77378	1.19e-10	3.76e-07	O14604	TMSB4Y
ENSG00000154721	290.453	57.048	-233.405	-2.05311	2.53e-07	0.000240731	P57087	JAM2
ENSG00000154917	232.224	775.715	543.492	1.64704	2.69e-09	4.26e-06	Q9NRW1	RAB6B
ENSG00000156463	0.965933	26.5264	25.5605	2.76572	7.29e-07	0.000503507	Q8TEC5	SH3RF2
ENSG00000157214	93.4029	7.28658	-86.1163	-2.38349	2.21e-05	0.00743397	Q8NFT2	STEAP2
ENSG00000157514	17633.6	6858.27	-10775.4	-1.23848	0.000295128	0.0410151	Q99576	TSC22D3
ENSG00000157570	201.59	762.504	560.914	1.59583	0.000373881	0.0479869	Q96SJ8	TSPAN18
ENSG00000157653	440.557	208.059	-232.498	-1.03461	3.08e-05	0.00974123	Q8TAL5	C9orf43
ENSG00000158578	305.904	2048.99	1743.08	2.03005	9.59e-05	0.0207101	P22557	ALAS2
ENSG00000158966	336.632	82.3847	-254.247	-1.763	1.39e-05	0.00523867		CACHD1
ENSG00000160145	158.198	518.075	359.877	1.57842	8.61e-07	0.000556823	C9IZQ6	KALRN
ENSG00000160339	52.0647	397.012	344.948	2.05992	0.000133956	0.0254457	Q15485	FCN2
ENSG00000160862	3.23601	40.7856	37.5496	2.34001	3.56e-05	0.0107438	P25311	AZGP1
ENSG00000161973	36.243	222.531	186.288	1.91881	0.000256692	0.0383936	Q96M95	CCDC42
ENSG00000162367	3168.37	6862.24	3693.87	1.05841	5.42e-05	0.0139091	P17542	TAL1
ENSG00000162614	155.931	697.178	541.247	1.72522	0.000316693	0.0428166	Q0ZGT2	NEXN
ENSG00000162804	729.745	330.801	-398.945	-1.06711	0.000210739	0.0345094	Q8TER0	SNED1
ENSG00000163170	299.183	942.117	642.934	1.48595	4.14e-05	0.0119184	Q53S33	BOLA3
ENSG00000163359	111.254	729.926	618.672	2.20305	2.02e-06	0.00111219	P12111	COL6A3
ENSG00000163521	519.271	170.558	-348.713	-1.42572	0.000144527	0.026509	Q6UWU2	GLB1L
ENSG00000163554	1461.39	4472.59	3011.19	1.43733	0.000103701	0.0218872	P02549	SPTA1
ENSG00000163736	2017.35	8055.93	6038.57	1.68005	0.000110522	0.022999	P02775	PPBP
ENSG00000164692	51.8469	519.836	467.989	2.09913	0.00022861	0.0358665	P08123	COL1A2
ENSG00000164741	829.451	2806.39	1976.94	1.5809	1.03e-05	0.00410194	Q96QB1	DLC1
ENSG00000164929	1539.86	448.173	-1091.69	-1.53102	0.000215227	0.0349431	Q8WXS3	BAALC
ENSG00000165118	203.561	542.889	339.328	1.2715	0.000250491	0.0379139	Q5T6V5	C9orf64
ENSG00000165300	766.009	150.738	-615.271	-1.85171	0.000133948	0.0254457	O94991	SLITRK5
ENSG00000165626	482.418	76.9221	-405.496	-2.2802	3.4e-08	3.92e-05		BEND7
ENSG00000166405	375.911	77.8029	-298.108	-1.86531	4.29e-05	0.0122429	Q7Z5B4	RIC3
ENSG00000166448	86.7182	15.9927	-70.7255	-1.92528	5.1e-05	0.0135762	Q8N3G9	TMEM130
ENSG00000166510	18.0758	70.5358	52.46	1.60685	0.000316049	0.0428166	Q9H2F9	CCDC68
ENSG00000166947	204.544	882.79	678.247	1.81268	1.54e-05	0.00558495	P16452	EPB42
ENSG00000167552	7589.2	3325.99	-4263.22	-1.13104	1.16e-05	0.00456771	Q71U36	TUBA1A
ENSG00000167880	672.461	1620.49	948.031	1.16193	0.000383119	0.0490069	Q92817	EVPL
ENSG00000168010	6329.48	2961.64	-3367.85	-1.04287	4.06e-05	0.0117629	Q8NAA4	ATG16L2
ENSG00000168056	3760.05	1520.26	-2239.79	-1.22222	2.74e-05	0.00913986	Q9NS15	LTBP3
ENSG00000168060	923.984	305.65	-618.334	-1.48483	6.8e-07	0.00047809	Q9UQQ1	NAALADL1
ENSG00000168334	47.6832	0	-47.6832	-2.53575	2e-05	0.00679497	Q702N8	XIRP1
ENSG00000168671	889.167	145.513	-743.654	-2.06715	1.81e-05	0.00626831	Q3SY77	UGT3A2
ENSG00000169247	58.9783	288.016	229.038	1.85587	5.38e-05	0.0139055	Q8TF17	SH3TC2
ENSG00000170180	41.068	508.766	467.698	3.183	3.51e-16	2.22e-12	Q13030	GYPA
ENSG00000170370	0.457729	28.0559	27.5981	2.8455	1e-06	0.000623413	Q04743	EMX2
ENSG00000171208	101.624	396.783	295.159	1.74645	2.47e-06	0.00130303	Q8NC67	NETO2
ENSG00000172236	93.5541	1190.02	1096.46	2.75881	5.83e-08	6.52e-05	Q15661	TPSAB1
ENSG00000172247	2713.54	895.414	-1818.13	-1.40174	0.000346999	0.0453568	Q9BXJ3	C1QTNF4
ENSG00000172260	1935.63	170.125	-1765.5	-3.08827	1.09e-15	5.92e-12	Q7Z3B1	NEGR1
ENSG00000172752	76.8441	525.696	448.852	1.97362	0.000229222	0.0358665	A8TX70	COL6A5
ENSG00000172824	299.921	84.8187	-215.102	-1.64837	1.64e-06	0.000928532		CES4A
ENSG00000173262	151.624	415.337	263.713	1.32639	0.000124526	0.024386	Q8TDB8	SLC2A14
ENSG00000174171	37.9767	2.34594	-35.6307	-2.16666	0.000230722	0.0359237
ENSG00000175040	505.606	2093.37	1587.77	1.88903	4.47e-09	6.06e-06	Q9Y4C5	CHST2
ENSG00000175928	243.895	42.7999	-201.095	-2.0596	7.14e-06	0.00301563	Q6UXK5	LRRN1
ENSG00000176076	397.739	64.0712	-333.667	-2.18064	1.27e-06	0.000763582	Q9UJ90	KCNE5
ENSG00000177606	41381.7	7236.93	-34144.8	-1.87208	0.000294821	0.0410151	P05412	JUN
ENSG00000177989	658.028	181.488	-476.54	-1.56474	0.000289711	0.0407644	A8MYP8	ODF3B
ENSG00000178342	182.532	53.3831	-129.149	-1.54369	9.15e-05	0.0202044	Q9UJ96	KCNG2
ENSG00000178752	59.2091	624.046	564.837	2.83792	5.83e-11	2.22e-07	Q4G0M1	ERFE
ENSG00000182118	313.157	984.904	671.747	1.48556	4.52e-05	0.0128259	Q96GI7	FAM89A
ENSG00000182179	6407.34	2474.98	-3932.37	-1.29185	3.75e-06	0.00178161	P41226	UBA7
ENSG00000182218	3.12994	90.4066	87.2767	3.30588	6.7e-10	1.41e-06	Q96JK4	HHIPL1
ENSG00000183166	2003.12	716.641	-1286.48	-1.34295	0.000119944	0.0240232	Q9BXU9	CALN1
ENSG00000183813	33.9921	210.364	176.372	1.9984	7.13e-05	0.0173699	P51679	CCR4
ENSG00000184194	563.873	193.004	-370.87	-1.39143	0.00011377	0.0234903	Q9NS66	GPR173
ENSG00000184574	71.4294	349.479	278.049	1.90987	1.68e-05	0.00591069	Q9H1C0	LPAR5
ENSG00000184792	431.453	1234.83	803.381	1.42113	5.87e-07	0.000428904	Q969R2	OSBP2
ENSG00000184905	128.909	8.43374	-120.475	-2.31621	6.23e-05	0.0154581	Q9H3H9	TCEAL2
ENSG00000185615	33.6101	392.926	359.316	2.10956	0.00027566	0.0396123	Q13087	PDIA2
ENSG00000186152	0.761733	43.5069	42.7452	3.39249	9.37e-10	1.78e-06		LILRP1
ENSG00000186409	225.497	90.7283	-134.769	-1.22082	8.27e-05	0.0192194	Q5VVM6	CCDC30
ENSG00000187068	8.29055	63.3204	55.0298	2.09649	5.35e-05	0.0139055	A6NLC5	C3orf70
ENSG00000187566	60.1494	239.224	179.075	1.6594	0.000134629	0.0254462	Q6VVB1	NHLRC1
ENSG00000187715	78.0173	434.39	356.372	1.90325	0.000145841	0.0265103	Q3ZCT8	KBTBD12
ENSG00000188175	0.813357	15.4888	14.6755	2.24287	9.96e-05	0.0212686	A8MVW5	HEPACAM2
ENSG00000196074	68.047	1459.63	1391.59	2.13426	0.00032747	0.0441167	Q9BX26	SYCP2
ENSG00000196104	210.23	39.2942	-170.936	-1.84547	0.000268915	0.0391431	Q9BQ16	SPOCK3
ENSG00000196159	446.272	91.9111	-354.361	-1.86359	5.15e-05	0.0135762	Q6V0I7	FAT4
ENSG00000196188	17.539	157.235	139.696	2.27619	1.71e-05	0.00594631		CTSE
ENSG00000196440	689.619	282.715	-406.904	-1.22172	2.64e-06	0.0013752	Q5H9R4	ARMCX4
ENSG00000197119	3218.04	1499.1	-1718.94	-1.03386	0.000296362	0.0410151	Q8N8R3	SLC25A29
ENSG00000197253	42.7734	1232.14	1189.37	3.89945	4.49e-17	4.26e-13	P20231	TPSB2
ENSG00000198759	1.47634	21.7057	20.2294	2.25415	9.31e-05	0.020271	Q8IUX8	EGFL6
ENSG00000198774	48.578	2.81611	-45.7619	-2.29547	8.48e-05	0.0192194	O75901	RASSF9
ENSG00000198932	600.684	163.941	-436.743	-1.59724	0.000157331	0.0281842	Q5JY77	GPRASP1
ENSG00000198959	1071.31	4853.83	3782.52	1.9788	9.72e-09	1.23e-05	P21980	TGM2
ENSG00000203805	18.3952	126.063	107.668	1.93807	0.000343733	0.0453568	Q5VZY2	PLPP4
ENSG00000204121	73.9216	3.44771	-70.4739	-3.1995	7.31e-10	1.46e-06		ECEL1P1
ENSG00000204172	734.215	334.447	-399.767	-1.07559	5.77e-05	0.0145107		AGAP9
ENSG00000204291	10.2222	114.489	104.267	2.18496	0.000120144	0.0240232	P39059	COL15A1
ENSG00000204613	35.7493	194.768	159.019	1.95889	5.14e-05	0.0135762	Q9UDY6	TRIM10
ENSG00000204930	29.6967	2.69442	-27.0023	-2.30048	3.52e-05	0.0106935	A6H8Z2	FAM221B
ENSG00000206052	11.2706	96.2233	84.9527	2.67838	3.91e-10	9.28e-07	Q6PKX4	DOK6
ENSG00000206159	21.4364	0	-21.4364	-2.48752	2.9e-05	0.00943045		GYG2P1
ENSG00000206177	40.3332	496.255	455.921	2.60024	1.11e-06	0.000678316	Q6B0K9	HBM
ENSG00000207808	84.9867	7.36498	-77.6217	-2.30285	3.77e-05	0.0111929		MIR27A
ENSG00000207980	311.826	43.1528	-268.673	-2.10558	5.08e-05	0.0135762		MIR23A
ENSG00000213366	1595.37	479.389	-1115.98	-1.59786	6.72e-07	0.00047809	P28161	GSTM2
ENSG00000213707	103.698	494.204	390.505	1.82632	7.99e-05	0.0189747		HMGB1P10
ENSG00000213965	710.192	1448.53	738.34	0.973574	0.000271286	0.0393376	A8MXV4	NUDT19
ENSG00000214021	1844.41	709.577	-1134.83	-1.28681	1.2e-05	0.00465556		TTLL3
ENSG00000214888	0	52.3367	52.3367	3.40141	6.72e-09	8.8e-06
ENSG00000215475	128.717	12.1097	-116.608	-2.79122	1.05e-09	1.9e-06	Q8IW03	SIAH3
ENSG00000215580	27.686	0	-27.686	-2.35652	7.21e-05	0.0174382		BCORP1
ENSG00000224177	1.14315	48.68	47.5369	3.26671	4.08e-09	5.88e-06		LINC00570
ENSG00000225398	51.1344	5.95976	-45.1746	-2.10943	0.000117023	0.0239023		PGM5P4
ENSG00000225706	46.9602	6.86143	-40.0987	-2.03495	9.7e-05	0.0208188		PTPRD-AS1
ENSG00000226562	1.62442	54.0768	52.4523	2.23826	0.00016647	0.0292794		CYP4F26P
ENSG00000227107	26.7973	1.48164	-25.3156	-2.64309	2.9e-06	0.00146745
ENSG00000228323	187.636	44.2787	-143.357	-1.68821	0.000258733	0.0385472
ENSG00000229140	40.7257	237.165	196.439	1.95659	8.54e-05	0.0192194		CCDC26
ENSG00000229236	65.2813	0.7619	-64.5194	-3.65419	8.67e-11	2.99e-07		TTTY10
ENSG00000229988	0.660781	37.673	37.0122	2.95133	3.38e-07	0.000298425		HBBP1
ENSG00000230006	90.3403	754.063	663.722	2.4336	3.52e-07	0.000303841		ANKRD36BP2
ENSG00000230439	12.6388	0.30476	-12.334	-2.38219	5.57e-05	0.014194
ENSG00000230453	19.161	375.401	356.24	2.4846	1.88e-05	0.00645093	A2A2Z9	ANKRD18B
ENSG00000231160	770.635	288.454	-482.181	-1.34521	3.7e-07	0.000305481		KLF3-AS1
ENSG00000231535	20.4289	0	-20.4289	-2.22043	0.000178251	0.0307816		LINC00278
ENSG00000231868	0	10.6813	10.6813	2.2654	0.000140566	0.02605
ENSG00000232634	18.7396	0	-18.7396	-2.26732	0.000132377	0.0253996		NEFLP1
ENSG00000232931	3015.95	1392.73	-1623.22	-1.05643	7.05e-05	0.0172794		LINC00342
ENSG00000233070	15.1069	0	-15.1069	-2.17821	0.000236037	0.0366012		ZFY-AS1
ENSG00000234232	31.4318	1.06588	-30.3659	-2.19339	0.000226226	0.0358665
ENSG00000234373	0	25.0457	25.0457	2.41016	5.09e-05	0.0135762		SNX18P7
ENSG00000234456	1361.52	266.607	-1094.92	-1.99156	3.43e-06	0.00169299		MAGI2-AS3
ENSG00000234460	0.604115	24.8952	24.2911	2.39939	5.34e-05	0.0139055
ENSG00000235098	78.9665	6.67802	-72.2885	-2.12431	0.000238194	0.0367383	E5RJM6	ANKRD65
ENSG00000235172	36.1921	109.272	73.0798	1.42347	0.000213611	0.0348296		LINC01366
ENSG00000235899	0.330941	29.2187	28.8878	3.2243	2.06e-08	2.52e-05		LINC01564
ENSG00000235967	16.9141	0.872903	-16.0412	-2.24654	0.000122006	0.0241413		COX5BP3
ENSG00000236333	145.143	11.1786	-133.964	-2.88808	4.18e-09	5.88e-06		TRHDE-AS1
ENSG00000237945	560.547	67.5033	-493.044	-2.16407	5.65e-05	0.0143169		LINC00649
ENSG00000240583	93.6061	344.476	250.87	1.62139	8.59e-05	0.0192194	P29972	AQP1
ENSG00000240770	25.889	1.3416	-24.5474	-2.40078	3.77e-05	0.0111929		C21orf91-OT1
ENSG00000241489	87.6849	22.2998	-65.3851	-1.6481	0.000196098	0.032706	B3KWA1
ENSG00000241769	285.331	94.5517	-190.779	-1.45203	1e-05	0.00409049		LINC00893
ENSG00000244040	671.707	142.472	-529.234	-1.82546	7.59e-05	0.018248		IL12A-AS1
ENSG00000244734	17717.5	107818	90100.7	2.18495	5.68e-07	0.000422783	P68871	HBB
ENSG00000245532	58294.9	24843.8	-33451.1	-1.14061	0.000229411	0.0358665		NEAT1
ENSG00000245688	4.52552	39.3596	34.8341	2.01035	0.00031532	0.0428166
ENSG00000248596	12.3403	98.4309	86.0906	2.10757	8.37e-05	0.0192194
ENSG00000249241	54.6917	4.02071	-50.671	-2.47448	9.16e-06	0.00378218		LINC02265
ENSG00000250361	18.0253	218.405	200.379	2.94687	1.31e-10	3.83e-07	P06028	GYPB
ENSG00000250501	7.06762	54.3496	47.282	2.27205	5.77e-06	0.00255068
ENSG00000253154	14.4342	162.845	148.411	2.15689	0.000173357	0.0303503
ENSG00000254481	4.65121	36.3072	31.656	1.96964	0.000284434	0.0403206		PTP4A2P2
ENSG00000258376	109.861	18.0496	-91.8115	-1.96508	0.00011913	0.0240232
ENSG00000259188	65.9331	8.45893	-57.4742	-2.28043	5.71e-06	0.00255068
ENSG00000259207	935.18	3547.38	2612.2	1.62084	0.000179999	0.0309427	P05106	ITGB3
ENSG00000259388	49.7339	1.86368	-47.8702	-2.31362	9.34e-05	0.020271
ENSG00000259683	35.0272	1.60637	-33.4208	-2.23501	0.000158017	0.0281842
ENSG00000260197	258.77	0	-258.77	-5.14476	3.4e-20	6.46e-16
ENSG00000260592	2.92469	43.4662	40.5415	2.48523	6.91e-06	0.00295053
ENSG00000260719	102.7	33.6923	-69.0077	-1.41319	0.000248851	0.0378163
ENSG00000265894	45.2372	8.10307	-37.1341	-1.92034	0.00013716	0.0257963		RN7SL357P
ENSG00000266933	21.3623	1.25033	-20.112	-2.11687	0.000332975	0.0443861
ENSG00000267519	6941.8	1125.84	-5815.95	-2.03503	3.89e-05	0.0114471
ENSG00000271214	30.1318	2.02153	-28.1102	-2.1539	0.000224058	0.0358665
ENSG00000271742	27.2037	0.953132	-26.2506	-2.16601	0.000268395	0.0391431
ENSG00000272395	33.8741	4.86528	-29.0088	-1.98283	0.00021663	0.0350212	K9M1A9	IFNL4
ENSG00000273973	12.6533	0.539108	-12.1142	-2.27558	0.000115753	0.0237706
ENSG00000274759	16.2523	0.421934	-15.8304	-2.19237	0.000228978	0.0358665		RNA5SP527
ENSG00000278743	138.117	20.6833	-117.434	-2.02897	8.29e-05	0.0192194
ENSG00000278847	19.4473	0	-19.4473	-2.44118	4.05e-05	0.0117629
ENSG00000279220	5.1162	35.5955	30.4793	1.97679	0.000238855	0.0367383
ENSG00000279907	35.3512	2.58576	-32.7654	-2.4313	1.61e-05	0.00571455
ENSG00000280055	4.7768	33.6135	28.8367	1.91555	0.000364646	0.0472046		TMEM75
ENSG00000280969	29.5541	0	-29.5541	-2.58888	1.36e-05	0.00515157	Q8TD47	RPS4Y2
ENSG00000282995	61.4904	7.49243	-53.998	-2.05956	0.000175478	0.0305807		FRG1EP
