# Supplementary material for: Altered splicing and cytoplasmic levels of tRNA synthetases in SF3B1-mutant myelodysplastic syndromes as a therapeutic vulnerability
Source: Sci Rep. 2019 Feb 25;9:2678. doi: 10.1038/s41598-019-39591-7 (PMC6390101; doi:10.1038/s41598-019-39591-7)
Supplement: Supplementary file 8 — Table S7 [file 41598_2019_39591_MOESM8_ESM.xlsx]

## Sheet: FDR0.05
Ensembl	Mean_WT	Mean_K700E	Mean_Change	LogFC	Pvalue	FDR	UniProt	Symbol
ENSG00000000457	392.515	471.269	78.7545	0.246317	0.00132466	0.00715561	Q8IZE3	SCYL3
ENSG00000000460	670.492	877.76	207.268	0.37281	2.19e-09	3.1e-08	Q9NSG2	C1orf112
ENSG00000001084	760.475	863.128	102.654	0.176575	0.00212637	0.0107838	P48506	GCLC
ENSG00000001497	3602.69	3238.73	-363.955	-0.152819	4.35e-06	3.9e-05	Q9Y4W2	LAS1L
ENSG00000001629	2278.52	1917.64	-360.882	-0.245997	3.23e-11	5.42e-10	Q9P2G1	ANKIB1
ENSG00000002016	471.05	546.025	74.9746	0.202042	0.0034823	0.0167426	P43351	RAD52
ENSG00000002822	2824.69	2545.52	-279.172	-0.148573	3.55e-05	0.000271421	Q9Y6D9	MAD1L1
ENSG00000002834	3777.41	4384.12	606.713	0.212626	4.55e-13	8.98e-12	Q14847	LASP1
ENSG00000003056	3333.49	3664.5	331.013	0.134324	2.8e-05	0.000218163	P20645	M6PR
ENSG00000004059	2489.12	2231.49	-257.627	-0.155822	1.26e-05	0.000104945	P84085	ARF5
ENSG00000004139	92.0149	47.8277	-44.1872	-0.67923	2.6e-06	2.42e-05	Q6SZW1	SARM1
ENSG00000004142	4146.51	3840.86	-305.649	-0.10956	0.000172118	0.00114569	Q9Y2S7	POLDIP2
ENSG00000004399	1710.56	1865.92	155.366	0.123654	0.00203439	0.010375	Q9Y4D7	PLXND1
ENSG00000004455	9009.32	10469.8	1460.45	0.215126	2.79e-17	7.29e-16	P54819	AK2
ENSG00000004468	2858.82	1699.52	-1159.3	-0.739085	1.03e-77	1.62e-75	P28907	CD38
ENSG00000004478	73.2779	38.2346	-35.0433	-0.632598	2.56e-05	0.000201336	Q02790	FKBP4
ENSG00000004487	8347.94	7541.01	-806.929	-0.145681	8.31e-10	1.24e-08	O60341	KDM1A
ENSG00000004534	3072.7	3266.18	193.474	0.0878092	0.00552652	0.0251	P78332	RBM6
ENSG00000004700	2449.2	1706.4	-742.795	-0.514162	3.13e-39	2.1e-37	P46063	RECQL
ENSG00000004777	805.058	902.156	97.098	0.158341	0.00543612	0.0247483		ARHGAP33
ENSG00000004864	1268.59	956.25	-312.341	-0.398059	6.03e-16	1.47e-14	Q9UJS0	SLC25A13
ENSG00000004897	4001.56	2803.12	-1198.44	-0.507948	8.87e-56	8.71e-54	P30260	CDC27
ENSG00000005022	13872.5	15379.9	1507.46	0.148037	4.43e-11	7.36e-10	P05141	SLC25A5
ENSG00000005059	1972.52	1827.29	-145.224	-0.109326	0.00624674	0.0278649	Q9NWR8	MCUB
ENSG00000005100	3714.95	3191.79	-523.164	-0.216626	4.01e-10	6.12e-09	Q9H6R0	DHX33
ENSG00000005156	1665.59	862.123	-803.467	-0.929113	1.42e-85	2.47e-83	P49916	LIG3
ENSG00000005175	2576.43	2337.8	-238.629	-0.138047	0.00025827	0.00164811	Q9H6T3	RPAP3
ENSG00000005189	86.71	123.784	37.0736	0.412189	0.00135623	0.007305	Q96IC2	REXO5
ENSG00000005206	1149.9	983.409	-166.493	-0.219886	9.69e-06	8.18e-05	Q8TCT7	SPPL2B
ENSG00000005302	1940.11	2108.05	167.936	0.118537	0.0014987	0.00798029	Q8N5Y2	MSL3
ENSG00000005379	233.723	144.322	-89.4009	-0.608597	1.73e-08	2.2e-07	O95153	TSPOAP1
ENSG00000005436	853.878	961.619	107.741	0.167236	0.00373374	0.0177604	P16383	GCFC2
ENSG00000005448	1234.23	1036.13	-198.093	-0.246472	7.76e-07	7.84e-06	Q9H977	WDR54
ENSG00000005700	2943.47	2680.29	-263.179	-0.134284	5.67e-05	0.000415444	Q9P2D0	IBTK
ENSG00000005812	2016.33	2195.7	179.374	0.121691	0.00134909	0.00727216	Q9UKT7	FBXL3
ENSG00000005961	28.4374	12.9478	-15.4895	-0.475587	0.00280388	0.0138064	P08514	ITGA2B
ENSG00000006007	1683.1	1546.5	-136.602	-0.119525	0.00517172	0.0236884	Q9NZC3	GDE1
ENSG00000006118	551.254	165.4	-385.853	-1.59074	7.01e-73	1e-70	Q24JP5	TMEM132A
ENSG00000006194	2034.54	2182.18	147.645	0.0992024	0.00994362	0.0417152	O14978	ZNF263
ENSG00000006459	420.736	336.275	-84.4614	-0.300152	0.000167379	0.00111739	Q6ZMT4	KDM7A
ENSG00000006530	665.418	757.136	91.7175	0.178335	0.0038639	0.0182926	Q53H12	AGK
ENSG00000006576	1537.6	1389.04	-148.568	-0.143872	0.000988219	0.00550639	Q8N3S3	PHTF2
ENSG00000006607	1263.15	1083.1	-180.048	-0.217572	8.97e-06	7.62e-05	O94887	FARP2
ENSG00000006638	259.699	63.2243	-196.475	-1.68854	2.19e-45	1.75e-43	P21731	TBXA2R
ENSG00000006652	1058.86	1162.9	104.04	0.131647	0.00941222	0.0398039	O00458	IFRD1
ENSG00000006695	731.026	822.003	90.9771	0.163421	0.00679169	0.0299584	Q12887	COX10
ENSG00000006704	559.351	473.274	-86.0771	-0.226339	0.00198385	0.0101468	Q9UHL9	GTF2IRD1
ENSG00000006756	478.457	348.505	-129.953	-0.427976	4.56e-08	5.48e-07	P51689	ARSD
ENSG00000007047	1373.14	1144.03	-229.113	-0.256594	9.9e-08	1.14e-06	Q96L34	MARK4
ENSG00000007080	3306.45	2990.18	-316.275	-0.143181	1.06e-05	8.95e-05	Q96CT7	CCDC124
ENSG00000007237	2031.87	2572.49	540.615	0.335616	1.32e-18	3.73e-17	O60861	GAS7
ENSG00000007312	12315.3	10261.6	-2053.71	-0.261988	4.85e-34	2.69e-32	P40259	CD79B
ENSG00000007341	136.285	86.1481	-50.1366	-0.528423	4.37e-05	0.000328403	Q8TDW4	ST7L
ENSG00000007392	2392.6	2166.06	-226.54	-0.141516	6.51e-05	0.000470444	Q9NQ29	LUC7L
ENSG00000007520	1218.39	1086.19	-132.2	-0.162467	0.000753868	0.00433753	Q9UJK0	TSR3
ENSG00000007968	11620.6	12611.3	990.773	0.117593	4.13e-08	5.01e-07	Q14209	E2F2
ENSG00000008018	5405.81	5771.59	365.784	0.0936663	0.00149435	0.00795914	P20618	PSMB1
ENSG00000008083	1034.43	2205.73	1171.3	1.07173	2.83e-132	1.04e-129	Q92833	JARID2
ENSG00000008086	148.207	98.3759	-49.8309	-0.487223	7.87e-05	0.000560656	O76039	CDKL5
ENSG00000008256	1315.38	1141.49	-173.884	-0.199548	2.67e-05	0.000208987	O43739	CYTH3
ENSG00000008282	391.109	523.241	132.132	0.397388	4.26e-08	5.16e-07	Q16563	SYPL1
ENSG00000008294	3024.95	2764.99	-259.959	-0.128011	0.00018631	0.00123313	O60271	SPAG9
ENSG00000008300	658.592	826.982	168.39	0.315185	2.67e-07	2.87e-06	Q9NYQ7	CELSR3
ENSG00000008311	1786.46	1535.49	-250.968	-0.214348	9e-07	9.01e-06	Q9UDR5	AASS
ENSG00000008382	462.443	385.413	-77.0301	-0.244905	0.00261732	0.0129975	Q8N594	MPND
ENSG00000008405	2089.86	1788.25	-301.611	-0.221225	9.65e-09	1.27e-07	Q16526	CRY1
ENSG00000008513	2004.08	1677.18	-326.903	-0.252929	5.91e-10	8.89e-09	Q11201	ST3GAL1
ENSG00000008710	3496.87	3223.19	-273.679	-0.116322	0.000114819	0.000793982	P98161	PKD1
ENSG00000008838	4254.8	3889.29	-365.512	-0.129017	1.79e-05	0.00014521	O75448	MED24
ENSG00000008869	2117.18	1847.1	-270.086	-0.194563	1.31e-06	1.28e-05	Q9P2D3	HEATR5B
ENSG00000008988	33142.3	41458.1	8315.85	0.32118	1.36e-39	9.31e-38	P60866	RPS20
ENSG00000009790	32.3517	85.9175	53.5659	0.94698	2.66e-10	4.14e-09	Q9Y228	TRAF3IP3
ENSG00000009830	633.135	540.918	-92.2164	-0.218138	0.000974151	0.00543666	Q9UKY4	POMT2
ENSG00000009844	2922.99	3162.27	239.274	0.112216	0.00129405	0.00701508	Q9NP79	VTA1
ENSG00000009954	9669.39	10125.5	456.161	0.0661348	0.00427027	0.0200008	Q9UIG0	BAZ1B
ENSG00000010278	17922.4	23409.7	5487.26	0.382608	3.88e-44	2.97e-42	P21926	CD9
ENSG00000010292	16450.4	15453.6	-996.789	-0.0897908	6.73e-05	0.000485914	Q15021	NCAPD2
ENSG00000010361	193.335	146.81	-46.525	-0.344292	0.00167457	0.00880072	Q9BT04	FUZ
ENSG00000010626	124.05	80.2363	-43.8138	-0.49694	0.00016751	0.00111785	Q53EV4	LRRC23
ENSG00000010704	93.7571	153.797	60.0398	0.583452	2.39e-06	2.24e-05	Q30201	HFE
ENSG00000010803	1782.24	1586.52	-195.721	-0.164269	0.000142889	0.000969258	Q96GD3	SCMH1
ENSG00000010810	749.351	645.965	-103.386	-0.205885	0.000947046	0.00530229	P06241	FYN
ENSG00000011009	1876.94	2065.86	188.922	0.136399	0.000340916	0.00211634	O95372	LYPLA2
ENSG00000011021	1241.52	1035.19	-206.327	-0.255489	4.56e-07	4.77e-06	P51797	CLCN6
ENSG00000011143	710.647	596.018	-114.629	-0.244766	0.000107652	0.000748609	Q9NXB0	MKS1
ENSG00000011275	3238.04	2374.87	-863.167	-0.441896	8.06e-38	5.11e-36	Q9NWF9	RNF216
ENSG00000011295	1865.37	2156.16	290.799	0.206254	4.11e-08	5e-07	Q6DKK2	TTC19
ENSG00000011405	1120.46	1019.64	-100.819	-0.133112	0.00877451	0.0375278	O00443	PIK3C2A
ENSG00000011426	2888.72	2410.92	-477.799	-0.257946	3.24e-12	5.87e-11	Q9NQW6	ANLN
ENSG00000011451	2688.58	2517.63	-170.944	-0.0937444	0.00870948	0.0372673	B9EGQ5	WIZ
ENSG00000011454	2776.05	2392.39	-383.668	-0.212252	7.14e-10	1.07e-08	Q9Y3P9	RABGAP1
ENSG00000011523	1237.61	1117.44	-120.168	-0.142733	0.00531891	0.0242884	Q76N32	CEP68
ENSG00000012048	4252.37	5625.74	1373.37	0.400418	1.22e-44	9.44e-43	P38398	BRCA1
ENSG00000012124	1489.78	3049.98	1560.2	1.0191	8.17e-160	3.9e-157	P20273	CD22
ENSG00000012174	556.868	434.99	-121.878	-0.337685	3.11e-06	2.85e-05	O43462	MBTPS2
ENSG00000012822	999.331	866.039	-133.292	-0.199341	0.000513555	0.00306397	Q9P1Z2	CALCOCO1
ENSG00000012963	3488.45	3813.92	325.473	0.127537	1.44e-05	0.000119023	Q8N806	UBR7
ENSG00000013288	1073.98	650.695	-423.28	-0.698293	2.93e-34	1.64e-32	Q9Y2E5	MAN2B2
ENSG00000013374	2295.72	2099.5	-196.219	-0.127114	0.000939573	0.00526675	Q9Y5A7	NUB1
ENSG00000013523	1246.43	1075.33	-171.104	-0.209111	2.45e-05	0.000193937	Q9UNK9	ANGEL1
ENSG00000013573	3116.51	3514.54	398.037	0.171395	4.57e-08	5.49e-07	Q96FC9	DDX11
ENSG00000013810	7808.18	3319.08	-4489.1	-1.22224	0	0	Q9Y6A5	TACC3
ENSG00000014164	1040.58	936.22	-104.361	-0.148116	0.00436006	0.0203887	Q8IXZ2	ZC3H3
ENSG00000014824	798.872	695.388	-103.483	-0.19311	0.000930877	0.0052271	Q6PML9	SLC30A9
ENSG00000014919	1767.08	2030	262.926	0.196888	5.98e-07	6.15e-06	Q7KZN9	COX15
ENSG00000015133	3044.64	2697.2	-347.444	-0.173532	4.06e-07	4.27e-06	Q9P219	CCDC88C
ENSG00000015171	2571.77	2412.36	-159.408	-0.091686	0.00911729	0.038745	B7Z2J6	ZMYND11
ENSG00000015475	1629.68	1785.76	156.076	0.128771	0.00333636	0.0161073	P55957	BID
ENSG00000015676	2669.87	2199.09	-470.776	-0.276093	9.06e-14	1.9e-12	Q8IVD9	NUDCD3
ENSG00000017797	7108.08	5269.9	-1838.19	-0.427913	8.89e-48	7.26e-46	Q15311	RALBP1
ENSG00000018510	3728.2	4026.69	298.496	0.109715	0.000268601	0.00170574	O00116	AGPS
ENSG00000018610	1409.56	1606.33	196.769	0.184848	4.74e-05	0.000353897	Q9H5V9	CXorf56
ENSG00000018699	1168.85	1011.77	-157.078	-0.201946	0.000112116	0.000777851	Q6P3X3	TTC27
ENSG00000019144	226.904	167.721	-59.1826	-0.385375	0.000178117	0.00118412	Q86UU1	PHLDB1
ENSG00000019485	142.848	196.048	53.1998	0.393745	0.000332995	0.00207514	Q9NQV5	PRDM11
ENSG00000019582	15750.7	30473.4	14722.7	0.947536	0	0	P04233	CD74
ENSG00000020129	724.563	602.26	-122.303	-0.253912	0.000100883	0.000704105	Q9UBB6	NCDN
ENSG00000020256	875.958	785.037	-90.9207	-0.154203	0.00820337	0.035332	Q9NPA5	ZFP64
ENSG00000021300	185.819	122.436	-63.3835	-0.504059	1.55e-05	0.000126962	Q9UF11	PLEKHB1
ENSG00000021574	2219.62	2038.95	-180.669	-0.120974	0.0018447	0.00952325	Q9UBP0	SPAST
ENSG00000021645	104.15	38.3765	-65.7738	-1.02434	1.6e-12	2.98e-11	Q9HDB5	NRXN3
ENSG00000021776	3689.06	3089.55	-599.512	-0.253555	4.92e-16	1.2e-14	O60306	AQR
ENSG00000021826	1423.91	897.237	-526.677	-0.649996	2.15e-36	1.3e-34	P31327	CPS1
ENSG00000022267	702.941	877.62	174.679	0.307981	2.06e-07	2.26e-06	Q13642	FHL1
ENSG00000022277	2267.55	2513.32	245.763	0.147145	2.5e-05	0.000197381	Q9BY42	RTF2
ENSG00000022840	3923.75	3694.04	-229.711	-0.0862052	0.00482655	0.0223265	Q8N5U6	RNF10
ENSG00000023191	4210.58	4579.94	369.363	0.120041	0.000131501	0.00089956	P13489	RNH1
ENSG00000023697	1094.7	1212.34	117.647	0.144175	0.00264652	0.01313	Q9Y315	DERA
ENSG00000023734	4754.67	4424.1	-330.561	-0.103252	0.000125445	0.000863375	Q9Y3F4	STRAP
ENSG00000023892	1046.8	1237.63	190.832	0.234861	1.69e-06	1.62e-05	Q9H4E7	DEF6
ENSG00000023902	2315.04	1805.17	-509.866	-0.351868	2.39e-18	6.71e-17	Q53GL0	PLEKHO1
ENSG00000024526	1370.15	1059.03	-311.124	-0.361134	1.94e-12	3.58e-11	Q5TB30	DEPDC1
ENSG00000025039	1896.68	1620.63	-276.049	-0.222571	3.23e-08	3.98e-07	Q9NQL2	RRAGD
ENSG00000025293	1888.27	1671.11	-217.165	-0.171871	5.13e-05	0.000379138	Q9BVI0	PHF20
ENSG00000025770	3089.54	3453.04	363.497	0.158661	6.75e-07	6.88e-06	Q6IBW4	NCAPH2
ENSG00000025772	1827.01	1628.33	-198.682	-0.163641	7.56e-05	0.000540052	Q15785	TOMM34
ENSG00000025796	5004.12	4324.27	-679.85	-0.209072	1.21e-12	2.28e-11	Q9UGP8	SEC63
ENSG00000026025	10004.5	11378.6	1374.08	0.184602	1.29e-11	2.24e-10	P08670	VIM
ENSG00000026103	122.551	84.9574	-37.5934	-0.424787	0.000963756	0.00538437	P25445	FAS
ENSG00000026508	0	5.3984	5.3984	0.262987	0.00363174	0.0173341	P16070	CD44
ENSG00000027075	396.198	265.156	-131.041	-0.528164	2.07e-09	2.93e-08	P24723	PRKCH
ENSG00000027847	701.02	534.105	-166.915	-0.377103	1.31e-08	1.7e-07	Q9UBV7	B4GALT7
ENSG00000027869	40.5011	76.821	36.3199	0.632711	2.07e-05	0.000165191	Q9NP31	SH2D2A
ENSG00000028116	704.273	826.457	122.184	0.220851	0.000251518	0.00161041	Q86Y07	VRK2
ENSG00000028137	940.362	790.26	-150.103	-0.242555	2.53e-05	0.00019965	P20333	TNFRSF1B
ENSG00000028310	2381.5	1761.76	-619.738	-0.429333	2.49e-29	1.18e-27	Q9H8M2	BRD9
ENSG00000028839	740.656	865.818	125.162	0.217241	0.000301323	0.00189463	P62380	TBPL1
ENSG00000029153	29.3245	98.7636	69.4391	1.17717	3.62e-15	8.33e-14	Q8WYA1	ARNTL2
ENSG00000029993	4504.24	3655.06	-849.18	-0.298176	1.48e-23	5.34e-22	O15347	HMGB3
ENSG00000030419	2813.88	3791.49	977.616	0.425882	4.2e-37	2.61e-35	Q9UKS7	IKZF2
ENSG00000030582	4626.63	4173.1	-453.537	-0.147725	3.71e-07	3.92e-06	P28799	GRN
ENSG00000031003	1894.67	2072.98	178.309	0.128125	0.000693404	0.00402159	Q9NYF5	FAM13B
ENSG00000031081	9.21667	20.2066	10.9899	0.399416	0.00975553	0.0410655	Q2M1Z3	ARHGAP31
ENSG00000031691	677.662	790.55	112.888	0.213984	0.000315482	0.00197715	Q7L2Z9	CENPQ
ENSG00000032444	1421.16	1252.73	-168.429	-0.177081	0.000314864	0.00197446		PNPLA6
ENSG00000033030	1729.65	1875.87	146.225	0.114615	0.00601152	0.026976	Q6NZY4	ZCCHC8
ENSG00000033050	4656.33	4351.58	-304.753	-0.0969576	0.000585861	0.00344834	Q9UG63	ABCF2
ENSG00000033170	948.584	813.774	-134.81	-0.215674	8.83e-05	0.000623865	Q9BYC5	FUT8
ENSG00000033327	3130.33	2173.04	-957.285	-0.51903	2.82e-38	1.84e-36	Q9UQC2	GAB2
ENSG00000033800	2538.91	2756.86	217.949	0.117351	0.000388475	0.00237507	O75925	PIAS1
ENSG00000033867	2330.09	1784.97	-545.119	-0.379359	4.96e-23	1.74e-21	Q9Y6M7	SLC4A7
ENSG00000034152	2336.76	2531.08	194.32	0.11373	0.00203348	0.0103729	P46734	MAP2K3
ENSG00000034510	13982.7	11810.5	-2172.25	-0.238793	6.56e-08	7.71e-07	P63313	TMSB10
ENSG00000034533	344.442	432.603	88.1608	0.307632	8.21e-05	0.000584003	Q2TB18	ASTE1
ENSG00000034693	616.523	488.06	-128.463	-0.319889	2.37e-06	2.22e-05	P56589	PEX3
ENSG00000035141	3128.15	3408.51	280.36	0.121687	0.000423827	0.00257174	Q96C01	FAM136A
ENSG00000035499	2889.35	2361.42	-527.93	-0.286502	4.53e-14	9.74e-13	Q8WUY9	DEPDC1B
ENSG00000035681	2729	2545.63	-183.374	-0.0985963	0.00409192	0.0192765	Q92636	NSMAF
ENSG00000035720	5406.53	2946.79	-2459.73	-0.868616	3.62e-203	2.82e-200	Q9ULZ2	STAP1
ENSG00000035862	2223.99	1514.75	-709.237	-0.524233	3.8e-13	7.55e-12	P16035	TIMP2
ENSG00000035928	5958.17	6507.75	549.581	0.126415	3.69e-07	3.9e-06	P35251	RFC1
ENSG00000036054	1346.17	1471.45	125.283	0.125854	0.00623697	0.0278331	Q9NUY8	TBC1D23
ENSG00000037241	875.556	720.069	-155.487	-0.271756	3.94e-06	3.56e-05	Q9UNX3	RPL26L1
ENSG00000037280	5.91517	0.680618	-5.23455	-0.255531	0.010332	0.0431718	P35916	FLT4
ENSG00000038210	1220.95	1327.75	106.805	0.118123	0.0113185	0.0467911	Q8TCG2	PI4K2B
ENSG00000038274	3828.89	4109.03	280.134	0.100722	0.000843412	0.00478975	Q9NZL9	MAT2B
ENSG00000038358	3757.77	3365.02	-392.75	-0.15756	1.27e-06	1.24e-05	Q6P2E9	EDC4
ENSG00000038945	412.867	504.174	91.3071	0.272926	0.000230599	0.00149469	P21757	MSR1
ENSG00000039123	3630.87	3952.32	321.452	0.121708	0.000147618	0.000999071	P42285	MTREX
ENSG00000039319	1467.55	1299.29	-168.259	-0.171182	0.000133543	0.000911156	Q7Z3T8	ZFYVE16
ENSG00000039523	1282.95	1028.84	-254.111	-0.310109	1.33e-09	1.93e-08	Q6ZS17	RIPOR1
ENSG00000039650	896.649	640.67	-255.979	-0.467491	3.65e-14	7.92e-13	Q96T60	PNKP
ENSG00000040199	883.887	737.241	-146.646	-0.253098	9.73e-06	8.21e-05	Q6ZVD8	PHLPP2
ENSG00000040275	1492.68	1234.83	-257.846	-0.268	3.27e-09	4.53e-08	Q96EA4	SPDL1
ENSG00000040608	438.2	236.537	-201.662	-0.820442	1.86e-21	6.12e-20	Q9BZR6	RTN4R
ENSG00000041802	2217.3	2476.14	258.834	0.15691	1.26e-05	0.000104575	Q9H089	LSG1
ENSG00000041880	410.987	283.911	-127.076	-0.495666	1.86e-09	2.65e-08	Q9Y6F1	PARP3
ENSG00000042088	2031.93	1866.23	-165.704	-0.120458	0.00212119	0.0107602	Q9NUW8	TDP1
ENSG00000042493	44.3368	68.7828	24.446	0.419413	0.00578161	0.0261061	P40121	CAPG
ENSG00000043462	283.248	696.321	413.073	1.22477	2.31e-61	2.61e-59	Q13094	LCP2
ENSG00000047056	1259.08	1416.15	157.073	0.166265	0.000216799	0.00141091	Q9Y2I8	WDR37
ENSG00000047230	580.542	433.96	-146.581	-0.398051	3.32e-08	4.09e-07	Q9NRF8	CTPS2
ENSG00000047249	1171.73	1284.23	112.496	0.128754	0.00960561	0.0405075	Q9UI12	ATP6V1H
ENSG00000047315	7608.81	7051.43	-557.388	-0.109092	2.89e-06	2.66e-05	P30876	POLR2B
ENSG00000047346	930.778	832.377	-98.4007	-0.155974	0.00665474	0.0294534	Q32MH5	FAM214A
ENSG00000047365	732.917	968.283	235.366	0.388893	1.5e-11	2.59e-10	Q8WZ64	ARAP2
ENSG00000047410	8296.33	5145.95	-3150.38	-0.6852	4.95e-161	2.42e-158	P12270	TPR
ENSG00000047621	1143.26	1252.94	109.675	0.128287	0.0103926	0.0433908	Q9NQ89	C12orf4
ENSG00000047644	2568.77	2127.28	-441.492	-0.268752	1.04e-13	2.17e-12	Q9ULE0	WWC3
ENSG00000047849	6370.62	5500.78	-869.837	-0.210303	7.14e-17	1.84e-15	P27816	MAP4
ENSG00000048052	2136.03	1935.39	-200.641	-0.139731	0.000616192	0.00361168	Q9UKV0	HDAC9
ENSG00000048392	1309.88	1135.37	-174.511	-0.201794	3.02e-05	0.000233738	Q7LG56	RRM2B
ENSG00000048649	2567.31	2239.25	-328.059	-0.19544	1.25e-07	1.42e-06	Q96T23	RSF1
ENSG00000048740	3174.66	3372.68	198.014	0.0866122	0.00649232	0.0288073	O95319	CELF2
ENSG00000049192	173.032	134.695	-38.3369	-0.311767	0.00576124	0.0260381	Q9UKP5	ADAMTS6
ENSG00000049239	478.212	368.678	-109.534	-0.35302	1.18e-05	9.83e-05	O95479	H6PD
ENSG00000049449	1471.68	1351.06	-120.623	-0.120847	0.00703194	0.0308562	Q15293	RCN1
ENSG00000049618	3530.16	3276.79	-253.377	-0.106152	0.00102463	0.00569266	Q8NFD5	ARID1B
ENSG00000049759	931.599	728.708	-202.891	-0.342784	1.61e-09	2.33e-08	Q96PU5	NEDD4L
ENSG00000049860	1843.77	1595.87	-247.905	-0.204671	1.05e-06	1.04e-05	Q5URX0	HEXB
ENSG00000049883	636.292	532.872	-103.42	-0.243136	0.000348809	0.00215959	Q8WV60	PTCD2
ENSG00000050344	76.0126	118.514	42.5016	0.497595	0.000199036	0.00130828	Q9Y4A8	NFE2L3
ENSG00000050393	2641.54	3075.61	434.069	0.217589	3.36e-11	5.61e-10	Q96AQ8	MCUR1
ENSG00000050426	1471.58	1897.65	426.071	0.359913	5.71e-18	1.56e-16	Q6P1Q0	LETMD1
ENSG00000050438	7.58202	24.8857	17.3037	0.611773	8.59e-05	0.000609212	Q2Y0W8	SLC4A8
ENSG00000051108	2084.25	2484.45	400.207	0.249648	3e-11	5.05e-10	Q15011	HERPUD1
ENSG00000051128	19.1109	7.55459	-11.5563	-0.414879	0.00585512	0.0263983	Q9NSC5	HOMER3
ENSG00000051180	1676.37	1973.89	297.516	0.23109	3.63e-08	4.45e-07	Q06609	RAD51
ENSG00000051596	1999	1797.03	-201.972	-0.150597	0.000521957	0.00311056	Q96J01	THOC3
ENSG00000052749	2496.77	2769.96	273.185	0.148266	1.7e-05	0.000138112	Q5JTH9	RRP12
ENSG00000052802	2205.26	1945.04	-260.225	-0.177289	3.8e-05	0.000288689	Q15800	MSMO1
ENSG00000053254	3118.99	2926.9	-192.093	-0.0902715	0.00860344	0.0368812	O00409	FOXN3
ENSG00000053371	1577.53	1332.35	-245.176	-0.237374	8.89e-07	8.9e-06	O43488	AKR7A2
ENSG00000053524	540.493	346.99	-193.504	-0.602498	1.14e-15	2.7e-14	Q86YR7	MCF2L2
ENSG00000053770	2068.7	2390.32	321.618	0.205375	1.02e-07	1.17e-06	Q9H0R1	AP5M1
ENSG00000053900	1477.18	1657.17	179.988	0.163119	0.000121156	0.000835324	Q9UJX5	ANAPC4
ENSG00000054148	1378.92	1088.91	-290.01	-0.333619	2.15e-12	3.95e-11	Q9NRX4	PHPT1
ENSG00000054219	0.989642	9.99485	9.00521	0.422476	0.000435312	0.00263534	O60449	LY75
ENSG00000054277	365.916	277.404	-88.5117	-0.370492	1.13e-05	9.5e-05	Q9H1Y3	OPN3
ENSG00000054523	1778.56	1413.16	-365.398	-0.326106	1.77e-14	3.92e-13	O60333	KIF1B
ENSG00000054793	72.9267	28.8738	-44.0529	-0.859021	2.1e-08	2.64e-07	O75110	ATP9A
ENSG00000054965	2781.75	2562.4	-219.346	-0.117191	0.000951665	0.0053239	Q92567	FAM168A
ENSG00000055044	6694.61	6131.03	-563.587	-0.126136	4.47e-07	4.67e-06	Q9Y2X3	NOP58
ENSG00000055130	4682.58	3643.95	-1038.62	-0.358672	1.09e-32	5.83e-31	Q13616	CUL1
ENSG00000055163	14196	12196.1	-1999.95	-0.218344	7.8e-24	2.86e-22	Q96F07	CYFIP2
ENSG00000055332	2872.93	3352.96	480.03	0.220581	1.53e-12	2.85e-11	P19525	EIF2AK2
ENSG00000056097	5681.9	5968.22	286.315	0.0701269	0.00849282	0.0364516	Q96KR1	ZFR
ENSG00000056586	3158.84	2980.99	-177.849	-0.0827976	0.0112507	0.0465569	Q9HBD1	RC3H2
ENSG00000056972	6216.94	5626.31	-590.628	-0.14266	3.36e-08	4.13e-07	O43734	TRAF3IP2
ENSG00000057019	1088.32	934.539	-153.778	-0.213851	6.91e-05	0.000497449	Q96PD2	DCBLD2
ENSG00000057252	2214.72	1510.65	-704.063	-0.542872	2.39e-40	1.66e-38	P35610	SOAT1
ENSG00000057468	20.4126	9.40715	-11.0055	-0.384922	0.0121468	0.0495908	O15457	MSH4
ENSG00000057704	1712.45	1919.85	207.397	0.162058	4.53e-05	0.000339778	Q9ULS5	TMCC3
ENSG00000057757	2496.86	3107.22	610.368	0.311715	6.53e-20	1.98e-18	Q9GZP4	PITHD1
ENSG00000057935	740.914	661.52	-79.3937	-0.155507	0.0117737	0.0483306	Q9BTC8	MTA3
ENSG00000058091	1196.17	1667.98	471.811	0.468564	2.49e-24	9.3e-23	O94921	CDK14
ENSG00000058272	3235.82	2825.69	-410.13	-0.193059	2.9e-09	4.04e-08	O14974	PPP1R12A
ENSG00000058453	1112.1	833.313	-278.784	-0.403249	1.49e-13	3.06e-12		CROCC
ENSG00000058668	1820.2	1510.36	-309.844	-0.264494	2.63e-10	4.09e-09	A0A024R968	ATP2B4
ENSG00000058673	7553.02	5992.69	-1560.33	-0.331605	1.44e-39	9.79e-38	O75152	ZC3H11A
ENSG00000058866	12.8401	37.0386	24.1984	0.710957	9.53e-06	8.05e-05	P49619	DGKG
ENSG00000059122	2337.03	2161.68	-175.349	-0.111266	0.00202619	0.0103432	Q4VC44	FLYWCH1
ENSG00000059573	7461.67	7037.31	-424.358	-0.0838897	0.000375746	0.0023053	P54886	ALDH18A1
ENSG00000059588	1759.61	1528.97	-230.638	-0.199695	5.19e-06	4.58e-05	Q13395	TARBP1
ENSG00000059691	863.202	717.599	-145.602	-0.257441	8.13e-06	6.97e-05	O75879	GATB
ENSG00000059804	458.183	624.308	166.125	0.423201	1.45e-09	2.1e-08	P11169	SLC2A3
ENSG00000060138	6837.61	6091.96	-745.644	-0.164941	1.76e-09	2.52e-08	P16989	YBX3
ENSG00000060339	5837.26	5387.83	-449.433	-0.114591	1.37e-05	0.000112974	Q8IX12	CCAR1
ENSG00000060491	1916.26	2128.49	212.23	0.149572	0.000213515	0.0013904	Q9NZT2	OGFR
ENSG00000060971	927.477	768.29	-159.187	-0.263597	3e-06	2.76e-05	A0A024R2M6	ACAA1
ENSG00000060982	9330.99	10254.4	923.386	0.135296	3.35e-08	4.12e-07	P54687	BCAT1
ENSG00000061273	4390.91	3827.7	-563.208	-0.195941	7.91e-12	1.39e-10	Q8WUI4	HDAC7
ENSG00000061656	48.0886	30.0587	-18.0299	-0.403208	0.0107221	0.044598	Q9NPE6	SPAG4
ENSG00000061794	2678.33	3041.13	362.797	0.181622	4.97e-08	5.94e-07	P82673	MRPS35
ENSG00000061918	1.33318	27.0239	25.6907	0.940283	2.34e-10	3.66e-09	Q02153	GUCY1B1
ENSG00000061938	1783.33	1360.52	-422.811	-0.382797	7.86e-19	2.24e-17	Q07912	TNK2
ENSG00000062194	4189.86	4473.99	284.129	0.0937206	0.00217678	0.0110166	Q86WP2	GPBP1
ENSG00000062716	2035.06	2206.03	170.966	0.114391	0.00207824	0.0105653	Q96GC9	VMP1
ENSG00000063046	23679.1	26208.2	2529.03	0.145913	1.72e-13	3.52e-12	P23588	EIF4B
ENSG00000063169	740.111	641.78	-98.3308	-0.198032	0.00132933	0.00717482	Q9NZM4	BICRA
ENSG00000063176	847.025	722.053	-124.971	-0.222856	0.000125173	0.000862169	A0A024QZH5	SPHK2
ENSG00000063177	27884.5	31314.5	3430	0.166699	1.35e-16	3.43e-15	Q07020	RPL18
ENSG00000063241	1453.43	1266.58	-186.858	-0.19482	1.51e-05	0.000123566	Q96AB3	ISOC2
ENSG00000063245	2952.14	2760.35	-191.787	-0.0957627	0.00368133	0.0175389	Q9Y6I3	EPN1
ENSG00000063322	1730.38	1532.28	-198.093	-0.173028	0.000246469	0.00158097	Q9NX70	MED29
ENSG00000063601	2519.76	2803.69	283.932	0.151084	6.3e-05	0.000456647	Q13613	MTMR1
ENSG00000063854	799.993	531.622	-268.371	-0.566374	5.94e-19	1.7e-17	Q16775	HAGH
ENSG00000063978	3678.71	1982.32	-1696.38	-0.881951	1.26e-145	5.4e-143	P78317	RNF4
ENSG00000064115	2530.1	2732.16	202.058	0.109422	0.00162143	0.00855999	Q9NS93	TM7SF3
ENSG00000064313	2631.07	1487.94	-1143.14	-0.810665	8.71e-101	2.06e-98	Q6P1X5	TAF2
ENSG00000064393	2608.5	2216.84	-391.663	-0.231362	3.61e-10	5.54e-09	Q9H2X6	HIPK2
ENSG00000064419	2645.59	2095.61	-549.979	-0.332251	3.89e-20	1.19e-18	Q9Y5L0	TNPO3
ENSG00000064490	1269.01	1111.77	-157.235	-0.185287	0.000160874	0.00107733	O14593	RFXANK
ENSG00000064601	1609.95	1772.11	162.151	0.135903	0.000864681	0.00489202	P10619	CTSA
ENSG00000064607	5899.4	6464.71	565.307	0.131163	5.55e-07	5.74e-06	Q8IX01	SUGP2
ENSG00000064687	880.76	676.299	-204.461	-0.367002	6.86e-10	1.03e-08	Q8IZY2	ABCA7
ENSG00000064726	4363.87	4765.44	401.573	0.126294	5.29e-06	4.66e-05	Q9H0C5	BTBD1
ENSG00000064961	2223.78	1805.62	-418.163	-0.295714	2.93e-13	5.88e-12	Q9P0W2	HMG20B
ENSG00000064999	2004.62	1858.35	-146.268	-0.108034	0.00541139	0.0246518	Q92625	ANKS1A
ENSG00000065000	4836.52	4403.43	-433.095	-0.134457	4.78e-06	4.25e-05	O14617	AP3D1
ENSG00000065029	1159.55	1048.63	-110.916	-0.142264	0.00458132	0.0213284	P36508	ZNF76
ENSG00000065054	154.565	96.3245	-58.2405	-0.56116	4.6e-06	4.1e-05	Q15599	SLC9A3R2
ENSG00000065057	788.595	649.429	-139.166	-0.268906	1.25e-05	0.000104056	P78549	NTHL1
ENSG00000065135	4899.03	5222.26	323.23	0.0919869	0.00163001	0.00859019	P08754	GNAI3
ENSG00000065150	15460.3	16495.3	1034.95	0.0929446	3.49e-05	0.000267298	O00410	IPO5
ENSG00000065154	3264.58	2853.36	-411.227	-0.192045	1.73e-08	2.2e-07	P04181	OAT
ENSG00000065183	3981.04	4272.77	291.727	0.100604	0.00102168	0.00567926	Q9UNX4	WDR3
ENSG00000065268	1606.74	2501.39	894.649	0.628493	7.9e-56	7.79e-54	Q9BV38	WDR18
ENSG00000065320	266.126	190.322	-75.8039	-0.435272	7.1e-06	6.14e-05	O95631	NTN1
ENSG00000065328	4652.68	5629.74	977.061	0.272518	1.13e-23	4.1e-22	Q7L590	MCM10
ENSG00000065361	21.3803	7.32407	-14.0562	-0.514431	0.000791065	0.00452305	P21860	ERBB3
ENSG00000065413	266.922	343.545	76.6232	0.335215	0.000152796	0.0010298	Q8N8A2	ANKRD44
ENSG00000065457	799.477	683.175	-116.302	-0.219098	0.000171377	0.00114112	Q9BUB4	ADAT1
ENSG00000065485	401.569	484.004	82.4356	0.252737	0.00094544	0.00529471	Q14554	PDIA5
ENSG00000065518	2326.42	2122.26	-204.164	-0.130216	0.000398215	0.00242909	O95168	NDUFB4
ENSG00000065534	15195.1	12469.8	-2725.23	-0.283129	1.74e-24	6.61e-23	Q15746	MYLK
ENSG00000065548	3849.56	4237.86	388.299	0.13728	5e-05	0.000371164	Q8WU90	ZC3H15
ENSG00000065600	1131.06	997.161	-133.901	-0.1778	0.000847167	0.00480458	Q9H813	TMEM206
ENSG00000065613	3972.84	4231.06	258.223	0.0899828	0.00139377	0.00747652	Q9H2G2	SLK
ENSG00000065615	1462.67	1703.26	240.592	0.216387	1.76e-06	1.67e-05	Q7L1T6	CYB5R4
ENSG00000065665	238.846	184.148	-54.6982	-0.327369	0.00191132	0.00982174	Q9H9S3	SEC61A2
ENSG00000065809	7139.2	8237.38	1098.19	0.205232	6.21e-16	1.51e-14	Q9H098	FAM107B
ENSG00000065882	3519.35	3294.6	-224.744	-0.0939414	0.00321504	0.0156005	Q86TI0	TBC1D1
ENSG00000065911	9658.22	10546.7	888.505	0.126334	1.43e-08	1.85e-07	P13995	MTHFD2
ENSG00000066027	1708.18	845.399	-862.779	-0.989738	4.56e-90	8.8e-88	Q15172	PPP2R5A
ENSG00000066084	4066.86	3675.12	-391.738	-0.145072	5.29e-07	5.47e-06	Q9P265	DIP2B
ENSG00000066135	2676.6	2449.77	-226.834	-0.126261	0.000182045	0.00120718	O75164	KDM4A
ENSG00000066136	2106.18	2545.52	439.342	0.269318	3.84e-13	7.61e-12	Q13952	NFYC
ENSG00000066279	7298	6119.94	-1178.06	-0.252269	2.79e-21	9.1e-20	Q8IZT6	ASPM
ENSG00000066294	1034.34	1942.72	908.378	0.889103	1.73e-79	2.79e-77	Q9UIB8	CD84
ENSG00000066382	2274	1953.05	-320.956	-0.215974	3.85e-08	4.7e-07	Q15777	MPPED2
ENSG00000066583	1185.21	1345.58	160.367	0.178774	0.000418207	0.00254125	Q96CN7	ISOC1
ENSG00000066651	329.735	388.417	58.6819	0.217778	0.0105852	0.0440984	Q7Z4G4	TRMT11
ENSG00000066735	1854.45	1252.99	-601.453	-0.555611	1.16e-36	7.04e-35	Q9ULI4	KIF26A
ENSG00000066739	2044.44	1698.62	-345.825	-0.263036	6.1e-11	1e-09	Q96BY7	ATG2B
ENSG00000066777	3187.53	2807.56	-379.977	-0.181291	4.55e-08	5.48e-07	Q9Y6D6	ARFGEF1
ENSG00000066855	1004.83	906.624	-98.2052	-0.14498	0.00747341	0.0325418	Q15390	MTFR1
ENSG00000066923	128.506	94.1501	-34.3561	-0.363296	0.00411947	0.0193932	Q9UJ98	STAG3
ENSG00000066926	1286.13	1439.9	153.772	0.158449	0.00097808	0.00545569	P22830	FECH
ENSG00000066933	1635.25	1407.87	-227.375	-0.211541	1.58e-06	1.52e-05	B2RTY4	MYO9A
ENSG00000067048	5749.96	4911.21	-838.749	-0.225764	5.07e-16	1.24e-14	O15523	DDX3Y
ENSG00000067057	4178.32	3856.34	-321.973	-0.115009	9.29e-05	0.000654756	Q01813	PFKP
ENSG00000067113	194.548	148.475	-46.0728	-0.336439	0.0021933	0.0110858	O14494	PLPP1
ENSG00000067141	1750.16	1529.5	-220.659	-0.190895	7.03e-06	6.09e-05	Q92859	NEO1
ENSG00000067167	6788.45	7784.7	996.247	0.196458	4.15e-14	8.95e-13	G3XAN4	TRAM1
ENSG00000067225	39433.8	36679.2	-2754.67	-0.103965	3.83e-06	3.46e-05	P14618	PKM
ENSG00000067248	1677.49	1512.92	-164.568	-0.146917	0.000511058	0.00304994	Q7Z478	DHX29
ENSG00000067334	3222.27	3478.27	255.998	0.108566	0.00228003	0.0114818	Q5QJE6	DNTTIP2
ENSG00000067369	1768.65	1606.15	-162.5	-0.137257	0.00125839	0.00684472	Q12888	TP53BP1
ENSG00000067533	1049.81	1247.47	197.663	0.243959	8.59e-07	8.63e-06	Q9Y3B9	RRP15
ENSG00000067560	17201.7	18364.4	1162.73	0.094123	2.13e-05	0.000169911	P61586	RHOA
ENSG00000067596	3827.75	3252.42	-575.329	-0.232992	9.01e-15	2.02e-13	Q14562	DHX8
ENSG00000067606	418.649	215.488	-203.16	-0.864736	4.51e-20	1.38e-18	Q05513	PRKCZ
ENSG00000067829	1042.48	1193.91	151.436	0.19097	0.000150477	0.00101679	P51553	IDH3G
ENSG00000067836	604.417	479.173	-125.245	-0.3183	5.87e-06	5.12e-05	Q9GZN7	ROGDI
ENSG00000067992	600.443	529.215	-71.2276	-0.173645	0.00988228	0.041491	Q15120	PDK3
ENSG00000068001	453.117	386.528	-66.5892	-0.216601	0.00439598	0.0205384	Q12891	HYAL2
ENSG00000068024	256.358	173.893	-82.465	-0.499768	6.14e-07	6.3e-06	P56524	HDAC4
ENSG00000068305	5273.04	5620.13	347.097	0.0909408	0.000898901	0.00506515	A0A0S2Z4N0	MEF2A
ENSG00000068308	2467.21	2667.98	200.772	0.111692	0.000839445	0.00477109	Q96G74	OTUD5
ENSG00000068323	580.921	482.328	-98.5925	-0.25564	0.000176199	0.00117211	A0A024QZ23	TFE3
ENSG00000068438	2065.3	1754.97	-310.324	-0.231443	6.98e-09	9.31e-08	Q9UET6	FTSJ1
ENSG00000068489	2846.5	2466.48	-380.023	-0.202837	2.28e-07	2.48e-06	Q96HE9	PRR11
ENSG00000068650	3939.08	3528.08	-411.001	-0.157911	1.49e-06	1.44e-05	P98196	ATP11A
ENSG00000068654	6305.2	5340.35	-964.851	-0.237508	7.15e-16	1.73e-14	O95602	POLR1A
ENSG00000068831	3166.15	2525.45	-640.701	-0.322788	2.32e-22	7.94e-21	Q7LDG7	RASGRP2
ENSG00000068878	3967.29	3469.98	-497.309	-0.191203	1.55e-10	2.45e-09	Q14997	PSME4
ENSG00000068885	574.449	659.85	85.4011	0.19287	0.00291873	0.014304	Q9P2H3	IFT80
ENSG00000068903	1822.36	1612.58	-209.788	-0.173262	4.25e-05	0.000319789	Q8IXJ6	SIRT2
ENSG00000068971	407.784	283.566	-124.218	-0.487965	3.42e-09	4.72e-08	Q15173	PPP2R5B
ENSG00000069248	4163.95	4543.66	379.704	0.124944	4.13e-05	0.000311249	Q8WUM0	NUP133
ENSG00000069275	21534.1	19367.3	-2166.78	-0.152327	1.3e-12	2.44e-11	Q9H1E3	NUCKS1
ENSG00000069399	111.101	33.1656	-77.9357	-1.21752	5.93e-17	1.53e-15	P20749	BCL3
ENSG00000069424	2927.95	3303.08	375.124	0.171883	6.23e-08	7.36e-07	Q13303	KCNAB2
ENSG00000069849	6094.3	5717.81	-376.495	-0.0916622	0.000323495	0.00202074	P54709	ATP1B3
ENSG00000069869	1857.1	2125.32	268.221	0.190741	1.16e-06	1.14e-05	P46934	NEDD4
ENSG00000069974	733.925	947.037	213.112	0.356722	1.05e-09	1.55e-08	P51159	RAB27A
ENSG00000070010	1565.19	1796.59	231.401	0.195654	2.55e-06	2.37e-05	Q92890	UFD1
ENSG00000070061	4170.31	3902.71	-267.6	-0.0950159	0.00112787	0.00621363	O95163	ELP1
ENSG00000070081	3278	3021.89	-256.107	-0.116193	0.000208172	0.00135982	V9HW75	NUCB2
ENSG00000070190	19.7757	49.8006	30.0249	0.742974	3.06e-06	2.81e-05	Q9UN19	DAPP1
ENSG00000070214	2453.2	2204.58	-248.62	-0.151675	2.08e-05	0.000166278	Q8WWI5	SLC44A1
ENSG00000070413	3200.99	2800.41	-400.576	-0.191367	8.93e-09	1.18e-07	P98153	DGCR2
ENSG00000070495	992.122	1112.18	120.061	0.160931	0.00142939	0.00764609	Q6NYC1	JMJD6
ENSG00000070614	2089.19	1419.46	-669.728	-0.548275	4.18e-42	3.02e-40	P52848	NDST1
ENSG00000070669	1202.33	1461.97	259.649	0.276553	1e-08	1.31e-07	P08243	ASNS
ENSG00000070718	1173.08	1376.87	203.783	0.226119	9.89e-07	9.82e-06	P53677	AP3M2
ENSG00000070756	48164.9	57249.6	9084.64	0.248403	4.77e-37	2.95e-35	P11940	PABPC1
ENSG00000070761	1636.21	1498.58	-137.628	-0.123432	0.00424091	0.0198758	Q9Y6A4	CFAP20
ENSG00000070814	7974.33	7474.42	-499.914	-0.0930715	8.4e-05	0.00059678	Q13428	TCOF1
ENSG00000070915	20.1397	36.9714	16.8317	0.453846	0.00468822	0.0217778	P55017	SLC12A3
ENSG00000070950	2070	2436.81	366.812	0.232271	4.72e-10	7.17e-09	Q9NS91	RAD18
ENSG00000070961	2221.15	2401.58	180.433	0.110341	0.00260693	0.0129566	A0A024RBC7	ATP2B1
ENSG00000071051	489.472	409.697	-79.7749	-0.24294	0.00126985	0.00689633	O43639	NCK2
ENSG00000071054	8572.54	6947.15	-1625.39	-0.301921	1.22e-38	8.07e-37	O95819	MAP4K4
ENSG00000071073	1491.6	1349.31	-142.282	-0.141008	0.00190122	0.00977899	Q9UM21	MGAT4A
ENSG00000071082	21352.1	26668	5315.87	0.318877	3.52e-38	2.28e-36	P62899	RPL31
ENSG00000071243	1223.18	1361.96	138.786	0.151183	0.00096914	0.00541157	Q9NXR8	ING3
ENSG00000071539	1574.07	1380.46	-193.61	-0.185076	4.09e-05	0.000308767	Q15645	TRIP13
ENSG00000071553	3142.2	2776.93	-365.277	-0.176552	3.54e-08	4.35e-07	Q15904	ATP6AP1
ENSG00000071564	20751.5	17804.5	-2947.05	-0.220036	3.74e-27	1.63e-25	P15923	TCF3
ENSG00000071575	1058.16	937.626	-120.533	-0.169983	0.0013911	0.007466	Q92519	TRIB2
ENSG00000071626	8092.43	7514.35	-578.076	-0.105591	0.000108966	0.000757242	Q96EP5	DAZAP1
ENSG00000071655	3101.31	2797.46	-303.848	-0.14739	5.17e-06	4.57e-05	O95983	MBD3
ENSG00000071794	5758.29	7228.33	1470.05	0.325541	9.69e-31	4.89e-29	Q14527	HLTF
ENSG00000071859	1346.3	1122.78	-223.523	-0.255594	1.65e-07	1.84e-06	Q14320	FAM50A
ENSG00000071889	754.055	576.596	-177.459	-0.3725	4.04e-09	5.52e-08	P98173	FAM3A
ENSG00000071994	3209.64	3449.36	239.717	0.103571	0.00232495	0.0116809	Q16342	PDCD2
ENSG00000072042	2178.66	2000.19	-178.468	-0.121563	0.0020647	0.0105066	Q8TC12	RDH11
ENSG00000072062	2089.37	1833.05	-256.325	-0.185244	3.01e-06	2.76e-05	P17612	PRKACA
ENSG00000072071	2378.44	2651.53	273.092	0.154667	3.25e-05	0.000250133	O94910	ADGRL1
ENSG00000072110	4023.44	3299.68	-723.76	-0.283024	1.81e-17	4.77e-16	P12814	ACTN1
ENSG00000072163	41.8819	80.7867	38.9048	0.661548	7.1e-06	6.14e-05	Q7Z4I7	LIMS2
ENSG00000072201	570.984	470.556	-100.428	-0.265642	0.000196982	0.00129681	Q8TBB1	LNX1
ENSG00000072210	1207.4	1617.34	409.939	0.412956	1.93e-18	5.43e-17	P51648	ALDH3A2
ENSG00000072310	5487.49	5025.94	-461.549	-0.126054	1.45e-06	1.4e-05	P36956	SREBF1
ENSG00000072364	2083.7	1643.45	-440.252	-0.337805	8.7e-17	2.23e-15	Q9UHB7	AFF4
ENSG00000072415	1320.49	1443.01	122.522	0.126431	0.00771801	0.0334474	Q8N3R9	MPP5
ENSG00000072501	15676.2	16608.8	932.544	0.0828062	7.43e-05	0.000531488	Q14683	SMC1A
ENSG00000072571	3314.87	2787.32	-527.552	-0.246765	1.66e-12	3.08e-11	O75330	HMMR
ENSG00000072682	385.272	232.786	-152.486	-0.663287	1.89e-13	3.87e-12	O15460	P4HA2
ENSG00000072736	1995.39	2147.49	152.098	0.104533	0.00440768	0.0205884	Q12968	NFATC3
ENSG00000072818	791.723	933.535	141.812	0.230844	5.64e-05	0.000413376	Q15027	ACAP1
ENSG00000072849	1307	1459.95	152.949	0.154976	0.000954519	0.00533844	Q9GZP9	DERL2
ENSG00000072864	2090.08	1741.46	-348.616	-0.259624	1.76e-11	3.02e-10	X5DR54	NDE1
ENSG00000073060	4389.47	3472.92	-916.547	-0.335109	1.24e-29	5.94e-28	Q8WTV0	SCARB1
ENSG00000073111	13406.5	12155.9	-1250.66	-0.140705	3.85e-10	5.89e-09	P49736	MCM2
ENSG00000073169	922.847	800.364	-122.483	-0.199313	0.000343569	0.00213029	Q9BVL4	SELENOO
ENSG00000073331	618.848	791.746	172.898	0.34247	1.2e-08	1.55e-07	Q96QP1	ALPK1
ENSG00000073536	1716.62	1861.47	144.843	0.11423	0.00444917	0.0207499	Q9NVX2	NLE1
ENSG00000073578	7563.22	6408.29	-1154.94	-0.237826	8.99e-20	2.69e-18	P31040	SDHA
ENSG00000073598	8.89325	21.7493	12.8561	0.468271	0.00260785	0.0129566	Q8TC99	FNDC8
ENSG00000073712	733.394	589.128	-144.266	-0.3021	2.8e-06	2.58e-05	Q96AC1	FERMT2
ENSG00000073849	4392.1	3803.34	-588.76	-0.20628	3.41e-11	5.7e-10	P15907	ST6GAL1
ENSG00000073969	2275.94	2023.14	-252.804	-0.168573	1.01e-05	8.49e-05	P46459	NSF
ENSG00000074054	3629.02	3412.74	-216.282	-0.0874941	0.00556155	0.0252318	Q7Z460	CLASP1
ENSG00000074071	3580.35	3316.35	-264.006	-0.108963	0.00127555	0.00692192	P82930	MRPS34
ENSG00000074201	3790.71	3581.87	-208.84	-0.0806622	0.00699992	0.030735	P54105	CLNS1A
ENSG00000074266	1620.09	1943.71	323.625	0.258398	2.8e-10	4.34e-09	O75530	EED
ENSG00000074370	9305.4	8408.76	-896.638	-0.145303	1.68e-07	1.88e-06	Q93084	ATP2A3
ENSG00000074416	101.941	66.3639	-35.5774	-0.46397	0.000796988	0.00455072	Q99685	MGLL
ENSG00000074582	1378.69	1522.12	143.429	0.140487	0.00123282	0.00672303	Q9Y276	BCS1L
ENSG00000074603	2486.46	2782.83	296.37	0.16057	2.05e-06	1.94e-05	Q6V1X1	DPP8
ENSG00000074621	377.196	296.478	-80.7184	-0.32362	0.000154743	0.00104125	O60721	SLC24A1
ENSG00000074660	868.646	496.874	-371.772	-0.771076	1.68e-33	9.12e-32	Q14162	SCARF1
ENSG00000074695	6377.08	2990.42	-3386.67	-1.08359	2.24e-302	3.36e-299	P49257	LMAN1
ENSG00000074696	5626.98	5212.76	-414.221	-0.10981	3.46e-05	0.000264974	Q9P035	HACD3
ENSG00000074855	549.998	357.448	-192.55	-0.587183	1.7e-15	4.01e-14	Q9HCE9	ANO8
ENSG00000075131	1047.18	1290.09	242.905	0.294799	1.83e-09	2.62e-08	Q9BVW5	TIPIN
ENSG00000075188	735.785	845.347	109.561	0.192642	0.000991587	0.00552369	Q8NFH4	NUP37
ENSG00000075218	4223.25	3473.17	-750.078	-0.279152	7.34e-18	1.99e-16		GTSE1
ENSG00000075239	1503.3	1909.35	406.046	0.338017	6.64e-16	1.61e-14	P24752	ACAT1
ENSG00000075240	955.384	741.327	-214.057	-0.353806	6.58e-10	9.86e-09	Q6IC98	GRAMD4
ENSG00000075303	1898.9	2112.97	214.068	0.152511	6.95e-05	0.000500229	Q8TBP6	SLC25A40
ENSG00000075336	1244.54	1377.53	132.988	0.143164	0.00171955	0.00899881	Q9BVV7	TIMM21
ENSG00000075340	3641	4684.43	1043.43	0.360008	5.64e-29	2.63e-27	P35612	ADD2
ENSG00000075415	18083.4	20058.8	1975.45	0.149065	9.24e-15	2.07e-13	Q00325	SLC25A3
ENSG00000075426	455.602	656.552	200.95	0.502849	6.51e-14	1.38e-12	P15408	FOSL2
ENSG00000075539	4202.41	3960.51	-241.896	-0.085139	0.00306948	0.0149597	O94915	FRYL
ENSG00000075624	72181.7	75359.6	3177.92	0.0617836	0.0119585	0.0489267	P60709	ACTB
ENSG00000075702	2523.81	2258.01	-265.801	-0.158636	8.34e-06	7.13e-05	O43379	WDR62
ENSG00000075711	2967.99	1503.18	-1464.81	-0.967244	7.18e-139	2.69e-136	Q12959	DLG1
ENSG00000075785	5696.92	6210.12	513.203	0.123404	3.76e-05	0.000286042	A0A158RFU6	RAB7A
ENSG00000075826	162.462	241.124	78.6624	0.493957	4.56e-06	4.06e-05	Q9NQW1	SEC31B
ENSG00000075884	693.898	941.797	247.9	0.426322	7.46e-14	1.58e-12	Q53QZ3	ARHGAP15
ENSG00000075914	1109.21	992.862	-116.346	-0.15654	0.0024256	0.0121343	Q15024	EXOSC7
ENSG00000075975	2008.25	2213.26	205.011	0.138205	0.000230275	0.00149306	Q9H000	MKRN2
ENSG00000076003	10075.5	10967.5	891.961	0.121237	1.16e-06	1.14e-05	Q14566	MCM6
ENSG00000076067	486.606	321.326	-165.28	-0.556837	5.82e-12	1.04e-10	Q15434	RBMS2
ENSG00000076108	6242.53	5527.16	-715.369	-0.174162	1.86e-09	2.66e-08	Q9UIF9	BAZ2A
ENSG00000076201	1678.94	1852.52	173.579	0.140448	0.00138838	0.00745514	Q9H3S7	PTPN23
ENSG00000076242	1705.98	1555.71	-150.263	-0.131076	0.00177619	0.00924686	P40692	MLH1
ENSG00000076258	56.7232	88.9345	32.2113	0.464263	0.00127296	0.00690967	P31512	FMO4
ENSG00000076321	826.441	742.045	-84.3964	-0.151325	0.009687	0.0408098	Q9Y2M5	KLHL20
ENSG00000076382	5183.93	4416.43	-767.499	-0.229442	6.98e-15	1.58e-13	Q96R06	SPAG5
ENSG00000076513	3190.83	2990.71	-200.118	-0.0928316	0.0108772	0.0451477	Q8IZ07	ANKRD13A
ENSG00000076554	1640.88	2024.76	383.875	0.298771	8.38e-14	1.77e-12	P55327	TPD52
ENSG00000076555	445.697	529.955	84.2572	0.234862	0.00153666	0.00814936	O00763	ACACB
ENSG00000076604	1398.85	1150.5	-248.342	-0.275095	3.85e-09	5.27e-08	Q9BUZ4	TRAF4
ENSG00000076641	11896.7	11134	-762.697	-0.0951333	5.76e-05	0.000421388	Q9NWQ8	PAG1
ENSG00000076650	977.404	1154.97	177.568	0.234693	2.67e-06	2.48e-05	Q9BRR8	GPATCH1
ENSG00000076706	5242.08	3437.73	-1804.35	-0.60337	1.58e-99	3.57e-97	P43121	MCAM
ENSG00000076770	5526.21	6263.48	737.274	0.179406	5.35e-11	8.82e-10	Q9NUK0	MBNL3
ENSG00000076928	2386.98	2884.47	497.486	0.270245	3.96e-15	9.05e-14	Q92888	ARHGEF1
ENSG00000077044	9789.13	8164.04	-1625.09	-0.255771	1.4e-07	1.58e-06	Q16760	DGKD
ENSG00000077097	62980.1	43063.5	-19916.6	-0.545661	7.88e-128	2.63e-125	Q02880	TOP2B
ENSG00000077152	3063.43	3290.02	226.585	0.101893	0.0035823	0.017141	Q9NPD8	UBE2T
ENSG00000077235	6278.85	4840.97	-1437.88	-0.372593	3.34e-43	2.49e-41	Q12789	GTF3C1
ENSG00000077380	2945.99	2312.15	-633.842	-0.345835	1e-24	3.86e-23	Q13409	DYNC1I2
ENSG00000077420	4280.12	3655.44	-624.675	-0.224826	2.18e-11	3.72e-10	Q7Z5R6	APBB1IP
ENSG00000077454	418.512	497.403	78.892	0.235027	0.00162954	0.00858986	O75427	LRCH4
ENSG00000077514	2737.19	3291.71	554.518	0.261972	1.18e-13	2.44e-12	Q15054	POLD3
ENSG00000077713	591.864	504.756	-87.1072	-0.218101	0.00204547	0.0104214	Q8WUT9	SLC25A43
ENSG00000077721	2548.3	2809.53	261.227	0.139037	3.94e-05	0.000298805	P49459	UBE2A
ENSG00000078018	185.55	272.403	86.8527	0.492678	6.46e-07	6.6e-06	P11137	MAP2
ENSG00000078061	1590.58	1724.96	134.378	0.114842	0.00466756	0.0216914	P10398	ARAF
ENSG00000078140	5028.45	5291.94	263.489	0.0735916	0.00735717	0.0321196	P61086	UBE2K
ENSG00000078177	1525.18	1853.83	328.645	0.27594	1.8e-10	2.83e-09	Q86UW6	N4BP2
ENSG00000078237	912.483	814.249	-98.2339	-0.159027	0.00497699	0.0229214	Q9NQ88	TIGAR
ENSG00000078596	7.26775	226.325	219.058	2.97974	1.15e-90	2.25e-88	O43736	ITM2A
ENSG00000078618	4689.95	4294.05	-395.904	-0.125478	1.56e-05	0.000127615	G3V1R5	NRDC
ENSG00000078674	3452.13	3046.01	-406.115	-0.1784	3.23e-08	3.98e-07		PCM1
ENSG00000078699	1015.8	922.581	-93.2164	-0.135694	0.01127	0.0466092	O43439	CBFA2T2
ENSG00000078747	2460.51	2309.55	-150.96	-0.0898446	0.00977671	0.04113	Q96J02	ITCH
ENSG00000078804	655.96	378.917	-277.043	-0.751283	4.41e-26	1.8e-24	Q8IXH6	TP53INP2
ENSG00000078900	11.5483	46.1377	34.5895	0.963155	2.03e-09	2.89e-08	O15350	TP73
ENSG00000079156	170.623	89.2362	-81.3864	-0.769929	2.53e-10	3.94e-09	Q9BZF3	OSBPL6
ENSG00000079215	277.775	383.805	106.03	0.432449	2.57e-07	2.78e-06	P43003	SLC1A3
ENSG00000079332	4137.58	4622.18	484.602	0.158487	1.89e-08	2.39e-07	Q9NR31	SAR1A
ENSG00000079385	2.3016	9.82882	7.52722	0.337521	0.00651934	0.0289089	P13688	CEACAM1
ENSG00000079387	1537.15	1902.86	365.709	0.302672	2.13e-13	4.32e-12	Q9P0U3	SENP1
ENSG00000079432	4422.37	3829.09	-593.283	-0.205637	2.96e-12	5.38e-11	Q96RK0	CIC
ENSG00000079435	468.168	329.907	-138.261	-0.473272	3.35e-09	4.63e-08	Q05469	LIPE
ENSG00000079459	9977.61	8163.99	-1813.61	-0.287345	1.17e-25	4.65e-24	P37268	FDFT1
ENSG00000079616	5185.85	4828.83	-357.019	-0.102232	0.000154423	0.00103944	Q14807	KIF22
ENSG00000079691	295.035	366.491	71.4554	0.290419	0.000458734	0.00276359	Q5VZK9	CARMIL1
ENSG00000079739	1987.57	1697.21	-290.355	-0.224022	8.76e-09	1.16e-07	P36871	PGM1
ENSG00000079999	3580.43	3863.41	282.986	0.109321	0.000352891	0.00218101	Q14145	KEAP1
ENSG00000080189	1066.41	1218.38	151.977	0.186586	0.000151846	0.00102504	Q9NQQ7	SLC35C2
ENSG00000080200	436.193	513.988	77.7955	0.223786	0.00169771	0.00890451	Q68DQ2	CRYBG3
ENSG00000080345	4839.3	4176.97	-662.336	-0.211194	5e-13	9.85e-12	Q5UIP0	RIF1
ENSG00000080371	2456.36	2818.58	362.221	0.196862	1.67e-08	2.14e-07	Q9UL25	RAB21
ENSG00000080802	846.045	967.247	121.202	0.185687	0.000860926	0.00487208	O95628	CNOT4
ENSG00000080824	74789	91749	16960	0.279063	0.000115288	0.000796957	P07900	HSP90AA1
ENSG00000080845	694.442	444.859	-249.583	-0.608021	2.55e-17	6.69e-16	Q9Y2H0	DLGAP4
ENSG00000080986	2560.12	2273.17	-286.947	-0.168888	1.07e-05	9e-05	O14777	NDC80
ENSG00000081026	792.843	567.05	-225.793	-0.463499	8.49e-14	1.79e-12	A0A024R0E9	MAGI3
ENSG00000081189	5408.59	5030.63	-377.961	-0.10418	0.000152026	0.0010256	Q06413	MEF2C
ENSG00000081320	2334.43	2547.97	213.542	0.12542	0.000618643	0.00362402	O94768	STK17B
ENSG00000081386	975.013	852.865	-122.148	-0.187968	0.00163328	0.00860525	Q9Y2H8	ZNF510
ENSG00000081665	240.783	313.459	72.6758	0.348092	0.000139833	0.000950059	Q5JVG8	ZNF506
ENSG00000081721	828.698	930.462	101.764	0.161976	0.0032213	0.0156237	Q9UNI6	DUSP12
ENSG00000081870	1394.14	1505.63	111.487	0.108869	0.0117808	0.0483362	Q9Y547	HSPB11
ENSG00000081913	2567.41	2223.37	-344.037	-0.205406	3.81e-09	5.22e-08	O60346	PHLPP1
ENSG00000082146	471.689	371.366	-100.323	-0.325188	1.67e-05	0.000135804	Q9C0K7	STRADB
ENSG00000082153	7233.68	7969.66	735.976	0.138623	3.74e-06	3.39e-05	Q7L1Q6	BZW1
ENSG00000082258	2198.29	2349.44	151.146	0.0943746	0.00928681	0.0393052	O60583	CCNT2
ENSG00000082458	998.692	829.828	-168.864	-0.260212	1.73e-06	1.65e-05	Q92796	DLG3
ENSG00000082701	2089.56	1221.07	-868.495	-0.761222	2.41e-74	3.56e-72	P49841	GSK3B
ENSG00000082805	2437.07	2238.69	-198.376	-0.121292	0.000942655	0.00528053	Q8IUD2	ERC1
ENSG00000083312	8936.54	8365.27	-571.273	-0.0948373	0.00015657	0.00105186	Q92973	TNPO1
ENSG00000083444	1640.21	1393.32	-246.885	-0.230523	6.92e-08	8.1e-07	Q02809	PLOD1
ENSG00000083457	764.818	903.667	138.848	0.233506	2.65e-05	0.000207401	P38570	ITGAE
ENSG00000083720	5355.1	4792.69	-562.408	-0.158674	1.19e-07	1.35e-06	P55809	OXCT1
ENSG00000083845	30548	35207.5	4659.5	0.203501	3.02e-16	7.5e-15	P46782	RPS5
ENSG00000083857	970.587	1493.14	522.548	0.604761	1.73e-32	9.19e-31	Q14517	FAT1
ENSG00000083896	4075.91	4399.78	323.876	0.109093	0.000271858	0.00172538	Q96MU7	YTHDC1
ENSG00000084072	904.053	1001.74	97.6839	0.144148	0.00696856	0.0306229	Q9UNP9	PPIE
ENSG00000084092	2185.7	2435.45	249.747	0.15427	2.15e-05	0.000171082	Q8NC60	NOA1
ENSG00000084207	4116.51	3132.54	-983.972	-0.389676	3.78e-34	2.11e-32	P09211	GSTP1
ENSG00000084234	1015.94	1151.69	135.754	0.176679	0.000359066	0.00221526	Q06481	APLP2
ENSG00000084463	5044.9	5326.45	281.544	0.0778146	0.00430499	0.0201491	Q9Y2W2	WBP11
ENSG00000084652	4272.42	5051.13	778.717	0.239935	1.02e-17	2.74e-16	P40222	TXLNA
ENSG00000084676	1050.69	877.212	-173.481	-0.252511	1.91e-06	1.81e-05	Q15788	NCOA1
ENSG00000084693	1730.89	1416.91	-313.975	-0.283687	8.57e-12	1.5e-10	Q8NDL9	AGBL5
ENSG00000084731	1139.87	955.532	-184.342	-0.249044	1.52e-06	1.46e-05	A2RU78	KIF3C
ENSG00000084733	6082.38	6426.24	343.861	0.0787254	0.00284093	0.0139757	P61026	RAB10
ENSG00000085063	368.298	265.752	-102.546	-0.434618	6.57e-07	6.71e-06	P13987	CD59
ENSG00000085117	153.342	191.525	38.1822	0.277352	0.0107012	0.0445373	P27701	CD82
ENSG00000085185	1918.44	1438.36	-480.084	-0.40874	1.24e-23	4.49e-22		BCORL1
ENSG00000085231	691.934	817.831	125.897	0.233221	0.000110265	0.000765764	Q9Y3D8	AK6
ENSG00000085274	697.829	855.014	157.186	0.283031	5.29e-06	4.66e-05	Q9NPC7	MYNN
ENSG00000085365	2264.79	1922.18	-342.611	-0.233506	2.07e-10	3.24e-09	O15126	SCAMP1
ENSG00000085415	4828.3	5097.73	269.432	0.0780418	0.00705976	0.0309653	Q96EE3	SEH1L
ENSG00000085449	1433.45	1255.2	-178.247	-0.188056	5.88e-05	0.000428397	Q8IWB7	WDFY1
ENSG00000085511	2089.98	1894.04	-195.94	-0.140449	0.000189311	0.00125141	Q9Y6R4	MAP3K4
ENSG00000085644	512.659	433.472	-79.1869	-0.229225	0.00147157	0.00785374	O14771	ZNF213
ENSG00000085721	3479.51	3155.4	-324.108	-0.13979	2.65e-05	0.000207429	Q9NYV6	RRN3
ENSG00000085788	5225.06	4391.25	-833.805	-0.248903	4.56e-18	1.26e-16	O94830	DDHD2
ENSG00000085840	2675.76	3116.26	440.5	0.216354	8.5e-10	1.26e-08	Q13415	ORC1
ENSG00000085871	243.525	350.501	106.977	0.481192	4.78e-08	5.73e-07	Q99735	MGST2
ENSG00000085872	2874.97	3155.92	280.951	0.132642	0.000250368	0.00160353	Q8IWX8	CHERP
ENSG00000085978	906.856	1034.98	128.121	0.184638	0.000446615	0.00269677	Q676U5	ATG16L1
ENSG00000085982	1037.11	851.403	-185.704	-0.274663	4.05e-07	4.26e-06	Q9NVE5	USP40
ENSG00000086062	11662.7	14583.1	2920.46	0.316575	1.31e-13	2.72e-12	P15291	B4GALT1
ENSG00000086102	2966.95	3508.02	541.064	0.238858	1.14e-13	2.37e-12	Q12986	NFX1
ENSG00000086289	929.293	1296.5	367.211	0.468979	7.22e-21	2.31e-19	Q9UM22	EPDR1
ENSG00000086475	6260.15	5526.71	-733.438	-0.178927	9.77e-13	1.86e-11	P49903	SEPHS1
ENSG00000086504	2530.07	2374.08	-155.983	-0.0910795	0.00821207	0.0353478	Q13084	MRPL28
ENSG00000086589	2835.56	3328.73	493.176	0.229237	5.85e-13	1.14e-11	Q9NW64	RBM22
ENSG00000086598	7144.61	6770.71	-373.896	-0.0768981	0.00246474	0.0123105	Q15363	TMED2
ENSG00000086619	1577.06	1364.25	-212.81	-0.204233	6.33e-06	5.5e-05	Q86YB8	ERO1B
ENSG00000086666	1178.45	1307.57	129.116	0.146138	0.00207127	0.0105349	Q6FIF0	ZFAND6
ENSG00000086730	3198.37	2931.01	-267.361	-0.124724	0.000334179	0.00208005	Q9GZY6	LAT2
ENSG00000086758	14210.4	13521.1	-689.385	-0.0713297	0.00577405	0.0260832	Q7Z6Z7	HUWE1
ENSG00000086967	9.22691	19.9407	10.7138	0.3927	0.0109117	0.0452519	Q14324	MYBPC2
ENSG00000087074	922.715	1093.93	171.217	0.238058	4.96e-06	4.4e-05	O75807	PPP1R15A
ENSG00000087077	1424.69	1304.8	-119.889	-0.124915	0.00633593	0.0282028	Q15654	TRIP6
ENSG00000087086	11224.3	9944	-1280.33	-0.173365	9.04e-12	1.58e-10	P02792	FTL
ENSG00000087088	1167.61	993.393	-174.213	-0.227308	4.35e-06	3.9e-05	Q07812	BAX
ENSG00000087152	3973.01	3699.72	-273.286	-0.101785	0.000657994	0.00383422	Q14CW9	ATXN7L3
ENSG00000087266	719.904	373.742	-346.163	-0.901008	1.83e-39	1.24e-37	P78314	SH3BP2
ENSG00000087269	3891.25	2104.49	-1786.75	-0.87607	3.47e-148	1.55e-145	P78316	NOP14
ENSG00000087274	5813.94	2500.23	-3313.71	-1.2066	0	0	P35611	ADD1
ENSG00000087299	1122.57	1292.79	170.216	0.198264	3.52e-05	0.000268798	Q9H9P8	L2HGDH
ENSG00000087301	971.144	761.041	-210.103	-0.340022	2.14e-09	3.03e-08	Q9P2K2	TXNDC16
ENSG00000087338	2687.75	2316.15	-371.598	-0.211861	1.69e-09	2.44e-08	Q96IK5	GMCL1
ENSG00000087460	29741.1	25961.6	-3779.51	-0.195444	9.99e-27	4.27e-25	Q5JWF2	GNAS
ENSG00000087510	40.5541	18.5846	-21.9696	-0.564746	0.000438295	0.00265034	Q92754	TFAP2C
ENSG00000087586	2867.37	2599.63	-267.741	-0.1387	0.000491476	0.00294227		AURKA
ENSG00000087884	132.433	92.7561	-39.6765	-0.407431	0.00155635	0.0082392	Q9H7C9	AAMDC
ENSG00000087903	523.836	437.239	-86.5967	-0.246489	0.00100407	0.00558432	P48378	RFX2
ENSG00000088280	651.351	451.44	-199.911	-0.504588	8.65e-13	1.65e-11	Q8TDY4	ASAP3
ENSG00000088305	1183.55	539.654	-643.898	-1.09196	1.28e-73	1.87e-71	Q9UBC3	DNMT3B
ENSG00000088325	10029.3	8890.77	-1138.54	-0.172619	1.36e-12	2.56e-11	Q9ULW0	TPX2
ENSG00000088387	1185.86	1328.27	142.411	0.158792	0.00100394	0.00558432	Q6ZSL5	DOCK9
ENSG00000088451	870.949	965.435	94.4856	0.143364	0.0101482	0.0424377	O95455	TGDS
ENSG00000088812	2055.17	1675.16	-380.015	-0.29131	3.33e-13	6.65e-12	O75882	ATRN
ENSG00000088832	5932.22	6277.92	345.704	0.0814474	0.00120673	0.00660135	P62942	FKBP1A
ENSG00000088854	565.547	480.895	-84.6518	-0.220165	0.00282262	0.0138922	Q5TEA3	C20orf194
ENSG00000088899	273.806	201.499	-72.3068	-0.397096	4.81e-05	0.000358305	O60299	LZTS3
ENSG00000088930	5802.59	6241.13	438.539	0.104688	4.24e-05	0.000319593	Q9H0D6	XRN2
ENSG00000088986	5194.11	4762.95	-431.157	-0.123635	5.97e-05	0.00043405	P63167	DYNLL1
ENSG00000089006	4878.4	5480.23	601.826	0.166719	4.87e-10	7.38e-09	Q9Y5X3	SNX5
ENSG00000089009	44570.1	53451.2	8881.08	0.260746	2.02e-28	9.21e-27	Q02878	RPL6
ENSG00000089050	1894.43	1690.07	-204.35	-0.16223	4.65e-05	0.000347842	O75884	RBBP9
ENSG00000089057	1766.96	1367.93	-399.033	-0.362705	3.26e-16	8.08e-15	Q9UGH3	SLC23A2
ENSG00000089060	497.098	378.786	-118.312	-0.368871	8.86e-07	8.88e-06	Q6J4K2	SLC8B1
ENSG00000089063	2432.39	2778.37	345.979	0.18965	4.3e-08	5.2e-07	Q96A57	TMEM230
ENSG00000089094	4445.75	4218.27	-227.476	-0.0749821	0.0102499	0.0428373	Q8NHM5	KDM2B
ENSG00000089127	64.3447	92.8349	28.4901	0.38647	0.00642104	0.0285333	P00973	OAS1
ENSG00000089157	108566	123685	15119.1	0.187228	4.93e-18	1.35e-16	P05388	RPLP0
ENSG00000089159	853.249	758.964	-94.2845	-0.163221	0.00428183	0.0200496	P49023	PXN
ENSG00000089195	1695.01	1893.44	198.435	0.157609	0.000141031	0.00095758	Q9UJA5	TRMT6
ENSG00000089220	11801.7	11257.5	-544.199	-0.0677806	0.00420604	0.0197432	P30086	PEBP1
ENSG00000089248	5809.72	6147.16	337.442	0.0812559	0.00658673	0.0291831	P30040	ERP29
ENSG00000089335	541.338	389.596	-151.742	-0.448166	8.63e-10	1.28e-08	B4DMN2	ZNF302
ENSG00000089351	4768.63	3839.6	-929.037	-0.310422	8.53e-27	3.65e-25	Q96CP6	GRAMD1A
ENSG00000089505	10.529	22.047	11.518	0.405791	0.00957624	0.040408	Q8IZ96	CMTM1
ENSG00000089597	12614.6	11648.1	-966.515	-0.114498	2.7e-08	3.37e-07	Q14697	GANAB
ENSG00000089639	1179	1333.35	154.348	0.173009	0.000239311	0.00154256	Q9P107	GMIP
ENSG00000089685	6288.07	5669.36	-618.708	-0.147401	1.31e-06	1.28e-05		BIRC5
ENSG00000089818	926.259	1084.87	158.607	0.221268	2.34e-05	0.000185484	Q8NC96	NECAP1
ENSG00000089820	3478.79	3756.09	277.296	0.109252	0.000255239	0.00163151	P98171	ARHGAP4
ENSG00000090006	2264.63	2079.03	-185.599	-0.122295	0.00223701	0.0112887	Q8N2S1	LTBP4
ENSG00000090020	954.769	1103.88	149.112	0.204726	6.77e-05	0.000488133	P19634	SLC9A1
ENSG00000090060	9991.7	10784.9	793.185	0.109427	1.55e-05	0.000126864	P51003	PAPOLA
ENSG00000090097	1628.89	1153.42	-475.466	-0.488242	5.43e-28	2.43e-26	P57723	PCBP4
ENSG00000090238	314.189	219.63	-94.5589	-0.472062	2.36e-07	2.56e-06	P61236	YPEL3
ENSG00000090316	3314.72	1523.33	-1791.4	-1.1045	7.49e-187	5.08e-184	Q7L5Y9	MAEA
ENSG00000090339	445.473	220.972	-224.501	-0.928406	2.77e-26	1.14e-24	P05362	ICAM1
ENSG00000090372	3492.96	3282.01	-210.947	-0.0895337	0.00331918	0.016033	Q9NRL3	STRN4
ENSG00000090520	3364.96	3619.03	254.076	0.103793	0.000984588	0.00548907	Q9UBS4	DNAJB11
ENSG00000090565	2529.05	1867.59	-661.459	-0.431457	2.25e-30	1.13e-28	O75154	RAB11FIP3
ENSG00000090615	3866.88	3637.47	-229.419	-0.0871907	0.00698833	0.0306905	Q08378	GOLGA3
ENSG00000090621	6786.66	7989.69	1203.03	0.234337	2.23e-20	6.95e-19	Q13310	PABPC4
ENSG00000090661	558.055	403.57	-154.485	-0.442236	2.05e-09	2.91e-08	Q9HA82	CERS4
ENSG00000090776	516.598	450.96	-65.6379	-0.186097	0.0109062	0.0452382	P98172	EFNB1
ENSG00000090861	7515.1	9044.97	1529.87	0.265775	6.23e-29	2.9e-27	P49588	AARS
ENSG00000090889	3952.11	3448.5	-503.616	-0.194941	1.82e-10	2.87e-09	O95239	KIF4A
ENSG00000090905	3366.71	3040	-326.71	-0.146027	3.04e-06	2.79e-05	Q8NDV7	TNRC6A
ENSG00000090932	207.86	257.549	49.6892	0.278158	0.00480404	0.0222469	Q9NYJ7	DLL3
ENSG00000090975	1460.88	1737.1	276.218	0.235887	0.00117066	0.00642074	Q9BZ72	PITPNM2
ENSG00000091140	4158.17	3189.7	-968.474	-0.378336	7.25e-31	3.67e-29	P09622	DLD
ENSG00000091157	795.987	1190.96	394.971	0.565375	9.95e-28	4.4e-26	Q9Y4E6	WDR7
ENSG00000091164	2284.51	2469.28	184.775	0.11143	0.00178283	0.0092768	O43396	TXNL1
ENSG00000091409	1493.02	1217.57	-275.451	-0.28797	1.54e-10	2.45e-09	P23229	ITGA6
ENSG00000091527	10277.2	11067.7	790.493	0.106379	1.62e-06	1.55e-05	Q9UKY7	CDV3
ENSG00000091542	3565.22	3346.75	-218.472	-0.0899068	0.00570279	0.0258113	Q6P6C2	ALKBH5
ENSG00000091592	262.8	327.875	65.0747	0.292979	0.000845311	0.00479648	Q9C000	NLRP1
ENSG00000091651	1827.04	1271.34	-555.709	-0.513418	1.22e-32	6.5e-31	Q9Y5N6	ORC6
ENSG00000091831	115.507	83.6192	-31.8877	-0.364629	0.00617864	0.027608	P03372	ESR1
ENSG00000091879	113.831	59.3911	-54.4402	-0.713935	1.85e-07	2.05e-06	O15123	ANGPT2
ENSG00000092010	7014.23	6513.91	-500.323	-0.105811	2.69e-05	0.000210539	Q06323	PSME1
ENSG00000092036	597.162	449.301	-147.861	-0.39136	2.77e-08	3.45e-07	Q9H6D7	HAUS4
ENSG00000092094	1757.58	1900.01	142.438	0.111074	0.00668542	0.029558	Q9NPF4	OSGEP
ENSG00000092140	1934.94	1628.24	-306.698	-0.244555	1.36e-09	1.97e-08	Q7L622	G2E3
ENSG00000092148	6016.15	5743.33	-272.815	-0.0664403	0.00728699	0.0318489		HECTD1
ENSG00000092199	28008.5	30716	2707.48	0.132518	1.16e-09	1.7e-08	P07910	HNRNPC
ENSG00000092330	2125.92	2273.34	147.428	0.0956457	0.00815444	0.0351501	Q9BSI4	TINF2
ENSG00000092377	443.686	355.503	-88.1833	-0.300413	0.000181643	0.00120489	Q9BQ87	TBL1Y
ENSG00000092421	20.8356	40.007	19.1714	0.491705	0.00217699	0.0110166	A0A0A0MQU6	SEMA6A
ENSG00000092445	402.619	613.719	211.1	0.576382	3.77e-16	9.31e-15	Q06418	TYRO3
ENSG00000092470	2353.85	3110.74	756.895	0.397699	5.66e-30	2.78e-28	Q9H967	WDR76
ENSG00000092621	7466.33	2646.38	-4819.96	-1.48177	0	0	O43175	PHGDH
ENSG00000092758	5355.86	4626.39	-729.472	-0.209734	9.48e-13	1.81e-11	Q14050	COL9A3
ENSG00000092841	6826.3	6466.68	-359.623	-0.0773647	0.00911756	0.038745	P60660	MYL6
ENSG00000092847	3227.02	2875.21	-351.809	-0.164657	1.29e-06	1.26e-05	Q9UL18	AGO1
ENSG00000092929	1312.56	1135.62	-176.934	-0.205071	2.49e-05	0.000196753	Q70J99	UNC13D
ENSG00000092964	3904.92	3215.13	-689.789	-0.277475	1.2e-18	3.4e-17	Q16555	DPYSL2
ENSG00000093000	8177.04	8742.52	565.479	0.0959581	2.3e-05	0.000182224	Q9UKX7	NUP50
ENSG00000093009	3376.14	3920.4	544.268	0.21383	2.15e-12	3.95e-11	O75419	CDC45
ENSG00000093010	1132.81	1267.17	134.36	0.158483	0.000865447	0.00489371	P21964	COMT
ENSG00000093072	33.9091	63.4695	29.5604	0.575025	0.000190175	0.00125593	Q9NZK5	ADA2
ENSG00000093167	1592.97	1342.33	-250.643	-0.240714	2.25e-07	2.45e-06	Q9Y608	LRRFIP2
ENSG00000093217	194.52	261.493	66.9729	0.381178	0.000106454	0.000741259	O75191	XYLB
ENSG00000094804	4398.46	5674.59	1276.12	0.364361	1.39e-38	9.13e-37	Q99741	CDC6
ENSG00000094914	1999.97	2190.25	190.284	0.129744	0.000630742	0.00368873	Q9NRG9	AAAS
ENSG00000094916	17039.3	20240.5	3201.13	0.246599	6.53e-20	1.98e-18	P45973	CBX5
ENSG00000095002	695.762	805.933	110.171	0.204279	0.000508174	0.00303445	P43246	MSH2
ENSG00000095015	1000.13	1144.26	144.139	0.187745	0.000420438	0.00255339	Q13233	MAP3K1
ENSG00000095059	2044.77	1821.36	-223.414	-0.164453	1.63e-05	0.000132818	P49366	DHPS
ENSG00000095066	502.67	430.54	-72.13	-0.209057	0.00464205	0.0215776	Q96ED9	HOOK2
ENSG00000095139	6344.04	6647.66	303.625	0.0673558	0.0100822	0.0421871	P48444	ARCN1
ENSG00000095370	980.061	509.042	-471.018	-0.911467	8.34e-52	7.52e-50	Q8N5H7	SH2D3C
ENSG00000095564	4990.79	4317.05	-673.739	-0.207882	7.72e-14	1.63e-12	O14981	BTAF1
ENSG00000095574	1339.04	1474.53	135.484	0.13636	0.00480841	0.0222524	Q9H5V7	IKZF5
ENSG00000095637	1765.72	1587.3	-178.418	-0.15127	0.000864966	0.00489231	Q9BX66	SORBS1
ENSG00000095787	6991.46	7474.42	482.965	0.0959458	0.000156185	0.00104961	Q9BTA9	WAC
ENSG00000095906	2537.04	2295.29	-241.755	-0.142299	0.00011473	0.000793628	Q9Y5Y2	NUBP2
ENSG00000095932	184.648	90.7154	-93.933	-0.857508	6.43e-13	1.24e-11	O75264	SMIM24
ENSG00000096063	6351.46	5906.33	-445.136	-0.104264	0.000136537	0.000929771	Q96SB4	SRPK1
ENSG00000096092	775.303	915.508	140.205	0.232102	7.27e-05	0.000520995	Q9Y6G1	TMEM14A
ENSG00000096384	71103.6	82735.4	11631.8	0.217551	2.42e-23	8.64e-22	P08238	HSP90AB1
ENSG00000096401	4101.27	4534.51	433.24	0.143783	1.57e-06	1.51e-05	Q99459	CDC5L
ENSG00000096433	1834.23	2594.63	760.397	0.493389	3.63e-41	2.58e-39	Q14573	ITPR3
ENSG00000099194	18222.4	12691.1	-5531.35	-0.519424	3.31e-129	1.16e-126	O00767	SCD
ENSG00000099204	555.144	430.917	-124.227	-0.345571	1.61e-06	1.55e-05	O14639	ABLIM1
ENSG00000099246	1928.92	1791.07	-137.847	-0.104715	0.00805719	0.034787	Q9NP72	RAB18
ENSG00000099282	44.1853	3.26879	-40.9165	-1.31373	1.75e-16	4.41e-15	O95858	TSPAN15
ENSG00000099331	4185.27	3972.66	-212.613	-0.0740986	0.00985922	0.0414107		MYO9B
ENSG00000099364	3055.07	2379.26	-675.811	-0.355174	2.89e-22	9.8e-21	Q6PCT2	FBXL19
ENSG00000099624	2304.93	2087	-217.932	-0.14162	0.000255692	0.00163364	P30049	ATP5F1D
ENSG00000099797	3059.75	2775.66	-284.092	-0.13783	9.66e-05	0.000677414	Q9NZ01	TECR
ENSG00000099800	2744.91	2467.72	-277.186	-0.151332	8.75e-06	7.44e-05	Q9Y5L4	TIMM13
ENSG00000099817	6083.71	5609.04	-474.665	-0.116017	9.09e-06	7.7e-05	P19388	POLR2E
ENSG00000099821	5228.39	4814.2	-414.193	-0.118505	2.03e-05	0.000162847	O00411	POLRMT
ENSG00000099864	92.0112	14.7023	-77.3089	-1.58041	1.95e-24	7.39e-23	O75781	PALM
ENSG00000099875	4214.08	3636.14	-577.945	-0.209882	4.05e-10	6.18e-09	Q9HBH9	MKNK2
ENSG00000099889	1062.71	660.48	-402.226	-0.663801	2.35e-32	1.25e-30	O00192	ARVCF
ENSG00000099904	1591.51	1274.4	-317.104	-0.313648	2.23e-12	4.09e-11	Q9ULC8	ZDHHC8
ENSG00000099910	120.892	164.484	43.5912	0.374524	0.00125152	0.00681442	Q53GT1	KLHL22
ENSG00000099949	2278.02	1666.38	-611.636	-0.444237	3.47e-30	1.73e-28	Q8N653	LZTR1
ENSG00000099953	80.5137	53.0461	-27.4676	-0.413196	0.00551075	0.0250338	P24347	MMP11
ENSG00000099954	908.87	733.914	-174.956	-0.297764	7.5e-07	7.61e-06	Q9BXF3	CECR2
ENSG00000099985	65.615	30.4631	-35.1519	-0.707771	4.17e-06	3.74e-05	P13725	OSM
ENSG00000099991	4805.45	4181.47	-623.977	-0.1989	1.61e-12	2.99e-11	Q9Y6J0	CABIN1
ENSG00000100003	215.095	148.061	-67.0339	-0.467999	1.51e-05	0.000123565	O76054	SEC14L2
ENSG00000100023	2457.63	2748.58	290.953	0.158606	1.69e-05	0.000137453	Q13356	PPIL2
ENSG00000100028	5028.46	5363.88	335.428	0.0924986	0.00126475	0.00687751	P62318	SNRPD3
ENSG00000100029	4946.78	5273.92	327.137	0.0912265	0.000779223	0.00446263	O00541	PES1
ENSG00000100060	4339.99	3906.3	-433.694	-0.150592	2.96e-07	3.17e-06	O00587	MFNG
ENSG00000100075	2482.22	2056.26	-425.963	-0.267683	1.14e-13	2.37e-12	P53007	SLC25A1
ENSG00000100084	690.812	609.009	-81.8032	-0.175119	0.00493055	0.0227525	P54198	HIRA
ENSG00000100099	20828.2	17257	-3571.22	-0.26973	4.21e-29	1.98e-27	Q9NQG7	HPS4
ENSG00000100104	1671.3	1868.74	197.438	0.158455	0.000125354	0.000863133	Q9UH36	SRRD
ENSG00000100105	3362.23	2763.85	-598.373	-0.280329	9.31e-19	2.65e-17	Q9HBE1	PATZ1
ENSG00000100116	1846.73	1386.67	-460.062	-0.406447	6.91e-21	2.22e-19	O75600	GCAT
ENSG00000100124	886.161	785.759	-100.403	-0.168252	0.00579293	0.0261404	Q6NXT1	ANKRD54
ENSG00000100138	4410.5	4675.29	264.782	0.0827069	0.00680309	0.0299961	P55769	SNU13
ENSG00000100139	1783.23	1956.74	173.507	0.131879	0.00126529	0.00687838	Q8N3F8	MICALL1
ENSG00000100162	1954.75	1781.92	-172.83	-0.131825	0.00121544	0.00664331	Q9NSP4	CENPM
ENSG00000100216	3862.77	3657.01	-205.767	-0.0778775	0.0104797	0.043702	Q9NS69	TOMM22
ENSG00000100219	22035.2	15586.2	-6448.96	-0.497424	4.59e-121	1.42e-118	P17861	XBP1
ENSG00000100226	3526.2	2903.24	-622.958	-0.277898	3.36e-17	8.75e-16	O00178	GTPBP1
ENSG00000100227	5869.96	6181.5	311.537	0.0738016	0.00363094	0.0173341	Q9BY77	POLDIP3
ENSG00000100239	2743.85	2482.78	-261.068	-0.143154	2.57e-05	0.000202144	O75170	PPP6R2
ENSG00000100241	9484.47	8022.63	-1461.85	-0.240451	7.28e-25	2.83e-23	G5E933	SBF1
ENSG00000100242	4006.14	3004.3	-1001.83	-0.411336	3.56e-42	2.58e-40	Q9UH99	SUN2
ENSG00000100243	2765.83	2163.68	-602.155	-0.349129	7.94e-22	2.65e-20	P00387	CYB5R3
ENSG00000100258	1832.88	1336.79	-496.087	-0.446429	6.22e-26	2.5e-24	Q9BU23	LMF2
ENSG00000100263	395.384	472.6	77.2156	0.241583	0.00152849	0.0081101	Q9Y3P4	RHBDD3
ENSG00000100280	4932.34	4496.06	-436.28	-0.132823	1.87e-06	1.78e-05		AP1B1
ENSG00000100281	2227.87	2546.34	318.466	0.189451	2.4e-07	2.6e-06	Q9UGU5	HMGXB4
ENSG00000100284	755.125	610.947	-144.178	-0.294237	5.22e-06	4.6e-05	O60784	TOM1
ENSG00000100290	399.871	224.584	-175.287	-0.767209	5.34e-19	1.54e-17	Q13323	BIK
ENSG00000100297	9380.42	11460.8	2080.43	0.286488	1.14e-24	4.37e-23	P33992	MCM5
ENSG00000100298	31.3335	14.4131	-16.9204	-0.480676	0.00260729	0.0129566	M4W6S4	APOBEC3H
ENSG00000100299	283.746	337.432	53.6861	0.231133	0.00775406	0.0335897		ARSA
ENSG00000100300	458.608	254.57	-204.037	-0.783733	1.16e-20	3.67e-19	P30536	TSPO
ENSG00000100304	6146.81	5626.84	-519.974	-0.126535	1.78e-06	1.7e-05	Q14166	TTLL12
ENSG00000100316	92918.5	101174	8255.07	0.122283	2.9e-09	4.04e-08	G5E9G0	RPL3
ENSG00000100320	1313.28	832.956	-480.325	-0.637553	9.74e-35	5.58e-33		RBFOX2
ENSG00000100335	3888.65	4329.73	441.074	0.153989	6.91e-08	8.1e-07	Q9NQG6	MIEF1
ENSG00000100342	146.745	73.7442	-73.0011	-0.79091	8.96e-10	1.33e-08	O14791	APOL1
ENSG00000100347	1799.83	1670.13	-129.704	-0.106365	0.00872856	0.0373413	Q9Y512	SAMM50
ENSG00000100350	3260.29	2834.96	-425.335	-0.1993	2.62e-10	4.08e-09	Q8IWF2	FOXRED2
ENSG00000100353	8111.4	9196.98	1085.58	0.18012	1.01e-13	2.11e-12	O15371	EIF3D
ENSG00000100359	2011.88	1791.76	-220.115	-0.164452	1.95e-05	0.000157116	Q96HU1	SGSM3
ENSG00000100360	490.799	394.254	-96.5451	-0.29847	5.08e-05	0.000376413	Q9BW83	IFT27
ENSG00000100364	3451.7	3146.88	-304.815	-0.131972	3.14e-05	0.000242746	Q6ICG6	KIAA0930
ENSG00000100379	3106.8	2453.14	-653.668	-0.337697	2.3e-21	7.54e-20	Q8N5Z5	KCTD17
ENSG00000100393	3327.34	3107.47	-219.87	-0.0973751	0.00544848	0.0247831	Q09472	EP300
ENSG00000100401	7607.29	6548.9	-1058.38	-0.214837	2.72e-17	7.12e-16	P46060	RANGAP1
ENSG00000100403	7233.28	6676.65	-556.626	-0.114959	1.24e-06	1.21e-05		ZC3H7B
ENSG00000100422	3129.42	2139.27	-990.147	-0.543027	2.54e-59	2.79e-57	Q8TCT0	CERK
ENSG00000100439	462.376	381.444	-80.9321	-0.259958	0.000783623	0.00448416	Q8TB40	ABHD4
ENSG00000100461	3052.69	3252.15	199.465	0.0901259	0.00588899	0.0265055	G3XAP0	RBM23
ENSG00000100462	2598.46	2404.59	-193.863	-0.110728	0.00108634	0.00600375	O14744	PRMT5
ENSG00000100479	980.766	1132.73	151.967	0.202379	6.98e-05	0.000502368	P56282	POLE2
ENSG00000100503	7334.17	6359.1	-975.063	-0.204575	1.92e-15	4.5e-14	Q8N4C6	NIN
ENSG00000100522	1352.21	1501.87	149.661	0.149215	0.000707232	0.00409162	Q96EK6	GNPNAT1
ENSG00000100523	1590.07	1436.01	-154.058	-0.144318	0.00089	0.00502443	Q8NEL9	DDHD1
ENSG00000100526	1058.84	796.952	-261.889	-0.398872	1.01e-13	2.11e-12	Q16667	CDKN3
ENSG00000100564	26.0143	216.723	190.708	2.26322	5.58e-62	6.37e-60	Q14442	PIGH
ENSG00000100567	3345.07	3769.76	424.692	0.170776	1.01e-07	1.16e-06	P25788	PSMA3
ENSG00000100568	1179.23	1350.81	171.583	0.191484	8.79e-05	0.000621809	Q9UEU0	VTI1B
ENSG00000100575	687.726	603.188	-84.5377	-0.182155	0.00456304	0.0212527	Q9Y5J7	TIMM9
ENSG00000100591	4326.03	4629.08	303.05	0.0966294	0.00207947	0.010569	O95433	AHSA1
ENSG00000100592	1838.52	1448.36	-390.162	-0.338034	4.61e-16	1.13e-14	Q9Y4D1	DAAM1
ENSG00000100596	3267.91	3814.09	546.178	0.220644	4.54e-12	8.13e-11	O15270	SPTLC2
ENSG00000100601	591.193	683.914	92.7204	0.202258	0.0012033	0.00658427	Q13686	ALKBH1
ENSG00000100603	3045.68	2235.97	-809.714	-0.440249	5.59e-38	3.59e-36	Q13573	SNW1
ENSG00000100632	4225.97	4531.41	305.438	0.10003	0.00313165	0.015224	P84090	ERH
ENSG00000100644	4297.4	3882.52	-414.874	-0.145738	2.09e-06	1.97e-05	Q16665	HIF1A
ENSG00000100647	2113.38	1713.11	-400.269	-0.297279	2.92e-13	5.88e-12	Q92537	SUSD6
ENSG00000100664	11059.5	12511.5	1452.05	0.177043	6.35e-13	1.23e-11	P55010	EIF5
ENSG00000100731	1861.05	1563.46	-297.591	-0.246495	1.87e-09	2.66e-08	Q96RV3	PCNX1
ENSG00000100749	3016.78	3394.14	377.366	0.168522	3.09e-07	3.31e-06	Q99986	VRK1
ENSG00000100764	1256.63	1440.3	183.667	0.1926	2.71e-05	0.000211603	P62191	PSMC1
ENSG00000100796	4429.99	4757.38	327.392	0.102553	0.000283747	0.00179541	Q6IN85	PPP4R3A
ENSG00000100811	6803.69	7241.65	437.956	0.0890908	0.000389356	0.0023795	P25490	YY1
ENSG00000100814	2451.96	2816.61	364.649	0.197516	1.4e-08	1.81e-07	Q9NPC3	CCNB1IP1
ENSG00000100867	7.61203	30.0259	22.4139	0.744954	2.26e-06	2.12e-05	Q13268	DHRS2
ENSG00000100883	2589.7	2787.65	197.948	0.104651	0.00210518	0.0106867	P61011	SRP54
ENSG00000100897	2170.43	1947.14	-223.283	-0.155015	3.77e-05	0.000286436	Q8TEB1	DCAF11
ENSG00000100908	408.487	325.914	-82.5729	-0.302938	0.00024156	0.00155375	Q9Y3B6	EMC9
ENSG00000100911	5341.72	4989.4	-352.314	-0.0979827	0.000198185	0.0013035	Q9UL46	PSME2
ENSG00000100934	2339.53	1860.68	-478.842	-0.325087	7.27e-16	1.75e-14	Q15436	SEC23A
ENSG00000100941	10204.3	11193.3	989.043	0.132736	6.45e-08	7.59e-07		PNN
ENSG00000100968	1489.75	830.734	-659.015	-0.821839	1.74e-62	2.01e-60	Q14934	NFATC4
ENSG00000100979	560.766	423.408	-137.358	-0.384604	1.35e-07	1.52e-06	P55058	PLTP
ENSG00000100982	2734.28	2971.99	237.711	0.118665	0.000540434	0.00321247	Q9H4Z3	PCIF1
ENSG00000100991	3551.45	3282.31	-269.137	-0.112797	0.000210823	0.00137496	Q8TEL6	TRPC4AP
ENSG00000101003	3482.45	3822.78	340.329	0.133294	1.23e-05	0.000102186	Q14691	GINS1
ENSG00000101019	1828.31	2456.18	627.866	0.420041	4.17e-30	2.06e-28	Q9NVA1	UQCC1
ENSG00000101040	1929.94	1796.16	-133.781	-0.10269	0.0117287	0.0481553	Q9ULU4	ZMYND8
ENSG00000101057	15223.7	14450	-773.691	-0.0747389	0.00397107	0.0187492	P10244	MYBL2
ENSG00000101079	1208.29	1349.17	140.883	0.155659	0.00246622	0.0123141	Q9UGV2	NDRG3
ENSG00000101096	166.348	266.955	100.607	0.607886	1.62e-09	2.33e-08	Q13469	NFATC2
ENSG00000101104	905.167	1061	155.834	0.221649	9.8e-05	0.000686191	Q4VXU2	PABPC1L
ENSG00000101126	4912.3	4659.72	-252.579	-0.0757598	0.00692691	0.0304747	Q9H2P0	ADNP
ENSG00000101132	757.301	900.634	143.332	0.240755	4.32e-05	0.000324718	Q9NQP4	PFDN4
ENSG00000101146	2613.94	3055.66	441.718	0.223192	9.66e-12	1.68e-10	P78406	RAE1
ENSG00000101150	4766.94	4357.93	-409.006	-0.128123	1.35e-05	0.000112009	O43399	TPD52L2
ENSG00000101152	5109.78	4868.07	-241.71	-0.0693919	0.00807679	0.0348512	Q9H3Z4	DNAJC5
ENSG00000101166	4851.71	5168.57	316.858	0.0910103	0.00113979	0.00627273	Q9Y3B1	PRELID3B
ENSG00000101181	899.315	1031.26	131.944	0.192802	0.00022424	0.00145663	Q9H4K7	MTG2
ENSG00000101187	583.629	691.427	107.798	0.233611	0.00080674	0.00460265	Q96BD0	SLCO4A1
ENSG00000101189	1690.56	1504.06	-186.492	-0.165535	8.76e-05	0.000620323	Q9NV56	MRGBP
ENSG00000101194	1227.89	1419.33	191.445	0.204241	2.01e-05	0.000160886	Q9BYT1	SLC17A9
ENSG00000101198	343.814	97.301	-246.513	-1.5887	2.72e-51	2.41e-49	Q8IVV8	NKAIN4
ENSG00000101224	2763.22	1564.43	-1198.79	-0.804576	2.1e-74	3.12e-72	P30305	CDC25B
ENSG00000101230	1751.47	1444.58	-306.887	-0.274002	1.04e-10	1.68e-09	B1AKI9	ISM1
ENSG00000101236	1208.5	1432.16	223.66	0.238979	2.55e-07	2.75e-06	Q9Y225	RNF24
ENSG00000101247	587.994	511.221	-76.7736	-0.1933	0.00600569	0.0269672	Q5TEU4	NDUFAF5
ENSG00000101265	1385.61	1100.8	-284.815	-0.324498	7.23e-11	1.18e-09	P50749	RASSF2
ENSG00000101353	87.7314	57.727	-30.0044	-0.446863	0.0015502	0.00821078		MROH8
ENSG00000101361	11905.5	13551.1	1645.6	0.185549	1e-14	2.24e-13	O00567	NOP56
ENSG00000101400	147.68	103.803	-43.8763	-0.420054	0.000570989	0.0033716	Q13424	SNTA1
ENSG00000101407	1254.75	854.485	-400.264	-0.540538	1.45e-26	6.13e-25	O43156	TTI1
ENSG00000101412	4481.26	5041.07	559.804	0.16881	3.69e-09	5.08e-08	Q01094	E2F1
ENSG00000101442	1012.9	1121.55	108.657	0.141852	0.00609785	0.027276	Q9H9F9	ACTR5
ENSG00000101444	7807.57	8642.32	834.746	0.145782	1.48e-09	2.14e-08	P23526	AHCY
ENSG00000101447	1411.1	1192.9	-218.203	-0.23675	4.3e-07	4.5e-06	Q9H4H8	FAM83D
ENSG00000101452	814.526	700.128	-114.398	-0.211009	0.000360074	0.00221952	Q9H5Z1	DHX35
ENSG00000101457	1184.78	1070.34	-114.443	-0.14247	0.00342965	0.0165235	Q9H147	DNTTIP1
ENSG00000101544	3885.91	3673.22	-212.682	-0.0800863	0.00674277	0.0297739	Q6IQ32	ADNP2
ENSG00000101557	4272.34	4597.11	324.767	0.105213	0.000210883	0.00137496	P54578	USP14
ENSG00000101574	899.188	1007.96	108.772	0.160454	0.0027448	0.0135568	Q8N3J2	METTL4
ENSG00000101596	5912.99	6429.42	516.429	0.120104	1.08e-06	1.07e-05	A6NHR9	SMCHD1
ENSG00000101654	2770.53	3027.92	257.387	0.126991	9.51e-05	0.000668094	O43148	RNMT
ENSG00000101665	761.897	870.438	108.541	0.185465	0.00113144	0.00623002	O15105	SMAD7
ENSG00000101695	163.128	231.874	68.7464	0.444126	2.51e-05	0.000198158	Q96EQ8	RNF125
ENSG00000101752	3007.45	2215.92	-791.532	-0.436286	1.91e-35	1.12e-33	Q86YT6	MIB1
ENSG00000101773	4616.59	5086.76	470.171	0.138582	1.65e-05	0.000133903	Q99708	RBBP8
ENSG00000101782	1802.78	1949.24	146.464	0.11039	0.00681217	0.0300268	O14730	RIOK3
ENSG00000101811	1709.99	1583.3	-126.693	-0.109654	0.0092209	0.0390972	P33240	CSTF2
ENSG00000101849	4350.91	4085.3	-265.611	-0.089979	0.00165309	0.00870089	O60907	TBL1X
ENSG00000101911	3.63406	280.398	276.764	3.40647	1.7e-117	5.03e-115	P11908	PRPS2
ENSG00000101935	3087.23	2385.45	-701.776	-0.368598	6.27e-28	2.79e-26	Q9Y4X0	AMMECR1
ENSG00000101940	1077.03	937.885	-139.142	-0.193634	0.000166498	0.00111216		WDR13
ENSG00000101966	1943.94	2100.44	156.501	0.110285	0.00444599	0.0207397	P98170	XIAP
ENSG00000101972	10107.1	10966.1	858.993	0.116763	4.98e-06	4.42e-05	Q8N3U4	STAG2
ENSG00000101974	2506.45	2270.32	-236.13	-0.141819	0.000302614	0.00190162	Q8NB49	ATP11C
ENSG00000101997	947.388	767.589	-179.799	-0.293157	1.46e-07	1.64e-06	O60826	CCDC22
ENSG00000102007	1468.18	2026.04	557.861	0.457443	6.5e-29	3.02e-27	Q04941	PLP2
ENSG00000102053	176.424	251.381	74.9571	0.455686	5.71e-06	5e-05	Q5HYM0	ZC3H12B
ENSG00000102054	6608.66	7561.17	952.513	0.19317	1.04e-15	2.48e-14	Q16576	RBBP7
ENSG00000102078	375.929	434.784	58.8541	0.197964	0.0108063	0.0449126	O95258	SLC25A14
ENSG00000102081	1905.11	1643.73	-261.372	-0.209252	2.15e-07	2.35e-06	Q06787	FMR1
ENSG00000102098	2791.64	2976.06	184.422	0.0916982	0.00769146	0.0333461	Q9UQR0	SCML2
ENSG00000102100	796.197	705.969	-90.2286	-0.166688	0.00520228	0.0238128	P78381	SLC35A2
ENSG00000102144	15105.2	15877.3	772.083	0.071397	0.00280263	0.0138035	P00558	PGK1
ENSG00000102158	2867.88	3098.3	230.413	0.109998	0.00125276	0.00681846	Q9H0U3	MAGT1
ENSG00000102172	4531.46	4863.65	332.194	0.101888	0.000435087	0.00263474	P52788	SMS
ENSG00000102178	2454.65	2204.08	-250.569	-0.152992	3.04e-05	0.000235101	P11441	UBL4A
ENSG00000102221	2420.4	2224.42	-195.975	-0.119718	0.000784708	0.00448793	Q92613	JADE3
ENSG00000102225	2136.31	1911.16	-225.152	-0.158705	2.17e-05	0.00017267	Q00536	CDK16
ENSG00000102226	5237.46	5669.31	431.846	0.113437	4.99e-05	0.0003707	P51784	USP11
ENSG00000102312	154.276	106.495	-47.7815	-0.447787	0.000161561	0.00108159	Q9H237	PORCN
ENSG00000102384	985.451	783.384	-202.067	-0.321504	5.09e-09	6.89e-08	Q92674	CENPI
ENSG00000102445	1836.87	1516.58	-320.29	-0.271427	3.15e-11	5.3e-10	Q9H714	RUBCNL
ENSG00000102543	435.403	503.327	67.9243	0.197742	0.00658518	0.0291824	Q9BWV3	CDADC1
ENSG00000102554	114.739	157.518	42.7794	0.38097	0.00129532	0.00702015	Q13887	KLF5
ENSG00000102572	5025.29	4410.75	-614.535	-0.18655	2.99e-11	5.05e-10	Q9Y6E0	STK24
ENSG00000102580	1604.37	900.133	-704.238	-0.813016	6.8e-63	7.98e-61	Q13217	DNAJC3
ENSG00000102606	7122.85	6440.5	-682.348	-0.144374	5.5e-09	7.42e-08	Q14155	ARHGEF7
ENSG00000102699	4689.14	5013.08	323.933	0.0953091	0.000453861	0.00273659	Q9UKK3	PARP4
ENSG00000102755	822.062	640.232	-181.83	-0.347323	2.42e-08	3.04e-07	P17948	FLT1
ENSG00000102763	1383.18	1246.48	-136.705	-0.147606	0.0021508	0.0108946	A3KMH1	VWA8
ENSG00000102780	871.1	1000.35	129.248	0.193392	0.000486343	0.00291403	Q86XP1	DGKH
ENSG00000102781	491.622	592.208	100.585	0.25679	0.000228595	0.00148399	Q9BW62	KATNAL1
ENSG00000102804	1358.76	1047.03	-311.73	-0.367966	5.07e-15	1.16e-13	Q15714	TSC22D1
ENSG00000102858	2024.39	1819.6	-204.793	-0.15002	0.000540934	0.00321362	O60291	MGRN1
ENSG00000102878	160.085	121.393	-38.6914	-0.334306	0.00491572	0.022694	Q9ULV5	HSF4
ENSG00000102879	4452.3	5055.84	603.547	0.181522	1.7e-08	2.17e-07	P31146	CORO1A
ENSG00000102898	4473.95	4782.37	308.417	0.0954509	0.00135915	0.00731885	P61970	NUTF2
ENSG00000102974	6312.37	6613.26	300.892	0.0667235	0.00958213	0.0404176	P49711	CTCF
ENSG00000102977	1413.37	856.493	-556.872	-0.704624	3.01e-42	2.2e-40	Q96AP0	ACD
ENSG00000102978	2783.98	2456.49	-327.49	-0.17818	5.87e-07	6.05e-06	P19387	POLR2C
ENSG00000103024	370.744	451.469	80.7246	0.266384	0.000491816	0.00294347	Q13232	NME3
ENSG00000103051	1791.5	1511.35	-280.151	-0.241572	9.21e-09	1.21e-07		COG4
ENSG00000103064	1187.61	1074.16	-113.452	-0.141298	0.00514492	0.0235811	Q92536	SLC7A6
ENSG00000103121	684.371	786.622	102.251	0.193421	0.00137294	0.00737797	Q9NRP2	CMC2
ENSG00000103126	1649.53	1483.17	-166.363	-0.150149	0.000472606	0.00284064	O15169	AXIN1
ENSG00000103148	1422.18	1219.11	-203.062	-0.218119	1.23e-06	1.2e-05	Q12980	NPRL3
ENSG00000103160	1227.29	1335.58	108.287	0.119601	0.0104143	0.0434724	Q3SXM5	HSDL1
ENSG00000103168	1943.44	2164.05	220.611	0.152301	9.47e-05	0.000665616	Q15572	TAF1C
ENSG00000103194	4938.68	5243.62	304.94	0.085716	0.00109597	0.00605536	Q14694	USP10
ENSG00000103197	2958.68	2608	-350.677	-0.180083	4.92e-08	5.89e-07	P49815	TSC2
ENSG00000103199	487.975	388.205	-99.7702	-0.309732	3.17e-05	0.000244508	O60304	ZNF500
ENSG00000103202	4472.52	4043.73	-428.79	-0.14434	2.39e-06	2.24e-05	O00746	NME4
ENSG00000103222	3376.61	2284.68	-1091.93	-0.557502	2.72e-60	3.02e-58	P33527	ABCC1
ENSG00000103245	3149.56	2888.92	-260.638	-0.123541	0.000365881	0.00225003	Q9H6Q4	NARFL
ENSG00000103253	282.395	206.01	-76.3852	-0.409781	2.06e-05	0.00016511	Q6PII5	HAGHL
ENSG00000103257	16265.7	14533.1	-1732.55	-0.161805	4.4e-16	1.08e-14	Q01650	SLC7A5
ENSG00000103260	565.249	296.083	-269.166	-0.874847	1.22e-29	5.86e-28	Q9UJH8	METRN
ENSG00000103266	1007.56	910.25	-97.3055	-0.142106	0.00852965	0.0366022	Q9UNE7	STUB1
ENSG00000103275	3972.09	4403.06	430.973	0.147608	1.7e-07	1.89e-06	P63279	UBE2I
ENSG00000103326	3512.36	3089.46	-422.906	-0.182945	3.7e-09	5.08e-08	O75808	CAPN15
ENSG00000103335	2672.88	3109.04	436.156	0.215051	2.3e-09	3.25e-08	Q92508	PIEZO1
ENSG00000103342	7202.52	6547.78	-654.744	-0.136577	2.5e-08	3.13e-07	P15170	GSPT1
ENSG00000103353	3510.23	3910.31	400.075	0.154474	1.05e-07	1.2e-06	O14562	UBFD1
ENSG00000103363	3238.5	2845.74	-392.766	-0.184856	5e-09	6.77e-08	Q15370	ELOB
ENSG00000103415	1552.39	1371.28	-181.11	-0.175189	4.99e-05	0.000370637	P30519	HMOX2
ENSG00000103423	2916.63	3256.24	339.609	0.157334	5.46e-07	5.65e-06	Q96EY1	DNAJA3
ENSG00000103479	3315.73	2995.75	-319.979	-0.145011	5.41e-06	4.76e-05	Q08999	RBL2
ENSG00000103489	3658.01	2719.42	-938.594	-0.422707	7.64e-35	4.41e-33	Q86Y38	XYLT1
ENSG00000103495	1508.85	1309.68	-199.174	-0.200038	5.12e-06	4.53e-05	P56270	MAZ
ENSG00000103496	952.594	846.434	-106.16	-0.164555	0.00291924	0.014304	Q12846	STX4
ENSG00000103507	1497.61	1366.42	-131.187	-0.129554	0.00313382	0.0152275	O14874	BCKDK
ENSG00000103510	1511.52	1646.42	134.898	0.121075	0.00354536	0.0169991	Q9H7Z6	KAT8
ENSG00000103544	448.384	368.216	-80.168	-0.26161	0.00174269	0.00910405	Q7Z3J2	VPS35L
ENSG00000103549	3837.6	3521.82	-315.777	-0.122446	3.5e-05	0.000267298	A0A024QZG0	RNF40
ENSG00000103591	2294.63	1980.61	-314.022	-0.210011	1.71e-08	2.18e-07	Q6PD74	AAGAB
ENSG00000103647	1992.27	1371.1	-621.164	-0.530289	3.58e-38	2.31e-36	Q9UQ03	CORO2B
ENSG00000103653	6848.86	6364.47	-484.388	-0.104487	0.000433952	0.00262862	P41240	CSK
ENSG00000103932	1051.79	1720.39	668.598	0.69578	5.66e-54	5.3e-52	Q9BWH6	RPAP1
ENSG00000103942	115.131	245.706	130.576	0.948412	2.42e-18	6.77e-17	Q9NSB8	HOMER2
ENSG00000103966	2544.41	1720.94	-823.466	-0.556156	6.34e-49	5.28e-47	Q9H223	EHD4
ENSG00000103995	2199.01	2683.63	484.614	0.284037	1.43e-16	3.62e-15	O94986	CEP152
ENSG00000104044	12.213	1.69249	-10.5206	-0.466409	0.00029415	0.00185509	Q04671	OCA2
ENSG00000104067	1.6555	11.9514	10.2959	0.460638	0.000321174	0.00200922	G3V1L9	TJP1
ENSG00000104081	94.967	57.7862	-37.1808	-0.51642	0.000347467	0.00215191	Q96LC9	BMF
ENSG00000104131	4686.21	4334.1	-352.104	-0.11148	8.66e-05	0.000614052	O75822	EIF3J
ENSG00000104154	253.074	302.025	48.9512	0.232568	0.0121221	0.0495055	O14863	SLC30A4
ENSG00000104231	1441.69	1670.97	229.277	0.209083	4.94e-06	4.38e-05	Q8TCF1	ZFAND1
ENSG00000104267	0	26.1798	26.1798	1.06014	8.11e-13	1.56e-11	P00918	CA2
ENSG00000104320	3670.63	3984.72	314.091	0.117232	0.000179378	0.00119175	O60934	NBN
ENSG00000104324	0	8.02015	8.02015	0.388947	0.000259734	0.00165444	Q9Y646	CPQ
ENSG00000104331	4187.75	3911.48	-276.272	-0.0974102	0.000594125	0.00349208	Q9NX62	IMPAD1
ENSG00000104341	1795.24	1481.07	-314.174	-0.273649	2.68e-10	4.17e-09		LAPTM4B
ENSG00000104343	461.731	552.741	91.0098	0.244763	0.000757718	0.00435372	Q96B02	UBE2W
ENSG00000104365	1846.87	2084.59	237.724	0.171082	1.76e-05	0.000142416	O14920	IKBKB
ENSG00000104368	4.91638	13.9107	8.9943	0.367476	0.00896392	0.0382469	P00750	PLAT
ENSG00000104375	722.889	645.563	-77.3255	-0.157373	0.0108324	0.0450033	Q13188	STK3
ENSG00000104388	1448.02	1622.36	174.343	0.161125	0.000338382	0.00210229	P61019	RAB2A
ENSG00000104408	14480.1	8505.27	-5974.86	-0.761403	4.04e-156	1.89e-153	P60228	EIF3E
ENSG00000104517	6632.31	5565.58	-1066.73	-0.251454	1.52e-20	4.77e-19	O95071	UBR5
ENSG00000104524	748.832	574.813	-174.019	-0.367224	2.09e-08	2.63e-07	Q53H96	PYCR3
ENSG00000104529	2699.32	3709.64	1010.33	0.453263	6.83e-41	4.81e-39	P29692	EEF1D
ENSG00000104549	4298.66	3365.18	-933.473	-0.349261	1.75e-28	7.99e-27	Q14534	SQLE
ENSG00000104626	1944.78	2163.19	218.414	0.15126	0.000115424	0.000797639	Q8IV48	ERI1
ENSG00000104635	4837.77	4050.84	-786.927	-0.253594	1.02e-17	2.74e-16	Q15043	SLC39A14
ENSG00000104643	786.087	683.931	-102.156	-0.192725	0.00141777	0.00759363	Q96QG7	MTMR9
ENSG00000104660	1979.94	1841.26	-138.684	-0.103342	0.00820771	0.0353362	O95214	LEPROTL1
ENSG00000104679	1091.66	932.378	-159.28	-0.221931	1.58e-05	0.000128496		R3HCC1
ENSG00000104691	356.205	432.118	75.913	0.257106	0.00173533	0.00907054		UBXN8
ENSG00000104695	1585.37	1826.79	241.413	0.200919	7.58e-07	7.68e-06	P62714	PPP2CB
ENSG00000104728	81.3318	157.734	76.4022	0.776366	4.89e-10	7.4e-09	O15013	ARHGEF10
ENSG00000104738	15735.8	17745.8	2010.03	0.172523	5.51e-15	1.26e-13	P33991	MCM4
ENSG00000104756	1551.09	1382.5	-168.581	-0.163611	0.000196801	0.00129602	Q7L273	KCTD9
ENSG00000104765	2617.29	2043.04	-574.247	-0.352717	2.52e-21	8.22e-20	O60238	BNIP3L
ENSG00000104805	2537.64	2303.51	-234.127	-0.138126	0.000276994	0.0017548	Q02818	NUCB1
ENSG00000104823	2255.11	1950.15	-304.958	-0.20697	3.39e-08	4.16e-07	Q13011	ECH1
ENSG00000104825	1328.55	1488.87	160.319	0.160611	0.000320149	0.00200401	Q15653	NFKBIB
ENSG00000104833	635.595	353.38	-282.215	-0.801869	6.93e-29	3.21e-27	P04350	TUBB4A
ENSG00000104856	209.364	169.414	-39.9505	-0.269699	0.00915856	0.0388878	Q01201	RELB
ENSG00000104859	1886.02	2029.64	143.615	0.104225	0.00866182	0.0370957	A0A0A0MQS2	CLASRP
ENSG00000104870	112.61	56.8243	-55.7858	-0.729922	1.95e-07	2.15e-06	P55899	FCGRT
ENSG00000104884	1350.34	1080.15	-270.185	-0.315615	3.73e-11	6.2e-10	P18074	ERCC2
ENSG00000104894	43.8308	72.8982	29.0674	0.509623	0.000565888	0.00334578	P11049	CD37
ENSG00000104897	2953.87	3642.5	688.63	0.298874	8.13e-20	2.45e-18	Q15428	SF3A2
ENSG00000104903	1332	1586.25	254.247	0.245901	7.28e-07	7.4e-06	P12980	LYL1
ENSG00000104907	1815.86	2163.03	347.174	0.248611	1.75e-10	2.75e-09	Q9NXH9	TRMT1
ENSG00000104953	67.5266	106.542	39.0157	0.500915	0.000254609	0.00162821	Q9H808	TLE6
ENSG00000104957	902.687	1009.44	106.751	0.156613	0.00297353	0.0145226	P13994	CCDC130
ENSG00000104979	1859.65	1685.66	-173.989	-0.13885	0.00073647	0.00424557	Q9UNZ5	C19orf53
ENSG00000104980	2185.12	2428.36	243.241	0.150289	4.76e-05	0.000354903	O43615	TIMM44
ENSG00000104998	228.226	277.005	48.7791	0.254473	0.0067235	0.0297013	Q6UWB1	IL27RA
ENSG00000105011	4410.74	4676.31	265.576	0.0828789	0.00681291	0.0300268	Q9NVP2	ASF1B
ENSG00000105063	7817.64	8425.51	607.865	0.107345	3.94e-06	3.56e-05	Q9UPN7	PPP6R1
ENSG00000105122	620.95	724.524	103.574	0.212489	0.000671787	0.00390917	Q86YV0	RASAL3
ENSG00000105127	2232.45	2558.19	325.74	0.193773	4.51e-08	5.44e-07	O43823	AKAP8
ENSG00000105135	1926.8	1763.71	-163.081	-0.125586	0.00231113	0.0116226	A1L0T0	ILVBL
ENSG00000105173	638.705	748.988	110.283	0.220392	0.000330795	0.00206205	P24864	CCNE1
ENSG00000105176	2326.41	2650.5	324.085	0.185955	1.91e-07	2.12e-06	O94763	URI1
ENSG00000105197	3491.35	3720.14	228.788	0.0903926	0.00312664	0.0152088	Q3ZCQ8	TIMM50
ENSG00000105202	8469.59	10158.8	1689.24	0.261128	7.95e-27	3.41e-25	P22087	FBL
ENSG00000105220	11340.7	9586.39	-1754.33	-0.240905	1.66e-23	5.96e-22	P06744	GPI
ENSG00000105221	6734.22	6049.26	-684.952	-0.15418	2.32e-09	3.28e-08	P31751	AKT2
ENSG00000105254	2554.79	2334.47	-220.317	-0.128122	0.00043886	0.00265299	Q99426	TBCB
ENSG00000105255	314.118	147.365	-166.753	-0.974796	5.13e-23	1.8e-21	Q9BTV5	FSD1
ENSG00000105281	7275.3	6433.75	-841.55	-0.176542	1.8e-12	3.32e-11	Q15758	SLC1A5
ENSG00000105287	2067.94	1809.33	-258.613	-0.190237	7.98e-07	8.05e-06	B4DTS2	PRKD2
ENSG00000105323	15277.8	14210.8	-1067.01	-0.103929	1.54e-06	1.48e-05	Q9BUJ2	HNRNPUL1
ENSG00000105325	2757.03	2341.22	-415.809	-0.23314	4.95e-12	8.85e-11	Q9UM11	FZR1
ENSG00000105327	211.543	75.1801	-136.363	-1.22328	2.78e-23	9.85e-22	Q96PG8	BBC3
ENSG00000105339	1398.31	617.001	-781.304	-1.14745	3.03e-100	6.91e-98	A2RUS2	DENND3
ENSG00000105355	3196.02	2539.47	-656.556	-0.328124	2.36e-21	7.72e-20	O60664	PLIN3
ENSG00000105369	4130.29	6177.03	2046.74	0.576292	1.62e-94	3.37e-92	P11912	CD79A
ENSG00000105372	40626.4	44004	3377.67	0.114586	3.99e-06	3.6e-05	P39019	RPS19
ENSG00000105373	20060.9	21306.5	1245.55	0.0864522	0.000235682	0.00152154	Q9NZM5	NOP53
ENSG00000105397	5299.24	4962.39	-336.85	-0.0939404	0.000575785	0.00339569	P29597	TYK2
ENSG00000105401	5797.62	6539.2	741.581	0.172345	9.53e-11	1.54e-09	Q16543	CDC37
ENSG00000105404	1065.24	875.56	-189.68	-0.275404	2.02e-07	2.22e-06	Q9UI14	RABAC1
ENSG00000105409	3759.93	2951.44	-808.49	-0.345376	3.2e-26	1.31e-24	P13637	ATP1A3
ENSG00000105426	2312.14	885.073	-1427.06	-1.35611	1.2e-186	7.89e-184	Q13332	PTPRS
ENSG00000105429	1204.83	940.544	-264.288	-0.347175	2.37e-09	3.34e-08	Q7Z7M0	MEGF8
ENSG00000105443	2195.84	2040.24	-155.604	-0.104323	0.00739064	0.0322508	Q99418	CYTH2
ENSG00000105472	2481.57	3101.42	619.847	0.317425	6.75e-18	1.84e-16	Q9Y240	CLEC11A
ENSG00000105483	2805.99	3073.74	267.75	0.130622	5.37e-05	0.000394753		CARD8
ENSG00000105486	3263.12	3765.03	501.912	0.204189	2.27e-11	3.86e-10	P18858	LIG1
ENSG00000105499	12.8595	4.0114	-8.84811	-0.363831	0.00740662	0.0322844	Q9UP65	PLA2G4C
ENSG00000105516	423.45	340.171	-83.2782	-0.290284	0.000523016	0.0031151	Q10586	DBP
ENSG00000105613	236.95	183.902	-53.0474	-0.323234	0.00136433	0.00733921	Q9Y2H9	MAST1
ENSG00000105640	27986.3	31521.7	3535.38	0.170761	8.93e-13	1.71e-11	Q02543	RPL18A
ENSG00000105676	2419.86	2602.29	182.439	0.103105	0.00368342	0.0175449	Q6NXE6	ARMC6
ENSG00000105700	931.213	1053.97	122.758	0.171463	0.00234672	0.0117706	Q9BQD3	KXD1
ENSG00000105701	4877.12	4203.08	-674.033	-0.212383	2.98e-12	5.41e-11	Q14318	FKBP8
ENSG00000105705	1289.61	1712.48	422.877	0.401417	9.18e-21	2.91e-19	Q8IWZ8	SUGP1
ENSG00000105708	109.053	150.794	41.7408	0.380409	0.00200435	0.0102392	P17017	ZNF14
ENSG00000105723	2095.39	1935.69	-159.698	-0.113162	0.00380594	0.0180507	P49840	GSK3A
ENSG00000105738	1148.77	984.294	-164.474	-0.216943	1.69e-05	0.000137337	O60292	SIPA1L3
ENSG00000105750	397.505	521.385	123.88	0.369702	3.68e-07	3.89e-06	Q03923	ZNF85
ENSG00000105793	919.715	1136.57	216.853	0.297789	7.72e-09	1.02e-07	A4D1E9	GTPBP10
ENSG00000105810	12043.7	14620.1	2576.43	0.277728	3.9e-25	1.53e-23	Q00534	CDK6
ENSG00000105819	2781.08	3007.2	226.118	0.111597	0.00120829	0.00660816	O75439	PMPCB
ENSG00000105821	2070.59	2221	150.406	0.100056	0.00919354	0.0390048	Q99543	DNAJC2
ENSG00000105829	778.44	936.9	158.46	0.258883	2.79e-06	2.58e-05	O15155	BET1
ENSG00000105835	2184.06	1889.88	-294.181	-0.205099	5.93e-08	7.03e-07	P43490	NAMPT
ENSG00000105849	2654.83	3018.23	363.394	0.183305	5.56e-08	6.61e-07	Q3B726	TWISTNB
ENSG00000105851	2573.23	2274.35	-298.882	-0.175834	3.61e-07	3.82e-06	P48736	PIK3CG
ENSG00000105877	138.191	196.154	57.9626	0.432475	0.000107139	0.000745321	Q96DT5	DNAH11
ENSG00000105879	1720.29	1849.11	128.822	0.102892	0.00944186	0.0399051	Q75N03	CBLL1
ENSG00000105926	2219.94	2444.42	224.48	0.136911	0.000131425	0.000899333	Q9NZW5	MPP6
ENSG00000105928	41.5398	75.4598	33.92	0.594861	5.85e-05	0.000426351	O60443	GSDME
ENSG00000105983	1076.69	1181.97	105.284	0.130941	0.0113387	0.0468565	Q8WVP7	LMBR1
ENSG00000106003	604.109	332.052	-272.056	-0.816104	4.85e-29	2.27e-27	Q8NES3	LFNG
ENSG00000106009	2414.43	2249.08	-165.344	-0.101428	0.00614282	0.0274538	Q6PJG6	BRAT1
ENSG00000106070	3137.11	2886.73	-250.38	-0.118398	0.000245192	0.00157382	Q13322	GRB10
ENSG00000106077	183.571	233.287	49.7155	0.302694	0.00394866	0.0186602	Q8NFV4	ABHD11
ENSG00000106078	2030.21	752.44	-1277.77	-1.39787	1e-180	6.19e-178	O75128	COBL
ENSG00000106105	6738.98	7448.88	709.901	0.143716	1.96e-09	2.79e-08	P41250	GARS
ENSG00000106144	4526.36	5028.8	502.432	0.150911	3.73e-08	4.57e-07	P42575	CASP2
ENSG00000106153	13617	12595.7	-1021.29	-0.111917	8.8e-07	8.83e-06	Q9Y6H1	CHCHD2
ENSG00000106244	4496.22	4193.3	-302.923	-0.0996278	0.00031294	0.00196415	Q13442	PDAP1
ENSG00000106261	2805.38	3074.91	269.539	0.130254	0.000249312	0.00159774	P17029	ZKSCAN1
ENSG00000106263	14018.4	14552.9	534.528	0.0537499	0.00904929	0.0385485	P55884	EIF3B
ENSG00000106348	3755.11	3271.91	-483.202	-0.196457	6.44e-11	1.06e-09		IMPDH1
ENSG00000106367	1535.15	1720.29	185.139	0.160567	0.000158614	0.00106457	P61966	AP1S1
ENSG00000106392	1075.44	1181.46	106.026	0.132982	0.00702813	0.0308459	Q9NS00	C1GALT1
ENSG00000106397	763.344	662.591	-100.753	-0.196429	0.001517	0.00805731	O60568	PLOD3
ENSG00000106415	608.246	368.456	-239.789	-0.681243	3.58e-20	1.1e-18	Q86VQ1	GLCCI1
ENSG00000106443	3056.12	2567	-489.124	-0.248398	3.41e-12	6.15e-11	O94880	PHF14
ENSG00000106462	5088.75	5534.22	445.476	0.120396	2.82e-06	2.6e-05	Q15910	EZH2
ENSG00000106524	652.743	770.875	118.132	0.231005	0.000137068	0.000932482	Q8IV38	ANKMY2
ENSG00000106537	1205.78	1738.71	532.928	0.516364	1.89e-26	7.88e-25	O95857	TSPAN13
ENSG00000106560	559.812	772.733	212.921	0.44563	4.5e-12	8.07e-11	Q9UG22	GIMAP2
ENSG00000106571	1734.01	1513.13	-220.877	-0.192622	2.51e-05	0.000197654	P10071	GLI3
ENSG00000106638	1177.3	1062.49	-114.809	-0.144123	0.00344016	0.0165666	Q9Y4P3	TBL2
ENSG00000106665	2431.66	1579.63	-852.027	-0.611907	9.43e-51	8.22e-49	Q9UDT6	CLIP2
ENSG00000106683	660.685	565.427	-95.2576	-0.215075	0.0010319	0.00572549	P53667	LIMK1
ENSG00000106692	1012.79	891.515	-121.276	-0.180275	0.000897813	0.00506173	O75072	FKTN
ENSG00000106785	1462.79	1748.97	286.188	0.252859	3.88e-09	5.31e-08	Q14142	TRIM14
ENSG00000106799	915.843	815.191	-100.652	-0.163185	0.00357335	0.01711	P36897	TGFBR1
ENSG00000106948	2200.84	2700.51	499.672	0.291302	2.42e-16	6.06e-15	Q7Z591	AKNA
ENSG00000106976	1882.94	1054.72	-828.222	-0.819291	5.69e-72	7.91e-70	Q05193	DNM1
ENSG00000106991	1437.96	1161.06	-276.895	-0.30213	7.71e-11	1.25e-09	P17813	ENG
ENSG00000107036	3727.97	3427.44	-300.533	-0.120883	0.000163541	0.00109345	Q4ADV7	RIC1
ENSG00000107099	1.31196	31.1178	29.8058	1.11517	3.81e-13	7.56e-12	Q8NF50	DOCK8
ENSG00000107140	765.157	637.503	-127.654	-0.253321	4.22e-05	0.000318262	Q15569	TESK1
ENSG00000107175	919.164	824.175	-94.9893	-0.153099	0.00495573	0.0228436		CREB3
ENSG00000107185	1461.21	1296.75	-164.467	-0.168697	0.00024828	0.00159161	Q92546	RGP1
ENSG00000107282	660.053	526.209	-133.844	-0.312573	6.73e-06	5.85e-05	Q02410	APBA1
ENSG00000107290	5714.48	5991.62	277.142	0.0677636	0.00744317	0.0324236	Q7Z333	SETX
ENSG00000107331	541.014	336.944	-204.07	-0.642156	2.18e-16	5.48e-15		ABCA2
ENSG00000107341	2889.96	2540.4	-349.559	-0.183098	1.09e-07	1.25e-06	Q712K3	UBE2R2
ENSG00000107362	2490.35	2258.72	-231.628	-0.138864	0.00016458	0.0010997	Q5VST6	ABHD17B
ENSG00000107404	1523.05	1074.41	-448.645	-0.492665	2.55e-23	9.07e-22	O14640	DVL1
ENSG00000107438	36357.8	24694.6	-11663.2	-0.555019	4.47e-117	1.3e-114	O00151	PDLIM1
ENSG00000107443	1943.46	1630.83	-312.63	-0.248597	5.36e-10	8.1e-09	Q5T5M9	CCNJ
ENSG00000107447	25599	18482	-7117.01	-0.468277	2.77e-125	9.1e-123	P04053	DNTT
ENSG00000107521	1435.59	1561.21	125.622	0.118871	0.00536639	0.0244786	Q92902	HPS1
ENSG00000107537	2487.53	2290.6	-196.935	-0.116677	0.00232368	0.0116773	O14832	PHYH
ENSG00000107551	65.0216	39.156	-25.8656	-0.48545	0.0013537	0.0072951	Q9H2L5	RASSF4
ENSG00000107554	1889.17	1582.3	-306.873	-0.250492	3.57e-09	4.91e-08	Q6XZF7	DNMBP
ENSG00000107560	631.944	716.01	84.0664	0.172756	0.0073581	0.0321196	Q7L804	RAB11FIP2
ENSG00000107581	17567.2	19061.1	1493.87	0.117208	9.75e-09	1.28e-07	Q14152	EIF3A
ENSG00000107643	1478.51	1272.02	-206.491	-0.211977	4.3e-06	3.85e-05	P45983	MAPK8
ENSG00000107672	1981.7	1191.22	-790.482	-0.721137	3.66e-64	4.36e-62	Q9NXX6	NSMCE4A
ENSG00000107719	6845.52	6226.27	-619.254	-0.135794	4.81e-08	5.77e-07	Q9ULE6	PALD1
ENSG00000107758	1667.46	1371.27	-296.19	-0.275917	2.4e-10	3.74e-09	P16298	PPP3CB
ENSG00000107771	669.991	583.752	-86.2396	-0.189696	0.00316158	0.0153518	Q9H7U1	CCSER2
ENSG00000107789	275.68	211.89	-63.7903	-0.343349	0.00033357	0.00207811	Q9UNW1	MINPP1
ENSG00000107816	2165.14	1826.74	-338.398	-0.24234	3.31e-10	5.09e-09	Q9BRK4	LZTS2
ENSG00000107819	594.497	460.628	-133.869	-0.349949	6.1e-07	6.27e-06	Q9BWM7	SFXN3
ENSG00000107821	371.456	255.964	-115.493	-0.496751	1.32e-08	1.71e-07	Q96I82	KAZALD1
ENSG00000107829	557.825	416.629	-141.196	-0.399139	2.96e-08	3.68e-07	P57775	FBXW4
ENSG00000107833	1398.36	1594.56	196.2	0.186468	8.42e-05	0.000598006	O75607	NPM3
ENSG00000107854	956.206	2581.52	1625.31	1.40577	1.17e-229	1.17e-226	Q9H2K2	TNKS2
ENSG00000107874	1948.45	1588.02	-360.422	-0.290566	3.37e-13	6.74e-12	Q9H467	CUEDC2
ENSG00000107882	1170.19	981.942	-188.248	-0.247346	7.51e-07	7.61e-06	Q9UMX1	SUFU
ENSG00000107890	658.136	544.075	-114.062	-0.260831	0.000145327	0.000984521		ANKRD26
ENSG00000107929	4688.68	5118.68	430.007	0.12571	2.45e-06	2.28e-05	Q92615	LARP4B
ENSG00000107937	5041.28	5478.6	437.313	0.118654	2.61e-05	0.000204741	Q9BZE4	GTPBP4
ENSG00000107957	138.932	95.7179	-43.2138	-0.438509	0.000463269	0.00278771	Q5TCZ1	SH3PXD2A
ENSG00000108010	3210.04	3472.49	262.448	0.112474	0.00192392	0.00987385	O76003	GLRX3
ENSG00000108055	3917.66	4195.66	277.996	0.0984478	0.000738439	0.00425575	Q9UQE7	SMC3
ENSG00000108064	3320.92	3791.87	470.953	0.188989	1.98e-08	2.5e-07	E5KSU5	TFAM
ENSG00000108091	1890.38	2037.62	147.243	0.107235	0.00511052	0.0234541	Q16204	CCDC6
ENSG00000108106	8194.94	6475.81	-1719.13	-0.336809	1.55e-34	8.8e-33	Q16763	UBE2S
ENSG00000108107	29244.5	36485.4	7240.88	0.317808	1.75e-54	1.66e-52	P46779	RPL28
ENSG00000108175	6329.65	4808.86	-1520.8	-0.392686	1.12e-35	6.58e-34	Q9ULJ6	ZMIZ1
ENSG00000108219	6745.21	6304.97	-440.24	-0.0967487	9.63e-05	0.000675424	Q8NG11	TSPAN14
ENSG00000108256	7571.55	8709.78	1138.22	0.20057	2.74e-13	5.54e-12	Q7Z417	NUFIP2
ENSG00000108262	5069.5	4747.17	-322.333	-0.0937275	0.000820693	0.00467717	Q9Y2X7	GIT1
ENSG00000108298	50684.1	59917.1	9233.04	0.240135	7.05e-24	2.6e-22	P84098	RPL19
ENSG00000108312	10556	11384.1	828.104	0.108302	1.19e-05	9.9e-05	P17480	UBTF
ENSG00000108344	4496.34	4911.53	415.192	0.12651	6.36e-06	5.53e-05	O43242	PSMD3
ENSG00000108405	510.432	860.724	350.292	0.717723	2.94e-26	1.21e-24	P51575	P2RX1
ENSG00000108448	75.1123	24.7351	-50.3772	-0.985018	2.54e-10	3.96e-09	Q309B1	TRIM16L
ENSG00000108479	1382.99	1133.85	-249.138	-0.279905	2.07e-09	2.93e-08	P51570	GALK1
ENSG00000108515	324.66	261.21	-63.4499	-0.287585	0.00110523	0.00610009	P13929	ENO3
ENSG00000108523	2419.71	2082.81	-336.904	-0.212998	4.79e-09	6.5e-08	Q9H6Y7	RNF167
ENSG00000108551	3672.67	3974.37	301.703	0.112228	0.000209708	0.001369	Q9Y272	RASD1
ENSG00000108557	3047.17	2534.46	-512.706	-0.263483	8.25e-16	1.98e-14	Q7Z5J4	RAI1
ENSG00000108559	3730.41	3257.27	-473.137	-0.193652	6.15e-10	9.23e-09	Q99567	NUP88
ENSG00000108561	8973.4	9633.6	660.2	0.101818	0.000107144	0.000745321	Q07021	C1QBP
ENSG00000108582	2257.49	2044.07	-213.415	-0.141301	0.000290389	0.00183468	O75976	CPD
ENSG00000108587	1953.91	2151.57	197.662	0.137053	0.000257508	0.00164375	O95249	GOSR1
ENSG00000108591	1203.56	986.452	-217.105	-0.278688	5.58e-08	6.63e-07	P55039	DRG2
ENSG00000108604	8918.85	8147.46	-771.383	-0.129675	6.23e-08	7.36e-07	Q92925	SMARCD2
ENSG00000108666	890.911	679.719	-211.193	-0.378306	5.2e-11	8.6e-10	Q9HAS0	C17orf75
ENSG00000108671	4666.16	5283.44	617.282	0.177655	6.66e-11	1.09e-09	O00231	PSMD11
ENSG00000108679	1856.01	1610.43	-245.58	-0.200826	7.28e-07	7.4e-06	Q08380	LGALS3BP
ENSG00000108788	1867.85	2036.34	168.487	0.122166	0.00178648	0.00928198	Q9UH92	MLX
ENSG00000108797	41.1161	67.794	26.6779	0.473243	0.00186251	0.00960575	P78357	CNTNAP1
ENSG00000108819	2471.31	2198.23	-273.084	-0.166066	5.09e-06	4.51e-05	D3DTX6	PPP1R9B
ENSG00000108828	1663.04	1330.91	-332.134	-0.313714	2e-11	3.41e-10	Q99536	VAT1
ENSG00000108839	48.4845	101.875	53.3907	0.789415	2.09e-08	2.63e-07	P18054	ALOX12
ENSG00000108840	4884.89	3643.72	-1241.17	-0.41986	4.47e-45	3.49e-43	Q9UQL6	HDAC5
ENSG00000108848	10908.4	12088.6	1180.12	0.147426	4.33e-10	6.59e-09	O95232	LUC7L3
ENSG00000108852	1180.84	834.423	-346.418	-0.486636	1.84e-20	5.76e-19	B4DZ84	MPP2
ENSG00000108861	1339.01	1195.74	-143.271	-0.160202	0.00077632	0.00444722	P51452	DUSP3
ENSG00000108883	6197	5845.34	-351.659	-0.0836861	0.00554252	0.0251509	Q15029	EFTUD2
ENSG00000108946	6699.02	7286.1	587.079	0.120353	3.01e-06	2.77e-05	P10644	PRKAR1A
ENSG00000108953	21528.7	20361.9	-1166.79	-0.0799883	0.000182252	0.00120817	P62258	YWHAE
ENSG00000108984	382.833	310.349	-72.4841	-0.281217	0.000828546	0.00471809	P52564	MAP2K6
ENSG00000109062	193.815	240.353	46.5389	0.278274	0.00489332	0.0226005	O14745	SLC9A3R1
ENSG00000109065	1238.08	1381.22	143.132	0.154818	0.000775673	0.00444472	Q9BTE0	NAT9
ENSG00000109066	868.173	680.208	-187.965	-0.340867	4.14e-09	5.65e-08	Q8NE00	TMEM104
ENSG00000109084	4433.88	3991.87	-442.01	-0.150603	1.92e-07	2.12e-06	Q5BJF2	TMEM97
ENSG00000109089	429.214	252.146	-177.067	-0.708173	9.75e-17	2.5e-15	Q86X02	CDR2L
ENSG00000109099	302.883	373.846	70.9634	0.282524	0.00075696	0.00435174	Q01453	PMP22
ENSG00000109107	1396.78	1251.32	-145.457	-0.155403	0.000569782	0.00336596	P09972	ALDOC
ENSG00000109118	2229.57	2428.95	199.385	0.122378	0.00184462	0.00952325	Q96QT6	PHF12
ENSG00000109180	2508.28	2004.97	-503.311	-0.31792	7.29e-18	1.98e-16	Q9NX40	OCIAD1
ENSG00000109189	1270.03	1122.99	-147.034	-0.172616	0.000298772	0.00187972	P62068	USP46
ENSG00000109265	1343.53	926.593	-416.937	-0.523867	2.07e-26	8.58e-25	Q6ZU35	KIAA1211
ENSG00000109381	2056.53	1888.96	-167.57	-0.120689	0.00157401	0.0083243	Q15723	ELF2
ENSG00000109445	2372.65	2631.26	258.612	0.147185	9.66e-05	0.000677414	Q9Y3S2	ZNF330
ENSG00000109458	7647.12	6212.78	-1434.35	-0.297234	2.15e-24	8.06e-23	Q13480	GAB1
ENSG00000109475	18419.3	22741.2	4321.9	0.301962	1.3e-28	6e-27	P49207	RPL34
ENSG00000109501	281.402	24.9244	-256.477	-2.63368	1.45e-87	2.61e-85	O76024	WFS1
ENSG00000109519	2443.12	1180.32	-1262.79	-1.0321	1.33e-141	5.39e-139	Q9HAV7	GRPEL1
ENSG00000109586	2264.36	1736.3	-528.058	-0.378298	6.5e-23	2.27e-21	Q86SF2	GALNT7
ENSG00000109606	12715	14171.9	1456.87	0.155387	6.55e-10	9.82e-09	O43143	DHX15
ENSG00000109618	926.646	592.569	-334.077	-0.623551	4.78e-26	1.94e-24	Q9HD40	SEPSECS
ENSG00000109654	121.192	158.28	37.0888	0.320736	0.00728431	0.0318438	Q9C040	TRIM2
ENSG00000109674	545.771	632.898	87.1273	0.205365	0.00171604	0.00898714	Q8TAT5	NEIL3
ENSG00000109685	12884.2	6420.18	-6464	-0.998381	0	0	O96028	NSD2
ENSG00000109689	3989.21	4747.71	758.493	0.2489	4.19e-18	1.16e-16	Q9P246	STIM2
ENSG00000109736	815.245	353.428	-461.817	-1.14408	4.11e-58	4.3e-56	Q14728	MFSD10
ENSG00000109756	2372.85	2200.41	-172.437	-0.107595	0.00302491	0.0147529	Q9Y4G8	RAPGEF2
ENSG00000109805	5692.05	4620.9	-1071.14	-0.298172	1.29e-22	4.44e-21	Q9BPX3	NCAPG
ENSG00000109919	3806.53	3369.42	-437.115	-0.173824	2.03e-08	2.56e-07	Q9Y6C9	MTCH2
ENSG00000109929	1217.66	1046.6	-171.059	-0.213152	1.07e-05	9.02e-05	O75845	SC5D
ENSG00000109971	93346.9	104457	11110.5	0.157431	0.00385744	0.0182661	P11142	HSPA8
ENSG00000110013	218.589	332.942	114.352	0.552051	1.52e-09	2.2e-08	Q9HAT2	SIAE
ENSG00000110031	319.924	763.676	443.752	1.19099	6.97e-63	8.13e-61	O60711	LPXN
ENSG00000110046	1680.18	1372.27	-307.909	-0.28659	3.28e-11	5.5e-10	Q2TAZ0	ATG2A
ENSG00000110047	2914.88	2547.27	-367.61	-0.192538	6.8e-09	9.09e-08	Q9H4M9	EHD1
ENSG00000110048	3519.2	3752.71	233.503	0.0919975	0.00256706	0.0127721	P22059	OSBP
ENSG00000110060	400.8	501.964	101.164	0.306968	4.14e-05	0.000311944	Q9BZE2	PUS3
ENSG00000110074	1582.76	1405.49	-177.27	-0.168594	0.000132941	0.00090793	Q96CU9	FOXRED1
ENSG00000110075	6499.95	4489.15	-2010.8	-0.53015	6.64e-86	1.17e-83	Q5H9R7	PPP6R3
ENSG00000110079	8.25776	19.92	11.6623	0.421653	0.00563943	0.025552	Q96JQ5	MS4A4A
ENSG00000110080	302.992	203.118	-99.8741	-0.518832	5.76e-08	6.84e-07	Q11206	ST3GAL4
ENSG00000110090	3729.78	2321.68	-1408.1	-0.676561	4.42e-94	9.1e-92	P50416	CPT1A
ENSG00000110104	1527.27	1386.48	-140.788	-0.136733	0.00151389	0.00804687	Q9H6F5	CCDC86
ENSG00000110107	9741.75	10177.5	435.709	0.0625903	0.0115129	0.047427	Q9UMS4	PRPF19
ENSG00000110108	3119.16	3327.25	208.086	0.0923717	0.00524713	0.0239711	Q9BVC6	TMEM109
ENSG00000110171	246.423	172.466	-73.9578	-0.456098	6.3e-06	5.49e-05	O75382	TRIM3
ENSG00000110172	3193.75	4377.82	1184.07	0.441501	7.41e-16	1.78e-14	Q9UHD1	CHORDC1
ENSG00000110237	224.978	151.354	-73.6243	-0.50282	1.92e-06	1.82e-05	Q96PE2	ARHGEF17
ENSG00000110321	41369.6	39311.3	-2058.33	-0.0734009	0.000204165	0.00133882	P78344	EIF4G2
ENSG00000110330	1260.13	1405.63	145.501	0.153609	0.00093733	0.00525911	Q13490	BIRC2
ENSG00000110395	3528.57	3943.86	415.293	0.158548	3.96e-06	3.57e-05	P22681	CBL
ENSG00000110435	632.584	503.999	-128.584	-0.313269	2.44e-06	2.28e-05	O00330	PDHX
ENSG00000110446	6.92494	25.7161	18.7911	0.65753	2.32e-05	0.000183671	Q8IY34	SLC15A3
ENSG00000110492	5356.98	2920.63	-2436.34	-0.866604	7.49e-176	4.25e-173	P21741	MDK
ENSG00000110497	1925.59	1794.06	-131.532	-0.100316	0.00984188	0.0413627	Q9C0C7	AMBRA1
ENSG00000110514	2652	2410.71	-241.295	-0.135604	0.000131606	0.000899983	Q8WXG6	MADD
ENSG00000110619	1674.51	2014.12	339.608	0.262279	1.68e-10	2.66e-09	A0A024RCG3	CARS
ENSG00000110697	1647.69	1305.43	-342.255	-0.32951	1.88e-14	4.15e-13	O00562	PITPNM1
ENSG00000110700	19790.4	23796.5	4006.15	0.264709	5.94e-31	3.02e-29	P62277	RPS13
ENSG00000110717	1757.84	1564.06	-193.778	-0.165691	5.97e-05	0.00043405	O00217	NDUFS8
ENSG00000110719	2337.05	2079.44	-257.615	-0.166257	3.4e-06	3.09e-05	Q13488	TCIRG1
ENSG00000110756	1313.57	1561.91	248.342	0.245284	2.83e-08	3.52e-07	Q9UPZ3	HPS5
ENSG00000110777	2106.21	2978.75	872.534	0.49354	5.41e-44	4.13e-42	Q16633	POU2AF1
ENSG00000110848	64.6586	121.686	57.0276	0.697839	2.77e-07	2.97e-06	Q07108	CD69
ENSG00000110852	193.732	239.236	45.5035	0.271709	0.00677616	0.0299025	Q92478	CLEC2B
ENSG00000110880	3458.51	3092.53	-365.983	-0.159832	2.22e-07	2.42e-06	Q9ULV4	CORO1C
ENSG00000110921	929.14	786.044	-143.096	-0.233837	5.94e-05	0.000432621	Q03426	MVK
ENSG00000110955	30324.4	28565.8	-1758.62	-0.0858572	3.87e-05	0.000293476	P06576	ATP5F1B
ENSG00000110987	3480.13	2397.13	-1083.01	-0.531761	8.73e-60	9.65e-58	Q4VC05	BCL7A
ENSG00000111011	4169.24	4620.79	451.554	0.146792	1.34e-06	1.3e-05	Q7L4I2	RSRC2
ENSG00000111110	1625.81	1265.22	-360.589	-0.355391	6.33e-16	1.53e-14	Q9ULR3	PPM1H
ENSG00000111142	5967.22	6598.41	631.198	0.143841	4.54e-08	5.47e-07	P50579	METAP2
ENSG00000111206	2966.43	2761.82	-204.618	-0.102059	0.00377326	0.017924	Q08050	FOXM1
ENSG00000111229	4356.49	4999.79	643.293	0.193606	0.000144553	0.000979911	O15145	ARPC3
ENSG00000111237	1633.39	1871.53	238.135	0.193865	1.25e-06	1.22e-05	Q05DG7	VPS29
ENSG00000111247	2583.13	2847.51	264.38	0.138726	4.04e-05	0.000305592	Q96B01	RAD51AP1
ENSG00000111331	1142.49	1721.79	579.298	0.579772	7.41e-38	4.71e-36	Q9Y6K5	OAS3
ENSG00000111335	1961	2462.85	501.848	0.324198	2.18e-18	6.13e-17	P29728	OAS2
ENSG00000111344	2133	1667.33	-465.663	-0.34974	2.2e-19	6.47e-18	O95294	RASAL1
ENSG00000111358	1687	1896.36	209.36	0.166317	4.04e-05	0.000305592	Q13889	GTF2H3
ENSG00000111361	3019.15	3268.94	249.792	0.11364	0.000329359	0.0020537	Q14232	EIF2B1
ENSG00000111364	1827.87	2052.3	224.429	0.164779	3.03e-05	0.000234815	Q8NHQ9	DDX55
ENSG00000111371	13274.4	11975.3	-1299.1	-0.147697	3.65e-11	6.1e-10	Q9H2H9	SLC38A1
ENSG00000111445	2720.39	3074.15	353.764	0.174019	2.12e-07	2.32e-06	P40937	RFC5
ENSG00000111450	475.549	545.985	70.4368	0.188789	0.00650016	0.0288361	P32856	STX2
ENSG00000111540	3415.31	2970.7	-444.609	-0.199206	1.7e-10	2.68e-09	P61020	RAB5B
ENSG00000111554	1539.64	1660.48	120.833	0.107593	0.00977207	0.0411187	Q8TC05	MDM1
ENSG00000111581	5189.93	5472.12	282.192	0.075792	0.00520496	0.0238199	P57740	NUP107
ENSG00000111602	9867.87	10423.1	555.247	0.0784582	0.00056733	0.00335263	Q9UNS1	TIMELESS
ENSG00000111605	7113.64	7573.83	460.192	0.0900508	0.000197996	0.00130266	Q16630	CPSF6
ENSG00000111615	2684.31	3303.96	619.659	0.295168	9.14e-16	2.18e-14	Q13601	KRR1
ENSG00000111640	65937	70677.3	4740.34	0.0996254	8.05e-06	6.91e-05	P04406	GAPDH
ENSG00000111641	4445.9	4981.96	536.053	0.163331	1.55e-09	2.24e-08	P46087	NOP2
ENSG00000111642	19240.3	17199	-2041.29	-0.161156	1.58e-15	3.72e-14	Q14839	CHD4
ENSG00000111665	2071.01	1937.46	-133.551	-0.094909	0.011374	0.0469652	Q99618	CDCA3
ENSG00000111666	470.289	348.243	-122.047	-0.407303	1.06e-07	1.21e-06	Q8WUD6	CHPT1
ENSG00000111669	17605.3	15160.8	-2444.54	-0.214388	6.79e-20	2.05e-18	P60174	TPI1
ENSG00000111671	134.957	219.956	84.9991	0.612374	1.46e-08	1.87e-07	Q99619	SPSB2
ENSG00000111674	916.067	619.083	-296.984	-0.544998	4.52e-20	1.38e-18	P09104	ENO2
ENSG00000111676	3049.12	2791.44	-257.683	-0.125676	0.000547134	0.00324678	P54259	ATN1
ENSG00000111678	1555	1202.94	-352.056	-0.361576	2.87e-13	5.77e-12	Q99622	C12orf57
ENSG00000111696	391.62	462.836	71.216	0.227262	0.00234735	0.0117709	Q86UY8	NT5DC3
ENSG00000111711	1291.56	1463.11	171.558	0.176273	0.000185612	0.00122928	Q9Y3E0	GOLT1B
ENSG00000111716	30576.7	33580.2	3003.5	0.134493	1.19e-09	1.74e-08	P07195	LDHB
ENSG00000111726	1234.65	1525.58	290.925	0.298718	3.24e-11	5.44e-10	Q8NFW8	CMAS
ENSG00000111752	591.091	457.991	-133.101	-0.350889	2.62e-07	2.82e-06	P78364	PHC1
ENSG00000111788	668.274	759.448	91.1744	0.177247	0.00378507	0.0179599
ENSG00000111790	2146.67	2434.46	287.79	0.179687	9.82e-07	9.76e-06	Q9NVK5	FGFR1OP2
ENSG00000111801	497.156	656.888	159.732	0.384691	5.64e-09	7.59e-08	O00478	BTN3A3
ENSG00000111832	1780.26	2065.47	285.217	0.21103	7.59e-07	7.69e-06	Q9H446	RWDD1
ENSG00000111845	1183.09	1341.69	158.596	0.176287	0.000381575	0.00233697	Q9NWT1	PAK1IP1
ENSG00000111859	38.9327	84.244	45.3113	0.769176	2.05e-07	2.25e-06	Q14511	NEDD9
ENSG00000111906	2486.14	2241.3	-244.84	-0.147984	8.83e-05	0.000623865	Q7Z4H3	HDDC2
ENSG00000111912	1243.33	1362.4	119.064	0.129686	0.00677044	0.0298836	Q8NI08	NCOA7
ENSG00000111913	329.764	275.589	-54.1754	-0.239038	0.00724233	0.0316801	B7Z6U4	RIPOR2
ENSG00000111981	92.2325	12.7379	-79.4946	-1.64846	4.5e-26	1.83e-24	Q9BZM6	ULBP1
ENSG00000112029	3049.03	3514.81	465.78	0.202746	2.78e-10	4.32e-09	Q9UKT4	FBXO5
ENSG00000112039	1489.66	1758.2	268.546	0.235511	3.12e-08	3.86e-07	Q9HB96	FANCE
ENSG00000112079	6884.55	5218.96	-1665.59	-0.396911	8.75e-53	8.1e-51	Q15208	STK38
ENSG00000112096	7847.33	8224.99	377.655	0.0675277	0.0074023	0.0322723	G5E9P6	SOD2
ENSG00000112110	2399.46	2587.32	187.858	0.107536	0.00548585	0.0249315	Q9H0U6	MRPL18
ENSG00000112118	17669.9	20922.8	3252.95	0.242766	8.45e-32	4.38e-30	P25205	MCM3
ENSG00000112137	3074.12	3742.19	668.07	0.279963	2.68e-16	6.68e-15	Q9C0D0	PHACTR1
ENSG00000112149	767.441	901.515	134.075	0.222856	0.000177709	0.00118178	Q01151	CD83
ENSG00000112234	761.881	960.755	198.873	0.322723	1.94e-08	2.45e-07	Q9UKA2	FBXL4
ENSG00000112237	2847.16	2116.51	-730.647	-0.423097	3.22e-31	1.66e-29	P24863	CCNC
ENSG00000112242	2611.71	2816.76	205.045	0.108628	0.00175725	0.00916872	O00716	E2F3
ENSG00000112249	3354.48	2856.56	-497.924	-0.229175	8.83e-12	1.55e-10	Q8N3C0	ASCC3
ENSG00000112276	472.904	557.499	84.5949	0.224339	0.00127977	0.00694125	Q8NE79	BVES
ENSG00000112290	2859.5	2100.65	-758.851	-0.439519	8.32e-35	4.77e-33	Q92558	WASF1
ENSG00000112297	3376.27	2726.66	-649.605	-0.304938	3.64e-20	1.12e-18	Q9Y4K1	CRYBG1
ENSG00000112303	52.3955	101.009	48.6133	0.693932	9.87e-07	9.82e-06	O95498	VNN2
ENSG00000112306	41755.4	55630.1	13874.7	0.41177	2.17e-70	2.92e-68	P25398	RPS12
ENSG00000112308	7164	7716.85	552.857	0.106878	5.54e-06	4.87e-05	Q9GZU0	C6orf62
ENSG00000112312	2366.09	2859.05	492.963	0.270202	2.13e-13	4.32e-12	O75496	GMNN
ENSG00000112320	694.535	612.187	-82.3472	-0.174797	0.00481134	0.0222611	A7XYQ1	SOBP
ENSG00000112339	3475.95	3751.22	275.275	0.109191	0.000603122	0.003541	Q9Y450	HBS1L
ENSG00000112343	3589.91	3002.46	-587.451	-0.255193	4.35e-14	9.35e-13	O00635	TRIM38
ENSG00000112357	14.5461	30.173	15.6269	0.479193	0.00278124	0.013711	O00628	PEX7
ENSG00000112367	415.817	248.8	-167.017	-0.685809	4.48e-16	1.1e-14	Q92562	FIG4
ENSG00000112406	965.322	1101.38	136.063	0.184912	0.000241282	0.00155291	Q9UBI9	HECA
ENSG00000112425	566.146	438.765	-127.381	-0.347336	4.88e-06	4.33e-05	O95278	EPM2A
ENSG00000112559	1885	1306.04	-578.964	-0.519466	4.99e-33	2.69e-31	Q99750	MDFI
ENSG00000112561	753.161	836.467	83.3063	0.145306	0.011909	0.0487526	P19484	TFEB
ENSG00000112562	1523.51	965.686	-557.821	-0.640984	6.1e-36	3.64e-34	Q9H3U7	SMOC2
ENSG00000112576	18099	18884.4	785.357	0.0610304	0.0078218	0.0338762	P30281	CCND3
ENSG00000112578	2207.98	2033.9	-174.083	-0.117215	0.00171349	0.00897831	Q13895	BYSL
ENSG00000112592	1157.93	1310.95	153.025	0.174141	0.000256543	0.00163858	P20226	TBP
ENSG00000112624	742.04	870.359	128.319	0.221917	0.000554159	0.00328391	Q6AI39	BICRAL
ENSG00000112640	3699.95	3194.85	-505.108	-0.209526	7.81e-12	1.38e-10	Q14738	PPP2R5D
ENSG00000112655	3733.84	2984.18	-749.666	-0.320102	2.61e-20	8.07e-19	Q13308	PTK7
ENSG00000112659	1730.6	1434.25	-296.349	-0.265978	1.37e-09	1.99e-08	Q8IWT3	CUL9
ENSG00000112679	1442.88	1257.39	-185.489	-0.193306	2.47e-05	0.000195105	Q9NRW4	DUSP22
ENSG00000112715	1063.01	1197.1	134.093	0.168243	0.000592698	0.00348565	P15692	VEGFA
ENSG00000112759	4326.88	5055.54	728.66	0.222661	7.95e-15	1.79e-13	Q99808	SLC29A1
ENSG00000112787	6113.48	5782.68	-330.806	-0.079571	0.00179728	0.00932887	Q9HCM7	FBRSL1
ENSG00000112799	69.5538	179.979	110.425	1.11722	2.56e-19	7.49e-18	O95711	LY86
ENSG00000112851	3610.12	3274.35	-335.772	-0.139339	1.7e-05	0.000137905	Q96RT1	ERBIN
ENSG00000112893	1468.08	865.208	-602.877	-0.745402	2.02e-50	1.74e-48	Q16706	MAN2A1
ENSG00000112972	7423.76	6429.43	-994.325	-0.206146	4.02e-14	8.71e-13	Q01581	HMGCS1
ENSG00000112977	3068.91	2871.15	-197.759	-0.0957637	0.00349628	0.0167983	P51397	DAP
ENSG00000112984	3170.08	1996.58	-1173.51	-0.65848	8.85e-74	1.3e-71	O95235	KIF20A
ENSG00000112992	8633.09	7154.81	-1478.28	-0.26969	8.7e-28	3.86e-26	Q13423	NNT
ENSG00000112996	1528.83	1722.8	193.974	0.169546	4.61e-05	0.000345065	Q9NP92	MRPS30
ENSG00000113013	15666	17441.3	1775.29	0.153761	1.46e-08	1.87e-07	P38646	HSPA9
ENSG00000113048	4709.15	5210.04	500.887	0.144632	9.16e-08	1.06e-06	Q92552	MRPS27
ENSG00000113068	1722.34	1575.85	-146.482	-0.126368	0.00218529	0.0110506	O60925	PFDN1
ENSG00000113140	209.722	289.497	79.7752	0.415123	2.79e-05	0.0002176	P09486	SPARC
ENSG00000113161	6110.32	5380.38	-729.934	-0.182315	3.27e-11	5.48e-10	P04035	HMGCR
ENSG00000113240	933.578	837.835	-95.7421	-0.151363	0.00537506	0.0245128	Q9HAZ1	CLK4
ENSG00000113269	2599.46	2353.78	-245.678	-0.140978	6.75e-05	0.000487263	Q86XS8	RNF130
ENSG00000113272	575.11	677.244	102.134	0.225888	0.000485145	0.00290935	Q9NWX6	THG1L
ENSG00000113273	958.237	802.433	-155.804	-0.247659	6.57e-06	5.71e-05	P15848	ARSB
ENSG00000113282	5265.04	4703.65	-561.39	-0.161272	1.21e-09	1.77e-08	Q14677	CLINT1
ENSG00000113328	5407.39	4643.11	-764.279	-0.217546	3.19e-13	6.38e-12	P51959	CCNG1
ENSG00000113356	1102.31	1342.05	239.739	0.277536	1.14e-08	1.49e-07	O15318	POLR3G
ENSG00000113368	19337	18320.4	-1016.59	-0.07758	6.11e-05	0.000443759	P20700	LMNB1
ENSG00000113369	999.654	700.063	-299.591	-0.456628	6.92e-06	5.99e-05	Q96B67	ARRDC3
ENSG00000113441	3275.89	3946.01	670.122	0.265602	1.41e-14	3.13e-13	Q9UIQ6	LNPEP
ENSG00000113456	1727.16	1896.54	169.387	0.132735	0.000768758	0.00440991	O60671	RAD1
ENSG00000113532	1467.89	1229.59	-238.303	-0.249604	4.08e-08	4.97e-07	Q92187	ST8SIA4
ENSG00000113580	4953.72	5354.26	400.539	0.111583	0.000185375	0.0012281	P04150	NR3C1
ENSG00000113658	2556.49	2918.41	361.917	0.189161	1.64e-08	2.1e-07	Q99717	SMAD5
ENSG00000113719	17191.8	16381.1	-810.677	-0.0694246	0.000383601	0.00234843	Q969X5	ERGIC1
ENSG00000113721	143.734	256.546	112.813	0.731791	3.26e-12	5.91e-11	P09619	PDGFRB
ENSG00000113732	1360.58	1492.16	131.581	0.131093	0.00578565	0.0261187	O15342	ATP6V0E1
ENSG00000113758	5994.56	4037.74	-1956.82	-0.566186	3.91e-99	8.65e-97	Q16643	DBN1
ENSG00000113761	977.537	1096.7	119.159	0.16161	0.00177894	0.00925886	Q9UL40	ZNF346
ENSG00000113810	7553.31	8015.11	461.806	0.0853135	0.00233814	0.0117359	Q9NTJ3	SMC4
ENSG00000113838	851.007	942.273	91.2666	0.142543	0.011782	0.0483362	Q9NVR7	TBCCD1
ENSG00000113916	320.227	613.055	292.828	0.877573	2.68e-28	1.21e-26	P41182	BCL6
ENSG00000113966	10.8736	35.5206	24.6469	0.733571	4.41e-06	3.94e-05	Q9H0F7	ARL6
ENSG00000114021	1469.66	1669.04	199.378	0.180274	3.33e-05	0.000255809	Q9NQR4	NIT2
ENSG00000114030	2572.7	1514.69	-1058.01	-0.751916	2.24e-80	3.64e-78	P52294	KPNA1
ENSG00000114107	857.172	688.627	-168.544	-0.303989	2.66e-07	2.86e-06	Q8NHQ1	CEP70
ENSG00000114115	299.419	94.7284	-204.691	-1.41315	6.6e-36	3.92e-34	P09455	RBP1
ENSG00000114120	3871.06	4128.93	257.869	0.0921982	0.00133941	0.00722366	Q96CQ1	SLC25A36
ENSG00000114127	2187.53	2032.04	-155.493	-0.104122	0.00583367	0.0263121	Q8IZH2	XRN1
ENSG00000114209	1347.52	1536.68	189.161	0.186362	1.66e-05	0.000134901	Q9BUL8	PDCD10
ENSG00000114302	1546.19	1144.75	-401.442	-0.424787	6.3e-21	2.03e-19	P13861	PRKAR2A
ENSG00000114331	2785.1	3230.07	444.966	0.211817	1.62e-11	2.78e-10	Q15057	ACAP2
ENSG00000114346	3259.58	2956.48	-303.094	-0.13907	7.22e-05	0.000518123	Q9H8V3	ECT2
ENSG00000114374	1837.23	1594.16	-243.067	-0.201493	5.62e-07	5.8e-06	O00507	USP9Y
ENSG00000114391	20440.6	25321.5	4880.89	0.306955	2.26e-31	1.17e-29	P83731	RPL24
ENSG00000114416	5495.52	5842.14	346.619	0.0875521	0.00427045	0.0200008	P51114	FXR1
ENSG00000114423	362.246	286.74	-75.5058	-0.310512	0.000334166	0.00208005	Q13191	CBLB
ENSG00000114480	3665.47	4258.85	593.381	0.214237	5.73e-11	9.44e-10	Q04446	GBE1
ENSG00000114544	755.854	1040.34	284.485	0.445538	1.3e-15	3.07e-14	Q96GZ6	SLC41A3
ENSG00000114573	2591.6	2141.4	-450.201	-0.272203	2.8e-14	6.11e-13	P38606	ATP6V1A
ENSG00000114650	3692.5	3221.6	-470.894	-0.194767	3.49e-10	5.37e-09	Q12770	SCAP
ENSG00000114739	871.019	766.371	-104.647	-0.177501	0.00277474	0.0136886	Q13705	ACVR2B
ENSG00000114742	1886.18	1714.55	-171.631	-0.136183	0.000699418	0.00405423	Q8TAF3	WDR48
ENSG00000114745	1328.37	927.582	-400.783	-0.50531	4.43e-25	1.73e-23	Q9BQQ3	GORASP1
ENSG00000114770	1608.89	1429.14	-179.752	-0.167654	0.000194017	0.00127929	O15440	ABCC5
ENSG00000114779	2138.19	2697.89	559.704	0.33057	3.57e-19	1.03e-17	Q96IU4	ABHD14B
ENSG00000114796	1369.08	1202.36	-166.72	-0.183617	0.000189689	0.00125351	Q6TFL4	KLHL24
ENSG00000114805	91.0223	133.696	42.6735	0.451734	0.000334738	0.0020823	Q4KWH8	PLCH1
ENSG00000114841	721.276	899.351	178.075	0.305071	6.38e-07	6.53e-06		DNAH1
ENSG00000114850	5413.55	6196.9	783.345	0.19373	1.2e-14	2.68e-13	Q9UNL2	SSR3
ENSG00000114859	235.206	152.017	-83.1895	-0.554929	1.17e-07	1.33e-06	P51788	CLCN2
ENSG00000114867	19009.5	20037.2	1027.71	0.0756803	0.000462446	0.00278436	Q04637	EIF4G1
ENSG00000114902	2827.36	2989.75	162.389	0.0799719	0.012213	0.0498127	Q9Y6A9	SPCS1
ENSG00000114933	940.854	1076.47	135.611	0.188817	0.00027646	0.00175194		INO80D
ENSG00000114942	24965.3	31208.8	6243.52	0.320372	8.06e-45	6.25e-43	P24534	EEF1B2
ENSG00000114978	12702.8	13538.5	835.751	0.0914782	1.5e-05	0.000123304	Q9H8S9	MOB1A
ENSG00000114982	3107.59	3594.08	486.484	0.207813	1.48e-10	2.35e-09		KANSL3
ENSG00000114999	2909.04	2718.45	-190.588	-0.0967122	0.00647253	0.0287378	Q8NG68	TTL
ENSG00000115020	4118.1	3877.5	-240.599	-0.085901	0.00378169	0.0179522	Q9Y2I7	PIKFYVE
ENSG00000115053	59714.4	61821.1	2106.7	0.0498316	0.0112625	0.0465964	P19338	NCL
ENSG00000115073	2155.87	1919.13	-236.737	-0.165086	9.32e-06	7.88e-05	P42025	ACTR1B
ENSG00000115085	1541.9	1719.47	177.571	0.154198	0.000180379	0.00119764	P43403	ZAP70
ENSG00000115091	7623.8	8526.55	902.75	0.160602	9.84e-12	1.71e-10	P61158	ACTR3
ENSG00000115109	894.343	618.964	-275.379	-0.512311	8.87e-18	2.4e-16	Q9HCM4	EPB41L5
ENSG00000115159	1052.89	1404.11	351.214	0.405007	2.09e-16	5.26e-15	P43304	GPD2
ENSG00000115163	1399.5	1002.03	-397.478	-0.468893	5.86e-19	1.68e-17	P49450	CENPA
ENSG00000115211	1442.07	1304.9	-137.162	-0.141306	0.00218656	0.0110544	Q9UI10	EIF2B4
ENSG00000115232	4446.52	4124.29	-322.23	-0.107961	0.000132241	0.000903737	P13612	ITGA4
ENSG00000115233	3161.14	3581.87	420.733	0.178448	8.94e-08	1.03e-06	O00487	PSMD14
ENSG00000115234	1997.65	1631.55	-366.102	-0.28709	1.27e-10	2.02e-09	Q15036	SNX17
ENSG00000115257	39.5111	21.5687	-17.9424	-0.451166	0.00493339	0.022756	Q6UW60	PCSK4
ENSG00000115268	20728.3	23949.6	3221.26	0.207223	5.29e-16	1.29e-14	P62841	RPS15
ENSG00000115271	883.553	979.537	95.9841	0.143841	0.00965789	0.0407198	P28676	GCA
ENSG00000115282	1340.85	1571.39	230.533	0.224173	3.59e-07	3.8e-06	Q49AM3	TTC31
ENSG00000115289	362.383	430.849	68.4664	0.232877	0.00287528	0.0141183	Q9BSM1	PCGF1
ENSG00000115306	39011.8	34867.9	-4143.93	-0.160784	1.45e-08	1.87e-07	Q01082	SPTBN1
ENSG00000115317	1055.63	933.421	-122.206	-0.173851	0.000916774	0.00515756	O43464	HTRA2
ENSG00000115355	4871.1	3206.99	-1664.11	-0.598367	5.15e-90	9.83e-88	Q3V6T2	CCDC88A
ENSG00000115365	4054.16	4390.86	336.693	0.113916	6.77e-05	0.000488144	O43813	LANCL1
ENSG00000115368	3032.99	3245.86	212.868	0.0968616	0.00285741	0.0140404	Q8IWA0	WDR75
ENSG00000115392	409.167	510.469	101.302	0.300593	5.3e-05	0.000390163	Q9NW38	FANCL
ENSG00000115464	4983.37	4575.36	-408.011	-0.122445	3.04e-05	0.000234912	Q70CQ2	USP34
ENSG00000115484	9121.36	9923.04	801.674	0.120796	8.51e-06	7.26e-05	P50991	CCT4
ENSG00000115486	803.105	931.62	128.515	0.20764	0.00019009	0.00125577	P38435	GGCX
ENSG00000115524	18044	17242.8	-801.208	-0.0653848	0.00228909	0.0115228	O75533	SF3B1
ENSG00000115539	891.952	798.754	-93.1986	-0.154551	0.00566467	0.0256498	Q9H2J4	PDCL3
ENSG00000115540	438.215	510.265	72.0499	0.20633	0.00605788	0.0271377	Q9Y3A3	MOB4
ENSG00000115541	1127.51	1271.11	143.594	0.169289	0.00103986	0.00576659	P61604	HSPE1
ENSG00000115568	1989.14	1698.54	-290.596	-0.224528	8.79e-08	1.02e-06	P52746	ZNF142
ENSG00000115649	2340.77	2708.17	367.403	0.208066	8.87e-10	1.32e-08	Q9BV87	CNPPD1
ENSG00000115677	11686.2	10906	-780.206	-0.0992937	3.74e-06	3.38e-05	A0A024R4E5	HDLBP
ENSG00000115694	3630.62	3097.37	-533.242	-0.22691	3.52e-13	7.01e-12	O00506	STK25
ENSG00000115705	96.8146	57.5727	-39.2419	-0.536199	0.000195095	0.00128559	P07202	TPO
ENSG00000115738	373.043	242.264	-130.78	-0.571023	6.43e-11	1.05e-09	Q02363	ID2
ENSG00000115756	387.529	448.879	61.3503	0.199401	0.00908893	0.038693	P37235	HPCAL1
ENSG00000115760	5338.07	4853.93	-484.142	-0.136676	1.05e-06	1.04e-05		BIRC6
ENSG00000115808	2166.48	1952.83	-213.652	-0.148413	7.49e-05	0.000535606	O43815	STRN
ENSG00000115816	1821.95	2064.05	242.104	0.176446	1.7e-05	0.00013768	Q03701	CEBPZ
ENSG00000115866	4920.28	5259.94	339.657	0.0955403	0.00372321	0.0177155	P14868	DARS
ENSG00000115935	13313.9	14398.2	1084.33	0.112235	1.25e-06	1.22e-05	O43516	WIPF1
ENSG00000115970	1635.35	1348.43	-286.924	-0.27369	2.88e-10	4.46e-09	Q6YHU6	THADA
ENSG00000115977	1595.95	1406.35	-189.599	-0.177576	0.000128096	0.000879351	Q2M2I8	AAK1
ENSG00000115993	2119.44	1762.91	-356.533	-0.261244	1.55e-11	2.67e-10	O60296	TRAK2
ENSG00000116001	5819.16	5103.06	-716.096	-0.188572	9.54e-13	1.82e-11	P31483	TIA1
ENSG00000116005	1986.68	1758.67	-228.008	-0.17336	1.17e-05	9.75e-05	Q9UHG3	PCYOX1
ENSG00000116120	2906.47	3086.48	180.017	0.0860233	0.00897447	0.0382841	Q9NSD9	FARSB
ENSG00000116128	1300.01	1144.13	-155.877	-0.179982	0.000236639	0.00152706	O00512	BCL9
ENSG00000116141	5.25992	256.811	251.551	3.24539	4.31e-108	1.13e-105	Q9P0L2	MARK1
ENSG00000116157	890.317	692.051	-198.266	-0.345506	1.34e-07	1.51e-06	Q96SL4	GPX7
ENSG00000116171	2410.75	2602.92	192.167	0.109336	0.00150777	0.00801636	P22307	SCP2
ENSG00000116199	2700.54	2908.01	207.471	0.105978	0.00247989	0.0123735	O75063	FAM20B
ENSG00000116205	913.263	1015.18	101.919	0.148811	0.00416788	0.0195903	Q96MN5	TCEANC2
ENSG00000116237	5718.97	6165.28	446.31	0.107847	1.62e-05	0.000131649	O60725	ICMT
ENSG00000116251	15378	21155.5	5777.48	0.458495	3.37e-121	1.07e-118	P35268	RPL22
ENSG00000116288	5063.3	4496.35	-566.954	-0.169791	1.12e-09	1.64e-08	Q99497	PARK7
ENSG00000116473	1703.22	1916.37	213.155	0.166808	3.34e-05	0.000256711	P62834	RAP1A
ENSG00000116497	1450.93	1628.05	177.119	0.164108	0.00020537	0.00134613	Q96BU1	S100PBP
ENSG00000116539	2366.12	2595.98	229.86	0.131609	0.000246246	0.00158002	Q9NR48	ASH1L
ENSG00000116544	40.0028	18.5141	-21.4887	-0.560346	0.000486309	0.00291403	O95886	DLGAP3
ENSG00000116574	83.905	115.052	31.1469	0.358874	0.00687444	0.030279	Q7L0Q8	RHOU
ENSG00000116580	2228.46	2046.41	-182.05	-0.121417	0.00198339	0.0101468	Q3T8J9	GON4L
ENSG00000116584	6001.67	5718.31	-283.365	-0.0695008	0.00598767	0.0269035	Q92974	ARHGEF2
ENSG00000116586	1127.87	812.354	-315.519	-0.459303	3.53e-18	9.8e-17	Q9Y2Q5	LAMTOR2
ENSG00000116604	5055.11	5516.24	461.128	0.124992	5.1e-06	4.51e-05	Q14814	MEF2D
ENSG00000116641	1467.28	1144.74	-322.542	-0.3502	1.65e-13	3.38e-12	Q96N67	DOCK7
ENSG00000116670	4477.07	4146.55	-330.512	-0.109648	0.000129137	0.000884834	Q9UI95	MAD2L2
ENSG00000116675	502.6	603.868	101.269	0.253103	0.000170478	0.00113585	O75061	DNAJC6
ENSG00000116679	4859.77	5128.16	268.391	0.0772283	0.0054602	0.0248203	Q9Y6Y0	IVNS1ABP
ENSG00000116685	3257.79	2997.27	-260.522	-0.118813	0.000937735	0.00525998	Q8IYS2	KIAA2013
ENSG00000116691	1304.02	1129.61	-174.415	-0.203195	1.47e-05	0.000120654	Q5JXC2	MIIP
ENSG00000116701	13.5294	33.0401	19.5107	0.557957	0.000476372	0.00286082	P19878	NCF2
ENSG00000116717	1148.21	1000.08	-148.129	-0.193281	0.000207565	0.00135667	P24522	GADD45A
ENSG00000116731	2087.07	2382.61	295.539	0.188507	2.24e-06	2.1e-05	Q13029	PRDM2
ENSG00000116786	2554.69	2289.01	-265.681	-0.156083	3.48e-05	0.000266379	Q8IWE5	PLEKHM2
ENSG00000116791	1202.76	1353.82	151.054	0.166899	0.000571057	0.0033716	Q08257	CRYZ
ENSG00000116793	674.86	788.635	113.776	0.21778	0.000275243	0.00174476	Q9UMS5	PHTF1
ENSG00000116852	1482.2	1617.68	135.483	0.12385	0.00299054	0.0145955	O75037	KIF21B
ENSG00000116857	1186.51	883.946	-302.568	-0.413995	2.14e-15	5.01e-14	Q9P0T7	TMEM9
ENSG00000116871	2811.06	2482.55	-328.515	-0.176926	3.42e-06	3.1e-05	Q3KQU3	MAP7D1
ENSG00000116874	457.251	570.766	113.514	0.302244	2.48e-05	0.000195896	Q9UGM6	WARS2
ENSG00000116898	2094.95	1865.89	-229.06	-0.163719	6.69e-05	0.000483262	P82914	MRPS15
ENSG00000116903	919.372	1145.67	226.293	0.309415	1.25e-09	1.82e-08	Q8IYI6	EXOC8
ENSG00000116918	937.256	1058.91	121.658	0.171798	0.000997596	0.00555356	Q99598	TSNAX
ENSG00000116977	1321.95	1458.57	136.616	0.138338	0.00187223	0.00964401	O00214	LGALS8
ENSG00000116984	4308.86	3687.98	-620.884	-0.222749	1.2e-14	2.68e-13	Q99707	MTR
ENSG00000116991	79.365	142.328	62.963	0.678916	8.07e-08	9.38e-07	Q9P2F8	SIPA1L2
ENSG00000117016	11654.1	13057.3	1403.18	0.162596	4.85e-09	6.57e-08	Q9UJD0	RIMS3
ENSG00000117020	17.747	32.8051	15.0581	0.428531	0.00764012	0.0331508	Q9Y243	AKT3
ENSG00000117090	5.2698	16.6253	11.3555	0.454712	0.00184252	0.00951669	Q13291	SLAMF1
ENSG00000117091	178.381	410.809	232.428	1.09841	1.43e-33	7.82e-32	P09326	CD48
ENSG00000117114	61.3436	22.3447	-38.9989	-0.863068	3.93e-08	4.8e-07	O95490	ADGRL2
ENSG00000117133	1996.32	2148.09	151.77	0.104294	0.00866232	0.0370957	Q9H9Y2	RPF1
ENSG00000117139	3894.28	2540.4	-1353.89	-0.609043	2.36e-70	3.16e-68	Q9UGL1	KDM5B
ENSG00000117155	1079.02	1309.47	230.446	0.272497	3.01e-08	3.73e-07	Q9Y2D8	SSX2IP
ENSG00000117174	1733.31	1951.49	218.18	0.168753	1.49e-05	0.000122487	Q9NWK9	ZNHIT6
ENSG00000117228	238.008	397.262	159.253	0.678425	2.1e-14	4.63e-13	P32455	GBP1
ENSG00000117242	176.201	227.918	51.7164	0.329717	0.00122694	0.00669619		PINK1-AS
ENSG00000117280	700.891	801.935	101.044	0.187143	0.00162849	0.00858649	O14966	RAB29
ENSG00000117298	674.698	766.536	91.8379	0.176542	0.00524505	0.0239692	P42892	ECE1
ENSG00000117305	336.29	285.131	-51.1587	-0.220722	0.01103	0.0456976	P35914	HMGCL
ENSG00000117308	635.982	525.875	-110.107	-0.263586	0.000100927	0.00070412	Q14376	GALE
ENSG00000117318	6798.14	5960.74	-837.402	-0.187909	5.21e-13	1.02e-11	Q02535	ID3
ENSG00000117362	4710.98	4175.74	-535.247	-0.173103	2.22e-08	2.79e-07	Q96BI3	APH1A
ENSG00000117385	1564.89	1377.96	-186.924	-0.180941	5.14e-05	0.000379841	Q32P28	P3H1
ENSG00000117394	2376.94	2026.04	-350.896	-0.226666	4.7e-09	6.39e-08	P11166	SLC2A1
ENSG00000117399	6923.01	5214.64	-1708.37	-0.404938	1.56e-42	1.14e-40	Q12834	CDC20
ENSG00000117408	1615.96	1426.62	-189.337	-0.176976	4.67e-05	0.00034909	O94829	IPO13
ENSG00000117410	3519.5	3232.01	-287.494	-0.122188	8.65e-05	0.000613282	Q99437	ATP6V0B
ENSG00000117411	2086.21	1785.63	-300.581	-0.220668	3.82e-07	4.03e-06	O60909	B4GALT2
ENSG00000117448	3442.36	3679.18	236.826	0.0949209	0.00183987	0.00950531	P14550	AKR1A1
ENSG00000117461	1898.99	1314.76	-584.23	-0.521508	8.81e-36	5.21e-34	Q92569	PIK3R3
ENSG00000117481	1683.07	1830.26	147.198	0.118689	0.00284994	0.0140135	Q96CB9	NSUN4
ENSG00000117500	2440.45	2714.62	274.171	0.152062	4.91e-05	0.000365025	Q9Y3A6	TMED5
ENSG00000117528	2290.99	2027.01	-263.981	-0.174895	2.46e-06	2.3e-05	P28288	ABCD3
ENSG00000117543	1075.97	638.497	-437.476	-0.724655	6.06e-32	3.16e-30	Q9H2P9	DPH5
ENSG00000117586	798.771	625.686	-173.084	-0.339008	3.88e-08	4.74e-07	P23510	TNFSF4
ENSG00000117616	2373.2	2690.38	317.181	0.179366	1.47e-07	1.65e-06	Q9BUV0	RSRP1
ENSG00000117620	1237.94	1131.93	-106.006	-0.126936	0.00886167	0.0378645	Q9Y2D2	SLC35A3
ENSG00000117650	1904.05	1655.06	-248.989	-0.198987	4.91e-07	5.1e-06	P51955	NEK2
ENSG00000117676	3265.03	2947.63	-317.402	-0.146064	2.66e-06	2.47e-05	Q15418	RPS6KA1
ENSG00000117713	8591.48	8053.52	-537.959	-0.0924637	0.00226366	0.0114097	O14497	ARID1A
ENSG00000117724	13388.3	11123.1	-2265.14	-0.266265	4.27e-35	2.48e-33		CENPF
ENSG00000117748	3588.1	4081.64	493.542	0.183688	9.97e-09	1.31e-07	P15927	RPA2
ENSG00000117859	3758.24	3556.41	-201.825	-0.0789378	0.00805861	0.034787	Q96SU4	OSBPL9
ENSG00000117906	3397.97	2938.36	-459.613	-0.207876	1.41e-10	2.24e-09	Q14257	RCN2
ENSG00000117971	39.2393	12.6553	-26.5839	-0.773522	1.47e-06	1.43e-05	P30926	CHRNB4
ENSG00000118007	3007.31	3232.08	224.771	0.103412	0.00102277	0.00568383	Q8WVM7	STAG1
ENSG00000118046	3117.03	2754.75	-362.282	-0.176079	4.14e-08	5.02e-07	Q15831	STK11
ENSG00000118162	570.378	444.764	-125.614	-0.340072	1.49e-06	1.44e-05	Q9Y664	KPTN
ENSG00000118181	24051.1	28601.2	4550.1	0.248201	3.3e-19	9.6e-18	P62851	RPS25
ENSG00000118193	2578.95	1755.41	-823.549	-0.546332	2.35e-47	1.91e-45	Q15058	KIF14
ENSG00000118197	343.553	449.793	106.24	0.363942	4.56e-06	4.06e-05	Q5T1V6	DDX59
ENSG00000118217	2192.06	2352.55	160.488	0.100406	0.00522061	0.0238811	P18850	ATF6
ENSG00000118257	69.9848	119.586	49.6016	0.58569	1.96e-05	0.000157836	Q7LBX6	NRP2
ENSG00000118276	178.603	131.332	-47.2711	-0.377299	0.000969663	0.00541305	Q9UBX8	B4GALT6
ENSG00000118308	4484.81	4205.19	-279.62	-0.0926036	0.00117683	0.00645123		LRMP
ENSG00000118363	2229.82	2445.88	216.06	0.131826	0.000252991	0.00161885	Q15005	SPCS2
ENSG00000118412	2564.53	3097.82	533.29	0.268724	3.39e-15	7.83e-14		CASP8AP2
ENSG00000118432	80.7388	57.1212	-23.6176	-0.36466	0.0109254	0.0452998	P21554	CNR1
ENSG00000118482	3897.13	3505.8	-391.322	-0.151589	2.34e-07	2.54e-06	Q92576	PHF3
ENSG00000118495	6.2481	28.3928	22.1447	0.779814	6.46e-07	6.6e-06	Q9UM63	PLAGL1
ENSG00000118503	4623.81	3497.43	-1126.38	-0.399046	6.57e-43	4.88e-41	P21580	TNFAIP3
ENSG00000118507	174.367	217.453	43.0852	0.282228	0.00642901	0.0285627	O43687	AKAP7
ENSG00000118596	324.612	413.241	88.6281	0.325563	4.8e-05	0.000357754	O60669	SLC16A7
ENSG00000118680	4764.79	5262.87	498.081	0.142539	1.07e-07	1.23e-06	O14950	MYL12B
ENSG00000118689	1046.23	825.976	-220.256	-0.330947	1.72e-09	2.48e-08	O43524	FOXO3
ENSG00000118705	8838.37	9331.19	492.827	0.0778161	0.00244962	0.0122487	P04844	RPN2
ENSG00000118707	2095.12	1858.08	-237.037	-0.170335	2.07e-05	0.000165191	Q9GZN2	TGIF2
ENSG00000118777	494.238	427.499	-66.7399	-0.198782	0.00587766	0.0264659	Q9UNQ0	ABCG2
ENSG00000118816	8849.87	8137.77	-712.1	-0.119952	2.8e-06	2.59e-05	Q14094	CCNI
ENSG00000118922	1299.02	1453.68	154.661	0.159509	0.000411764	0.00250505	Q9Y4X4	KLF12
ENSG00000118985	121.498	156.792	35.2946	0.307624	0.00984839	0.0413735	O00472	ELL2
ENSG00000119042	1560.42	1176.64	-383.776	-0.396744	3.9e-15	8.93e-14	Q9UPW6	SATB2
ENSG00000119203	2773.83	2300.03	-473.803	-0.26652	2.16e-12	3.98e-11	Q9UKF6	CPSF3
ENSG00000119285	4534.31	3523.25	-1011.07	-0.361185	2.37e-35	1.39e-33	Q9H583	HEATR1
ENSG00000119326	2649	1446.33	-1202.67	-0.858479	1.06e-100	2.48e-98	Q9UBT7	CTNNAL1
ENSG00000119328	615.485	751.191	135.706	0.275973	8.71e-06	7.42e-05	Q9NX38	FAM206A
ENSG00000119333	1239.98	587.33	-652.65	-1.04373	3.61e-77	5.58e-75	Q96EX3	WDR34
ENSG00000119383	3908.64	3598.76	-309.887	-0.118353	5.04e-05	0.000373516	Q15257	PTPA
ENSG00000119402	3833.48	4067.42	233.939	0.0848858	0.0112665	0.0466038	Q9UKT8	FBXW2
ENSG00000119408	2659.52	2142.18	-517.342	-0.30868	1.05e-17	2.83e-16	Q9HC98	NEK6
ENSG00000119414	3493.59	3802.14	308.554	0.121496	0.000127139	0.000873707	O00743	PPP6C
ENSG00000119508	29.3633	11.9696	-17.3938	-0.548489	0.000580124	0.00341885	Q92570	NR4A3
ENSG00000119514	56.7671	93.2133	36.4462	0.515298	0.000344742	0.00213693	Q8IXK2	GALNT12
ENSG00000119541	2833.42	3054.27	220.851	0.107495	0.00246492	0.0123105	O75351	VPS4B
ENSG00000119559	1478.26	1637.35	159.093	0.144978	0.000642327	0.00375021	Q9UFG5	C19orf25
ENSG00000119616	2409.02	2809.81	400.795	0.219877	1.48e-10	2.36e-09	Q9Y324	FCF1
ENSG00000119638	3485.2	2709.78	-775.423	-0.359179	8.23e-30	4e-28	Q8TD19	NEK9
ENSG00000119640	510.077	658.581	148.504	0.352392	1.84e-07	2.04e-06	P07311	ACYP1
ENSG00000119682	2560.39	2307.44	-252.943	-0.147784	2.93e-05	0.000227723	O15033	AREL1
ENSG00000119689	3393.08	3193.25	-199.833	-0.0871582	0.00619563	0.0276663	P36957	DLST
ENSG00000119707	8103.74	7287.61	-816.13	-0.151891	1.86e-09	2.65e-08	P49756	RBM25
ENSG00000119711	804.13	604.05	-200.08	-0.397595	6.8e-11	1.11e-09	Q02252	ALDH6A1
ENSG00000119729	230.998	186.297	-44.7006	-0.274907	0.00718316	0.031454	P17081	RHOQ
ENSG00000119772	1999.7	1318	-681.699	-0.591201	3.1e-45	2.44e-43	Q9Y6K1	DNMT3A
ENSG00000119777	2514.78	2350.16	-164.616	-0.0962393	0.00601749	0.0269913	Q6NUQ4	TMEM214
ENSG00000119778	1569.96	1410.37	-159.586	-0.151408	0.000454517	0.00273975		ATAD2B
ENSG00000119801	574.725	486.25	-88.4748	-0.226432	0.00282674	0.0139092	P62699	YPEL5
ENSG00000119820	1875.89	2058.01	182.123	0.131039	0.000939278	0.00526675	Q9BSR8	YIPF4
ENSG00000119844	917.401	1014.7	97.2958	0.141363	0.00928198	0.0392926		AFTPH
ENSG00000119862	187.423	120.876	-66.5463	-0.534839	4e-06	3.6e-05	Q3ZCW2	LGALSL
ENSG00000119878	449.759	522.284	72.5251	0.204307	0.00421326	0.0197683	Q9P021	CRIPT
ENSG00000119900	1676.08	1549.34	-126.739	-0.110573	0.00916063	0.0388887	Q5TC84	OGFRL1
ENSG00000119906	2560.75	2810	249.253	0.131728	0.000128074	0.000879351	Q8IX21	SLF2
ENSG00000119917	787.306	656.624	-130.683	-0.253358	2.5e-05	0.000197381	O14879	IFIT3
ENSG00000119922	393.772	302.954	-90.818	-0.352956	2.38e-05	0.000188502	P09913	IFIT2
ENSG00000119969	3918.91	5062.84	1143.93	0.366431	3.59e-34	2.01e-32	Q9NRZ9	HELLS
ENSG00000119979	353.153	257.788	-95.3658	-0.418101	1.47e-06	1.43e-05	Q8TCE6	FAM45A
ENSG00000119986	224.888	174.992	-49.8967	-0.3172	0.00228039	0.0114818	Q5T686	AVPI1
ENSG00000120008	944.376	702.847	-241.529	-0.412097	7.62e-13	1.47e-11	Q9BZH6	WDR11
ENSG00000120029	1217.43	896.882	-320.552	-0.428034	2.39e-15	5.58e-14	Q5T2E6	C10orf76
ENSG00000120129	4189.85	3640.57	-549.281	-0.200877	2.92e-11	4.93e-10	P28562	DUSP1
ENSG00000120137	4475.05	4217.64	-257.404	-0.0844768	0.00544222	0.0247632	Q9H999	PANK3
ENSG00000120159	1276.53	973.984	-302.545	-0.380653	8.57e-15	1.93e-13	Q9H8G2	CAAP1
ENSG00000120162	9.92315	45.667	35.7439	1.02478	1.79e-10	2.82e-09	Q86TA1	MOB3B
ENSG00000120254	4425.77	4153.47	-272.296	-0.0906995	0.00134463	0.00724994	Q6UB35	MTHFD1L
ENSG00000120334	854.086	947.049	92.9637	0.144674	0.00954548	0.0402944	Q8N0S6	CENPL
ENSG00000120370	390.567	467.906	77.3387	0.245181	0.00116936	0.00641529	Q5T7V8	GORAB
ENSG00000120437	2363.55	2107.55	-256.006	-0.162393	6.19e-05	0.000448941	Q9BWD1	ACAT2
ENSG00000120539	2265.89	2535.8	269.908	0.160474	4.76e-06	4.23e-05	Q96GX5	MASTL
ENSG00000120647	1113.76	1239.04	125.285	0.14958	0.00336146	0.0162173	Q9BR77	CCDC77
ENSG00000120656	1067.62	1239.05	171.425	0.207996	4.82e-05	0.00035926	Q16514	TAF12
ENSG00000120658	64.6056	32.0237	-32.5818	-0.647097	2.56e-05	0.000201275	Q8TC92	ENOX1
ENSG00000120662	549.64	629.127	79.4874	0.18719	0.0046013	0.0214142	O75570	MTRF1
ENSG00000120685	3305.39	3686.81	381.42	0.155264	3.17e-06	2.89e-05	Q86XN7	PROSER1
ENSG00000120686	2087.59	2545.05	457.459	0.28221	3.33e-15	7.69e-14	P61960	UFM1
ENSG00000120688	1074.68	1222.37	147.691	0.1815	0.000158845	0.00106578	O75554	WBP4
ENSG00000120693	160.868	228.539	67.671	0.447092	1.55e-05	0.000127117	O15198	SMAD9
ENSG00000120694	5458.4	6302.71	844.309	0.20083	0.000395258	0.00241303	Q92598	HSPH1
ENSG00000120705	6944.67	7429.5	484.827	0.096787	0.000241517	0.00155375	P62495	ETF1
ENSG00000120733	7166.85	6784.94	-381.917	-0.0787711	0.00136056	0.00732457	Q7LBC6	KDM3B
ENSG00000120738	65.5832	419.517	353.934	2.30309	3.03e-99	6.77e-97	P18146	EGR1
ENSG00000120800	1659.67	1854.85	195.188	0.157253	0.000118035	0.000815142	O75691	UTP20
ENSG00000120805	1717.1	1857.68	140.578	0.11181	0.00477746	0.0221531	P40616	ARL1
ENSG00000120832	344.229	253.655	-90.5742	-0.405082	3.28e-06	2.99e-05	Q49AM1	MTERF2
ENSG00000120833	6341.09	5040.35	-1300.74	-0.329146	1.59e-37	9.95e-36	O14508	SOCS2
ENSG00000120868	1935.28	1700.38	-234.894	-0.18385	3.23e-06	2.95e-05	O14727	APAF1
ENSG00000120875	20.4324	35.7367	15.3043	0.406343	0.0114212	0.0471044	Q13115	DUSP4
ENSG00000120889	2185.16	1347.68	-837.488	-0.686591	1.05e-62	1.22e-60	O14763	TNFRSF10B
ENSG00000120896	665.642	569.431	-96.2111	-0.216261	0.0012909	0.00699977	O60504	SORBS3
ENSG00000120899	4874.3	5392.45	518.147	0.14451	6.46e-08	7.6e-07	Q14289	PTK2B
ENSG00000120913	41.7029	74.1665	32.4636	0.544446	0.000350154	0.00216664	Q96JY6	PDLIM2
ENSG00000120949	81.079	306.216	225.137	1.64732	2.26e-50	1.94e-48	P28908	TNFRSF8
ENSG00000121058	1386.22	1593.96	207.746	0.197621	7.68e-06	6.62e-05	P38432	COIL
ENSG00000121060	4900.51	5192.83	292.321	0.0832745	0.00208638	0.010599	Q14258	TRIM25
ENSG00000121064	1280.32	1092.41	-187.914	-0.223272	2.56e-06	2.39e-05	Q9HB40	SCPEP1
ENSG00000121073	1709.75	1962.7	252.953	0.195616	6.02e-07	6.19e-06		SLC35B1
ENSG00000121104	1622.81	1382.4	-240.409	-0.226745	1.21e-07	1.38e-06	Q9C073	FAM117A
ENSG00000121152	4565.37	3288.4	-1276.97	-0.468497	1.06e-55	1.04e-53	Q15003	NCAPH
ENSG00000121210	4613.39	4016.33	-597.068	-0.198024	5.13e-11	8.49e-10	A2VDJ0	TMEM131L
ENSG00000121211	1394.26	1937.57	543.316	0.466082	1.32e-24	5.05e-23	Q9BWT6	MND1
ENSG00000121281	38.4812	78.4921	40.0109	0.685311	5.35e-06	4.71e-05	P51828	ADCY7
ENSG00000121390	2889.06	3360.37	471.312	0.216266	2.08e-11	3.54e-10	Q8WXF1	PSPC1
ENSG00000121406	524.712	606.776	82.0641	0.198695	0.00329433	0.0159355	Q6P9A3	ZNF549
ENSG00000121481	1284.03	1512.4	228.368	0.231757	2.52e-07	2.72e-06	Q99496	RNF2
ENSG00000121579	10009.2	11250.2	1240.96	0.167872	5.92e-15	1.34e-13	Q9GZZ1	NAA50
ENSG00000121644	4138.26	3929.52	-208.741	-0.07435	0.0104458	0.0435866	Q9BSY9	DESI2
ENSG00000121671	919.432	1049.53	130.098	0.185655	0.00057745	0.00340456	Q49AN0	CRY2
ENSG00000121691	5772.62	5183.71	-588.916	-0.154342	2.47e-09	3.48e-08	P04040	CAT
ENSG00000121716	147.574	212.519	64.9453	0.452856	4.45e-05	0.00033382	Q9UKJ0	PILRB
ENSG00000121741	3853.62	3421.61	-432.016	-0.170064	1.62e-08	2.07e-07	Q9UBW7	ZMYM2
ENSG00000121743	637.608	562.832	-74.7758	-0.172274	0.00721368	0.0315679	Q9Y6H8	GJA3
ENSG00000121749	1473.29	1598.31	125.024	0.114461	0.00784842	0.0339775	Q8TC07	TBC1D15
ENSG00000121797	213.293	353.105	139.812	0.662735	3.84e-13	7.61e-12	O00421	CCRL2
ENSG00000121864	2193.98	2365.8	171.825	0.107793	0.00295773	0.0144622	Q9UID6	ZNF639
ENSG00000121892	9750.21	6635.08	-3115.13	-0.551925	3.09e-118	9.39e-116	Q29RF7	PDS5A
ENSG00000121895	37.9782	174.204	136.226	1.66591	7.94e-35	4.57e-33	Q8N614	TMEM156
ENSG00000121964	712.813	835.854	123.041	0.222512	0.000130849	0.000895682	Q4AE62	GTDC1
ENSG00000121966	16987	13907.3	-3079.7	-0.287186	6.05e-34	3.33e-32	P61073	CXCR4
ENSG00000122026	25348.2	33194.3	7846.19	0.38696	5.55e-59	5.97e-57	G3V1B3	RPL21
ENSG00000122034	3999.12	3765.9	-233.218	-0.0853043	0.00917693	0.03895	Q92664	GTF3A
ENSG00000122068	6882.31	6292.45	-589.86	-0.128428	1.63e-06	1.56e-05	Q96QD9	FYTTD1
ENSG00000122085	924.9	1014.8	89.8985	0.130402	0.0118003	0.0483898	Q7Z6M4	MTERF4
ENSG00000122121	149.285	250.341	101.055	0.656916	2.96e-10	4.57e-09	O43895	XPNPEP2
ENSG00000122218	7529.71	8358.72	829.005	0.149576	6.11e-10	9.19e-09	P53621	COPA
ENSG00000122224	2.31185	15.1549	12.8431	0.548743	6.58e-05	0.00047563	Q9HBG7	LY9
ENSG00000122335	403.204	315.475	-87.7292	-0.326433	0.00011202	0.000777442	Q96JX3	SERAC1
ENSG00000122376	2078.08	1925.58	-152.503	-0.109154	0.00516907	0.0236814	Q86V20	FAM35A
ENSG00000122406	51735.9	61682.7	9946.83	0.252755	1.2e-37	7.54e-36	P46777	RPL5
ENSG00000122417	541.188	706.573	165.386	0.369323	5.88e-09	7.89e-08	Q9ULJ1	ODF2L
ENSG00000122435	725.35	619.793	-105.558	-0.21742	0.000465597	0.00280092	Q9NUP7	TRMT13
ENSG00000122490	1885.06	1733.51	-151.555	-0.119619	0.00254787	0.0126826	Q8N2U9	PQLC1
ENSG00000122507	513.746	437.482	-76.2646	-0.216656	0.00334538	0.0161472	Q3SYG4	BBS9
ENSG00000122545	7844.35	8346.37	502.018	0.0886265	0.00242768	0.0121419	A0A024RA87	SEPT7
ENSG00000122678	1756.08	1937.77	181.69	0.140038	0.000490108	0.00293492	Q9NP87	POLM
ENSG00000122687	1555.94	1744.42	188.484	0.16169	0.000240347	0.00154832	Q9UI43	MRM2
ENSG00000122729	1612.68	1389.09	-223.59	-0.211568	9.2e-07	9.18e-06	P21399	ACO1
ENSG00000122741	631.567	531.636	-99.9314	-0.238486	0.000264001	0.00168009	Q5QP82	DCAF10
ENSG00000122778	492.279	340.628	-151.651	-0.500031	7.82e-11	1.27e-09	Q9HCM3	KIAA1549
ENSG00000122779	2229.15	1842.2	-386.943	-0.271263	2.74e-13	5.54e-12	O15164	TRIM24
ENSG00000122786	682.835	580.231	-102.604	-0.223841	0.000522483	0.00311281	Q05682	CALD1
ENSG00000122861	129.375	78.5891	-50.786	-0.571271	9.89e-06	8.33e-05		PLAU
ENSG00000122873	1197.84	1325.98	128.138	0.142727	0.004445	0.0207397	Q9NZ45	CISD1
ENSG00000122877	13.1818	31.2683	18.0865	0.546845	0.000621253	0.00363728	P11161	EGR2
ENSG00000122884	2666.67	2267.22	-399.454	-0.230562	1.41e-09	2.04e-08	P13674	P4HA1
ENSG00000122912	639.354	736.511	97.1564	0.194771	0.00288507	0.0141597	P16260	SLC25A16
ENSG00000122958	2720.23	2451.3	-268.935	-0.148246	7.71e-05	0.000549663	O75436	VPS26A
ENSG00000122966	3802.54	3559.66	-242.876	-0.0941256	0.00358433	0.0171468	O14578	CIT
ENSG00000122970	773.998	651.712	-122.286	-0.237556	0.000144742	0.000980872	Q8WYA0	IFT81
ENSG00000123066	2642.74	3167.55	524.81	0.258248	3.66e-15	8.41e-14	Q71F56	MED13L
ENSG00000123091	1177.31	998.713	-178.598	-0.230208	8.23e-06	7.05e-05	Q9Y3C5	RNF11
ENSG00000123104	791.035	556.873	-234.162	-0.485516	1.14e-14	2.54e-13	Q14571	ITPR2
ENSG00000123131	1979.16	2141.96	162.802	0.112739	0.00422153	0.0198026	Q13162	PRDX4
ENSG00000123136	9353.9	8583.72	-770.184	-0.12349	1.37e-07	1.54e-06	O00148	DDX39A
ENSG00000123143	7168.27	6364.78	-803.484	-0.170365	6.03e-12	1.07e-10	Q16512	PKN1
ENSG00000123144	5011.09	5397.73	386.636	0.10636	9.28e-05	0.000654529	Q9BQ61	TRIR
ENSG00000123146	1799.37	1243.5	-555.863	-0.523403	1.65e-34	9.32e-33	P48960	ADGRE5
ENSG00000123159	1341.45	1047.92	-293.529	-0.347406	5.63e-13	1.1e-11	O14908	GIPC1
ENSG00000123191	212.202	58.6602	-153.542	-1.47604	3.83e-31	1.96e-29	P35670	ATP7B
ENSG00000123219	1621.41	1929.7	308.291	0.247131	3.99e-09	5.45e-08	Q9BS16	CENPK
ENSG00000123338	6194.43	5368.09	-826.34	-0.205521	1.06e-13	2.21e-12	P55160	NCKAP1L
ENSG00000123349	4716.2	5348.9	632.697	0.179752	6.9e-09	9.22e-08	Q99471	PFDN5
ENSG00000123358	484.098	614.684	130.586	0.327827	1.49e-06	1.44e-05	P22736	NR4A1
ENSG00000123360	274.133	336.695	62.5619	0.270785	0.00375493	0.0178491	Q01064	PDE1B
ENSG00000123374	3619.75	4132.99	513.234	0.189757	2.42e-10	3.77e-09	P24941	CDK2
ENSG00000123384	748.234	571.104	-177.13	-0.373813	3.3e-09	4.56e-08	Q07954	LRP1
ENSG00000123416	19095.6	17464.2	-1631.35	-0.127872	7.8e-07	7.88e-06	P68363	TUBA1B
ENSG00000123427	300.448	228.546	-71.9013	-0.357414	0.000146631	0.000992712	Q96AZ1	EEF1AKMT3
ENSG00000123472	1290.66	1174.19	-116.473	-0.133318	0.0046077	0.0214369	Q5TC12	ATPAF1
ENSG00000123473	2424.42	2598.26	173.843	0.0990625	0.00346288	0.0166569	Q15468	STIL
ENSG00000123485	4111.84	3737.6	-374.238	-0.136966	4.99e-06	4.42e-05	Q8NCD3	HJURP
ENSG00000123595	742.181	620.195	-121.985	-0.250054	6.98e-05	0.000502298	P51151	RAB9A
ENSG00000123607	925.69	1083.67	157.975	0.221596	1.62e-05	0.000132251	Q7Z4L5	TTC21B
ENSG00000123609	1651.62	1800.55	148.934	0.122254	0.00492531	0.0227333	Q13287	NMI
ENSG00000123685	83.2921	127.68	44.3879	0.488362	0.000164056	0.00109654	Q9NR55	BATF3
ENSG00000123700	1250.03	1762.86	512.825	0.486579	1.37e-29	6.52e-28	P63252	KCNJ2
ENSG00000123739	801.428	704.738	-96.6898	-0.177462	0.00286489	0.0140705	Q9BZM1	PLA2G12A
ENSG00000123870	85.9577	138.629	52.6708	0.550734	2.03e-05	0.000162533		ZNF137P
ENSG00000123933	1055.3	330.847	-724.454	-1.59372	3.13e-118	9.39e-116	Q14582	MXD4
ENSG00000123965	39.8323	65.5078	25.6755	0.472774	0.00193024	0.0098953		PMS2P5
ENSG00000123975	5169.74	4360.71	-809.03	-0.235297	0.000222187	0.00144374	P33552	CKS2
ENSG00000123983	3889.14	3339.9	-549.239	-0.212116	0.000257409	0.00164361	O95573	ACSL3
ENSG00000123992	2405.21	2193.69	-211.528	-0.131249	0.00018761	0.00124056	E7ETB3	DNPEP
ENSG00000124104	184.845	138.971	-45.8733	-0.351991	0.00178392	0.00927692	Q969T3	SNX21
ENSG00000124120	1021.65	1163.33	141.679	0.183258	0.00021186	0.0013809	Q9BTX7	TTPAL
ENSG00000124126	6195.86	5762.17	-433.689	-0.104031	0.000362012	0.0022294	Q8TCU6	PREX1
ENSG00000124155	2676.97	2191.05	-485.911	-0.286069	8.1e-15	1.82e-13	Q969N2	PIGT
ENSG00000124160	2969.12	3275.91	306.788	0.140999	7.14e-06	6.17e-05	Q9HCD5	NCOA5
ENSG00000124177	2818	2617.27	-200.729	-0.106097	0.00152217	0.00808065	Q8TD26	CHD6
ENSG00000124181	2329.3	2897.11	567.814	0.310412	5.71e-17	1.48e-15	P19174	PLCG1
ENSG00000124193	13275.4	13920.2	644.785	0.0682445	0.00149939	0.00798195	Q13247	SRSF6
ENSG00000124203	50.2322	82.9095	32.6773	0.499991	0.000720033	0.00415766	Q5JPB2	ZNF831
ENSG00000124209	1311.04	1443.45	132.407	0.136458	0.00688698	0.0303278	Q9UL26	RAB22A
ENSG00000124214	3827.06	3497.96	-329.098	-0.128215	1.52e-05	0.000124847	O95793	STAU1
ENSG00000124216	40.9127	64.1509	23.2382	0.436474	0.00380871	0.0180598	O95863	SNAI1
ENSG00000124222	1574.72	1836.73	262.009	0.2189	5.14e-08	6.14e-07	O14662	STX16
ENSG00000124225	283.596	110.82	-172.777	-1.17775	1.03e-27	4.54e-26	Q969W9	PMEPA1
ENSG00000124228	1664.75	3083.15	1418.4	0.876156	7.81e-122	2.52e-119	Q96GQ7	DDX27
ENSG00000124243	323.593	412.978	89.385	0.327462	5.97e-05	0.00043405	Q8TDM0	BCAS4
ENSG00000124279	787.924	878.959	91.0356	0.153243	0.0102379	0.0427956	Q14CZ7	FASTKD3
ENSG00000124356	1575.54	1710.31	134.765	0.115762	0.00538138	0.0245257	O95630	STAMBP
ENSG00000124370	200.624	250.617	49.9924	0.279852	0.00694932	0.0305511	Q96PE7	MCEE
ENSG00000124380	894.593	995.01	100.417	0.150154	0.00593994	0.0267119	Q8WVK2	SNRNP27
ENSG00000124383	1486.36	2686.81	1200.44	0.839818	2.23e-93	4.51e-91	O00566	MPHOSPH10
ENSG00000124406	3700.97	2666.65	-1034.32	-0.467871	2.67e-39	1.81e-37	Q9Y2Q0	ATP8A1
ENSG00000124422	11430.2	10163.2	-1266.92	-0.168466	1.77e-12	3.27e-11	Q9UPT9	USP22
ENSG00000124440	98.1525	66.2539	-31.8985	-0.430824	0.00183336	0.00947634	Q9Y2N7	HIF3A
ENSG00000124444	385.013	252.727	-132.286	-0.558335	8.04e-11	1.31e-09	Q9H609	ZNF576
ENSG00000124486	4049.48	3533.83	-515.653	-0.194053	9.35e-10	1.38e-08	Q93008	USP9X
ENSG00000124523	447.876	547.251	99.3748	0.274636	9.64e-05	0.000675949	Q9NXA8	SIRT5
ENSG00000124532	1666.3	1496.84	-169.456	-0.151978	0.000342143	0.0021227	Q9HD23	MRS2
ENSG00000124535	2848.04	2535.32	-312.723	-0.165645	1.12e-06	1.1e-05	Q96S55	WRNIP1
ENSG00000124541	1667.39	1423.45	-243.941	-0.223648	1.36e-07	1.53e-06	Q96EU6	RRP36
ENSG00000124570	273.664	223.845	-49.8197	-0.257284	0.00997887	0.0418296	P35237	SERPINB6
ENSG00000124571	6010.7	5720.7	-290.002	-0.0710963	0.00601041	0.026976	Q9HAV4	XPO5
ENSG00000124588	182.764	265.619	82.8548	0.479697	2.19e-06	2.06e-05	P16083	NQO2
ENSG00000124596	923.027	1075.12	152.093	0.214895	2.84e-05	0.000221312	Q9Y530	OARD1
ENSG00000124659	963.912	1068.76	104.847	0.144966	0.00586096	0.026419	Q15814	TBCC
ENSG00000124688	994.668	1101.43	106.766	0.143225	0.0044989	0.0209633	Q15013	MAD2L1BP
ENSG00000124762	4808.72	2469.03	-2339.69	-0.953145	2.19e-195	1.59e-192	P38936	CDKN1A
ENSG00000124766	6388.51	5908.21	-480.294	-0.112121	8.34e-06	7.13e-05	Q06945	SOX4
ENSG00000124767	5534.79	5870.88	336.092	0.0845157	0.00226389	0.0114097	Q04760	GLO1
ENSG00000124783	6794.69	7284.92	490.226	0.099823	0.000373815	0.00229479	P43307	SSR1
ENSG00000124784	2079.74	1763.47	-316.273	-0.234089	6.95e-09	9.27e-08	Q9BRS2	RIOK1
ENSG00000124785	3906.44	3351.99	-554.454	-0.218724	8.62e-13	1.65e-11	Q9NPD7	NRN1
ENSG00000124795	15246.8	16426.6	1179.8	0.106842	2.09e-05	0.000166893	P35659	DEK
ENSG00000124802	389.685	495.509	105.824	0.327551	8.86e-06	7.53e-05	O43324	EEF1E1
ENSG00000124831	7353.48	6061.83	-1291.65	-0.276841	8.85e-26	3.56e-24	Q32MZ4	LRRFIP1
ENSG00000124839	92.0039	54.9038	-37.1001	-0.550964	9.01e-05	0.000636381	Q9H0T7	RAB17
ENSG00000125089	6.22907	15.9913	9.76219	0.381243	0.0090983	0.0387023	Q8TE82	SH3TC1
ENSG00000125107	14068.1	12828.7	-1239.32	-0.132504	4.14e-08	5.02e-07	A5YKK6	CNOT1
ENSG00000125144	7171.48	5230.43	-1941.05	-0.451856	2.09e-52	1.92e-50	P13640	MT1G
ENSG00000125148	2365.1	1413.43	-951.675	-0.730436	6.62e-71	9.09e-69	P02795	MT2A
ENSG00000125166	6458.99	6004.96	-454.023	-0.104327	8.77e-05	0.000620674	P00505	GOT2
ENSG00000125245	206.017	296.988	90.9711	0.47812	3.64e-07	3.85e-06	Q14330	GPR18
ENSG00000125246	420.001	289.103	-130.898	-0.499853	1.37e-09	1.98e-08	Q8N0X4	CLYBL
ENSG00000125247	1485.3	1173.33	-311.975	-0.333648	1.92e-13	3.91e-12	Q5T4D3	TMTC4
ENSG00000125266	566.047	414.554	-151.493	-0.426878	1.44e-09	2.09e-08	P52799	EFNB2
ENSG00000125347	1941.44	1675.28	-266.156	-0.209799	3.48e-07	3.7e-06	P10914	IRF1
ENSG00000125351	2200.88	1640.74	-560.141	-0.417602	1.07e-26	4.55e-25	Q9BZI7	UPF3B
ENSG00000125384	274.823	135.294	-139.529	-0.898017	1e-17	2.71e-16	P43116	PTGER2
ENSG00000125386	1619.68	724.39	-895.289	-1.12992	7.39e-109	1.99e-106	P78312	FAM193A
ENSG00000125388	201.334	74.484	-126.85	-1.1832	2.43e-22	8.29e-21	P32298	GRK4
ENSG00000125434	164.002	116.294	-47.7083	-0.414558	0.000476647	0.00286165	Q3KQZ1	SLC25A35
ENSG00000125447	1944.49	2107.23	162.741	0.11464	0.002168	0.0109791	Q9NZ52	GGA3
ENSG00000125457	632.566	518.972	-113.594	-0.272592	6.04e-05	0.00043857	A9UHW6	MIF4GD
ENSG00000125482	2010.28	2255.95	245.669	0.163114	1.67e-05	0.000135452	Q15361	TTF1
ENSG00000125505	1552.25	1406.54	-145.706	-0.139424	0.00151496	0.00805053	Q96N66	MBOAT7
ENSG00000125520	1086.53	730.831	-355.702	-0.555483	6.78e-24	2.5e-22	Q9NR83	SLC2A4RG
ENSG00000125538	50.3715	26.6202	-23.7514	-0.53632	0.000690626	0.00400991	P01584	IL1B
ENSG00000125637	1273.39	1444.69	171.302	0.177681	0.00013365	0.000911592	Q8NDX1	PSD4
ENSG00000125648	1817.11	1194.68	-622.426	-0.593819	2.92e-43	2.18e-41	Q9BV35	SLC25A23
ENSG00000125652	1493.49	1297.7	-195.791	-0.198125	3.3e-05	0.000253404	Q9BT30	ALKBH7
ENSG00000125656	2267.11	1970.9	-296.205	-0.19863	1.01e-07	1.16e-06	Q16740	CLPP
ENSG00000125657	89.9156	62.9293	-26.9863	-0.379127	0.00742977	0.0323719	A0A0U5J8I0	TNFSF9
ENSG00000125691	31217.5	36739	5521.47	0.233436	2.52e-19	7.38e-18	P62829	RPL23
ENSG00000125703	890.702	781.011	-109.691	-0.182399	0.00185648	0.0095817	Q96DT6	ATG4C
ENSG00000125741	1555.94	1705.76	149.822	0.129321	0.00221563	0.011196	Q9H6K4	OPA3
ENSG00000125744	93.3283	58.8221	-34.5062	-0.490777	0.000499366	0.00298601	O75298	RTN2
ENSG00000125746	489.223	695.871	206.648	0.483314	3.08e-12	5.58e-11	O95834	EML2
ENSG00000125753	3057.54	3652.87	595.324	0.254211	1.7e-14	3.77e-13	P50552	VASP
ENSG00000125779	1078.61	1231.67	153.062	0.187256	0.000137044	0.000932482	Q9BZ23	PANK2
ENSG00000125818	3154.68	2863.9	-290.778	-0.138393	8.43e-05	0.000599053	Q92530	PSMF1
ENSG00000125885	3046.71	3814.54	767.836	0.321273	2.31e-26	9.55e-25	Q9UJA3	MCM8
ENSG00000125910	2390.43	1846	-544.436	-0.36721	1.01e-20	3.19e-19	O95977	S1PR4
ENSG00000125944	14494.5	15283.1	788.553	0.0759381	0.000557511	0.00329904	O43390	HNRNPR
ENSG00000125962	661.438	829.026	167.588	0.312261	3.01e-07	3.22e-06	Q6P1M9	ARMCX5
ENSG00000125967	245.276	179.563	-65.7126	-0.394344	0.000129267	0.00088543	Q96P71	NECAB3
ENSG00000125968	36.6124	21.0455	-15.567	-0.418514	0.00907636	0.0386481	P41134	ID1
ENSG00000125977	5144.28	5801.17	656.888	0.171801	4.47e-08	5.39e-07	P20042	EIF2S2
ENSG00000125991	4097.58	4547.24	449.661	0.149408	7.34e-08	8.58e-07	Q9Y282	ERGIC3
ENSG00000125995	1507.27	1357.68	-149.59	-0.146532	0.00364284	0.0173792	P60602	ROMO1
ENSG00000126003	2572.45	2940.4	367.947	0.190849	1.49e-08	1.91e-07	Q9UPG8	PLAGL2
ENSG00000126012	5467.93	5181.5	-286.43	-0.0770553	0.0056601	0.0256349	P41229	KDM5C
ENSG00000126067	5573.64	5951.85	378.206	0.0939006	0.000414243	0.00251868	P49721	PSMB2
ENSG00000126106	103.868	75.4219	-28.4464	-0.353444	0.00894979	0.0381944	Q6P2H8	TMEM53
ENSG00000126226	2123.4	2306.54	183.139	0.118094	0.00178418	0.00927692	Q5JVF3	PCID2
ENSG00000126243	697.626	606.215	-91.4106	-0.193491	0.00266483	0.0132149	Q9BTN0	LRFN3
ENSG00000126259	115.867	55.4624	-60.4045	-0.792822	1.39e-08	1.79e-07		KIRREL2
ENSG00000126261	6566.61	7394.95	828.338	0.170327	6.92e-12	1.22e-10	Q9UBT2	UBA2
ENSG00000126351	1416.8	1237.02	-179.783	-0.191587	2.85e-05	0.000221919	P10827	THRA
ENSG00000126432	1590.79	1191.8	-398.988	-0.406763	1.05e-18	2.98e-17	P30044	PRDX5
ENSG00000126522	609.689	516.17	-93.5192	-0.22643	0.00116659	0.00640509	P04424	ASL
ENSG00000126524	1095.68	1276.87	181.196	0.214981	1.12e-05	9.36e-05	Q9Y3A5	SBDS
ENSG00000126602	3649.91	3419.48	-230.438	-0.09273	0.00381811	0.0180921	Q12931	TRAP1
ENSG00000126653	1061.59	1254.04	192.446	0.234486	2.76e-06	2.55e-05	Q9H0G5	NSRP1
ENSG00000126746	1164.24	1377.43	213.185	0.236853	9.08e-07	9.07e-06	Q8TF68	ZNF384
ENSG00000126749	226.224	272.6	46.3759	0.243278	0.0108779	0.0451477	Q92979
ENSG00000126777	13554.4	7051.31	-6503.13	-0.937989	0	0	Q86UP2	KTN1
ENSG00000126787	4141.35	3052.03	-1089.32	-0.420025	3.84e-10	5.88e-09	Q15398	DLGAP5
ENSG00000126804	1997.32	2233.98	236.661	0.159539	5.78e-05	0.000422312	Q9Y2K1	ZBTB1
ENSG00000126860	90.2994	137.109	46.8092	0.489604	9.41e-05	0.000661706	P22794	EVI2A
ENSG00000126870	739.703	660.832	-78.8708	-0.155832	0.0101122	0.0422955	Q8WVS4	WDR60
ENSG00000126883	2359.52	2534.63	175.107	0.100971	0.00904547	0.03854	P35658	NUP214
ENSG00000126945	3218.57	2960.03	-258.533	-0.119395	0.000294326	0.00185564	P55795	HNRNPH2
ENSG00000127124	1415.95	1625.88	209.929	0.19541	6.8e-05	0.00049003	Q5T1R4	HIVEP3
ENSG00000127125	824.448	723.338	-101.111	-0.181912	0.00230567	0.0116007	Q9HAB8	PPCS
ENSG00000127184	5770.27	6099.97	329.703	0.0796645	0.00268805	0.0133141	P15954	COX7C
ENSG00000127314	3093.68	3331.57	237.885	0.105497	0.00124208	0.00676825	P61224	RAP1B
ENSG00000127324	29.6176	50.8854	21.2678	0.467795	0.00296633	0.0144975	P19075	TSPAN8
ENSG00000127328	1250.95	1133.12	-117.833	-0.139076	0.00378141	0.0179522	Q96QF0	RAB3IP
ENSG00000127337	2585.7	2854.22	268.518	0.141137	2.93e-05	0.000227569	O95619	YEATS4
ENSG00000127415	196.179	84.4195	-111.76	-1.0181	7.44e-18	2.02e-16	P35475	IDUA
ENSG00000127418	556.049	332.812	-223.236	-0.694069	1.39e-19	4.13e-18	Q8N441	FGFRL1
ENSG00000127419	462.074	257.037	-205.037	-0.788253	5.45e-22	1.83e-20	Q9BSA9	TMEM175
ENSG00000127445	2787.22	2450.13	-337.094	-0.183888	4.24e-08	5.14e-07	Q13526	PIN1
ENSG00000127463	3204.22	3020.37	-183.847	-0.0847731	0.00689132	0.0303406	Q8N766	EMC1
ENSG00000127481	8944.8	10060.8	1116.01	0.168589	5.22e-11	8.62e-10	Q5T4S7	UBR4
ENSG00000127507	103.343	44.8391	-58.5042	-0.848911	5.82e-09	7.82e-08	Q9UHX3	ADGRE2
ENSG00000127527	1414.04	1297.05	-116.987	-0.121291	0.00805517	0.0347865	Q9UBC2	EPS15L1
ENSG00000127533	1936.79	1645.57	-291.216	-0.230329	1.51e-07	1.69e-06	Q96RI0	F2RL3
ENSG00000127564	3289.51	3700.72	411.212	0.168603	7.65e-08	8.92e-07	Q99640	PKMYT1
ENSG00000127580	450.115	385.819	-64.2967	-0.208529	0.0063068	0.0281029	Q96S15	WDR24
ENSG00000127585	44.2266	15.494	-28.7327	-0.77162	1.53e-06	1.47e-05	Q8N461	FBXL16
ENSG00000127586	3945.13	3726.65	-218.483	-0.0820295	0.00910891	0.0387318	Q8WVB6	CHTF18
ENSG00000127663	1077.11	841.577	-235.535	-0.345131	4.17e-10	6.36e-09		KDM4B
ENSG00000127824	1287.91	1911.84	623.921	0.559752	1.07e-40	7.52e-39	P68366	TUBA4A
ENSG00000127884	3513.13	3281.73	-231.391	-0.0974422	0.00328217	0.0158895	P30084	ECHS1
ENSG00000127914	2877.16	3067.81	190.654	0.0910907	0.00570039	0.025806	Q6PJH3	AKAP9
ENSG00000127920	46.8359	235.455	188.619	1.85897	1.08e-48	8.93e-47	P61952	GNG11
ENSG00000127922	2586.73	2847.9	261.173	0.137695	0.000163082	0.00109073	Q6IBB7	SEM1
ENSG00000127946	1114.63	573.952	-540.68	-0.924651	5.1e-55	4.89e-53	O00291	HIP1
ENSG00000127947	920.595	687.384	-233.211	-0.408236	1.55e-12	2.9e-11	Q05209	PTPN12
ENSG00000127948	1567.88	1406.24	-161.645	-0.153591	0.000845257	0.00479648		POR
ENSG00000127955	778.34	930.285	151.945	0.249425	8.05e-06	6.91e-05	P63096	GNAI1
ENSG00000127980	1468.6	1259.48	-209.116	-0.217234	1.29e-06	1.26e-05	O43933	PEX1
ENSG00000128050	18079.8	19886	1806.2	0.136497	5.23e-08	6.25e-07	P22234	PAICS
ENSG00000128185	1261.79	1064.25	-197.544	-0.239589	1.02e-06	1.01e-05	Q9BY27	DGCR6L
ENSG00000128191	2010.26	2296.2	285.941	0.189706	2.06e-07	2.26e-06	Q8WYQ5	DGCR8
ENSG00000128218	2054.15	1706.23	-347.919	-0.26296	1.4e-08	1.81e-07	Q9UKI3	VPREB3
ENSG00000128245	5229.82	4966.29	-263.526	-0.0740014	0.00637015	0.0283251	Q04917	YWHAH
ENSG00000128272	17214.2	19084.3	1870.03	0.1481	5.1e-13	1e-11	P18848	ATF4
ENSG00000128284	945.931	777.603	-168.328	-0.27361	1.04e-06	1.03e-05	O95236	APOL3
ENSG00000128294	1539.84	1399.23	-140.608	-0.134497	0.00305741	0.0149045	O60704	TPST2
ENSG00000128309	2215.17	1816.56	-398.616	-0.282039	4.19e-14	9.03e-13	P25325	MPST
ENSG00000128311	770.7	574.265	-196.435	-0.404456	2.52e-09	3.55e-08	Q16762	TST
ENSG00000128322	28431.6	25553.4	-2878.27	-0.151175	0.000453199	0.00273338	P15814	IGLL1
ENSG00000128340	2302.05	2452.15	150.101	0.0904486	0.0116454	0.0478789	P15153	RAC2
ENSG00000128408	139.983	224.809	84.8257	0.594742	3.74e-08	4.57e-07	A0A087X0F7	RIBC2
ENSG00000128463	1826.86	1665.2	-161.658	-0.131195	0.00113083	0.00622829	Q5J8M3	EMC4
ENSG00000128512	218.947	144.087	-74.8603	-0.528577	8.48e-07	8.52e-06	Q8N1I0	DOCK4
ENSG00000128513	1329.2	1454.65	125.445	0.12693	0.0057611	0.0260381	Q9NUX5	POT1
ENSG00000128524	1463.28	1319.13	-144.15	-0.146814	0.000980556	0.00546804	Q16864	ATP6V1F
ENSG00000128534	1343.76	1616.04	272.283	0.260532	7.84e-08	9.13e-07	O95777	LSM8
ENSG00000128581	734.508	646.124	-88.3843	-0.178936	0.00417421	0.0196157	Q9H7X7	IFT22
ENSG00000128596	658.018	542.24	-115.778	-0.26755	8.71e-05	0.000616653	Q96JN2	CCDC136
ENSG00000128641	852.254	355.633	-496.621	-1.20243	8.56e-70	1.13e-67	O43795	MYO1B
ENSG00000128656	439.613	372.169	-67.4442	-0.227098	0.00376122	0.0178709	P15882	CHN1
ENSG00000128708	3548.51	3871.82	323.311	0.124589	0.000258778	0.00165035		HAT1
ENSG00000128731	5232.74	4550.04	-682.703	-0.199686	1.54e-09	2.23e-08	O95714	HERC2
ENSG00000128791	994.844	803.319	-191.525	-0.29927	6.06e-08	7.17e-07	Q9GZX9	TWSG1
ENSG00000128815	5756.06	4587.56	-1168.5	-0.325264	3.42e-31	1.76e-29	Q6ZS81	WDFY4
ENSG00000128829	2385.32	1624.06	-761.255	-0.546411	2.73e-40	1.89e-38	Q9P2K8	EIF2AK4
ENSG00000128833	3197.62	2264.86	-932.759	-0.492692	7.76e-50	6.6e-48	Q9NQX4	MYO5C
ENSG00000128849	0.655981	6.9747	6.31872	0.309026	0.0034597	0.0166482	Q0VF96	CGNL1
ENSG00000128881	828.677	711.922	-116.756	-0.210908	0.000506772	0.00302694	Q6IQ55	TTBK2
ENSG00000128908	2717.32	2889.29	171.968	0.0873746	0.00834335	0.0358541	Q9ULG1	INO80
ENSG00000128928	3428.66	3030.82	-397.833	-0.175798	2.91e-08	3.61e-07		IVD
ENSG00000128944	1682.12	1342.24	-339.884	-0.318827	2.8e-12	5.1e-11	Q9Y448	KNSTRN
ENSG00000128951	7540.88	8159.01	618.127	0.113158	2.32e-05	0.000183666	P33316	DUT
ENSG00000128965	269.997	409.075	139.078	0.555299	2.6e-11	4.42e-10	Q9BUX1	CHAC1
ENSG00000128973	1225.9	1519.69	293.792	0.303179	1.44e-11	2.48e-10	Q9NWW5	CLN6
ENSG00000128989	6980.55	7796.76	816.21	0.158785	6.84e-11	1.12e-09	P56211	ARPP19
ENSG00000129003	4591.55	4322.17	-269.375	-0.0867758	0.00756255	0.0328754	Q709C8	VPS13C
ENSG00000129084	748.409	889.557	141.149	0.241828	2.2e-05	0.000174952	P25786	PSMA1
ENSG00000129128	5760.57	7164.4	1403.83	0.31276	2.08e-38	1.36e-36	P61009	SPCS3
ENSG00000129173	2548.17	2976.83	428.662	0.221977	5.92e-11	9.72e-10	A0AVK6	E2F8
ENSG00000129195	1809.28	1262.01	-547.26	-0.508987	2.27e-31	1.17e-29	Q9BSJ6	PIMREG
ENSG00000129250	2049.51	1817.41	-232.094	-0.171441	1.08e-05	9.05e-05	O43896	KIF1C
ENSG00000129255	1117.32	1307.76	190.439	0.221231	8.19e-06	7.02e-05	O75352	MPDU1
ENSG00000129315	3605.21	4142.47	537.255	0.198929	3.12e-12	5.65e-11	O60563	CCNT1
ENSG00000129347	2360.26	2574.94	214.676	0.124353	0.000406105	0.00247565		KRI1
ENSG00000129422	1.31233	9.2007	7.88837	0.328562	0.00361848	0.0172787	Q9ULD2	MTUS1
ENSG00000129484	1818.71	1451.63	-367.081	-0.319577	7.57e-15	1.71e-13	Q9UGN5	PARP2
ENSG00000129518	926.101	662.184	-263.917	-0.463488	4.05e-14	8.76e-13	Q56P03	EAPP
ENSG00000129636	1025.45	714.299	-311.155	-0.50548	9.66e-20	2.88e-18	Q8TB96	ITFG1
ENSG00000129646	353.696	412.883	59.1863	0.208274	0.0098463	0.041373	Q9H0J4	QRICH2
ENSG00000129657	2229.86	1774.81	-455.044	-0.322942	7.32e-16	1.76e-14	Q92503	SEC14L1
ENSG00000129667	522.504	400.38	-122.123	-0.357523	4.64e-06	4.13e-05	Q6PJF5	RHBDF2
ENSG00000129675	2723.9	3117.86	393.96	0.191666	3.28e-08	4.05e-07	Q15052	ARHGEF6
ENSG00000129824	7521.08	9333.49	1812.41	0.309756	1.66e-38	1.09e-36	P22090	RPS4Y1
ENSG00000129911	2065.67	1825.67	-239.998	-0.175435	3.68e-05	0.000280761	Q9BXK1	KLF16
ENSG00000129993	1240.96	515.957	-725.007	-1.22511	2.81e-100	6.49e-98	O75081	CBFA2T3
ENSG00000130005	1643.75	1363.5	-280.245	-0.264243	2.83e-09	3.95e-08	Q14353	GAMT
ENSG00000130024	4195.36	3815.54	-379.822	-0.135993	1.75e-06	1.67e-05	Q8WUB8	PHF10
ENSG00000130037	12.4977	26.5059	14.0082	0.455828	0.00416448	0.0195787	P22460	KCNA5
ENSG00000130119	1621.77	1187.72	-434.047	-0.415227	1.16e-06	1.14e-05	Q9NVN8	GNL3L
ENSG00000130164	3088.06	2491.53	-596.531	-0.305488	3.73e-17	9.68e-16	P01130	LDLR
ENSG00000130175	6324.26	7097.75	773.49	0.165404	1.75e-10	2.76e-09	P14314	PRKCSH
ENSG00000130177	2269.53	2088.82	-180.713	-0.118549	0.00107881	0.00596683	Q13042	CDC16
ENSG00000130202	500.684	320.445	-180.239	-0.604389	5.72e-15	1.3e-13	Q92692	NECTIN2
ENSG00000130204	5181.24	4901.86	-279.373	-0.0793191	0.00356871	0.0171017	O96008	TOMM40
ENSG00000130227	4508.74	4156.39	-352.351	-0.116894	2.67e-05	0.000209317	Q9UIA9	XPO7
ENSG00000130244	556.182	722.015	165.833	0.359829	3.87e-08	4.73e-07	Q17RN3	FAM98C
ENSG00000130254	3783.39	3036.69	-746.699	-0.31415	1.01e-24	3.88e-23	Q14151	SAFB2
ENSG00000130255	13524	15409.7	1885.72	0.187334	1.4e-13	2.88e-12	Q9Y3U8	RPL36
ENSG00000130270	139.761	95.8815	-43.8796	-0.447936	0.000266583	0.00169446	O60423	ATP8B3
ENSG00000130299	2476.41	2247.31	-229.101	-0.138722	0.000203734	0.00133707	Q969Y2	GTPBP3
ENSG00000130304	573.81	441.946	-131.864	-0.355388	5.97e-07	6.15e-06	Q6PCB7	SLC27A1
ENSG00000130309	6080.99	5266.83	-814.158	-0.206149	1.11e-12	2.09e-11	Q8NBJ5	COLGALT1
ENSG00000130338	1710.36	1458.46	-251.902	-0.224309	1.29e-06	1.26e-05	Q9NRJ4	TULP4
ENSG00000130349	529.124	680.798	151.674	0.346816	4.66e-07	4.86e-06	Q9P0P8	C6orf203
ENSG00000130382	4379.41	3846.49	-532.917	-0.184676	1.44e-09	2.09e-08	Q03111	MLLT1
ENSG00000130402	9462	9883.65	421.656	0.062468	0.00480306	0.0222469	O43707	ACTN4
ENSG00000130414	3797.46	4003.56	206.094	0.0755363	0.00923819	0.0391625	O95299	NDUFA10
ENSG00000130429	1611.11	1882.6	271.484	0.220224	2.64e-07	2.85e-06	O15143	ARPC1B
ENSG00000130475	1275.67	1405.18	129.52	0.137179	0.00330409	0.0159699	O14526	FCHO1
ENSG00000130508	17257.8	15144.5	-2113.22	-0.187428	7.21e-15	1.63e-13	Q92626	PXDN
ENSG00000130522	3356.05	2562.48	-793.57	-0.385143	2.89e-32	1.53e-30	P17535	JUND
ENSG00000130560	1806.62	1671.02	-135.604	-0.111601	0.0065289	0.0289391	Q9BSL1	UBAC1
ENSG00000130584	67.9982	46.5963	-21.4019	-0.375944	0.0114135	0.047082	Q86UZ6	ZBTB46
ENSG00000130590	137.138	79.8212	-57.3166	-0.627425	7.67e-07	7.76e-06	Q9BYL1	SAMD10
ENSG00000130640	3371.28	3138.03	-233.244	-0.10224	0.000939693	0.00526675	Q9BSJ2	TUBGCP2
ENSG00000130669	875.343	788.486	-86.8567	-0.145194	0.0108642	0.0451175	O96013	PAK4
ENSG00000130706	1535.86	1700.42	164.562	0.144838	0.000721793	0.00416553	Q16186	ADRM1
ENSG00000130707	427.636	768.821	341.185	0.807108	5.37e-33	2.89e-31	P00966	ASS1
ENSG00000130713	2775.68	2945.46	169.78	0.0845808	0.00868225	0.0371659	Q13868	EXOSC2
ENSG00000130714	401.703	320.544	-81.1596	-0.302692	0.000231336	0.00149854	Q9Y6A1	POMT1
ENSG00000130717	807.71	644.299	-163.411	-0.312826	5.27e-07	5.45e-06	Q9HA47	UCK1
ENSG00000130741	12355.5	13852.4	1496.91	0.164379	2.3e-14	5.05e-13	P41091	EIF2S3
ENSG00000130748	936.723	795.565	-141.158	-0.228602	5.24e-05	0.00038632	Q9NX00	TMEM160
ENSG00000130749	3067.12	2745.32	-321.795	-0.158425	1.84e-06	1.75e-05	Q9UPT8	ZC3H4
ENSG00000130758	489.86	362.2	-127.66	-0.409804	4.69e-08	5.62e-07	Q02779	MAP3K10
ENSG00000130766	1049.09	885.294	-163.798	-0.237632	1.49e-05	0.000122719	P58004	SESN2
ENSG00000130770	3490.22	3095.42	-394.8	-0.170887	3.11e-07	3.32e-06	Q9UII2	ATP5IF1
ENSG00000130772	640.863	490.105	-150.757	-0.366971	6.48e-08	7.62e-07	Q9BUE0	MED18
ENSG00000130803	2294.19	2577.03	282.832	0.16534	2.4e-06	2.25e-05	Q96PQ6	ZNF317
ENSG00000130816	15834.6	16831.7	997.098	0.0877115	1.41e-05	0.000116328	P26358	DNMT1
ENSG00000130827	1185.73	982.094	-203.634	-0.263381	1.22e-06	1.2e-05		PLXNA3
ENSG00000130935	4300.5	4725.82	425.322	0.134801	6.84e-06	5.94e-05	Q9H8H0	NOL11
ENSG00000130943	5.27822	17.6856	12.4074	0.454625	0.00163439	0.00860891	Q9NTG1	PKDREJ
ENSG00000130956	301.736	228.794	-72.9416	-0.36312	0.000100628	0.000703026	Q5JVS0	HABP4
ENSG00000130985	12132.9	10934.5	-1198.39	-0.149482	1.93e-12	3.57e-11	P22314	UBA1
ENSG00000130997	51.1077	28.571	-22.5367	-0.506405	0.00126697	0.00688424	Q7Z5Q5	POLN
ENSG00000131019	213.446	157.175	-56.2714	-0.385769	0.00031307	0.00196438	Q9BZM4	ULBP3
ENSG00000131042	198.185	111.966	-86.2195	-0.704327	5.08e-10	7.69e-09	Q8N423	LILRB2
ENSG00000131043	1710.32	1561.27	-149.047	-0.129627	0.00253339	0.0126165	Q9Y312	AAR2
ENSG00000131069	498.72	312.842	-185.878	-0.631055	3.23e-16	8.01e-15	Q9NR19	ACSS2
ENSG00000131089	1096.17	1263.98	167.818	0.198516	0.000148514	0.00100449	O43307	ARHGEF9
ENSG00000131115	438.869	556.6	117.731	0.325284	3.72e-06	3.37e-05	Q86WZ6	ZNF227
ENSG00000131116	1348.3	1157.47	-190.834	-0.214997	8.43e-06	7.2e-05	Q96B54	ZNF428
ENSG00000131143	6901.17	7247.68	346.515	0.0703496	0.00692976	0.0304747	P13073	COX4I1
ENSG00000131149	576.805	768.398	191.592	0.395287	2.4e-09	3.39e-08	Q14687	GSE1
ENSG00000131153	2129.97	2646.79	516.821	0.30915	2.05e-18	5.77e-17	Q9Y248	GINS2
ENSG00000131171	3155.58	3656.53	500.945	0.210445	1.52e-11	2.62e-10	O75368	SH3BGRL
ENSG00000131188	597.472	507.689	-89.7833	-0.224741	0.00090589	0.00509906	Q8TB68	PRR7
ENSG00000131196	171.367	292.255	120.887	0.686365	8.2e-12	1.44e-10	O95644	NFATC1
ENSG00000131236	7583.41	8275.04	691.627	0.125147	4.6e-07	4.8e-06	Q01518	CAP1
ENSG00000131238	5366.39	5855.94	489.55	0.125077	1.08e-06	1.07e-05	P50897	PPT1
ENSG00000131269	1592.06	746.514	-845.55	-1.06508	6.57e-97	1.41e-94	O75027	ABCB7
ENSG00000131323	3013.26	3195.56	182.303	0.0836997	0.00829979	0.0356741	Q13114	TRAF3
ENSG00000131368	1828.96	2065.6	236.639	0.172694	2.99e-05	0.000231901	P82663	MRPS25
ENSG00000131373	698.281	456.226	-242.055	-0.587056	4.57e-18	1.26e-16	Q9UJ83	HACL1
ENSG00000131374	3636.2	3230.39	-405.813	-0.169378	6.03e-08	7.15e-07	Q92609	TBC1D5
ENSG00000131378	1958.77	1709.96	-248.809	-0.193802	2.6e-06	2.42e-05	Q14699	RFTN1
ENSG00000131389	2478.51	2172.32	-306.198	-0.180355	0.0106184	0.0442191	P31641	SLC6A6
ENSG00000131408	1453	1593.35	140.353	0.130277	0.0060597	0.0271401	P55055	NR1H2
ENSG00000131437	1221.59	1088.84	-132.755	-0.161663	0.00268246	0.0132895	Q9Y496	KIF3A
ENSG00000131446	4755.09	4214.85	-540.239	-0.172814	9.76e-09	1.28e-07	P26572	MGAT1
ENSG00000131467	7008.27	7330.66	322.393	0.0645743	0.0103488	0.0432248	B7Z8D3	PSME3
ENSG00000131469	21733	27878.1	6145.11	0.357188	7.46e-47	6.03e-45	P61353	RPL27
ENSG00000131470	408.916	483.454	74.538	0.228681	0.00186753	0.00962691	Q9P2W1	PSMC3IP
ENSG00000131473	15057.9	13184	-1873.92	-0.190998	8.62e-21	2.74e-19	P53396	ACLY
ENSG00000131475	662.986	355.702	-307.283	-0.849814	4.17e-32	2.19e-30	Q9BRG1	VPS25
ENSG00000131504	9242.48	10644.2	1401.67	0.202491	2.6e-19	7.58e-18	O60610	DIAPH1
ENSG00000131558	1739.43	1126.8	-612.632	-0.612707	5.57e-39	3.7e-37	Q96A65	EXOC4
ENSG00000131650	103.664	70.2462	-33.4183	-0.421814	0.0022372	0.0112887	Q8NCW0	KREMEN2
ENSG00000131669	838.934	519.557	-319.377	-0.662316	1.13e-25	4.47e-24	Q92982	NINJ1
ENSG00000131697	1152.38	935.47	-216.915	-0.293314	2e-08	2.53e-07	O75161	NPHP4
ENSG00000131711	837.348	1603.46	766.115	0.914777	5.35e-77	8.2e-75	P46821	MAP1B
ENSG00000131747	29848.3	27479.6	-2368.62	-0.118568	7.71e-07	7.81e-06	P11388	TOP2A
ENSG00000131748	1287.26	1432.82	145.561	0.150753	0.000867338	0.00490309	Q14849	STARD3
ENSG00000131759	880.266	765.08	-115.186	-0.193793	0.00180984	0.00937784	P10276	RARA
ENSG00000131778	2533.63	2245.75	-287.88	-0.17196	7.98e-07	8.05e-06		CHD1L
ENSG00000131797	162.093	209.953	47.8609	0.325479	0.00206012	0.0104887		CLUHP3
ENSG00000131848	233.362	281.053	47.6912	0.242903	0.00888321	0.0379488	A0A024R4S6	ZSCAN5A
ENSG00000131849	64.8119	101.327	36.515	0.470251	0.000960456	0.00536879	P52740	ZNF132
ENSG00000131873	3169	2960.79	-208.209	-0.0965899	0.00312779	0.0152088	Q86X52	CHSY1
ENSG00000131876	2739.79	3162.08	422.29	0.204818	7.46e-10	1.11e-08	P09661	SNRPA1
ENSG00000131899	2370.45	1963.14	-407.314	-0.269014	9.64e-13	1.84e-11	Q15334	LLGL1
ENSG00000131944	213.736	152.799	-60.9368	-0.42506	5.64e-05	0.000413376	Q9BTP7	FAAP24
ENSG00000131966	1193.05	1339.96	146.909	0.163941	0.000503655	0.00301003	Q9NZ32	ACTR10
ENSG00000132002	4991.23	5328.3	337.07	0.0934784	0.0010851	0.00599847	P25685	DNAJB1
ENSG00000132003	261.848	202.59	-59.2583	-0.334371	0.000627944	0.00367441	Q9H7M6	ZSWIM4
ENSG00000132005	617.678	713.923	96.2452	0.201262	0.00294488	0.0144061	P22670	RFX1
ENSG00000132016	187.175	143.771	-43.4038	-0.330572	0.00289797	0.014213	Q0VDD7	C19orf57
ENSG00000132017	2019.94	2165.43	145.492	0.0996023	0.0079924	0.0345296	Q66K64	DCAF15
ENSG00000132109	509.858	621.655	111.797	0.273116	5.42e-05	0.000397886	P19474	TRIM21
ENSG00000132128	1270.77	956.031	-314.74	-0.400632	3.33e-16	8.23e-15	Q15345	LRRC41
ENSG00000132141	54.764	34.5672	-20.1968	-0.410289	0.00857065	0.0367556	Q92526	CCT6B
ENSG00000132153	6032.09	5752.82	-279.271	-0.0679175	0.00786496	0.034042	Q7L2E3	DHX30
[truncated: 3,140 more rows]
