# Supplementary material for: Altered splicing and cytoplasmic levels of tRNA synthetases in SF3B1-mutant myelodysplastic syndromes as a therapeutic vulnerability
Source: Sci Rep. 2019 Feb 25;9:2678. doi: 10.1038/s41598-019-39591-7 (PMC6390101; doi:10.1038/s41598-019-39591-7)
Supplement: Supplementary file 9 — Table S8 [file 41598_2019_39591_MOESM9_ESM.xlsx]

## Sheet: TOTAL
Ensembl	Mean_WT	Mean_K700E	Mean_Change	LogFC	Pvalue	FDR	UniProt	Symbol
ENSG00000000003	79.7055	235.088	155.382	1.49471	5.93339e-15	7.38636e-14	O43657	TSPAN6
ENSG00000000419	895.152	362.784	-532.368	-1.28838	1.20356e-34	3.65005e-33	O60762	DPM1
ENSG00000000460	1582.8	1408.18	-174.622	-0.166138	0.0148254	0.0496501	Q9NSG2	C1orf112
ENSG00000000971	4691.42	4246.49	-444.927	-0.144294	0.00498064	0.0186974		CFH
ENSG00000001167	2041.12	1601.17	-439.953	-0.349032	4.31613e-08	3.22878e-07	P23511	NFYA
ENSG00000001461	787.064	1036.5	249.435	0.391677	3.55408e-06	2.16505e-05	Q6P499	NIPAL3
ENSG00000001497	2494.11	1505.95	-988.159	-0.720798	4.99064e-30	1.26916e-28	Q9Y4W2	LAS1L
ENSG00000001630	45.9986	14.3467	-31.6518	-1.34867	0.000305899	0.00143898		CYP51A1
ENSG00000002549	1229.85	695.753	-534.092	-0.815735	4.23498e-23	8.18189e-22	P28838	LAP3
ENSG00000002822	1129.36	873.999	-255.362	-0.368327	4.34443e-06	2.61199e-05	Q9Y6D9	MAD1L1
ENSG00000002834	2937.76	1766.16	-1171.6	-0.727991	1.25915e-32	3.53396e-31	Q14847	LASP1
ENSG00000003056	1619.63	1215.2	-404.428	-0.406288	9.0727e-07	5.90682e-06	P20645	M6PR
ENSG00000003147	477.885	660.878	182.993	0.46456	7.03427e-06	4.12164e-05	Q05084	ICA1
ENSG00000003400	907.571	1254.72	347.147	0.461994	3.58513e-09	2.94763e-08	Q92851	CASP10
ENSG00000003436	28370.2	11418.7	-16951.5	-1.31226	2.3822e-303	1.79379e-300	P10646	TFPI
ENSG00000003756	2568.45	2952.14	383.686	0.202905	0.000374106	0.00173516	P52756	RBM5
ENSG00000004142	1082.4	864.047	-218.353	-0.322173	8.43378e-05	0.000430445	Q9Y2S7	POLDIP2
ENSG00000004399	424.85	268.176	-156.675	-0.643773	8.6173e-07	5.62456e-06	Q9Y4D7	PLXND1
ENSG00000004455	6644.99	4515.17	-2129.82	-0.553758	3.68814e-31	9.78212e-30	P54819	AK2
ENSG00000004478	4516.7	1153.76	-3362.94	-1.95764	4.80003e-227	2.46986e-224	Q02790	FKBP4
ENSG00000004487	6251.25	4577.76	-1673.49	-0.449496	7.68338e-26	1.6752e-24	O60341	KDM1A
ENSG00000004534	3771.33	2390.99	-1380.35	-0.652329	1.25709e-33	3.68567e-32	P78332	RBM6
ENSG00000004660	86.4523	46.683	-39.7694	-0.809561	0.00266791	0.010617	Q8N5S9	CAMKK1
ENSG00000004700	1103.46	1410.69	307.231	0.347098	1.43194e-05	8.09626e-05	P46063	RECQL
ENSG00000004766	1954.69	2418.62	463.924	0.304	5.25415e-07	3.51259e-06	Q96JG6	VPS50
ENSG00000004779	1457.23	608.721	-848.514	-1.25301	1.41468e-52	7.27924e-51	O14561	NDUFAB1
ENSG00000004799	12.739	61.0297	48.2908	1.87215	1.132e-07	8.11222e-07	Q16654	PDK4
ENSG00000004897	3785.5	2984.49	-801.014	-0.344065	1.23728e-09	1.06344e-08	P30260	CDC27
ENSG00000004961	846.709	450.634	-396.075	-0.902463	4.86476e-20	8.05739e-19	P53701	HCCS
ENSG00000004975	388.613	263.478	-125.135	-0.553321	3.28149e-05	0.000176528	O14641	DVL2
ENSG00000005007	3599.82	2407.67	-1192.14	-0.576128	4.10521e-27	9.42305e-26	Q92900	UPF1
ENSG00000005020	862.648	1280.18	417.527	0.565531	1.03137e-11	1.04125e-10	O75563	SKAP2
ENSG00000005022	3481.18	2397.75	-1083.43	-0.535182	3.07448e-23	5.98854e-22	P05141	SLC25A5
ENSG00000005059	152.574	231.918	79.344	0.582261	0.000702126	0.00310689	Q9NWR8	MCUB
ENSG00000005075	735.737	271.94	-463.798	-1.41352	1.79663e-35	5.55784e-34	P52435	POLR2J
ENSG00000005100	1115.04	691.735	-423.302	-0.684422	5.34402e-16	7.09616e-15	Q9H6R0	DHX33
ENSG00000005156	2802.59	2201.37	-601.22	-0.345354	1.13127e-09	9.74765e-09	P49916	LIG3
ENSG00000005175	4107.24	2843.37	-1263.86	-0.531091	1.50651e-24	3.1007e-23	Q9H6T3	RPAP3
ENSG00000005187	5877.87	12037.5	6159.63	1.03233	7.34839e-173	2.33883e-170	Q53FZ2	ACSM3
ENSG00000005189	671.988	1125.9	453.912	0.737584	4.08861e-17	5.75856e-16	Q96IC2	REXO5
ENSG00000005194	730.509	540.619	-189.89	-0.422606	3.01026e-05	0.000162817	Q6FI81	CIAPIN1
ENSG00000005238	121.791	174.058	52.2675	0.496343	0.0085585	0.0304198	Q7L5A3	FAM214B
ENSG00000005249	4692.46	4233.78	-458.684	-0.150524	0.00385878	0.0148322	P31323	PRKAR2B
ENSG00000005339	4249.96	3167.4	-1082.57	-0.419732	1.23594e-14	1.51418e-13	Q92793	CREBBP
ENSG00000005483	5890.32	5355.36	-534.959	-0.138962	0.00500339	0.0187691	Q8IZD2	KMT2E
ENSG00000005700	2254.23	2566.5	312.264	0.184223	0.00176683	0.00728367	Q9P2D0	IBTK
ENSG00000005801	3273.27	5256.96	1983.69	0.678908	6.08446e-35	1.85986e-33	O14628	ZNF195
ENSG00000005810	4441.88	3231.05	-1210.83	-0.458874	6.96365e-22	1.26464e-20	O75592	MYCBP2
ENSG00000005812	701.587	832.705	131.117	0.243261	0.00682607	0.0248633	Q9UKT7	FBXL3
ENSG00000005893	5020.09	8580.06	3559.97	0.770281	1.24068e-70	9.79628e-69	P13473	LAMP2
ENSG00000006007	498.595	358.675	-139.92	-0.460042	0.000127307	0.000634132	Q9NZC3	GDE1
ENSG00000006015	253.274	151.153	-102.121	-0.717513	1.7477e-05	9.76416e-05	Q96EN9	REX1BD
ENSG00000006042	697.99	538.491	-159.499	-0.368483	0.000193481	0.000935819	Q9Y2Y6	TMEM98
ENSG00000006062	338.904	165.876	-173.029	-0.996011	6.10781e-11	5.83797e-10	Q99558	MAP3K14
ENSG00000006125	8315.38	9042.41	727.03	0.121777	0.00160882	0.00667683	P63010	AP2B1
ENSG00000006327	212.739	118.665	-94.0741	-0.813727	7.84952e-06	4.57242e-05	Q9NP84	TNFRSF12A
ENSG00000006459	1715.21	3129.94	1414.73	0.865084	1.15081e-52	5.93139e-51	Q6ZMT4	KDM7A
ENSG00000006468	490.556	881.375	390.819	0.831865	2.76746e-17	3.94277e-16	P50549	ETV1
ENSG00000006576	2798.93	3777.21	978.28	0.428338	5.14048e-13	5.71281e-12	Q8N3S3	PHTF2
ENSG00000006607	1156.21	964.098	-192.11	-0.260914	0.000913329	0.00395953	O94887	FARP2
ENSG00000006625	781.261	564.505	-216.757	-0.468918	1.42174e-06	9.07075e-06	O75223	GGCT
ENSG00000006634	4239.98	2604.64	-1635.34	-0.703394	1.34871e-41	5.12161e-40	Q9UBU7	DBF4
ENSG00000006652	1615.36	2039.65	424.291	0.331493	6.20981e-07	4.12558e-06	O00458	IFRD1
ENSG00000006695	475.495	349.965	-125.53	-0.428739	0.00051649	0.00233464	Q12887	COX10
ENSG00000006712	1073.39	460.817	-612.577	-1.20724	3.40648e-38	1.15824e-36	Q8N7H5	PAF1
ENSG00000006744	2445.42	1546.54	-898.885	-0.654891	6.71395e-23	1.28188e-21	Q9BQ52	ELAC2
ENSG00000006747	13.2225	158.438	145.216	3.16892	7.02136e-27	1.5939e-25	Q9Y6U3	SCIN
ENSG00000006757	112.807	185.956	73.149	0.686594	0.000293461	0.00138427	P41247	PNPLA4
ENSG00000006831	1569.26	1352.1	-217.168	-0.217046	0.00207694	0.00845483	Q86V24	ADIPOR2
ENSG00000006837	60.3553	99.6028	39.2475	0.666028	0.00723133	0.02618	Q8IVW4	CDKL3
ENSG00000007047	548.151	407.231	-140.92	-0.413821	0.000427768	0.00196233	Q96L34	MARK4
ENSG00000007080	1368.82	389.932	-978.885	-1.79392	9.89102e-87	1.08671e-84	Q96CT7	CCDC124
ENSG00000007168	2134.89	2554.8	419.919	0.257026	6.7441e-06	3.96592e-05	P43034	PAFAH1B1
ENSG00000007202	5962.19	5222.32	-739.869	-0.189141	0.000127692	0.000635845	Q14667	KIAA0100
ENSG00000007237	0.483532	48.6528	48.1692	3.35401	5.13872e-14	6.04372e-13	O60861	GAS7
ENSG00000007264	605.817	224.456	-381.361	-1.40992	5.33899e-30	1.35329e-28	P42679	MATK
ENSG00000007314	0.460932	7.68558	7.22465	1.10226	0.01488	0.0498147	P35499	SCN4A
ENSG00000007341	513.079	773.548	260.469	0.585193	1.74874e-09	1.48484e-08	Q8TDW4	ST7L
ENSG00000007372	572.255	701.214	128.96	0.288544	0.00314942	0.0123606	P26367	PAX6
ENSG00000007376	332.474	104.646	-227.828	-1.60119	3.23506e-21	5.68123e-20	Q9UJJ7	RPUSD1
ENSG00000007392	1836.62	1239.68	-596.935	-0.564388	5.86086e-17	8.16896e-16	Q9NQ29	LUC7L
ENSG00000007516	15.1114	52.4955	37.3841	1.48196	3.07483e-05	0.000166106	O94812	BAIAP3
ENSG00000007520	447.246	192.569	-254.678	-1.19403	4.22913e-18	6.28023e-17	Q9UJK0	TSR3
ENSG00000007866	225.297	146.037	-79.2601	-0.60381	0.000483878	0.00219979	Q99594	TEAD3
ENSG00000007923	3949.91	1995.21	-1954.7	-0.978543	1.21565e-63	8.19452e-62	Q9NVH1	DNAJC11
ENSG00000007968	525.181	680.527	155.347	0.367183	0.000460912	0.00210468	Q14209	E2F2
ENSG00000008018	2353.65	1389.98	-963.669	-0.758167	1.08722e-32	3.06818e-31	P20618	PSMB1
ENSG00000008083	3026.57	2734.54	-292.032	-0.145556	0.00700938	0.0254379	Q92833	JARID2
ENSG00000008130	2170.41	1950.93	-219.483	-0.153527	0.01074	0.037305	O95544	NADK
ENSG00000008196	1832.26	810.437	-1021.83	-1.16453	2.85195e-54	1.5207e-52	Q92481	TFAP2B
ENSG00000008256	514.936	416.31	-98.6257	-0.2963	0.0102064	0.0356302	O43739	CYTH3
ENSG00000008277	23.2411	51.1985	27.9574	0.964478	0.00462656	0.0174851	Q9P0K1	ADAM22
ENSG00000008282	1000.4	1511.46	511.057	0.587725	3.94587e-12	4.11557e-11	Q16563	SYPL1
ENSG00000008283	523.21	359.348	-163.863	-0.5265	8.03407e-06	4.67551e-05	P49447	CYB561
ENSG00000008394	3775.53	2473.52	-1302.01	-0.610597	3.93049e-25	8.31137e-24	P10620	MGST1
ENSG00000008405	953.307	639.536	-313.771	-0.573036	1.73207e-10	1.59624e-09	Q16526	CRY1
ENSG00000008441	516.387	280.043	-236.344	-0.874239	3.98042e-12	4.1502e-11	Q14938	NFIX
ENSG00000008513	162.213	91.1477	-71.0651	-0.776688	0.000217512	0.00104534	Q11201	ST3GAL1
ENSG00000008838	2006.14	1706.51	-299.624	-0.22787	0.00132533	0.0055905	O75448	MED24
ENSG00000008869	1152.81	1570.27	417.468	0.44238	4.21159e-10	3.74926e-09	Q9P2D3	HEATR5B
ENSG00000008952	5676.26	3858.19	-1818.08	-0.557762	1.05886e-30	2.75867e-29	Q99442	SEC62
ENSG00000008988	8543.27	7459.53	-1083.74	-0.193481	1.13166e-05	6.46998e-05	P60866	RPS20
ENSG00000009307	14123.4	10403.9	-3719.49	-0.440644	4.17623e-38	1.41064e-36	O75534	CSDE1
ENSG00000009335	4887.06	3929.25	-957.803	-0.315636	4.3457e-11	4.19789e-10	Q15386	UBE3C
ENSG00000009830	427.684	235.664	-192.02	-0.836012	3.99224e-10	3.56118e-09	Q9UKY4	POMT2
ENSG00000009950	49.1121	96.5844	47.4723	0.89591	0.000543257	0.00244561	Q9NP71	MLXIPL
ENSG00000009954	17160.9	11913.2	-5247.71	-0.525679	8.50906e-57	4.86482e-55	Q9UIG0	BAZ1B
ENSG00000010072	640.513	503.809	-136.705	-0.340625	0.000863646	0.00375728	Q9H040	SPRTN
ENSG00000010165	1090.01	599.8	-490.211	-0.849191	1.17835e-21	2.10893e-20	Q8N6R0	METTL13
ENSG00000010244	8220.85	10551.3	2330.42	0.358049	4.62997e-16	6.1719e-15	O43670	ZNF207
ENSG00000010256	780.579	470.976	-309.603	-0.716223	2.95394e-12	3.10405e-11	P31930	UQCRC1
ENSG00000010270	571.333	687.34	116.007	0.261568	0.00797574	0.0285424	O95772	STARD3NL
ENSG00000010292	3723.24	3079.84	-643.403	-0.271734	9.78469e-08	7.04648e-07	Q15021	NCAPD2
ENSG00000010310	345.9	258.503	-87.397	-0.393171	0.0105176	0.0366075	P48546	GIPR
ENSG00000010404	669.241	1411.98	742.74	1.06703	2.09529e-39	7.48704e-38	P22304	IDS
ENSG00000010539	340.96	436.67	95.7095	0.354614	0.00410607	0.0156967	P98182	ZNF200
ENSG00000010810	707.683	541.303	-166.381	-0.385977	0.000103409	0.000521318	P06241	FYN
ENSG00000010818	647.888	128.351	-519.537	-2.26354	1.13206e-58	6.74715e-57	P31629	HIVEP2
ENSG00000011007	3255.02	1984.48	-1270.54	-0.712761	4.51677e-38	1.52234e-36	Q14241	ELOA
ENSG00000011009	557.799	260.763	-297.036	-1.07329	2.01079e-17	2.88204e-16	O95372	LYPLA2
ENSG00000011021	1055.83	702.748	-353.081	-0.57755	2.89711e-11	2.83136e-10	P51797	CLCN6
ENSG00000011028	269.859	472.563	202.704	0.790646	7.18671e-10	6.28008e-09	Q9UBG0	MRC2
ENSG00000011114	1067.68	893.207	-174.475	-0.258247	0.00355363	0.0137817	Q9P203	BTBD7
ENSG00000011132	160.256	94.5113	-65.7447	-0.733088	0.000422222	0.00193891	O96018	APBA3
ENSG00000011198	586.046	727.168	141.122	0.308218	0.00162045	0.0067206	Q8WTS1	ABHD5
ENSG00000011243	2030.47	1163.49	-866.977	-0.795377	4.83292e-31	1.27418e-29	V9GZ50	AKAP8L
ENSG00000011258	1632.34	2150.53	518.19	0.394269	1.61819e-09	1.37854e-08	Q05BQ5	MBTD1
ENSG00000011260	2301.27	1156.78	-1144.5	-0.992732	3.34108e-44	1.37532e-42	Q9Y5J1	UTP18
ENSG00000011275	2578.74	2025.92	-552.816	-0.34438	4.11081e-09	3.36194e-08	Q9NWF9	RNF216
ENSG00000011295	745.236	1247.53	502.293	0.73507	3.49792e-19	5.50694e-18	Q6DKK2	TTC19
ENSG00000011304	7614.66	4637.92	-2976.74	-0.714038	3.06341e-59	1.84001e-57	P26599	PTBP1
ENSG00000011332	71.4539	31.0634	-40.3905	-1.06495	0.000473522	0.00215748	Q92782	DPF1
ENSG00000011376	1061.35	748.928	-312.423	-0.496594	4.23934e-09	3.46155e-08	Q15031	LARS2
ENSG00000011426	4155.96	2410.68	-1745.29	-0.786052	3.98222e-47	1.80533e-45	Q9NQW6	ANLN
ENSG00000011451	759.349	507.955	-251.394	-0.568352	1.43673e-08	1.1213e-07	B9EGQ5	WIZ
ENSG00000011478	147.888	95.2631	-52.6245	-0.597665	0.00408514	0.0156225	Q9NXS2	QPCTL
ENSG00000011485	2515.06	1319.78	-1195.28	-0.924396	6.2519e-49	2.9513e-47	P53041	PPP5C
ENSG00000011523	648.114	1387.99	739.877	1.09116	2.2912e-41	8.56369e-40	Q76N32	CEP68
ENSG00000011566	1436.92	2266.82	829.901	0.650523	3.88386e-21	6.80513e-20	Q8IVH8	MAP4K3
ENSG00000011600	0	6.43692	6.43692	1.04844	0.014714	0.0493229	O43914	TYROBP
ENSG00000011677	155.633	105.815	-49.8176	-0.534396	0.00775674	0.027849	P34903	GABRA3
ENSG00000012048	4622.7	6543.29	1920.59	0.498849	2.99494e-26	6.63291e-25	P38398	BRCA1
ENSG00000012174	592.617	1032.91	440.293	0.793795	3.78156e-19	5.94743e-18	O43462	MBTPS2
ENSG00000012211	236.563	108.713	-127.85	-1.06876	6.45449e-09	5.19608e-08	O43900	PRICKLE3
ENSG00000012232	674.681	809.061	134.379	0.261705	0.00428659	0.0163161	O43909	EXTL3
ENSG00000012660	7039.19	6098.89	-940.304	-0.20624	3.43823e-07	2.34013e-06	Q9NYP7	ELOVL5
ENSG00000012822	390.163	752.146	361.984	0.936817	2.14458e-19	3.41815e-18	Q9P1Z2	CALCOCO1
ENSG00000012963	852.263	587.44	-264.823	-0.532797	9.09592e-09	7.22827e-08	Q8N806	UBR7
ENSG00000013275	2368.28	1231.65	-1136.63	-0.937987	1.82201e-48	8.52287e-47	P43686	PSMC4
ENSG00000013288	408.062	507.386	99.3231	0.315851	0.00713727	0.0258656	Q9Y2E5	MAN2B2
ENSG00000013306	1129.66	698.699	-430.956	-0.686742	3.0566e-16	4.10467e-15	Q9BZJ4	SLC25A39
ENSG00000013375	1113.42	1403.4	289.986	0.331061	5.37187e-06	3.19734e-05	O95394	PGM3
ENSG00000013392	78.4357	145.237	66.8015	0.837036	0.000110771	0.000556163	Q9UIY3	RWDD2A
ENSG00000013441	2113.97	1400.56	-713.41	-0.591901	2.70515e-20	4.54633e-19	P49759	CLK1
ENSG00000013561	1593.8	2267.95	674.15	0.505912	2.59082e-16	3.49897e-15	Q9UBS8	RNF14
ENSG00000013573	1632.98	1253.32	-379.663	-0.375398	6.57026e-07	4.35006e-06	Q96FC9	DDX11
ENSG00000013810	2465.43	1044.11	-1421.32	-1.23552	2.82478e-77	2.54255e-75	Q9Y6A5	TACC3
ENSG00000014123	1920.71	2978.51	1057.8	0.629033	6.25763e-28	1.48495e-26	O94874	UFL1
ENSG00000014138	1134.41	981.015	-153.394	-0.208601	0.00758093	0.0272876	Q14181	POLA2
ENSG00000014164	426.4	340.721	-85.6794	-0.326146	0.00991787	0.0347317	Q8IXZ2	ZC3H3
ENSG00000014257	44.4576	4.73976	-39.7178	-2.34666	2.4863e-08	1.90093e-07	P15309	ACPP
ENSG00000014824	2195.29	2453.19	257.909	0.157333	0.01366	0.0461868	Q6PML9	SLC30A9
ENSG00000014919	762.72	1293.82	531.103	0.751073	4.34797e-18	6.4505e-17	Q7KZN9	COX15
ENSG00000015133	1349.2	651.671	-697.525	-1.0382	3.19738e-36	1.01556e-34	Q9P219	CCDC88C
ENSG00000015153	1095.2	1444.04	348.846	0.39409	2.26371e-07	1.5698e-06	Q8IY57	YAF2
ENSG00000015171	1247.61	1078.94	-168.675	-0.21118	0.00929083	0.03277	B7Z2J6	ZMYND11
ENSG00000015285	61.9867	20.5836	-41.4031	-1.3708	4.3748e-05	0.000231709	P42768	WAS
ENSG00000015475	1221.2	502.088	-719.117	-1.26859	3.23898e-44	1.33686e-42	P55957	BID
ENSG00000015479	770.637	973.62	202.983	0.331254	0.000143408	0.000708276	P43243	MATR3
ENSG00000017427	570.994	3015.99	2444.99	2.38815	1.4091e-253	8.366e-251	P05019	IGF1
ENSG00000017483	636.46	389.835	-246.625	-0.692327	2.05679e-09	1.72975e-08	Q8WUX1	SLC38A5
ENSG00000017797	3588.74	2362.24	-1226.5	-0.6026	1.77642e-30	4.59709e-29	Q15311	RALBP1
ENSG00000018510	3055.85	2462.02	-593.836	-0.313763	3.92077e-08	2.94659e-07	O00116	AGPS
ENSG00000018610	1184.66	691.741	-492.919	-0.76707	8.19249e-20	1.34107e-18	Q9H5V9	CXorf56
ENSG00000018699	2269.82	1654.27	-615.552	-0.453236	1.40594e-13	1.6094e-12	Q6P3X3	TTC27
ENSG00000019995	154.151	269.891	115.74	0.781327	2.10155e-06	1.31738e-05	Q9UGI0	ZRANB1
ENSG00000020129	494.777	374.416	-120.361	-0.391405	0.00101672	0.00437174	Q9UBB6	NCDN
ENSG00000020181	13.1999	53.0473	39.8474	1.64836	5.47703e-06	3.25804e-05	Q96PE1	ADGRA2
ENSG00000020426	1242.1	1027.63	-214.466	-0.277233	0.000842354	0.0036742	P51948	MNAT1
ENSG00000020577	73.9935	149.607	75.614	0.962516	1.05348e-05	6.04986e-05	Q9UPU9	SAMD4A
ENSG00000020922	3173.69	3880.45	706.763	0.286564	3.18807e-07	2.17658e-06	P49959	MRE11
ENSG00000021355	1631.06	2274.58	643.517	0.476278	1.19785e-14	1.46926e-13	P30740	SERPINB1
ENSG00000021461	3.31692	29.3662	26.0493	2.01404	5.77786e-06	3.42775e-05	Q9HB55	CYP3A43
ENSG00000021574	1359.08	1721.69	362.614	0.337174	7.63297e-07	5.01709e-06	Q9UBP0	SPAST
ENSG00000021645	12.8068	0.424288	-12.3825	-1.59415	0.000732281	0.00322829	Q9HDB5	NRXN3
ENSG00000021762	122.916	61.4298	-61.4861	-0.925357	0.000104175	0.000524749	Q9H0X9	OSBPL5
ENSG00000021826	211.076	778.239	567.163	1.85322	1.20139e-56	6.8181e-55	P31327	CPS1
ENSG00000022277	938.074	449.337	-488.737	-1.05309	7.32622e-28	1.73586e-26	Q9BY42	RTF2
ENSG00000022556	1332.14	962.863	-369.278	-0.46108	2.93534e-09	2.43348e-08	Q9NX02	NLRP2
ENSG00000022840	3522.46	3078.2	-444.253	-0.19436	9.84901e-05	0.000497413	Q8N5U6	RNF10
ENSG00000023041	984.754	745.661	-239.093	-0.395114	6.02182e-06	3.56494e-05	Q9H6R6	ZDHHC6
ENSG00000023191	730.495	495.281	-235.214	-0.548142	7.12304e-08	5.20373e-07	P13489	RNH1
ENSG00000023287	4761.78	5618.26	856.477	0.236519	1.74668e-06	1.1048e-05	Q8TDY2	RB1CC1
ENSG00000023330	510.462	397.721	-112.742	-0.34933	0.00309125	0.0121637	P13196	ALAS1
ENSG00000023445	12.278	69.1638	56.8858	2.0826	1.8885e-09	1.59561e-08	Q13489	BIRC3
ENSG00000023516	10746.6	6675	-4071.59	-0.687141	5.36738e-67	3.89899e-65	Q9UKA4	AKAP11
ENSG00000023572	400.077	285.807	-114.27	-0.481961	0.000329086	0.00154101	Q9NS18	GLRX2
ENSG00000023697	131.009	253.526	122.517	0.920114	7.54779e-08	5.49323e-07	Q9Y315	DERA
ENSG00000023734	2260.53	1186.27	-1074.26	-0.92282	5.37194e-44	2.18797e-42	Q9Y3F4	STRAP
ENSG00000023892	607.656	488.092	-119.563	-0.308932	0.00402179	0.0154051	Q9H4E7	DEF6
ENSG00000024526	1190.49	1506.28	315.794	0.332854	1.75671e-05	9.80942e-05	Q5TB30	DEPDC1
ENSG00000024862	127.964	179.998	52.0346	0.478116	0.0104488	0.0363806	Q8IWP9	CCDC28A
ENSG00000025156	1222.33	1421.16	198.837	0.214093	0.00311692	0.0122475	Q03933	HSF2
ENSG00000025423	34.8548	131.363	96.5083	1.74813	1.76223e-11	1.75162e-10	O14756	HSD17B6
ENSG00000025434	161.978	227.923	65.9454	0.473378	0.00766296	0.0275508	Q13133	NR1H3
ENSG00000026025	17617.5	24144.1	6526.6	0.454106	2.24935e-46	1.00353e-44	P08670	VIM
ENSG00000026297	115.405	73.6551	-41.7503	-0.603048	0.00994613	0.0348188	O00584	RNASET2
ENSG00000026508	141.398	262.308	120.91	0.862735	2.31489e-07	1.60385e-06	P16070	CD44
ENSG00000026652	856.172	1201.96	345.784	0.485411	2.74728e-09	2.28247e-08	Q9NRZ5	AGPAT4
ENSG00000026751	11.7041	112.974	101.269	2.78249	1.28846e-17	1.86666e-16	Q9NQ25	SLAMF7
ENSG00000027644	0.460932	9.85542	9.39449	1.35378	0.00362324	0.0140228	P14616	INSRR
ENSG00000028116	1301.61	1621.29	319.679	0.312435	8.9096e-06	5.15394e-05	Q86Y07	VRK2
ENSG00000028137	757.324	339.716	-417.608	-1.12618	7.33663e-23	1.39645e-21	P20333	TNFRSF1B
ENSG00000028203	1233.46	1651.89	418.427	0.417475	5.71353e-09	4.62127e-08	Q9HBM0	VEZT
ENSG00000028310	2957.18	1764.91	-1192.27	-0.738728	1.11629e-34	3.38871e-33	Q9H8M2	BRD9
ENSG00000028839	1477.6	1842.41	364.816	0.316041	1.19948e-06	7.7197e-06	P62380	TBPL1
ENSG00000029363	9058.11	6242.62	-2815.49	-0.536191	5.6109e-44	2.27928e-42	Q9NYF8	BCLAF1
ENSG00000029534	4677.21	2973.73	-1703.49	-0.649863	7.00761e-36	2.20311e-34	P16157	ANK1
ENSG00000029725	4551.07	2342.71	-2208.36	-0.954413	3.16884e-80	2.99179e-78	Q15276	RABEP1
ENSG00000029993	1418.86	778.543	-640.317	-0.858744	5.66566e-28	1.34551e-26	O15347	HMGB3
ENSG00000030110	173.872	84.0865	-89.7853	-0.982664	2.19438e-06	1.37251e-05	Q16611	BAK1
ENSG00000030419	1029.33	1677.82	648.49	0.696135	1.205e-19	1.94672e-18	Q9UKS7	IKZF2
ENSG00000031691	575.074	710.342	135.268	0.297665	0.00252129	0.0100829	Q7L2Z9	CENPQ
ENSG00000031698	3405.55	4918.82	1513.27	0.529951	1.57415e-25	3.3914e-24	P49591	SARS
ENSG00000031823	1473.66	883.413	-590.244	-0.731169	4.31002e-21	7.53899e-20	Q9H6Z4	RANBP3
ENSG00000033030	1632.37	2437.67	805.301	0.576164	8.78084e-21	1.51447e-19	Q6NZY4	ZCCHC8
ENSG00000033050	4122.31	2820.44	-1301.87	-0.543729	1.79922e-26	4.03395e-25	Q9UG63	ABCF2
ENSG00000033170	1872.91	1517.61	-355.298	-0.302109	3.47083e-06	2.11763e-05	Q9BYC5	FUT8
ENSG00000033178	9382.4	11102.4	1719.97	0.241071	9.75937e-08	7.02989e-07	A0AVT1	UBA6
ENSG00000033327	2857.56	4913.09	2055.52	0.77363	1.95829e-14	2.37557e-13	Q9UQC2	GAB2
ENSG00000033627	6083.02	4667.17	-1415.85	-0.381822	3.07283e-19	4.85503e-18	Q93050	ATP6V0A1
ENSG00000033867	1334.84	550.831	-784.012	-1.27241	1.36926e-45	5.9289e-44	Q9Y6M7	SLC4A7
ENSG00000034053	725.868	588.102	-137.766	-0.29318	0.00453742	0.0171734	Q99767	APBA2
ENSG00000034152	82.9772	47.5073	-35.4699	-0.723222	0.00780254	0.0279972	P46734	MAP2K3
ENSG00000034510	1193.15	582.415	-610.736	-1.03264	3.85735e-29	9.56529e-28	P63313	TMSB10
ENSG00000034677	794.493	920.737	126.245	0.21164	0.0133971	0.0453866	Q9NV58	RNF19A
ENSG00000034693	273.578	191.326	-82.2516	-0.493992	0.00158596	0.00659175	P56589	PEX3
ENSG00000034713	1233.04	1422.67	189.622	0.203944	0.00549456	0.0204107	P60520	GABARAPL2
ENSG00000035115	87.0804	169.785	82.7042	0.900759	2.37257e-05	0.00012985	Q96HL8	SH3YL1
ENSG00000035141	2507.2	1322.99	-1184.21	-0.918531	2.21111e-48	1.03273e-46	Q96C01	FAM136A
ENSG00000035403	4973.71	3163.25	-1810.45	-0.649791	4.41857e-42	1.70305e-40	P18206	VCL
ENSG00000035664	28.4017	64.0239	35.6222	1.02795	0.00102956	0.00442329	Q9UIK4	DAPK2
ENSG00000035681	2302.76	1867.74	-435.023	-0.302088	5.3863e-07	3.59704e-06	Q92636	NSMAF
ENSG00000035720	924.3	1150.28	225.979	0.312136	7.84467e-05	0.000402173	Q9ULZ2	STAP1
ENSG00000035928	3570.15	2703.77	-866.375	-0.402038	2.3697e-14	2.85558e-13	P35251	RFC1
ENSG00000036257	4457.07	2899.49	-1557.58	-0.6207	7.03307e-36	2.20887e-34	Q13618	CUL3
ENSG00000036448	1.3828	13.2739	11.8911	1.41566	0.00281969	0.0111749	P54296	MYOM2
ENSG00000036672	333.441	145.237	-188.204	-1.16986	1.05988e-13	1.22278e-12	O75604	USP2
ENSG00000037241	816.234	298.887	-517.346	-1.4255	7.99358e-37	2.60598e-35	Q9UNX3	RPL26L1
ENSG00000037474	5867.94	3119.6	-2748.34	-0.909338	1.51384e-89	1.74391e-87	Q08J23	NSUN2
ENSG00000037637	706.174	852.682	146.508	0.264634	0.00414814	0.0158379	Q6P3S6	FBXO42
ENSG00000037757	518.163	265.351	-252.812	-0.949795	2.47613e-14	2.97338e-13	Q9BV20	MRI1
ENSG00000037897	308.008	119.593	-188.415	-1.30482	1.58936e-14	1.9341e-13	Q9UBP6	METTL1
ENSG00000037965	180.112	250.386	70.2739	0.467737	0.00436416	0.0165848	P31273	HOXC8
ENSG00000038002	214.091	559.281	345.19	1.3637	9.48021e-26	2.05969e-24	P20933	AGA
ENSG00000038210	329.188	651.385	322.197	0.967542	7.76239e-18	1.13631e-16	Q8TCG2	PI4K2B
ENSG00000038219	7464.12	5123.86	-2340.25	-0.543122	2.82467e-33	8.12732e-32	Q8NFC6	BOD1L1
ENSG00000038358	1865.72	1604.17	-261.549	-0.219215	0.00119497	0.00507601	Q6P2E9	EDC4
ENSG00000038382	2372.51	1915.31	-457.205	-0.306568	2.1657e-07	1.50488e-06	O75962	TRIO
ENSG00000038427	25.0622	8.10987	-16.9523	-1.10257	0.0105597	0.0367292	P13611	VCAN
ENSG00000038945	13.7286	50.5984	36.8697	1.52571	2.9413e-05	0.000159282	P21757	MSR1
ENSG00000039123	6530.38	4655.77	-1874.62	-0.488642	4.72528e-29	1.16894e-27	P42285	MTREX
ENSG00000039523	212.988	122.563	-90.4251	-0.750241	5.25847e-05	0.000276143	Q6ZS17	RIPOR1
ENSG00000039650	450.523	356.899	-93.6241	-0.327111	0.00834326	0.0297164	Q96T60	PNKP
ENSG00000040275	2499.6	2059.58	-440.018	-0.279286	1.49451e-06	9.50164e-06	Q96EA4	SPDL1
ENSG00000040341	1356.41	1648.37	291.958	0.277526	0.000105782	0.000532149		STAU2
ENSG00000040633	887.389	531.805	-355.584	-0.72823	1.1166e-14	1.37233e-13	Q9BUL5	PHF23
ENSG00000040933	834.255	1000.08	165.822	0.259512	0.00219802	0.00889844	Q96PE3	INPP4A
ENSG00000041353	7.53311	23.5536	16.0205	1.14361	0.00832108	0.0296442	O00194	RAB27B
ENSG00000041357	6234.47	4654.28	-1580.19	-0.422158	3.93464e-22	7.23923e-21	P25789	PSMA4
ENSG00000041802	1162.49	627.069	-535.426	-0.880034	1.77883e-24	3.65387e-23	Q9H089	LSG1
ENSG00000042088	737.143	614.843	-122.299	-0.255558	0.00787677	0.0282373	Q9NUW8	TDP1
ENSG00000042286	288.848	198.436	-90.4116	-0.522565	0.000567922	0.00255043	Q9BRQ8	AIFM2
ENSG00000042429	1602.77	1918.16	315.386	0.256515	6.05056e-05	0.000315539	Q9NVC6	MED17
ENSG00000042753	478.662	378.531	-100.131	-0.330981	0.00450548	0.0170778	P53680	AP2S1
ENSG00000043093	1528.16	1893.87	365.711	0.307791	2.61284e-06	1.61851e-05	Q96GG9	DCUN1D1
ENSG00000043355	383.597	259.163	-124.434	-0.557027	3.00366e-05	0.000162517	O95409	ZIC2
ENSG00000043514	1456.67	1165.19	-291.476	-0.316541	1.82646e-05	0.00010171	Q9H3H1	TRIT1
ENSG00000044090	659.439	901.215	241.776	0.45156	2.17449e-06	1.36062e-05	Q14999	CUL7
ENSG00000044459	432.899	528.405	95.5061	0.280813	0.0118861	0.0408004		CNTLN
ENSG00000044574	11141.1	7659.27	-3481.83	-0.540528	1.88794e-44	7.8342e-43	P11021	HSPA5
ENSG00000046604	4795.88	5490.95	695.076	0.194676	2.06169e-05	0.000113946	Q14126	DSG2
ENSG00000046774	547.337	714.433	167.096	0.37616	0.000156008	0.00076707	Q9UBF1	MAGEC2
ENSG00000047230	358.973	260.163	-98.8102	-0.454051	0.000802726	0.00351526	Q9NRF8	CTPS2
ENSG00000047249	736.428	887.922	151.493	0.26596	0.0030316	0.0119562	Q9UI12	ATP6V1H
ENSG00000047315	5582.49	4511.04	-1071.45	-0.307835	1.62172e-12	1.73966e-11	P30876	POLR2B
ENSG00000047346	577.546	1099.18	521.636	0.912412	1.51357e-20	2.57173e-19	Q32MH5	FAM214A
ENSG00000047365	323.165	495.947	172.783	0.608463	4.28666e-07	2.88957e-06	Q8WZ64	ARAP2
ENSG00000047410	23309.2	12566.8	-10742.4	-0.890696	2.63044e-114	4.48672e-112	P12270	TPR
ENSG00000047597	1493.82	2281.15	787.334	0.607137	5.40159e-21	9.38983e-20	P51811	XK
ENSG00000047621	537.59	762.771	225.182	0.499502	2.24625e-07	1.55804e-06	Q9NQ89	C12orf4
ENSG00000047849	5049.73	4505.15	-544.577	-0.163751	0.000549533	0.00247098	P27816	MAP4
ENSG00000048052	1405.58	1216.6	-188.979	-0.207853	0.00419372	0.0160001	Q9UKV0	HDAC9
ENSG00000048140	582.54	383.605	-198.935	-0.582852	8.05753e-07	5.27705e-06	A0A024R7Q6	TSPAN17
ENSG00000048162	1262.84	263.23	-999.609	-2.23899	1.40138e-106	2.12082e-104	Q9Y3C1	NOP16
ENSG00000048392	912.984	1487.22	574.239	0.694858	2.35171e-17	3.36287e-16	Q7LG56	RRM2B
ENSG00000048649	5162.56	4650.42	-512.141	-0.151049	0.00109922	0.00470228	Q96T23	RSF1
ENSG00000048740	9678.07	12288.6	2610.57	0.343447	1.78546e-21	3.16613e-20	O95319	CELF2
ENSG00000048991	6207.4	4290.83	-1916.57	-0.532587	9.2808e-33	2.62627e-31	Q15032	R3HDM1
ENSG00000049239	190.66	623.336	432.676	1.67979	4.33447e-35	1.3302e-33	O95479	H6PD
ENSG00000049246	1522.92	948.103	-574.815	-0.680873	6.08043e-20	1.00065e-18	P56645	PER3
ENSG00000049249	15.0662	65.0484	49.9821	1.77987	2.076e-07	1.44482e-06	Q07011	TNFRSF9
ENSG00000049618	3449.73	3001.26	-448.475	-0.200567	6.69049e-05	0.000346395	Q8NFD5	ARID1B
ENSG00000049656	3941.77	3229.66	-712.112	-0.286519	5.1195e-09	4.15714e-08	Q96KA5	CLPTM1L
ENSG00000049860	997.154	1250.44	253.283	0.319005	0.000147743	0.00072852	Q5URX0	HEXB
ENSG00000049883	789.694	975.882	186.188	0.304829	0.000320732	0.0015044	Q8WV60	PTCD2
ENSG00000050344	691.419	576.615	-114.804	-0.258178	0.0108207	0.037561	Q9Y4A8	NFE2L3
ENSG00000050393	1942.4	1559.12	-383.278	-0.3169	1.79171e-06	1.13142e-05	Q96AQ8	MCUR1
ENSG00000050748	1398.43	1221.49	-176.938	-0.194416	0.00674017	0.0245707	P45984	MAPK9
ENSG00000051009	289.309	410.188	120.879	0.49157	0.000124198	0.000619618	Q8N612	FAM160A2
ENSG00000051108	522.885	846.354	323.47	0.687276	7.57196e-13	8.31032e-12	Q15011	HERPUD1
ENSG00000051523	779.915	398.024	-381.891	-0.948301	2.03571e-18	3.07328e-17	P13498	CYBA
ENSG00000051596	631.385	399.66	-231.725	-0.653078	1.87509e-09	1.58559e-08	Q96J01	THOC3
ENSG00000051620	853.542	692.669	-160.873	-0.294062	0.00156361	0.00650685	Q9Y5Z4	HEBP2
ENSG00000051825	3865.88	4855.98	990.105	0.326168	1.09924e-10	1.02653e-09	Q99550	MPHOSPH9
ENSG00000052723	2152.23	2433.17	280.945	0.173306	0.0142499	0.0479494	Q9BRV8	SIKE1
ENSG00000052749	1639.38	941.679	-697.698	-0.79035	3.31689e-25	7.0671e-24	Q5JTH9	RRP12
ENSG00000052795	1086.52	1280.86	194.338	0.232006	0.00273386	0.0108612	Q9P278	FNIP2
ENSG00000053372	3949.24	1297.93	-2651.31	-1.60182	5.32333e-166	1.58026e-163	Q9UKD2	MRTO4
ENSG00000053501	194.763	122.835	-71.9275	-0.628445	0.000832262	0.00363635	Q9NZ43	USE1
ENSG00000053524	124.412	386.889	262.478	1.59302	5.64224e-24	1.13407e-22	Q86YR7	MCF2L2
ENSG00000053900	1549.48	1860.04	310.569	0.260076	7.49323e-05	0.000385243	Q9UJX5	ANAPC4
ENSG00000054116	666.95	438.343	-228.607	-0.591152	4.06359e-08	3.0505e-07	O43617	TRAPPC3
ENSG00000054118	12662.7	11316.4	-1346.28	-0.161663	2.88702e-06	1.77991e-05	Q9Y2W1	THRAP3
ENSG00000054148	349.565	262.491	-87.0739	-0.391933	0.00617884	0.0227251	Q9NRX4	PHPT1
ENSG00000054277	362.615	254.799	-107.817	-0.497164	0.000271582	0.00128617	Q9H1Y3	OPN3
ENSG00000054598	533.595	314.476	-219.118	-0.755321	5.52029e-10	4.86242e-09	Q12948	FOXC1
ENSG00000054965	488.405	688.122	199.717	0.490042	1.5543e-05	8.73899e-05	Q92567	FAM168A
ENSG00000054983	1113.69	1686.85	573.154	0.594763	1.85222e-16	2.51911e-15	P54803	GALC
ENSG00000055044	9108.24	4429.94	-4678.3	-1.03947	9.21881e-133	1.96284e-130	Q9Y2X3	NOP58
ENSG00000055070	1746.01	1188.22	-557.79	-0.549648	2.65047e-15	3.36326e-14	Q7Z422	SZRD1
ENSG00000055118	3542.66	1907.38	-1635.28	-0.886487	1.11658e-52	5.76458e-51	Q12809	KCNH2
ENSG00000055130	5066.68	3075.29	-1991.39	-0.718532	2.14604e-53	1.12106e-51	Q13616	CUL1
ENSG00000055147	476.367	660.447	184.08	0.464861	6.46269e-06	3.81059e-05	Q9NRY5	FAM114A2
ENSG00000055163	2.32726	18.1411	15.8139	1.56798	0.000851122	0.00370937	Q96F07	CYFIP2
ENSG00000055211	473.7	655.773	182.073	0.45838	2.04496e-05	0.000113083	Q9NU53	GINM1
ENSG00000055332	4125.8	3464.94	-660.86	-0.251632	2.35707e-07	1.63161e-06	P19525	EIF2AK2
ENSG00000055483	2506.43	1864.88	-641.554	-0.424484	4.00795e-13	4.48487e-12	Q8IXW9	USP36
ENSG00000055609	14879.9	13959.2	-920.67	-0.0923179	0.00521807	0.019475	Q8NEZ4	KMT2C
ENSG00000055917	3862.7	4262.05	399.353	0.142049	0.00221595	0.00896631		PUM2
ENSG00000056050	460.93	724.447	263.517	0.644548	1.78656e-10	1.64401e-09	Q9NWY4	HPF1
ENSG00000056097	8481.35	9358.35	876.996	0.140749	0.000309552	0.00145572	Q96KR1	ZFR
ENSG00000056277	754.387	981.56	227.174	0.374962	1.16549e-05	6.65226e-05	Q8ND82	ZNF280C
ENSG00000056487	23.4986	4.51552	-18.9831	-1.53868	0.000667916	0.00296742	Q96EK2	PHF21B
ENSG00000056586	2995.5	4050.02	1054.52	0.433909	1.16907e-18	1.78323e-17	Q9HBD1	RC3H2
ENSG00000056736	200.619	97.3604	-103.259	-0.986468	3.49689e-07	2.37692e-06	Q9NRM6	IL17RB
ENSG00000056998	202.554	56.5868	-145.967	-1.75364	5.30015e-16	7.04095e-15	O15488	GYG2
ENSG00000057019	711.895	429.771	-282.123	-0.72495	1.53316e-11	1.53033e-10	Q96PD2	DCBLD2
ENSG00000057294	874.306	644.434	-229.873	-0.433868	4.83173e-06	2.89145e-05	Q99959	PKP2
ENSG00000057608	17708.2	20129.3	2421.13	0.185022	1.89463e-08	1.46169e-07	P50395	GDI2
ENSG00000057663	1576.65	1800.6	223.944	0.190177	0.0032031	0.0125494	Q9H1Y0	ATG5
ENSG00000057935	1133.95	1371.54	237.592	0.271476	0.000202286	0.000976574	Q9BTC8	MTA3
ENSG00000058056	518.8	404.054	-114.745	-0.354767	0.00173832	0.00717378	Q92995	USP13
ENSG00000058063	4508.07	6035.58	1527.51	0.419031	9.13024e-21	1.57298e-19	Q9Y2G3	ATP11B
ENSG00000058262	1868.82	1575.14	-293.682	-0.242261	0.000248825	0.00118421	P61619	SEC61A1
ENSG00000058272	7685.51	5951.29	-1734.22	-0.369421	4.17687e-14	4.9483e-13	O14974	PPP1R12A
ENSG00000058600	2559.95	2202.02	-357.93	-0.214619	0.000185418	0.000899924	Q9NVU0	POLR3E
ENSG00000058668	1091.14	1935.86	844.723	0.822936	2.56142e-33	7.40437e-32	A0A024R968	ATP2B4
ENSG00000058673	6737.58	6234.58	-502.999	-0.111822	0.00475137	0.0179173	O75152	ZC3H11A
ENSG00000058804	4048.04	3290.8	-757.235	-0.298881	2.2887e-09	1.91748e-08	Q9BTX1	NDC1
ENSG00000059145	625.967	520.598	-105.369	-0.26272	0.0113173	0.0390782		UNKL
ENSG00000059573	1397.23	1179.2	-218.036	-0.244321	0.000805015	0.00352378	P54886	ALDH18A1
ENSG00000059588	1269.79	1485.59	215.799	0.222906	0.00233116	0.00938943	Q13395	TARBP1
ENSG00000059758	1547.09	1775.13	228.044	0.194478	0.00421359	0.016062	Q00537	CDK17
ENSG00000059769	533.36	387.325	-146.035	-0.464795	0.000134682	0.000667853	Q9H1X3	DNAJC25
ENSG00000059804	4283.95	3479.16	-804.785	-0.297948	7.31862e-10	6.39354e-09	P11169	SLC2A3
ENSG00000060069	848.689	434.263	-414.426	-0.961873	1.25622e-21	2.24569e-20	Q9Y5B0	CTDP1
ENSG00000060138	3743.95	3352.06	-391.891	-0.159814	0.00111696	0.00477222	P16989	YBX3
ENSG00000060237	8304.11	7620.14	-683.972	-0.124728	0.00125184	0.00530369	Q9H4A3	WNK1
ENSG00000060303	21.7001	7.08545	-14.6146	-1.11185	0.0119562	0.0410003		RPS17P5
ENSG00000060339	12668.2	9954.7	-2713.47	-0.347703	1.20381e-18	1.83532e-17	Q8IX12	CCAR1
ENSG00000060491	321.253	168.045	-153.208	-0.904257	4.73848e-09	3.85585e-08	Q9NZT2	OGFR
ENSG00000060642	237.467	395.575	158.108	0.724395	2.76388e-07	1.89873e-06	Q9NUD9	PIGV
ENSG00000060688	2019.83	1404.34	-615.488	-0.518506	4.7603e-15	5.96448e-14	Q96DI7	SNRNP40
ENSG00000060749	5487.98	4633.18	-854.796	-0.245432	1.24108e-07	8.85303e-07	Q2KHR3	QSER1
ENSG00000060762	783.48	481.656	-301.825	-0.688956	2.03279e-11	2.00827e-10	Q9Y5U8	MPC1
ENSG00000060971	562.507	427.881	-134.627	-0.389724	0.000392262	0.00181265	A0A024R2M6	ACAA1
ENSG00000060982	9663.99	15354.5	5690.47	0.666108	6.79052e-64	4.59745e-62	P54687	BCAT1
ENSG00000061273	1455.58	893.978	-561.599	-0.691913	1.18622e-17	1.72097e-16	Q8WUI4	HDAC7
ENSG00000061676	5452.27	5888.19	435.924	0.110808	0.00729738	0.0263839	Q9Y2A7	NCKAP1
ENSG00000061794	2724.21	3351.47	627.256	0.296073	4.43272e-08	3.31199e-07	P82673	MRPS35
ENSG00000061936	2861.16	1803.38	-1057.78	-0.666292	9.61326e-29	2.35174e-27	Q12872	SFSWAP
ENSG00000061938	285.621	189.181	-96.4403	-0.5696	0.000240188	0.0011454	Q07912	TNK2
ENSG00000061987	1996.71	2558.2	561.49	0.355024	1.54484e-09	1.3186e-08	Q7Z3U7	MON2
ENSG00000062282	23.5664	60.5086	36.9422	1.17931	0.000346806	0.00161736	Q96PD7	DGAT2
ENSG00000062370	18.8215	56.9869	38.1654	1.34583	7.82285e-05	0.000401121	Q9UJU3	ZNF112
ENSG00000062485	2655.98	1575.02	-1080.96	-0.74496	3.06544e-28	7.40527e-27	O75390	CS
ENSG00000062650	2392.15	2119.99	-272.156	-0.174639	0.00294289	0.0116214	Q7Z5K2	WAPL
ENSG00000062716	4474.22	5861.84	1387.62	0.388686	1.23318e-19	1.99121e-18	Q96GC9	VMP1
ENSG00000062822	1803.1	1492.52	-310.583	-0.269226	0.00012896	0.000641536	P28340	POLD1
ENSG00000063046	16123.2	12355.3	-3767.93	-0.382436	4.9483e-21	8.6216e-20	P23588	EIF4B
ENSG00000063169	243.12	166.172	-76.9478	-0.531919	0.00114093	0.0048625	Q9NZM4	BICRA
ENSG00000063177	4471.8	1735.3	-2736.49	-1.35566	3.6722e-111	5.87419e-109	Q07020	RPL18
ENSG00000063241	823.739	375.913	-447.827	-1.11342	5.37278e-27	1.22688e-25	Q96AB3	ISOC2
ENSG00000063244	3625.67	1701.07	-1924.6	-1.08716	5.85368e-80	5.50978e-78	P26368	U2AF2
ENSG00000063245	2077.19	1721.05	-356.135	-0.266475	3.82396e-05	0.000203828	Q9Y6I3	EPN1
ENSG00000063438	97.8085	174.289	76.4803	0.803927	0.000106493	0.000535554	A9YTQ3	AHRR
ENSG00000063587	833.636	652.689	-180.947	-0.349076	0.000153754	0.000756831	A6NFS0	ZNF275
ENSG00000063978	1293.05	902.761	-390.292	-0.508424	1.42699e-09	1.22139e-08	P78317	RNF4
ENSG00000064012	1368.72	1563.92	195.2	0.192008	0.00587421	0.0217035	Q14790	CASP8
ENSG00000064102	1992.7	1186.69	-806.016	-0.743264	2.04742e-27	4.75264e-26	Q9NVM9	INTS13
ENSG00000064115	898.745	1689.28	790.534	0.906498	4.28981e-35	1.31781e-33	Q9NS93	TM7SF3
ENSG00000064199	129.301	83.0862	-46.2149	-0.601701	0.00611804	0.0225262	Q15506	SPA17
ENSG00000064201	161.978	60.1327	-101.845	-1.32573	1.29637e-08	1.01762e-07	Q96QS1	TSPAN32
ENSG00000064313	2710.93	1917.95	-792.979	-0.496799	5.38689e-18	7.95358e-17	Q6P1X5	TAF2
ENSG00000064393	4121.93	3515.98	-605.957	-0.228235	1.4979e-06	9.52125e-06	Q9H2X6	HIPK2
ENSG00000064419	3981.66	2927.33	-1054.33	-0.442406	2.27565e-18	3.43048e-17	Q9Y5L0	TNPO3
ENSG00000064490	443.785	346.292	-97.4933	-0.352719	0.00350261	0.0136123	O14593	RFXANK
ENSG00000064545	434.589	304.724	-129.865	-0.502605	6.56706e-05	0.000340519	Q9NX61	TMEM161A
ENSG00000064607	3684.98	3264.92	-420.064	-0.173713	0.000530984	0.00239435	Q8IX01	SUGP2
ENSG00000064651	2192.35	1753.69	-438.662	-0.321344	7.13482e-07	4.70569e-06	P55011	SLC12A2
ENSG00000064666	1087.63	295.997	-791.632	-1.84531	1.70646e-70	1.33376e-68	Q99439	CNN2
ENSG00000064932	909.925	625.851	-284.075	-0.528678	2.54678e-08	1.94572e-07	Q9Y2G9	SBNO2
ENSG00000064933	2251.54	1789.48	-462.057	-0.332923	8.3622e-08	6.05171e-07	P54277	PMS1
ENSG00000064961	743.637	301.185	-442.452	-1.27665	7.17878e-26	1.56851e-24	Q9P0W2	HMG20B
ENSG00000064989	0.967064	13.474	12.5069	1.55645	0.00101848	0.0043781		CALCRL
ENSG00000064995	1381.99	899.971	-482.023	-0.616716	8.14471e-16	1.07046e-14	Q15544	TAF11
ENSG00000064999	1064.39	859.404	-204.984	-0.306771	0.000189178	0.000917164	Q92625	ANKS1A
ENSG00000065000	4417.73	3608.71	-809.02	-0.289484	2.73787e-09	2.27527e-08	O14617	AP3D1
ENSG00000065029	449.434	591.569	142.135	0.395694	0.00081591	0.00356793	P36508	ZNF76
ENSG00000065054	395.369	178.349	-217.019	-1.11896	6.97229e-15	8.64827e-14	Q15599	SLC9A3R2
ENSG00000065057	150.495	56.1383	-94.3568	-1.34173	5.95987e-09	4.81547e-08	P78549	NTHL1
ENSG00000065060	3075.39	5160.39	2085	0.745463	9.91221e-58	5.80682e-56	Q6BDS2	UHRF1BP1
ENSG00000065135	3834.85	3453.37	-381.483	-0.152599	0.00254304	0.0101659	P08754	GNAI3
ENSG00000065150	10392.2	8750.33	-1641.87	-0.248643	3.51772e-11	3.42055e-10	O00410	IPO5
ENSG00000065154	1843.77	1239.13	-604.64	-0.571334	2.67746e-17	3.81983e-16	P04181	OAT
ENSG00000065183	4358.39	2150.43	-2207.96	-1.01738	4.00612e-85	4.26486e-83	Q9UNX4	WDR3
ENSG00000065268	553.216	354.401	-198.815	-0.633056	3.64987e-08	2.74969e-07	Q9BV38	WDR18
ENSG00000065308	1367.84	597.12	-770.721	-1.18847	1.23946e-45	5.39716e-44	Q15035	TRAM2
ENSG00000065328	2913.92	2489.2	-424.724	-0.225741	2.92345e-05	0.000158371	Q7L590	MCM10
ENSG00000065361	148.236	49.6046	-98.631	-1.44624	1.64358e-09	1.3994e-08	P21860	ERBB3
ENSG00000065413	258.39	451.034	192.644	0.787996	8.83518e-10	7.67065e-09	Q8N8A2	ANKRD44
ENSG00000065427	4832.15	3487.87	-1344.28	-0.471096	5.59435e-23	1.07143e-21	Q15046	KARS
ENSG00000065457	341.941	495.147	153.206	0.52496	9.13068e-06	5.27294e-05	Q9BUB4	ADAT1
ENSG00000065485	330.684	171.488	-159.196	-0.919378	1.28719e-09	1.1048e-08	Q14554	PDIA5
ENSG00000065518	413.313	261.411	-151.902	-0.645324	8.2968e-07	5.42225e-06	O95168	NDUFB4
ENSG00000065526	12476	7726.75	-4749.25	-0.689918	1.38311e-83	1.44259e-81	Q96T58	SPEN
ENSG00000065534	467.993	608.848	140.855	0.374406	0.000378092	0.00175189	Q15746	MYLK
ENSG00000065548	10812	6161.18	-4650.85	-0.811397	6.64826e-81	6.47482e-79	Q8WU90	ZC3H15
ENSG00000065613	5742.46	3996.28	-1746.18	-0.524356	3.07938e-27	7.10536e-26	Q9H2G2	SLK
ENSG00000065615	1085.78	1416.8	331.023	0.379403	6.5701e-07	4.35006e-06	Q7L1T6	CYB5R4
ENSG00000065675	706.445	836.475	130.03	0.241034	0.00693085	0.0251974	Q04759	PRKCQ
ENSG00000065802	852.661	629.584	-223.077	-0.433094	3.27204e-06	2.00313e-05	Q9Y576	ASB1
ENSG00000065809	105.116	330.938	225.823	1.58893	4.75654e-20	7.88237e-19	Q9H098	FAM107B
ENSG00000065883	2897.78	2189.7	-708.072	-0.403277	2.87688e-13	3.23916e-12	Q14004	CDK13
ENSG00000065911	4202.65	10083.3	5880.61	1.25925	3.68497e-204	1.58008e-201	P13995	MTHFD2
ENSG00000065923	46.1657	124.854	78.6879	1.32676	8.86933e-08	6.40371e-07	Q96T83	SLC9A7
ENSG00000065970	532.732	689.916	157.185	0.369508	0.000191485	0.000927619	Q9P0K8	FOXJ2
ENSG00000065978	29553.2	7046	-22507.1	-2.06353	0	0	P67809	YBX1
ENSG00000065989	693.575	346.692	-346.884	-0.985958	6.42604e-19	9.9494e-18	P27815	PDE4A
ENSG00000066027	1305.42	1089.84	-215.584	-0.26337	0.000851258	0.00370937	Q15172	PPP2R5A
ENSG00000066032	7.11738	37.3244	30.2071	1.7465	2.29859e-05	0.000126092	P26232	CTNNA2
ENSG00000066044	2872.86	2311.82	-561.036	-0.311988	2.21751e-08	1.70006e-07	Q15717	ELAVL1
ENSG00000066084	2775.1	3092.93	317.825	0.155546	0.00347667	0.0135166	Q9P265	DIP2B
ENSG00000066117	1708.48	1460.4	-248.081	-0.223415	0.00081515	0.00356601	Q96GM5	SMARCD1
ENSG00000066135	955.635	1845.67	890.034	0.944596	6.79745e-33	1.93061e-31	O75164	KDM4A
ENSG00000066279	11864.4	10243.9	-1620.55	-0.212758	8.78608e-07	5.73109e-06	Q8IZT6	ASPM
ENSG00000066294	237.228	761.098	523.871	1.65579	3.76949e-47	1.7114e-45	Q9UIB8	CD84
ENSG00000066322	478.346	315.986	-162.359	-0.576012	6.59937e-06	3.88747e-05	Q9BW60	ELOVL1
ENSG00000066379	342.84	213.08	-129.761	-0.670438	2.83075e-06	1.74677e-05	Q9P1U0	ZNRD1
ENSG00000066422	3033.43	3917.14	883.707	0.366696	6.18107e-13	6.83734e-12	O95625	ZBTB11
ENSG00000066455	759.932	612.109	-147.823	-0.314463	0.00117982	0.00501647	Q8TBA6	GOLGA5
ENSG00000066557	749.43	994.283	244.853	0.402134	2.65074e-06	1.64067e-05	Q9H9A6	LRRC40
ENSG00000066583	899.206	591.035	-308.171	-0.599759	5.3769e-11	5.15531e-10	Q96CN7	ISOC1
ENSG00000066651	1633.58	1099.42	-534.164	-0.571934	1.0002e-13	1.15609e-12	Q7Z4G4	TRMT11
ENSG00000066654	7031.24	3746.53	-3284.71	-0.908365	2.91249e-78	2.69214e-76	Q9NXG2	THUMPD1
ENSG00000066697	481.044	315.483	-165.561	-0.591869	1.68097e-06	1.06433e-05	Q96H12	MSANTD3
ENSG00000066777	3065.42	4376.13	1310.71	0.512385	8.31379e-27	1.88176e-25	Q9Y6D6	ARFGEF1
ENSG00000066813	0.460932	10.7282	10.2673	1.42946	0.00224248	0.00906299	Q68CK6	ACSM2B
ENSG00000066827	378.043	264.606	-113.437	-0.500698	0.000174471	0.000851071	Q9P243	ZFAT
ENSG00000066855	783.34	646.979	-136.36	-0.270471	0.00366406	0.0141609	Q15390	MTFR1
ENSG00000066926	1186.91	1823.73	636.823	0.6172	5.65305e-19	8.78784e-18	P22830	FECH
ENSG00000067057	555.919	55.6172	-500.301	-3.17685	2.14777e-73	1.77294e-71	Q01813	PFKP
ENSG00000067064	1583.88	1227.79	-356.085	-0.368333	3.12164e-07	2.13501e-06	Q13907	IDI1
ENSG00000067082	839.732	1419.58	579.844	0.750885	4.32623e-20	7.18972e-19	Q99612	KLF6
ENSG00000067177	384.23	491.601	107.372	0.347547	0.00333088	0.0130005	P46020	PHKA1
ENSG00000067191	110.154	45.986	-64.1683	-1.13904	1.17908e-05	6.72738e-05	Q02641	CACNB1
ENSG00000067225	7297.67	5203.57	-2094.1	-0.484019	5.37735e-22	9.82337e-21	P14618	PKM
ENSG00000067248	2739.27	2090.76	-648.518	-0.391285	2.78168e-10	2.51992e-09	Q7Z478	DHX29
ENSG00000067334	5409.62	2347.11	-3062.51	-1.20382	4.27372e-127	8.3508e-125	Q5QJE6	DNTTIP2
ENSG00000067365	555.182	725.053	169.872	0.383115	0.000169758	0.000830053	Q9BUU2	METTL22
ENSG00000067533	2828.71	1609.81	-1218.9	-0.813358	4.99101e-39	1.75698e-37	Q9Y3B9	RRP15
ENSG00000067560	4677.01	3670.75	-1006.25	-0.347506	7.581e-14	8.83534e-13	P61586	RHOA
ENSG00000067606	133.662	60.4538	-73.2081	-1.08093	7.34302e-06	4.29114e-05	Q05513	PRKCZ
ENSG00000067704	4807.53	5642.02	834.491	0.229095	2.00136e-07	1.39508e-06	Q9NSE4	IARS2
ENSG00000067715	91.6356	251.695	160.059	1.38625	4.8225e-13	5.36523e-12	P21579	SYT1
ENSG00000067829	879.761	663.472	-216.29	-0.399813	3.27445e-05	0.000176211	P51553	IDH3G
ENSG00000067900	7885.85	9077	1191.15	0.201215	2.53703e-06	1.57502e-05	Q13464	ROCK1
ENSG00000067955	2421.85	2013.42	-408.437	-0.26779	7.14934e-06	4.1835e-05	Q13951	CBFB
ENSG00000068001	61.7381	31.6877	-30.0504	-0.842818	0.00656467	0.0239791	Q12891	HYAL2
ENSG00000068024	631.015	426.208	-204.807	-0.560402	1.88621e-07	1.32033e-06	P56524	HDAC4
ENSG00000068028	317.462	226.705	-90.7564	-0.470465	0.00110566	0.00472784	Q9NS23	RASSF1
ENSG00000068078	336.902	107.392	-229.511	-1.57875	9.75653e-21	1.67807e-19	P22607	FGFR3
ENSG00000068079	74.8702	158.311	83.4409	1.01584	2.5931e-06	1.60724e-05	P80217	IFI35
ENSG00000068097	459.222	628.777	169.555	0.443254	3.14549e-05	0.000169774	Q6AI08	HEATR6
ENSG00000068120	1484.26	887.559	-596.7	-0.732986	3.48668e-21	6.11268e-20	Q13057	COASY
ENSG00000068305	2285.19	2854.38	569.187	0.318064	2.71552e-08	2.06799e-07	A0A0S2Z4N0	MEF2A
ENSG00000068308	1647.92	1353.69	-294.23	-0.27951	7.45268e-05	0.000383286	Q96G74	OTUD5
ENSG00000068394	296.449	177.077	-119.372	-0.72172	2.74924e-06	1.69992e-05	Q92917	GPKOW
ENSG00000068400	878.044	572.124	-305.92	-0.610716	4.79527e-11	4.61197e-10		GRIPAP1
ENSG00000068438	602.025	437.009	-165.017	-0.460752	2.06664e-05	0.000114179	Q9UET6	FTSJ1
ENSG00000068489	986.562	823.419	-163.143	-0.26219	0.0030987	0.0121868	Q96HE9	PRR11
ENSG00000068650	1375.58	2040.84	665.265	0.565453	7.98988e-18	1.16851e-16	P98196	ATP11A
ENSG00000068654	5394.84	3082.86	-2311.99	-0.804022	7.90397e-62	5.09435e-60	O95602	POLR1A
ENSG00000068745	694.145	580.258	-113.886	-0.254512	0.00893956	0.0316576	Q9UHH9	IP6K2
ENSG00000068878	8659.55	9747.79	1088.25	0.169726	6.68298e-06	3.93147e-05	Q14997	PSME4
ENSG00000068885	283.393	477.03	193.637	0.734624	4.40376e-09	3.59011e-08	Q9P2H3	IFT80
ENSG00000068971	100.642	169.67	69.0281	0.726413	0.000318688	0.00149527	Q15173	PPP2R5B
ENSG00000069011	1860.42	1589.31	-271.112	-0.228602	0.000468618	0.00213702	P78337	PITX1
ENSG00000069020	2192.88	914.203	-1278.68	-1.25177	4.3965e-64	3.00295e-62		MAST4
ENSG00000069275	19845.9	15163.8	-4682.13	-0.388427	6.14713e-25	1.29014e-23	Q9H1E3	NUCKS1
ENSG00000069329	3727.39	4347.3	619.917	0.219847	6.04387e-06	3.57662e-05	Q96QK1	VPS35
ENSG00000069345	2937.77	1938.71	-999.062	-0.600115	9.35122e-25	1.94936e-23	O60884	DNAJA2
ENSG00000069424	75.3989	115.871	40.4721	0.578307	0.0119416	0.0409637	Q13303	KCNAB2
ENSG00000069482	437.937	205.449	-232.488	-1.05945	1.38274e-14	1.688e-13	P22466	GAL
ENSG00000069493	171.996	444.215	272.218	1.3281	1.72839e-17	2.48652e-16	Q9UHP7	CLEC2D
ENSG00000069509	554.152	453.204	-100.947	-0.288398	0.00773282	0.0277761	Q8IVP5	FUNDC1
ENSG00000069702	905.736	1865.52	959.782	1.0356	2.1093e-47	9.60478e-46	Q03167	TGFBR3
ENSG00000069849	2024.06	1675.91	-348.149	-0.268783	2.22921e-05	0.000122603	P54709	ATP1B3
ENSG00000069869	1280.88	2592.2	1311.32	1.01103	1.31221e-57	7.61503e-56	P46934	NEDD4
ENSG00000069974	2484.01	4541.98	2057.98	0.866603	1.53434e-53	8.04237e-52	P51159	RAB27A
ENSG00000070010	4921.76	4115.56	-806.201	-0.256075	7.34215e-08	5.35493e-07	Q92890	UFD1
ENSG00000070018	2265.48	2742.05	476.569	0.275326	7.66566e-07	5.0375e-06	O75581	LRP6
ENSG00000070047	2587.78	1469.69	-1118.09	-0.809619	1.00594e-38	3.47385e-37	Q9P1Y6	PHRF1
ENSG00000070061	2122.3	1660.88	-461.413	-0.35075	1.7282e-08	1.33855e-07	O95163	ELP1
ENSG00000070182	4640.44	2564.48	-2075.96	-0.851918	2.06906e-64	1.42585e-62	P11277	SPTB
ENSG00000070190	85.9914	254.416	168.425	1.49186	4.83785e-15	6.05672e-14	Q9UN19	DAPP1
ENSG00000070214	745.719	345.067	-400.652	-1.1009	1.28438e-24	2.65769e-23	Q8WWI5	SLC44A1
ENSG00000070269	265.114	400.405	135.291	0.57907	1.60265e-05	8.99614e-05	Q9NX78	TMEM260
ENSG00000070366	1173.02	1008.22	-164.795	-0.212972	0.00725415	0.0262553	Q86US8	SMG6
ENSG00000070423	713.698	315.186	-398.512	-1.1508	6.8126e-24	1.36398e-22	A0A024R206	RNF126
ENSG00000070444	553.243	418.529	-134.715	-0.393013	0.00047875	0.00217904	Q99583	MNT
ENSG00000070476	439.993	715.077	275.084	0.69595	5.84868e-11	5.59375e-10	Q2QGD7	ZXDC
ENSG00000070495	595.45	256.32	-339.13	-1.1953	4.3755e-23	8.44279e-22	Q6NYC1	JMJD6
ENSG00000070526	1285.77	2149.94	864.166	0.738431	2.67733e-30	6.87665e-29	Q9NSC7	ST6GALNAC1
ENSG00000070540	105.644	174.155	68.5105	0.685416	0.00044113	0.00202033	Q5MNZ9	WIPI1
ENSG00000070610	604.886	391.005	-213.881	-0.619426	3.58152e-08	2.70216e-07	Q9HCG7	GBA2
ENSG00000070669	2253.88	10306.4	8052.5	2.1881	0	0	P08243	ASNS
ENSG00000070718	917.734	1265.54	347.804	0.462198	3.04403e-09	2.51615e-08	P53677	AP3M2
ENSG00000070756	48804.8	53513.2	4708.41	0.13277	1.43621e-05	8.11493e-05	P11940	PABPC1
ENSG00000070759	24.5787	53.3683	28.7897	0.950132	0.00424973	0.0161898	Q96S53	TESK2
ENSG00000070761	1078.51	920.21	-158.304	-0.228134	0.00519729	0.0194069	Q9Y6A4	CFAP20
ENSG00000070770	4823.14	5980.56	1157.42	0.309723	1.80634e-13	2.05556e-12	P19784	CSNK2A2
ENSG00000070785	2138.31	1353.63	-784.681	-0.651541	6.64547e-22	1.20828e-20	Q9NR50	EIF2B3
ENSG00000070814	6576.41	2987.73	-3588.69	-1.13644	1.53241e-139	3.5841e-137	Q13428	TCOF1
ENSG00000070831	3015.65	2512.35	-503.294	-0.264852	1.77612e-06	1.12214e-05	P60953	CDC42
ENSG00000070882	2340.55	1715.98	-624.569	-0.447729	1.88682e-13	2.14477e-12	Q9H4L5	OSBPL3
ENSG00000070950	2713.19	2055.98	-657.206	-0.396649	5.18603e-12	5.3548e-11	Q9NS91	RAD18
ENSG00000071054	5829.55	4220.33	-1609.22	-0.465172	8.4727e-26	1.84469e-24	O95819	MAP4K4
ENSG00000071082	6209.02	3328.43	-2880.58	-0.895653	8.95588e-86	9.66765e-84	P62899	RPL31
ENSG00000071127	3817.44	2603.68	-1213.76	-0.549235	3.31792e-26	7.3377e-25	O75083	WDR1
ENSG00000071189	1906.34	2668.5	762.161	0.47988	4.9871e-14	5.87211e-13	A0A087WUZ7	SNX13
ENSG00000071205	90.298	25.0507	-65.2472	-1.63571	4.57639e-08	3.41272e-07	A1A4S6	ARHGAP10
ENSG00000071462	1769.53	1152.58	-616.951	-0.615859	4.16117e-19	6.53447e-18	O43709	BUD23
ENSG00000071537	1225.97	2676.98	1451.01	1.12007	3.34129e-64	2.28727e-62	Q9UBV2	SEL1L
ENSG00000071539	2147.38	1857.63	-289.754	-0.210139	0.000612559	0.00273723	Q15645	TRIP13
ENSG00000071553	649.276	900.881	251.605	0.470797	4.21616e-07	2.84328e-06	Q15904	ATP6AP1
ENSG00000071564	3477.11	1322.97	-2154.14	-1.38021	3.00535e-93	3.6386e-91	P15923	TCF3
ENSG00000071575	5190.46	4469.84	-720.616	-0.213416	8.96773e-06	5.18369e-05	Q92519	TRIB2
ENSG00000071626	3603.04	2357.4	-1245.64	-0.606931	4.4126e-26	9.67544e-25	Q96EP5	DAZAP1
ENSG00000071794	2950.26	4498.05	1547.79	0.605085	2.03061e-33	5.89201e-32	Q14527	HLTF
ENSG00000071859	719.414	382.598	-336.816	-0.896282	1.24126e-15	1.61217e-14	Q14320	FAM50A
ENSG00000071889	528.755	409.801	-118.954	-0.353805	0.00271618	0.0107937	P98173	FAM3A
ENSG00000071894	2343.36	1894.16	-449.2	-0.302785	9.20032e-07	5.98612e-06	Q10570	CPSF1
ENSG00000071909	1420.65	1673.9	253.247	0.235954	0.00054408	0.00244824	Q8WXR4	MYO3B
ENSG00000071967	379.349	296.639	-82.7105	-0.349681	0.00760734	0.0273731	Q53TN4	CYBRD1
ENSG00000071994	3020.71	2679.97	-340.745	-0.174757	0.00155651	0.00648153	Q16342	PDCD2
ENSG00000072042	1329.14	909.506	-419.639	-0.544459	2.73386e-12	2.88162e-11	Q8TC12	RDH11
ENSG00000072062	841.368	428.784	-412.584	-0.956954	1.37675e-21	2.45124e-20	P17612	PRKACA
ENSG00000072071	1228.44	1041.88	-186.563	-0.232302	0.00321027	0.0125759	O94910	ADGRL1
ENSG00000072110	2863.64	1464.71	-1398.92	-0.962912	4.61859e-56	2.58315e-54	P12814	ACTN1
ENSG00000072135	1253.33	1035.01	-218.321	-0.272676	0.000334117	0.00156315	Q99952	PTPN18
ENSG00000072201	66.5056	34.0334	-32.4722	-0.850146	0.0047758	0.0179984	Q8TBB1	LNX1
ENSG00000072310	2164.58	1614.52	-550.059	-0.416422	5.26244e-10	4.64724e-09	P36956	SREBF1
ENSG00000072364	3234.86	3586.62	351.76	0.14801	0.00286525	0.0113394	Q9UHB7	AFF4
ENSG00000072422	214.032	153.668	-60.3636	-0.471837	0.00733815	0.0265158	O94844	RHOBTB1
ENSG00000072501	10009.8	6024.14	-3985.62	-0.731875	9.12212e-83	9.29463e-81	Q14683	SMC1A
ENSG00000072506	297.701	206.498	-91.203	-0.502957	0.00179283	0.00738298	Q99714	HSD17B10
ENSG00000072518	1539.88	1317.67	-222.212	-0.21907	0.00328429	0.0128414	Q7KZI7	MARK2
ENSG00000072571	5065.77	6453.68	1387.9	0.346512	1.50064e-11	1.49981e-10	O75330	HMMR
ENSG00000072736	3674.22	2664.14	-1010.07	-0.460095	2.09925e-18	3.16766e-17	Q12968	NFATC3
ENSG00000072803	706.49	851.894	145.404	0.267106	0.00265335	0.0105604	Q9UKB1	FBXW11
ENSG00000072849	403.544	501.391	97.8471	0.311399	0.00619846	0.0227843	Q9GZP9	DERL2
ENSG00000072864	399.82	315.373	-84.4464	-0.342189	0.00824605	0.0293905	X5DR54	NDE1
ENSG00000072952	13.7738	36.8759	23.1021	1.1082	0.00430528	0.0163852		MRVI1
ENSG00000072958	778.238	513.119	-265.119	-0.589719	2.71501e-09	2.2587e-08	Q9BXS5	AP1M1
ENSG00000073008	309.807	559.178	249.371	0.841644	9.56827e-13	1.04308e-11	A0A0C4DG49	PVR
ENSG00000073050	734.756	508.973	-225.784	-0.522866	1.2208e-07	8.71844e-07		XRCC1
ENSG00000073060	1867.71	979.518	-888.188	-0.92639	1.38085e-39	4.95708e-38	Q8WTV0	SCARB1
ENSG00000073150	17.0455	44.0098	26.9642	1.08697	0.00352046	0.0136714	Q96RD6	PANX2
ENSG00000073331	17.3709	337.782	320.411	3.93474	1.67071e-56	9.42957e-55	Q96QP1	ALPK1
ENSG00000073536	467.803	379.204	-88.5996	-0.296263	0.0129181	0.0439472	Q9NVX2	NLE1
ENSG00000073578	3923.88	2987.64	-936.232	-0.39116	2.20249e-14	2.6603e-13	P31040	SDHA
ENSG00000073614	2518.22	2918.32	400.1	0.211494	8.27278e-05	0.000422717	P29375	KDM5A
ENSG00000073734	18.4057	61.8783	43.4725	1.49085	8.45344e-06	4.89833e-05	O95342	ABCB11
ENSG00000073792	2946.15	2127.29	-818.859	-0.470246	8.78629e-17	1.21641e-15	Q9Y6M1	IGF2BP2
ENSG00000073803	40.5667	77.243	36.6762	0.811908	0.00562294	0.0208275	O43283	MAP3K13
ENSG00000073849	1395.1	1710.82	315.72	0.291836	3.14836e-05	0.000169899	P15907	ST6GAL1
ENSG00000073905	54.9008	14.3951	-40.5057	-1.59489	1.98574e-05	0.000110038		VDAC1P1
ENSG00000073921	4116.84	4964.47	847.633	0.267623	2.72583e-08	2.07533e-07	Q13492	PICALM
ENSG00000074054	3352.06	4276.17	924.102	0.35155	3.4583e-13	3.87965e-12	Q7Z460	CLASP1
ENSG00000074071	2114.93	834.026	-1280.91	-1.33715	5.34688e-77	4.78476e-75	P82930	MRPS34
ENSG00000074201	8107.89	4858.6	-3249.29	-0.738401	2.67457e-70	2.0799e-68	P54105	CLNS1A
ENSG00000074219	235.587	161.705	-73.8818	-0.527904	0.00146482	0.00613446	Q15562	TEAD2
ENSG00000074319	772.458	1015.21	242.748	0.39365	3.80121e-06	2.30288e-05	Q99816	TSG101
ENSG00000074356	2171.05	1561.48	-609.57	-0.47603	7.3357e-14	8.55592e-13	Q53F19	NCBP3
ENSG00000074370	495.898	774.196	278.299	0.634619	9.43517e-11	8.86734e-10	Q93084	ATP2A3
ENSG00000074410	39.6223	90.5718	50.9495	1.08396	7.25041e-05	0.000373381	O43570	CA12
ENSG00000074582	573.009	324.563	-248.447	-0.803813	6.88675e-12	7.05424e-11	Q9Y276	BCS1L
ENSG00000074603	2635.12	3139.92	504.797	0.25261	1.79963e-06	1.13573e-05	Q6V1X1	DPP8
ENSG00000074621	269.665	606.309	336.645	1.15138	5.67824e-22	1.03547e-20	O60721	SLC24A1
ENSG00000074695	10111.6	7346.36	-2765.22	-0.461178	3.76565e-34	1.12543e-32	P49257	LMAN1
ENSG00000074696	2775.51	2369.54	-405.973	-0.229232	0.000104994	0.000528615	Q9P035	HACD3
ENSG00000074800	32076.7	15020.2	-17056.6	-1.08147	4.55367e-26	9.97406e-25	P06733	ENO1
ENSG00000074842	444.413	200.63	-243.783	-1.12172	1.84649e-16	2.51242e-15	Q969H8	MYDGF
ENSG00000074935	633.929	1232.99	599.06	0.948632	5.49886e-25	1.15723e-23	Q9UJT0	TUBE1
ENSG00000074966	344.011	591.98	247.969	0.770661	1.82252e-11	1.80689e-10	P42681	TXK
ENSG00000075089	450.812	362.632	-88.1796	-0.311952	0.00904452	0.0319963	Q9GZN1	ACTR6
ENSG00000075131	876.557	419.092	-457.465	-1.0595	1.20383e-24	2.49267e-23	Q9BVW5	TIPIN
ENSG00000075142	676.2	863.513	187.313	0.345857	0.000149669	0.000737431	P30626	SRI
ENSG00000075218	481.659	299.463	-182.195	-0.666331	5.70601e-07	3.79987e-06		GTSE1
ENSG00000075223	7.11738	48.0284	40.911	2.09018	1.30781e-07	9.30323e-07	Q99985	SEMA3C
ENSG00000075234	254.87	178.901	-75.9685	-0.486723	0.00254931	0.0101857	Q5R3I4	TTC38
ENSG00000075239	1382.26	1008.81	-373.451	-0.453419	2.52946e-09	2.11003e-08	P24752	ACAT1
ENSG00000075240	413.743	303.179	-110.564	-0.438102	0.000575126	0.00257929	Q6IC98	GRAMD4
ENSG00000075303	647.739	823.988	176.249	0.338606	0.000465802	0.00212481	Q8TBP6	SLC25A40
ENSG00000075336	1349.86	668.023	-681.837	-1.01322	1.9433e-33	5.64398e-32	Q9BVV7	TIMM21
ENSG00000075340	827.752	478.152	-349.601	-0.788259	1.53978e-15	1.98653e-14	P35612	ADD2
ENSG00000075399	31.2351	95.1115	63.8764	1.44411	3.55937e-07	2.41672e-06	Q9Y2B5	VPS9D1
ENSG00000075407	2474.9	2179.4	-295.502	-0.186339	0.00237603	0.00955146	P17032	ZNF37A
ENSG00000075415	3926.67	4607.29	680.625	0.231376	7.74681e-07	5.08542e-06	Q00325	SLC25A3
ENSG00000075420	1771.46	2271.65	500.191	0.358065	2.81618e-09	2.33658e-08	Q53EP0	FNDC3B
ENSG00000075539	3232.61	4272.97	1040.36	0.399932	7.88568e-16	1.0373e-14	O94915	FRYL
ENSG00000075568	2052.41	1835.19	-217.218	-0.163802	0.0100222	0.0350651	Q92545	TMEM131
ENSG00000075618	4475.27	2074.11	-2401.16	-1.10217	3.41609e-90	3.97981e-88	Q16658	FSCN1
ENSG00000075624	36004.5	22826.4	-13178.1	-0.656141	4.61897e-83	4.76928e-81	P60709	ACTB
ENSG00000075651	2043.72	4346.66	2302.95	1.08454	1.99955e-95	2.55091e-93	Q13393	PLD1
ENSG00000075702	908.619	403.285	-505.334	-1.15263	3.25442e-30	8.33808e-29	O43379	WDR62
ENSG00000075785	4484.31	2555.36	-1928.95	-0.806471	2.96226e-55	1.62152e-53	A0A158RFU6	RAB7A
ENSG00000075790	2542.04	3401.22	859.181	0.417095	1.32389e-14	1.61807e-13	Q9UHQ4	BCAP29
ENSG00000075826	292.449	389.241	96.792	0.410496	0.00378731	0.0145847	Q9NQW1	SEC31B
ENSG00000075856	3124.21	2372.94	-751.272	-0.393034	1.24e-12	1.34088e-11	Q15020	SART3
ENSG00000075884	118.799	49.4045	-69.3945	-1.15097	4.8636e-06	2.90939e-05	Q53QZ3	ARHGAP15
ENSG00000075914	523.016	333.193	-189.822	-0.640119	5.92779e-08	4.36462e-07	Q15024	EXOSC7
ENSG00000075945	1646.66	2293.59	646.927	0.476553	7.03801e-14	8.21802e-13	Q92845	KIFAP3
ENSG00000076043	3593.22	1883.14	-1710.07	-0.9277	2.29576e-63	1.53082e-61	Q9Y3B8	REXO2
ENSG00000076053	553.722	459.441	-94.2812	-0.268754	0.0136032	0.0460393	Q9Y580	RBM7
ENSG00000076067	230.729	368.627	137.898	0.664517	1.55143e-06	9.84328e-06	Q15434	RBMS2
ENSG00000076108	5521.99	5120.14	-401.85	-0.108084	0.013175	0.0446982	Q9UIF9	BAZ2A
ENSG00000076201	1120.89	759.087	-361.802	-0.553443	1.09249e-10	1.02084e-09	Q9H3S7	PTPN23
ENSG00000076242	1420.91	1674.55	253.643	0.235938	0.0004098	0.00188551	P40692	MLH1
ENSG00000076248	674.46	495.347	-179.113	-0.440667	1.68862e-05	9.44777e-05	E5KTA6	UNG
ENSG00000076258	5.20585	28.8935	23.6877	1.69869	8.91991e-05	0.000453399	P31512	FMO4
ENSG00000076356	8.47757	50.9984	42.5209	2.02378	1.2577e-07	8.96953e-07	O75051	PLXNA2
ENSG00000076382	2408.82	1763.29	-645.539	-0.445997	1.7261e-13	1.96714e-12	Q96R06	SPAG5
ENSG00000076513	1356.97	1643	286.033	0.272875	7.36252e-05	0.000378839	Q8IZ07	ANKRD13A
ENSG00000076650	1099.69	797.302	-302.388	-0.461181	1.95165e-08	1.50445e-07	Q9BRR8	GPATCH1
ENSG00000076662	123.535	35.6096	-87.9255	-1.2076	0.00618736	0.0227462	P32942	ICAM3
ENSG00000076770	491.862	393.344	-98.5182	-0.323007	0.00548974	0.0203953	Q9NUK0	MBNL3
ENSG00000076864	481.532	315.901	-165.631	-0.598856	1.2444e-06	7.99883e-06	P47736	RAP1GAP
ENSG00000076928	1159.24	772.567	-386.669	-0.573566	3.37821e-11	3.29112e-10	Q92888	ARHGEF1
ENSG00000076944	221.994	143.419	-78.5751	-0.602862	0.000518483	0.00234296	Q15833	STXBP2
ENSG00000076984	1560.28	964.474	-595.802	-0.689245	1.8411e-20	3.11284e-19	O14733	MAP2K7
ENSG00000077044	1230.9	954.691	-276.211	-0.364741	2.29658e-06	1.43179e-05	Q16760	DGKD
ENSG00000077097	9995.19	6415.84	-3579.35	-0.638775	1.08446e-50	5.31438e-49	Q02880	TOP2B
ENSG00000077235	3296.66	2470.55	-826.107	-0.412328	4.41819e-14	5.22416e-13	Q12789	GTF3C1
ENSG00000077238	106.105	46.5071	-59.5981	-1.10482	2.05719e-05	0.000113718	P24394	IL4R
ENSG00000077312	2047.07	1648.57	-398.506	-0.307552	6.17421e-06	3.64956e-05	P09012	SNRPA
ENSG00000077327	170.903	560.717	389.814	1.67875	6.66317e-37	2.17915e-35	O75602	SPAG6
ENSG00000077380	2657.14	2101.98	-555.166	-0.337685	2.71006e-09	2.25581e-08	Q13409	DYNC1I2
ENSG00000077454	128.885	83.4863	-45.3991	-0.586033	0.00767019	0.0275704	O75427	LRCH4
ENSG00000077458	1120.86	1596.27	475.408	0.50565	1.15065e-12	1.24847e-11	Q5HYJ3	FAM76B
ENSG00000077549	2463.74	2015.53	-448.203	-0.287479	1.35968e-06	8.69638e-06	P47756	CAPZB
ENSG00000077721	1114.72	1395.17	280.442	0.320278	1.36155e-05	7.71571e-05	P49459	UBE2A
ENSG00000077782	442.154	640.633	198.479	0.526039	5.81957e-07	3.87382e-06	P11362	FGFR1
ENSG00000078061	541.065	355.008	-186.057	-0.589356	6.82389e-07	4.51219e-06	P10398	ARAF
ENSG00000078081	38.7456	99.3302	60.5846	1.24089	4.06043e-06	2.45222e-05	Q9UQV4	LAMP3
ENSG00000078142	2176.35	2990.93	814.583	0.459197	1.91333e-15	2.45309e-14	Q8NEB9	PIK3C3
ENSG00000078177	3663.03	6662.63	2999.6	0.859083	1.60036e-66	1.15439e-64	Q86UW6	N4BP2
ENSG00000078246	252.822	168.246	-84.5769	-0.564502	0.000520719	0.00235169	O75386	TULP3
ENSG00000078269	1465.17	1211.84	-253.328	-0.27014	0.00031689	0.00148796	O15056	SYNJ2
ENSG00000078369	7033.38	5219.17	-1814.2	-0.427863	1.21606e-23	2.40663e-22	P62873	GNB1
ENSG00000078403	3030.66	2677.77	-352.896	-0.181025	0.00128077	0.00541514	P55197	MLLT10
ENSG00000078596	1300.66	2469.33	1168.67	0.917691	2.16129e-41	8.11746e-40	O43736	ITM2A
ENSG00000078618	11290.1	9526.54	-1763.55	-0.245259	8.42565e-12	8.5765e-11	G3V1R5	NRDC
ENSG00000078668	2225.86	1389.6	-836.258	-0.67853	4.08234e-26	8.9704e-25	Q9Y277	VDAC3
ENSG00000078674	15896.4	14321.5	-1574.91	-0.151147	4.06243e-05	0.000216017		PCM1
ENSG00000078808	2292.95	1409.48	-883.465	-0.695447	3.5742e-27	8.22866e-26	Q9BRK5	SDF4
ENSG00000079101	2.37246	17.3652	14.9927	1.53797	0.00103758	0.00445649	Q15846	CLUL1
ENSG00000079102	6.10511	48.5802	42.4751	2.25231	1.63276e-08	1.26718e-07	Q06455	RUNX1T1
ENSG00000079150	117	74.3762	-42.6243	-0.623931	0.00726226	0.0262723		FKBP7
ENSG00000079156	54.3632	163.002	108.639	1.48652	4.98637e-11	4.7898e-10	Q9BZF3	OSBPL6
ENSG00000079246	15780.8	9148.85	-6631.94	-0.786239	5.35646e-113	8.89085e-111	P13010	XRCC5
ENSG00000079277	906.699	728.314	-178.385	-0.313022	0.00051336	0.00232355	Q9BUB5	MKNK1
ENSG00000079313	1145.16	631.96	-513.2	-0.846558	1.08243e-22	2.04641e-21	Q8N1G1	REXO1
ENSG00000079332	2046.61	1598.58	-448.032	-0.353594	2.07677e-08	1.59731e-07	Q9NR31	SAR1A
ENSG00000079335	1864.82	1665.23	-199.592	-0.165244	0.0115567	0.0398027	Q9UNH5	CDC14A
ENSG00000079393	44.5028	82.1167	37.6139	0.810477	0.00409155	0.0156451	Q6B8I1	DUSP13
ENSG00000079432	899.369	658.732	-240.637	-0.441187	2.97017e-06	1.82702e-05	Q96RK0	CIC
ENSG00000079435	10.8726	31.215	20.3424	1.16106	0.00420404	0.0160296	Q05469	LIPE
ENSG00000079462	405.234	163.106	-242.128	-1.27166	3.96277e-17	5.58897e-16	Q15102	PAFAH1B3
ENSG00000079616	2411.8	1743.3	-668.503	-0.464775	2.09189e-14	2.53068e-13	Q14807	KIF22
ENSG00000079691	633.654	1331.16	697.502	1.06362	4.4736e-38	1.50944e-36	Q5VZK9	CARMIL1
ENSG00000079785	5784.82	2960.56	-2824.26	-0.965046	4.09498e-96	5.31194e-94	Q92499	DDX1
ENSG00000079805	2926.57	2347.84	-578.726	-0.314129	1.04233e-06	6.75339e-06	P50570	DNM2
ENSG00000079819	12885.4	9323.63	-3561.78	-0.465966	1.6215e-41	6.12735e-40	O43491	EPB41L2
ENSG00000079999	646.867	453.714	-193.153	-0.497802	3.74962e-06	2.27519e-05	Q14145	KEAP1
ENSG00000080031	192.865	341.479	148.614	0.803509	5.7893e-07	3.8545e-06		PTPRH
ENSG00000080200	951.87	591.646	-360.224	-0.687138	5.10706e-13	5.67772e-12	Q68DQ2	CRYBG3
ENSG00000080298	374.966	528.774	153.808	0.483849	6.44972e-05	0.00033511	P48380	RFX3
ENSG00000080345	15367.6	11178.5	-4189.12	-0.459475	2.00883e-31	5.39291e-30	Q5UIP0	RIF1
ENSG00000080371	2836.79	2219.03	-617.765	-0.355353	5.41154e-08	4.00169e-07	Q9UL25	RAB21
ENSG00000080546	358.241	481.376	123.136	0.419024	0.000445017	0.00203692	Q9Y6P5	SESN1
ENSG00000080603	230.517	164.724	-65.7932	-0.472734	0.00465936	0.0175983	Q6ZRS2	SRCAP
ENSG00000080608	2179.02	1190.37	-988.655	-0.871484	9.51822e-37	3.09975e-35	Q15397	PUM3
ENSG00000080815	1528.33	1710.55	182.226	0.161681	0.0138174	0.046662	P49768	PSEN1
ENSG00000080819	1059.39	870.702	-188.688	-0.283794	0.000624668	0.00278689	P36551	CPOX
ENSG00000080823	211.682	138.655	-73.0267	-0.578113	0.00127075	0.00537572	Q9UQ07	MOK
ENSG00000080824	59933.2	21983.6	-37949.6	-1.44533	0	0	P07900	HSP90AA1
ENSG00000080839	2178.75	2778.96	600.211	0.346579	2.20429e-08	1.69034e-07	P28749	RBL1
ENSG00000080845	691.18	524.817	-166.363	-0.391217	0.000117566	0.000588269	Q9Y2H0	DLGAP4
ENSG00000080986	2729.95	3372.01	642.068	0.301083	7.45028e-08	5.42866e-07	O14777	NDC80
ENSG00000081026	932.334	628.038	-304.296	-0.564151	1.57652e-09	1.34415e-08	A0A024R0E9	MAGI3
ENSG00000081051	264.933	437.378	172.445	0.702304	1.32686e-07	9.42785e-07	P02771	AFP
ENSG00000081059	349.777	120.562	-229.215	-1.49097	1.84217e-20	3.11294e-19	B7WNT5	TCF7
ENSG00000081148	29.7167	80.092	50.3753	1.27337	1.56034e-05	8.76976e-05	Q9BZV3	IMPG2
ENSG00000081154	3485.84	4584.96	1099.12	0.393045	2.45327e-16	3.31756e-15	Q8WW12	PCNP
ENSG00000081181	239.003	536.921	297.918	1.14825	1.03213e-19	1.6727e-18	P78540	ARG2
ENSG00000081189	2339.17	2602.67	263.5	0.151496	0.00824531	0.0293905	Q06413	MEF2C
ENSG00000081237	3456.58	16749.4	13292.8	2.27145	0	0	A0A0A0MT22	PTPRC
ENSG00000081320	1284.44	2273.61	989.171	0.818419	8.47382e-35	2.58255e-33	O94768	STK17B
ENSG00000081377	401.564	547.407	145.843	0.446547	0.000112532	0.000564087	O60729	CDC14B
ENSG00000081386	423.242	327.799	-95.4429	-0.368311	0.00331745	0.0129547	Q9Y2H8	ZNF510
ENSG00000081692	278.965	190.575	-88.39	-0.534055	0.000505701	0.00229158	Q9H9V9	JMJD4
ENSG00000081721	432.392	265.551	-166.841	-0.691015	1.07456e-07	7.71691e-07	Q9UNI6	DUSP12
ENSG00000081760	878.835	519.974	-358.861	-0.750168	3.38388e-15	4.26759e-14	Q86V21	AACS
ENSG00000081870	3111.87	2322.95	-788.926	-0.423451	8.99013e-14	1.04461e-12	Q9Y547	HSPB11
ENSG00000081913	875.31	1075.32	200.012	0.298498	0.000490168	0.00222674	O60346	PHLPP1
ENSG00000081923	32.6179	90.6202	58.0023	1.32379	3.05714e-06	1.87715e-05	O43520	ATP8B1
ENSG00000081985	24.6013	5.16405	-19.4372	-1.507	0.000760659	0.00334194	Q99665	IL12RB2
ENSG00000082014	337.824	232.118	-105.706	-0.528689	0.000170415	0.00083287	Q6STE5	SMARCD3
ENSG00000082068	1400.66	1073.45	-327.208	-0.383359	7.05378e-07	4.65721e-06	Q9NW82	WDR70
ENSG00000082074	98.1564	25.8993	-72.2571	-1.70849	4.39737e-09	3.58584e-08	O15117	FYB1
ENSG00000082146	350.532	512.913	162.381	0.540293	4.06508e-06	2.45455e-05	Q9C0K7	STRADB
ENSG00000082153	3322.73	1845.74	-1476.99	-0.844148	2.53484e-51	1.27042e-49	Q7L1Q6	BZW1
ENSG00000082175	37.3176	0	-37.3176	-3.08715	1.99545e-11	1.97264e-10	P06401	PGR
ENSG00000082213	1312.29	1134.71	-177.58	-0.208348	0.00461237	0.0174379	Q49AR2	C5orf22
ENSG00000082269	1523.19	2012.14	488.95	0.397218	7.18933e-09	5.7621e-08	Q9P2D6	FAM135A
ENSG00000082438	151.159	5.16405	-145.995	-3.99048	1.56023e-29	3.91935e-28	Q53SF7	COBLL1
ENSG00000082512	757.591	982.227	224.636	0.367448	2.76551e-05	0.000150264	O00463	TRAF5
ENSG00000082515	654.138	444.58	-209.558	-0.544914	3.58967e-07	2.43515e-06	Q9NWU5	MRPL22
ENSG00000082516	2772.16	1206.71	-1565.45	-1.19715	9.06117e-81	8.76945e-79	Q8TEQ6	GEMIN5
ENSG00000082641	2927.68	4576.16	1648.48	0.644199	1.27713e-36	4.133e-35	Q14494	NFE2L1
ENSG00000082701	1168.94	1349.53	180.588	0.202894	0.00637331	0.0233658	P49841	GSK3B
ENSG00000082805	2010.74	1663.14	-347.602	-0.273411	1.26031e-05	7.16961e-05	Q8IUD2	ERC1
ENSG00000082898	13379.2	10802.1	-2577.15	-0.308979	1.03401e-18	1.58191e-17	O14980	XPO1
ENSG00000082996	242.659	432.093	189.434	0.812245	8.02077e-10	6.99704e-09	O43567	RNF13
ENSG00000083097	1071.84	1755.52	683.682	0.709022	4.33665e-24	8.76787e-23	Q5JWR5	DOPEY1
ENSG00000083223	2081.57	1593.59	-487.981	-0.387186	2.93761e-09	2.43471e-08	Q5VYS8	ZCCHC6
ENSG00000083312	8478.67	7055.6	-1423.06	-0.266167	3.63753e-10	3.2589e-09	Q92973	TNPO1
ENSG00000083444	1154.03	766.621	-387.41	-0.580875	6.83436e-10	5.98573e-09	Q02809	PLOD1
ENSG00000083520	2063.95	1704.53	-359.423	-0.276984	3.88988e-05	0.000207234	Q9Y2L1	DIS3
ENSG00000083799	211.637	393.575	181.938	0.874979	3.25677e-10	2.92967e-09	Q9NQC7	CYLD
ENSG00000083838	23.0151	59.4842	36.4692	1.17609	0.00039471	0.00182231	Q9NWS9	ZNF446
ENSG00000083844	89.2179	398.635	309.418	2.08925	1.16785e-36	3.78728e-35	O43296	ZNF264
ENSG00000083845	5628.67	4398.03	-1230.64	-0.35518	1.68628e-16	2.30356e-15	P46782	RPS5
ENSG00000083857	218.957	298.16	79.2025	0.431737	0.00324329	0.0126859	Q14517	FAT1
ENSG00000083896	4123.9	3457.98	-665.922	-0.255485	3.36078e-07	2.29095e-06	Q96MU7	YTHDC1
ENSG00000084070	3701.79	2631.44	-1070.35	-0.491255	1.17126e-21	2.09746e-20	Q8WU79	SMAP2
ENSG00000084072	1355.19	960.256	-394.937	-0.494129	9.17185e-11	8.633e-10	Q9UNP9	PPIE
ENSG00000084073	3504	2570.16	-933.844	-0.448692	4.34697e-16	5.80217e-15	O75844	ZMPSTE24
ENSG00000084092	640.202	801.272	161.07	0.321615	0.000644495	0.00287038	Q8NC60	NOA1
ENSG00000084093	3443.2	4273.67	830.468	0.308941	5.57925e-09	4.51835e-08	Q13127	REST
ENSG00000084112	756.502	1357.68	601.178	0.83901	3.35521e-26	7.41484e-25	Q8WYL5	SSH1
ENSG00000084207	3242.46	1343.26	-1899.21	-1.25773	1.87124e-72	1.52833e-70	P09211	GSTP1
ENSG00000084234	12869.8	16355.5	3485.63	0.345917	9.92989e-23	1.88077e-21	Q06481	APLP2
ENSG00000084453	178.987	368.148	189.161	1.01474	2.89821e-12	3.0486e-11	P46721	SLCO1A2
ENSG00000084463	4037.24	2035.67	-2001.57	-0.982688	2.53172e-76	2.24603e-74	Q9Y2W2	WBP11
ENSG00000084623	4709.39	3255.95	-1453.44	-0.529679	9.06818e-29	2.22369e-27	Q13347	EIF3I
ENSG00000084652	2913.91	2114.97	-798.933	-0.45807	2.54742e-15	3.23683e-14	P40222	TXLNA
ENSG00000084676	2955.89	3254.12	298.23	0.137069	0.00790422	0.0283225	Q15788	NCOA1
ENSG00000084774	3083.02	1916.6	-1166.42	-0.678785	1.34126e-25	2.89369e-24	P27708	CAD
ENSG00000085063	1179.71	1335.57	155.856	0.178311	0.0141672	0.0477127	P13987	CD59
ENSG00000085185	1629.78	877.952	-751.827	-0.882638	1.29464e-28	3.15965e-27		BCORL1
ENSG00000085224	13548.5	10417.2	-3131.33	-0.379539	2.48281e-20	4.17948e-19	A4LAA3	ATRX
ENSG00000085231	506.684	388.987	-117.697	-0.372304	0.00450551	0.0170778	Q9Y3D8	AK6
ENSG00000085365	890.642	1234.51	343.868	0.465322	2.82983e-08	2.15133e-07	O15126	SCAMP1
ENSG00000085377	1181.04	852.028	-329.012	-0.463933	1.37681e-08	1.07692e-07	P48147	PREP
ENSG00000085382	596.246	927.531	331.285	0.625942	4.5208e-11	4.36431e-10	Q8IYU2	HACE1
ENSG00000085433	223.521	305.797	82.2756	0.440718	0.00242894	0.00974764	O94967	WDR47
ENSG00000085449	1301.85	1752.11	450.26	0.424712	1.37377e-09	1.17747e-08	Q8IWB7	WDFY1
ENSG00000085491	1056.85	1317.8	260.946	0.314867	2.65684e-05	0.000144639	Q6NUK1	SLC25A24
ENSG00000085511	5718.46	4660.24	-1058.23	-0.293316	1.66978e-11	1.66294e-10	Q9Y6R4	MAP3K4
ENSG00000085721	1155.26	979.887	-175.377	-0.238194	0.00255852	0.0102159	Q9NYV6	RRN3
ENSG00000085733	5656.92	4216.16	-1440.76	-0.421659	1.00646e-19	1.63281e-18	Q14247	CTTN
ENSG00000085760	3456.77	2570.92	-885.85	-0.424233	8.01842e-15	9.91401e-14	P46199	MTIF2
ENSG00000085788	1682.59	2048.53	365.948	0.282191	7.35813e-06	4.29916e-05	O94830	DDHD2
ENSG00000085832	7789.86	9560.63	1770.77	0.293728	7.86876e-13	8.62992e-12	P42566	EPS15
ENSG00000085840	1914.3	1455.79	-458.511	-0.392025	1.78134e-09	1.51169e-08	Q13415	ORC1
ENSG00000085872	2275.35	861.587	-1413.77	-1.38783	3.62378e-85	3.88462e-83	Q8IWX8	CHERP
ENSG00000085978	914.1	608.927	-305.173	-0.578942	2.59889e-10	2.35987e-09	Q676U5	ATG16L1
ENSG00000085982	834.476	1320.81	486.338	0.656557	4.93765e-17	6.91966e-16	Q9NVE5	USP40
ENSG00000085998	560.844	453.683	-107.161	-0.299117	0.00662568	0.0241819	Q8WZA1	POMGNT1
ENSG00000085999	1262.85	1020.64	-242.215	-0.305094	0.000105575	0.000531282	Q92698	RAD54L
ENSG00000086015	1116.03	825.153	-290.878	-0.429947	2.17173e-07	1.50839e-06	Q6P0Q8	MAST2
ENSG00000086061	5047.33	1563.93	-3483.4	-1.68859	1.97149e-209	8.95084e-207	P31689	DNAJA1
ENSG00000086062	849.172	1250.29	401.116	0.554972	1.706e-12	1.82437e-11	P15291	B4GALT1
ENSG00000086065	1131.58	1603.55	471.973	0.497294	5.69124e-12	5.86272e-11	Q9NZZ3	CHMP5
ENSG00000086102	2205.55	1725.22	-480.332	-0.353461	6.58296e-09	5.2926e-08	Q12986	NFX1
ENSG00000086300	277.65	537.412	259.762	0.934873	1.2966e-14	1.58535e-13	Q9Y5X0	SNX10
ENSG00000086475	846.239	550.837	-295.402	-0.61444	9.6298e-11	9.0365e-10	P49903	SEPHS1
ENSG00000086504	636.803	266.951	-369.852	-1.22968	1.94493e-25	4.16985e-24	Q13084	MRPL28
ENSG00000086506	141.376	62.5994	-78.7763	-1.11603	1.63967e-06	1.03881e-05	P09105	HBQ1
ENSG00000086598	7230.45	5454.34	-1776.11	-0.406502	1.54589e-23	3.04571e-22	Q15363	TMED2
ENSG00000086619	68.8554	113.822	44.9666	0.66591	0.00516672	0.0193067	Q86YB8	ERO1B
ENSG00000086666	1715.89	2007.31	291.415	0.223508	0.000407843	0.00187762	Q6FIF0	ZFAND6
ENSG00000086696	2.81079	31.2876	28.4768	2.1905	8.2453e-07	5.39088e-06	P37059	HSD17B2
ENSG00000086712	3344.42	1998.99	-1345.43	-0.739552	1.57798e-33	4.60899e-32	Q9NUQ3	TXLNG
ENSG00000086758	13033.7	10806.4	-2227.24	-0.269115	6.33259e-13	6.99986e-12	Q7Z6Z7	HUWE1
ENSG00000086827	1173.63	994.489	-179.144	-0.237785	0.00280279	0.011115	O43264	ZW10
ENSG00000087053	1485.58	1252.11	-233.465	-0.243845	0.000607265	0.00271515	Q13614	MTMR2
ENSG00000087074	1302.81	1505.78	202.971	0.20786	0.00312424	0.0122731	O75807	PPP1R15A
ENSG00000087077	605.22	376.306	-228.914	-0.678101	8.72285e-10	7.58166e-09	Q15654	TRIP6
ENSG00000087086	4963.51	3419.53	-1543.98	-0.534672	5.98878e-27	1.36552e-25	P02792	FTL
ENSG00000087087	5102.44	1837.89	-3264.55	-1.466	6.71558e-151	1.72775e-148	Q9BXP5	SRRT
ENSG00000087088	203.051	110.386	-92.6649	-0.825575	2.96414e-05	0.000160407	Q07812	BAX
ENSG00000087152	591.876	473.801	-118.075	-0.309014	0.00522166	0.0194861	Q14CW9	ATXN7L3
ENSG00000087191	2319.44	1022.69	-1296.75	-1.17125	2.36801e-59	1.43068e-57	P62195	PSMC5
ENSG00000087206	1738.7	1517.14	-221.556	-0.193815	0.00344518	0.013406	A0A024R7R0	UIMC1
ENSG00000087245	2.37246	20.7353	18.3628	1.76312	0.000145475	0.000717911	P08253	MMP2
ENSG00000087253	411.131	773.403	362.272	0.901006	2.58319e-18	3.88649e-17	Q7L5N7	LPCAT2
ENSG00000087263	3349.79	3020.02	-329.774	-0.147181	0.00454968	0.0172135	Q8N543	OGFOD1
ENSG00000087266	94.6272	533.496	438.869	2.42787	8.24949e-56	4.58069e-54	P78314	SH3BP2
ENSG00000087269	5170.32	2263.49	-2906.83	-1.18753	4.0807e-128	8.18074e-126	P78316	NOP14
ENSG00000087302	3196.72	3497.87	301.146	0.130351	0.00890323	0.0315326	Q9Y224	RTRAF
ENSG00000087365	7483.59	3549.96	-3933.63	-1.07285	1.97575e-137	4.45236e-135	Q13435	SF3B2
ENSG00000087448	511.04	823.953	312.912	0.681846	3.17098e-12	3.32533e-11	Q9P2K6	KLHL42
ENSG00000087460	7251.22	5088.01	-2163.21	-0.509477	8.10565e-36	2.53542e-34	Q5JWF2	GNAS
ENSG00000087586	1451.95	1280.64	-171.311	-0.177449	0.0141779	0.0477292		AURKA
ENSG00000087842	342.14	179.743	-162.396	-0.910699	2.12872e-09	1.7886e-08	O00625	PIR
ENSG00000087903	357.242	237.851	-119.391	-0.582099	3.46479e-05	0.000185612	P48378	RFX2
ENSG00000087995	744.382	540.461	-203.921	-0.456129	2.72741e-06	1.68744e-05	Q96IZ6	METTL2A
ENSG00000088038	1792.29	689.844	-1102.45	-1.36595	1.77089e-71	1.41273e-69	O75175	CNOT3
ENSG00000088179	1177.06	1824.8	647.741	0.625342	1.18368e-17	1.71808e-16	P29074	PTPN4
ENSG00000088205	4567.25	3154.68	-1412.57	-0.533012	8.42973e-29	2.07041e-27	Q9NVP1	DDX18
ENSG00000088247	7610.16	5051.55	-2558.62	-0.588559	2.62572e-41	9.79034e-40	Q92945	KHSRP
ENSG00000088256	562.977	399.332	-163.645	-0.49393	1.08414e-05	6.21671e-05	P29992	GNA11
ENSG00000088280	238.036	325.435	87.399	0.441989	0.00193062	0.00790293	Q8TDY4	ASAP3
ENSG00000088298	269.059	392.302	123.243	0.533698	4.55781e-05	0.000240988	Q9BV94	EDEM2
ENSG00000088305	2615.85	1743.05	-872.8	-0.581493	3.77504e-22	6.96217e-21	Q9UBC3	DNMT3B
ENSG00000088325	8727.73	7671.43	-1056.31	-0.185824	5.33311e-07	3.56383e-06	Q9ULW0	TPX2
ENSG00000088387	1224.93	1647.14	422.209	0.427421	1.35378e-09	1.16066e-08	Q6ZSL5	DOCK9
ENSG00000088682	1115.83	719.665	-396.162	-0.622651	4.59929e-13	5.12799e-12	O75208	COQ9
ENSG00000088727	259.637	147.51	-112.127	-0.786748	1.98298e-06	1.24635e-05	Q9HAQ2	KIF9
ENSG00000088756	214.325	350.517	136.191	0.699474	1.47213e-06	9.37287e-06	Q9P2N2	ARHGAP28
ENSG00000088832	1904.82	1559.79	-345.031	-0.288417	1.33452e-05	7.57223e-05	P62942	FKBP1A
ENSG00000088833	1016.54	528.842	-487.695	-0.925557	4.77241e-22	8.74414e-21	Q9UNZ2	NSFL1C
ENSG00000088876	314.561	217.765	-96.796	-0.528331	0.000449599	0.00205698	Q6P1L6	ZNF343
ENSG00000088888	1408.62	1613.63	205.01	0.197132	0.00396412	0.015203	Q7Z434	MAVS
ENSG00000088930	3871.58	2973.61	-897.972	-0.380497	2.02093e-14	2.44867e-13	Q9H0D6	XRN2
ENSG00000088986	1811.7	922.149	-889.549	-0.972236	2.80924e-40	1.02275e-38	P63167	DYNLL1
ENSG00000088992	491.148	295.766	-195.383	-0.71767	6.17826e-08	4.54471e-07	Q96BS2	TESC
ENSG00000089006	3288.51	2923.53	-364.976	-0.171807	0.00142468	0.00597856	Q9Y5X3	SNX5
ENSG00000089009	11115.4	4777.87	-6337.5	-1.21485	1.28904e-185	4.73767e-183	Q02878	RPL6
ENSG00000089048	2960.44	1623.56	-1336.87	-0.865639	1.71047e-45	7.34662e-44	Q9H501	ESF1
ENSG00000089053	4419.89	3877.26	-542.632	-0.188273	9.69412e-05	0.000490152	Q9UJX4	ANAPC5
ENSG00000089057	417.082	529.932	112.85	0.342343	0.00224223	0.00906299	Q9UGH3	SLC23A2
ENSG00000089060	497.384	283.019	-214.365	-0.795226	1.62992e-10	1.5048e-09	Q6J4K2	SLC8B1
ENSG00000089094	853.334	554.08	-299.254	-0.618675	6.85845e-11	6.52716e-10	Q8NHM5	KDM2B
ENSG00000089154	6536.38	5161.13	-1375.26	-0.33723	2.06217e-11	2.03534e-10		GCN1
ENSG00000089177	798.284	621.45	-176.835	-0.357863	0.000118144	0.000591065	Q96L93	KIF16B
ENSG00000089195	781.632	545.4	-236.231	-0.513343	8.80574e-08	6.36116e-07	Q9UJA5	TRMT6
ENSG00000089220	3341.93	2175.29	-1166.64	-0.613757	4.96871e-27	1.13713e-25	P30086	PEBP1
ENSG00000089248	2177.4	2420.66	243.255	0.153157	0.00874617	0.0310297	P30040	ERP29
ENSG00000089280	11393.4	10353.3	-1040.17	-0.137212	0.000107395	0.000539912	P35637	FUS
ENSG00000089327	1875.08	1057.31	-817.769	-0.815557	1.68226e-27	3.91383e-26	Q96DB9	FXYD5
ENSG00000089472	2362.06	3931.12	1569.06	0.733731	7.28677e-44	2.93687e-42	Q9BQS7	HEPH
ENSG00000089558	216.373	91.4929	-124.88	-1.19643	5.89201e-10	5.17802e-09	Q9UQ05	KCNH4
ENSG00000089597	3710.27	4308.41	598.14	0.2174	7.90175e-05	0.000404629	Q14697	GANAB
ENSG00000089682	5394.82	6280.73	885.909	0.21761	4.306e-07	2.90197e-06	Q96IZ5	RBM41
ENSG00000089685	2414.88	1290.38	-1124.5	-0.899806	5.89104e-46	2.58712e-44		BIRC5
ENSG00000089693	600.173	409.377	-190.796	-0.535736	2.00866e-06	1.26198e-05	Q15773	MLF2
ENSG00000089737	3661.8	1660.85	-2000.95	-1.1358	6.01883e-83	6.15296e-81	Q9GZR7	DDX24
ENSG00000089775	257.545	379.125	121.58	0.543575	5.0371e-05	0.000264969	P24278	ZBTB25
ENSG00000089818	388.423	500.639	112.216	0.361664	0.00185762	0.0076223	Q8NC96	NECAP1
ENSG00000089820	204.623	10.704	-193.919	-3.71885	2.566e-35	7.922e-34	P98171	ARHGAP4
ENSG00000089902	2232.75	2855.4	622.643	0.353643	1.3413e-10	1.24541e-09	Q9UKL0	RCOR1
ENSG00000089916	1833.69	2065.34	231.65	0.169198	0.00613899	0.0225953	Q9NWQ4	GPATCH2L
ENSG00000090013	580.497	461.624	-118.874	-0.318818	0.00403391	0.0154477	P30043	BLVRB
ENSG00000090020	405.943	264.381	-141.562	-0.600221	1.87114e-05	0.000104011	P19634	SLC9A1
ENSG00000090054	2284.25	1438.93	-845.32	-0.664777	4.3043e-26	9.44468e-25	O15269	SPTLC1
ENSG00000090060	6160.67	4005.71	-2154.96	-0.620918	1.94554e-41	7.31602e-40	P51003	PAPOLA
ENSG00000090061	1555.96	967.42	-588.54	-0.680666	8.35205e-20	1.3643e-18	O75909	CCNK
ENSG00000090263	594.831	753.892	159.061	0.33992	0.000348947	0.0016271	Q9Y291	MRPS33
ENSG00000090266	661.332	378.173	-283.159	-0.80217	1.57698e-12	1.69226e-11	O95178	NDUFB2
ENSG00000090273	4367.41	1187.19	-3180.23	-1.87225	1.28349e-237	7.20458e-235	Q9Y266	NUDC
ENSG00000090316	1475.59	1023.46	-452.125	-0.52303	1.15089e-12	1.24847e-11	Q7L5Y9	MAEA
ENSG00000090372	1591.56	948.534	-643.028	-0.739842	3.24336e-21	5.69257e-20	Q9NRL3	STRN4
ENSG00000090382	594.031	810.642	216.61	0.439844	4.13068e-06	2.49124e-05	P61626	LYZ
ENSG00000090447	897.602	543.789	-353.813	-0.707294	9.96804e-13	1.08551e-11	Q01664	TFAP4
ENSG00000090520	1451.57	572.148	-879.42	-1.33187	3.25834e-58	1.93452e-56	Q9UBS4	DNAJB11
ENSG00000090581	346.672	240.324	-106.348	-0.52029	0.000191851	0.000929137	Q9UJJ9	GNPTG
ENSG00000090612	529.144	930.38	401.236	0.801976	4.58122e-17	6.43183e-16	Q14587	ZNF268
ENSG00000090615	3530.65	2277.47	-1253.18	-0.632454	3.73651e-31	9.9019e-30	Q08378	GOLGA3
ENSG00000090621	8251.87	5333.14	-2918.73	-0.629503	2.15475e-56	1.21172e-54	Q13310	PABPC4
ENSG00000090686	8475.26	5698.04	-2777.23	-0.57207	7.24779e-47	3.26658e-45	Q86UV5	USP48
ENSG00000090861	5928.62	10179.2	4250.55	0.779511	1.678e-77	1.5192e-75	P49588	AARS
ENSG00000090863	1906.73	2634.39	727.667	0.465954	8.72493e-15	1.07617e-13	Q92896	GLG1
ENSG00000090889	2115.12	1596.9	-518.219	-0.404053	9.20428e-11	8.66089e-10	O95239	KIF4A
ENSG00000090905	4211.58	3751.89	-459.694	-0.167481	0.000414061	0.00190459	Q8NDV7	TNRC6A
ENSG00000090971	187.926	126.872	-61.0539	-0.55386	0.00305659	0.0120442	Q8WUY8	NAT14
ENSG00000090989	1369.76	1544.5	174.734	0.170351	0.0138077	0.0466345	Q9NV70	EXOC1
ENSG00000091073	228.312	151.929	-76.3826	-0.558378	0.00115564	0.00492111	Q86UW9	DTX2
ENSG00000091127	3938.24	1847.19	-2091.05	-1.0913	4.62998e-88	5.16034e-86	Q96PZ0	PUS7
ENSG00000091136	798.971	554.425	-244.546	-0.526295	6.60677e-08	4.84261e-07	P07942	LAMB1
ENSG00000091140	5018.48	5737.2	718.715	0.191053	3.29867e-05	0.000177359	P09622	DLD
ENSG00000091164	3052.03	1987.15	-1064.87	-0.620737	4.79669e-23	9.22667e-22	O43396	TXNL1
ENSG00000091317	1817.36	1285.16	-532.203	-0.499864	1.42683e-12	1.53807e-11	Q9NX76	CMTM6
ENSG00000091436	1334.96	1070.31	-264.653	-0.319334	2.03817e-05	0.000112737	Q9NYL2	MAP3K20
ENSG00000091483	3341.57	2812.08	-529.484	-0.248154	1.44447e-06	9.20932e-06	P07954	FH
ENSG00000091490	652.927	1429.21	776.28	1.12206	3.04349e-44	1.25785e-42	Q68CR1	SEL1L3
ENSG00000091513	41.0955	770.584	729.489	4.07491	1.12802e-118	2.01303e-116	P02787	TF
ENSG00000091527	4320.37	3240.02	-1080.35	-0.415421	7.35687e-17	1.02264e-15	Q9UKY7	CDV3
ENSG00000091542	1034.89	762.633	-272.255	-0.431885	1.28942e-06	8.27788e-06	Q6P6C2	ALKBH5
ENSG00000091640	393.706	151.929	-241.777	-1.32652	1.37231e-18	2.09015e-17	O75391	SPAG7
ENSG00000091651	1116.83	820.031	-296.795	-0.443484	5.27643e-08	3.90552e-07	Q9Y5N6	ORC6
ENSG00000091656	66.1577	20.3836	-45.7741	-1.47959	8.43633e-06	4.88933e-05		ZFHX4
ENSG00000091732	565.499	455.326	-110.173	-0.309573	0.00461931	0.017462	Q86WB0	ZC3HC1
ENSG00000091879	9.90557	28.045	18.1394	1.11338	0.00706922	0.025637	O15123	ANGPT2
ENSG00000091986	8.47757	32.5605	24.0829	1.43765	0.000461481	0.00210666	Q76M96	CCDC80
ENSG00000092108	2288.07	2668.81	380.74	0.218651	0.000231709	0.00110788	Q8WVM8	SCFD1
ENSG00000092148	7538.91	6737.6	-801.305	-0.162305	3.05238e-05	0.000165037		HECTD1
ENSG00000092199	15676.7	11918.7	-3757.98	-0.395073	1.78151e-32	4.96842e-31	P07910	HNRNPC
ENSG00000092201	8114.46	4349.23	-3765.22	-0.897681	2.15319e-107	3.27465e-105	Q9Y5B9	SUPT16H
ENSG00000092203	962.513	1206.01	243.499	0.326604	8.1417e-05	0.000416364	O94842	TOX4
ENSG00000092345	1.428	11.7768	10.3488	1.30995	0.00567869	0.0210163	Q92904	DAZL
ENSG00000092421	50.7209	10.5039	-40.217	-1.80497	2.20673e-06	1.3794e-05	A0A0A0MQU6	SEMA6A
ENSG00000092439	5772.47	6509.99	737.523	0.172342	2.94626e-05	0.000159523	A0A024R5V1	TRPM7
ENSG00000092531	2361.3	2626.92	265.618	0.156866	0.0125781	0.0429277	O00161	SNAP23
ENSG00000092621	463.099	1301.43	838.333	1.47644	3.32216e-62	2.15021e-60	O43175	PHGDH
ENSG00000092820	2649.66	2059.81	-589.844	-0.362015	2.46255e-10	2.24134e-09	P15311	EZR
ENSG00000092841	2725.49	1748.56	-976.935	-0.637098	1.00319e-27	2.36244e-26	P60660	MYL6
ENSG00000092847	8968.57	7588.89	-1379.68	-0.240537	8.00266e-11	7.57407e-10	Q9UL18	AGO1
ENSG00000092853	8158.45	4398.33	-3760.11	-0.890901	2.68787e-94	3.30608e-92	Q9HAW4	CLSPN
ENSG00000092871	330.919	538.691	207.772	0.692837	4.46096e-09	3.63578e-08	Q8WZ73	RFFL
ENSG00000092929	331.954	38.5247	-293.429	-2.92995	5.02262e-44	2.0511e-42	Q70J99	UNC13D
ENSG00000092931	621.109	775.869	154.76	0.317679	0.00076278	0.00335031	O43934	MFSD11
ENSG00000092964	129.021	385.113	256.092	1.53321	4.41279e-23	8.50943e-22	Q16555	DPYSL2
ENSG00000092978	1069.62	831.462	-238.158	-0.360169	1.52289e-05	8.57489e-05	Q9NW75	GPATCH2
ENSG00000093000	2975.91	2427.96	-547.953	-0.293463	6.21459e-08	4.56925e-07	Q9UKX7	NUP50
ENSG00000093009	7574.44	5562.29	-2012.15	-0.443398	3.12111e-27	7.19626e-26	O75419	CDC45
ENSG00000093010	2847.91	2518.19	-329.721	-0.176501	0.00105588	0.00452816	P21964	COMT
ENSG00000093144	2324.55	1792.58	-531.968	-0.375717	2.73283e-09	2.27231e-08	Q9NTX5	ECHDC1
ENSG00000094880	1488.35	1099.7	-388.644	-0.434892	1.72972e-09	1.47112e-08	Q9UJX2	CDC23
ENSG00000094916	11784.3	13710	1925.64	0.217696	1.42342e-10	1.32007e-09	P45973	CBX5
ENSG00000094975	818.421	1084.05	265.627	0.398101	2.73254e-06	1.69028e-05	Q9UBS9	SUCO
ENSG00000095002	3020.2	3573.86	553.658	0.240526	3.4436e-06	2.10232e-05	P43246	MSH2
ENSG00000095015	2353.38	1759.31	-594.063	-0.421113	2.4767e-11	2.43436e-10	Q13233	MAP3K1
ENSG00000095066	494.953	299.088	-195.866	-0.711504	5.39044e-09	4.37255e-08	Q96ED9	HOOK2
ENSG00000095303	175.837	125.054	-50.7837	-0.471346	0.012514	0.042723	P23219	PTGS1
ENSG00000095319	4410.21	3349.08	-1061.12	-0.395086	9.92993e-16	1.29791e-14	Q5SRE5	NUP188
ENSG00000095380	1446.67	737.413	-709.257	-0.956015	1.88666e-29	4.73167e-28	Q9NR45	NANS
ENSG00000095397	55.7912	26.0994	-29.6918	-0.929268	0.0045755	0.0173006	A0A0A0MRR8	WHRN
ENSG00000095485	444.223	319.616	-124.607	-0.471272	0.000141988	0.000701602	Q69YN2	CWF19L1
ENSG00000095574	1147.6	1000.75	-146.85	-0.196844	0.0113252	0.0391013	Q9H5V7	IKZF5
ENSG00000095637	996.698	1840.34	843.642	0.878804	6.84235e-36	2.15335e-34	Q9BX66	SORBS1
ENSG00000095739	400.285	221.838	-178.447	-0.831496	2.20183e-09	1.8462e-08	Q13145	BAMBI
ENSG00000095794	615.573	1026.64	411.07	0.728732	2.90494e-16	3.91122e-15		CREM
ENSG00000095951	3051.27	3587.56	536.289	0.231361	6.30977e-06	3.7254e-05		HIVEP1
ENSG00000096006	14.6505	46.9072	32.2567	1.37098	0.000165334	0.00080957		CRISP3
ENSG00000096060	3932.71	2554.4	-1378.31	-0.622081	3.98015e-34	1.18839e-32	Q13451	FKBP5
ENSG00000096063	11359.1	8199.11	-3159.99	-0.469063	4.85357e-37	1.59239e-35	Q96SB4	SRPK1
ENSG00000096080	912.072	578.889	-333.183	-0.645888	5.22421e-12	5.39241e-11	Q9NVS2	MRPS18A
ENSG00000096093	338.308	471.563	133.255	0.465848	0.000130717	0.000649652	Q5JVL4	EFHC1
ENSG00000096384	80173.5	33208.8	-46964.8	-1.27021	0	0	P08238	HSP90AB1
ENSG00000096401	5213.46	4835	-378.466	-0.109704	0.013699	0.046293	Q99459	CDC5L
ENSG00000096433	4506.68	3016.16	-1490.52	-0.576879	8.93452e-31	2.33166e-29	Q14573	ITPR3
ENSG00000096654	574.252	761.523	187.271	0.401914	3.51384e-05	0.00018811	Q99676	ZNF184
ENSG00000096717	1174.31	1562.27	387.96	0.405157	6.39779e-08	4.69612e-07	Q96EB6	SIRT1
ENSG00000096746	8404.24	5837.83	-2566.41	-0.525226	1.13668e-41	4.32709e-40	P31942	HNRNPH3
ENSG00000096968	1443.57	1757.48	313.909	0.280926	3.62029e-05	0.000193339	O60674	JAK2
ENSG00000097007	5100.1	4351.96	-748.146	-0.225409	1.52953e-05	8.60913e-05	P00519	ABL1
ENSG00000097021	673.131	487.741	-185.391	-0.45737	7.20303e-06	4.21252e-05	O00154	ACOT7
ENSG00000097033	1541.57	1853.53	311.961	0.261687	0.000130286	0.000647611	Q9Y371	SH3GLB1
ENSG00000099194	20699.1	18051.5	-2647.56	-0.197618	1.88438e-09	1.59271e-08	O00767	SCD
ENSG00000099203	177.672	126.351	-51.3215	-0.471817	0.0120883	0.0414208	Q13445	TMED1
ENSG00000099204	403.566	849.404	445.837	1.06266	2.14815e-26	4.79537e-25	O14639	ABLIM1
ENSG00000099219	439.108	576.943	137.835	0.391835	0.000311065	0.00146217	Q7Z2K6	ERMP1
ENSG00000099246	878.853	1042.15	163.295	0.244569	0.00278679	0.0110558	Q9NP72	RAB18
ENSG00000099260	20.4529	2.99422	-17.4587	-1.56006	0.00077443	0.00339954	Q9NP74	PALMD
ENSG00000099282	2.83339	14.1467	11.3133	1.21743	0.00983243	0.0344637	O95858	TSPAN15
ENSG00000099290	994.19	613.916	-380.275	-0.688821	8.70318e-15	1.07391e-13	Q641Q2	WASHC2A
ENSG00000099308	244.48	148.552	-95.9281	-0.707693	3.97523e-05	0.000211562	O60307	MAST3
ENSG00000099326	808.136	542.679	-265.457	-0.569181	3.87941e-09	3.17858e-08	P28698	MZF1
ENSG00000099330	79.4253	38.5489	-40.8764	-0.93798	0.0010083	0.00434099	Q9H607	OCEL1
ENSG00000099331	2313.29	1727.88	-585.418	-0.417551	1.28223e-11	1.28862e-10		MYO9B
ENSG00000099341	2514.57	1062.16	-1452.41	-1.23699	1.12095e-75	9.6939e-74	P48556	PSMD8
ENSG00000099364	775.857	373.094	-402.762	-1.03626	1.09511e-21	1.96337e-20	Q6PCT2	FBXL19
ENSG00000099381	2746.47	1362.66	-1383.81	-1.00756	6.13885e-61	3.83654e-59	O15047	SETD1A
ENSG00000099624	864.758	596.55	-268.208	-0.529166	1.34237e-08	1.05239e-07	P30049	ATP5F1D
ENSG00000099783	13067.1	5902.07	-7165.02	-1.14483	2.37073e-216	1.12602e-213	P52272	HNRNPM
ENSG00000099795	349.18	193.745	-155.436	-0.825481	1.40445e-08	1.09688e-07	P17568	NDUFB7
ENSG00000099797	850.948	585.156	-265.792	-0.528469	3.19233e-08	2.41502e-07	Q9NZ01	TECR
ENSG00000099800	1446.29	524.089	-922.201	-1.45437	1.20005e-63	8.107e-62	Q9Y5L4	TIMM13
ENSG00000099804	1002.69	459.672	-543.015	-1.11004	6.5305e-30	1.65124e-28	P49427	CDC34
ENSG00000099814	330.314	210.861	-119.452	-0.627788	1.47054e-05	8.29527e-05		CEP170B
ENSG00000099817	1669.83	1162.51	-507.315	-0.518521	6.26235e-13	6.9247e-12	P19388	POLR2E
ENSG00000099821	1170.28	722.58	-447.701	-0.687332	3.42944e-16	4.59536e-15	O00411	POLRMT
ENSG00000099864	119.138	74.6795	-44.4585	-0.620375	0.00750264	0.0270374	O75781	PALM
ENSG00000099875	742.633	1016.25	273.615	0.449723	5.50722e-07	3.67382e-06	Q9HBH9	MKNK2
ENSG00000099889	730.676	297.711	-432.964	-1.28001	1.279e-30	3.32379e-29	O00192	ARVCF
ENSG00000099899	2636.75	1259.61	-1377.14	-1.05496	1.47736e-56	8.35357e-55	Q8IZ69	TRMT2A
ENSG00000099901	42930.2	19911.7	-23018.5	-1.106	2.97584e-195	1.22497e-192	P43487	RANBP1
ENSG00000099904	1176.73	486.868	-689.862	-1.25674	3.57562e-38	1.21308e-36	Q9ULC8	ZDHHC8
ENSG00000099910	853.614	1197	343.384	0.486498	1.39114e-09	1.19203e-08	Q53GT1	KLHL22
ENSG00000099917	5841.55	4054.22	-1787.33	-0.526412	2.80071e-33	8.06589e-32	Q96RN5	MED15
ENSG00000099940	6406.02	5087.4	-1318.62	-0.330571	7.97984e-15	9.87026e-14	O95721	SNAP29
ENSG00000099942	13046.8	11333	-1713.88	-0.20282	4.91617e-09	3.99413e-08	P46109	CRKL
ENSG00000099949	2608.84	2020.18	-588.657	-0.365273	3.75798e-10	3.36387e-09	Q8N653	LZTR1
ENSG00000099954	1836.01	2454.36	618.344	0.417049	3.28132e-12	3.4387e-11	Q9BXF3	CECR2
ENSG00000099956	1627.17	1033.92	-593.247	-0.646093	1.65362e-18	2.50624e-17	Q12824	SMARCB1
ENSG00000099957	101.058	253.726	152.668	1.28033	8.66006e-13	9.48093e-12	O15547	P2RX6
ENSG00000099968	2249.37	3346.2	1096.84	0.572864	1.9595e-25	4.19816e-24	Q9BXK5	BCL2L13
ENSG00000099991	1876.75	1512.05	-364.698	-0.308619	2.35749e-06	1.46858e-05	Q9Y6J0	CABIN1
ENSG00000099995	4252.59	3008.28	-1244.31	-0.494957	1.35495e-21	2.41521e-20	A0A024R1K8	SF3A1
ENSG00000099999	43.4679	79.7952	36.3273	0.801798	0.00412349	0.0157613	Q9Y6U7	RNF215
ENSG00000100023	6601.48	4415.51	-2185.97	-0.578017	6.22969e-42	2.39216e-40	Q13356	PPIL2
ENSG00000100027	29.2332	89.9958	60.7627	1.44553	5.98272e-07	3.97642e-06	O60688	YPEL1
ENSG00000100028	2258.41	1173.61	-1084.8	-0.940855	9.98266e-44	4.00773e-42	P62318	SNRPD3
ENSG00000100029	2311.93	833.542	-1478.38	-1.45756	1.76462e-88	1.97388e-86	O00541	PES1
ENSG00000100038	3406.73	1752.14	-1654.59	-0.951865	3.19e-60	1.96185e-58	O95985	TOP3B
ENSG00000100056	849.497	582.514	-266.984	-0.531031	4.7655e-08	3.54433e-07	Q96DF8	ESS2
ENSG00000100058	335.185	234.815	-100.37	-0.495281	0.000647238	0.00288094		CRYBB2P1
ENSG00000100065	167.238	89.0263	-78.2116	-0.855128	3.29618e-05	0.000177256	Q9BWT7	CARD10
ENSG00000100075	1252.81	1010.78	-242.025	-0.307987	5.13975e-05	0.000270139	P53007	SLC25A1
ENSG00000100083	1077.51	921.913	-155.598	-0.220851	0.00746366	0.0269095	Q9UJY5	GGA1
ENSG00000100084	2249.48	1795.8	-453.685	-0.325985	1.09379e-07	7.84588e-07	P54198	HIRA
ENSG00000100097	98.6852	162.802	64.1172	0.685035	0.000645152	0.00287282	P09382	LGALS1
ENSG00000100100	6.10511	31.6635	25.5584	1.68547	7.20012e-05	0.000371039	Q96FE7	PIK3IP1
ENSG00000100104	789.111	559.002	-230.109	-0.489263	3.91259e-07	2.64782e-06	Q9UH36	SRRD
ENSG00000100106	245.077	395.872	150.795	0.679964	3.75177e-07	2.54177e-06	Q9H2D6	TRIOBP
ENSG00000100109	779.16	598.745	-180.415	-0.376014	7.18834e-05	0.000370493	Q9UBB9	TFIP11
ENSG00000100138	1284.86	820.141	-464.718	-0.63962	1.37249e-15	1.77597e-14	P55769	SNU13
ENSG00000100181	3761.46	2410.68	-1350.78	-0.639441	3.25537e-35	1.00202e-33		TPTEP1
ENSG00000100201	12059	14077.1	2018.07	0.223032	2.80269e-11	2.74255e-10	Q92841	DDX17
ENSG00000100207	2798.78	2299.57	-499.204	-0.278803	6.87551e-06	4.03858e-05	Q9UGU0	TCF20
ENSG00000100216	1206.02	497.39	-708.627	-1.27065	1.40057e-44	5.82745e-43	Q9NS69	TOMM22
ENSG00000100219	882.879	1128.04	245.161	0.34769	2.0038e-05	0.000110966	P17861	XBP1
ENSG00000100220	944.554	770.936	-173.618	-0.287518	0.000978232	0.00422391	Q9Y3I0	RTCB
ENSG00000100243	1203.46	711.203	-492.26	-0.749179	5.25775e-18	7.76663e-17	P00387	CYB5R3
ENSG00000100258	215.171	132.267	-82.9041	-0.66722	0.000246506	0.00117408	Q9BU23	LMF2
ENSG00000100266	1179.63	2002.92	823.292	0.759075	8.12201e-28	1.92146e-26	Q9UNF0	PACSIN2
ENSG00000100280	1477.21	1046.79	-430.423	-0.491659	2.84545e-10	2.57391e-09		AP1B1
ENSG00000100281	1373.23	1087.14	-286.091	-0.332401	9.40135e-06	5.4252e-05	Q9UGU5	HMGXB4
ENSG00000100285	570.664	52.6714	-517.992	-3.30474	3.89191e-76	3.43299e-74		NEFH
ENSG00000100294	132.74	65.0484	-67.6916	-0.951093	5.50693e-05	0.00028826	Q8IVS2	MCAT
ENSG00000100296	2327.89	1784.12	-543.768	-0.380295	4.00255e-10	3.56832e-09	Q13769	THOC5
ENSG00000100297	1791	2084.93	293.93	0.220062	0.000545963	0.00245636	P33992	MCM5
ENSG00000100300	78.4898	34.4093	-44.0805	-1.02769	0.000714424	0.00315859	P30536	TSPO
ENSG00000100304	3685.96	2317.21	-1368.75	-0.667222	4.36599e-35	1.33854e-33	Q14166	TTLL12
ENSG00000100311	24.5561	2.99422	-21.5618	-1.82024	6.18456e-05	0.000321983	P01127	PDGFB
ENSG00000100316	13357.2	9597.75	-3759.46	-0.475834	1.01959e-41	3.88616e-40	G5E9G0	RPL3
ENSG00000100325	1198.32	723.035	-475.286	-0.717245	3.58774e-17	5.07163e-16	Q9H1I8	ASCC2
ENSG00000100330	684.266	843.27	159.004	0.301637	0.00130948	0.00553047	Q13615	MTMR3
ENSG00000100335	1810.12	1510.02	-300.101	-0.26118	9.20348e-05	0.00046695	Q9NQG6	MIEF1
ENSG00000100342	853.144	1088.87	235.728	0.348127	2.87319e-05	0.00015573	O14791	APOL1
ENSG00000100345	6562.02	4451.88	-2110.14	-0.557797	1.38109e-36	4.4415e-35	P35579	MYH9
ENSG00000100347	1037.02	671.127	-365.89	-0.622781	5.97498e-13	6.61641e-12	Q9Y512	SAMM50
ENSG00000100348	1151.96	674.866	-477.094	-0.767333	9.96357e-20	1.61898e-18	Q99757	TXN2
ENSG00000100350	938.557	586.889	-351.669	-0.674169	1.57386e-13	1.79829e-12	Q8IWF2	FOXRED2
ENSG00000100353	3020.72	2400.97	-619.752	-0.326936	1.66242e-08	1.2889e-07	O15371	EIF3D
ENSG00000100354	3140.35	4866.66	1726.31	0.630653	1.35646e-41	5.14473e-40	Q9UPQ9	TNRC6B
ENSG00000100359	620.133	744.716	124.583	0.265323	0.00799551	0.0286065	Q96HU1	SGSM3
ENSG00000100360	7.60091	24.1538	16.5529	1.16701	0.00736406	0.0265876	Q9BW83	IFT27
ENSG00000100364	160.536	106.519	-54.0173	-0.548546	0.00694154	0.0252214	Q6ICG6	KIAA0930
ENSG00000100376	1917.57	1279.25	-638.319	-0.580749	2.75902e-18	4.13491e-17	Q9NWS6	FAM118A
ENSG00000100380	4731.54	3973.41	-758.125	-0.249947	1.46702e-07	1.03855e-06	P50502	ST13
ENSG00000100393	4017.49	3079.62	-937.87	-0.381444	1.00308e-14	1.23477e-13	Q09472	EP300
ENSG00000100395	576.123	360.693	-215.43	-0.660532	7.28133e-09	5.83112e-08	Q969R5	L3MBTL2
ENSG00000100401	2301.01	1418.01	-882.995	-0.69299	1.89447e-26	4.24441e-25	P46060	RANGAP1
ENSG00000100403	1602.04	1314.94	-287.094	-0.280629	7.88012e-05	0.000403588		ZC3H7B
ENSG00000100410	681.808	438.257	-243.55	-0.633412	2.52313e-09	2.10588e-08	Q7RTV0	PHF5A
ENSG00000100412	1464.99	926.774	-538.211	-0.655889	2.67648e-18	4.01902e-17	Q99798	ACO2
ENSG00000100413	1107.24	593.563	-513.679	-0.885213	2.20772e-21	3.8948e-20	Q9Y535	POLR3H
ENSG00000100416	558.223	370.918	-187.305	-0.581767	2.95192e-07	2.02251e-06	O75648	TRMU
ENSG00000100418	907.056	521.308	-385.748	-0.7822	1.66834e-15	2.14522e-14	Q6ICB0	DESI1
ENSG00000100422	254.205	153.347	-100.858	-0.708532	1.82011e-05	0.000101412	Q8TCT0	CERK
ENSG00000100425	867.42	739.587	-127.833	-0.230451	0.00907941	0.0320976	O95696	BRD1
ENSG00000100426	1306.99	1016.62	-290.364	-0.358773	1.96962e-06	1.2382e-05	O75132	ZBED4
ENSG00000100427	14.1218	0.848577	-13.2732	-1.58312	0.000837817	0.00365648	Q15049	MLC1
ENSG00000100441	805.727	1191.11	385.387	0.562601	6.21227e-12	6.38241e-11	O15037	KHNYN
ENSG00000100442	1862.59	1387.99	-474.599	-0.421623	1.4834e-10	1.37443e-09	Q00688	FKBP3
ENSG00000100445	168.923	254.126	85.2025	0.573998	0.000364309	0.0016931	Q86TZ5	SDR39U1
ENSG00000100461	1005.64	796.701	-208.935	-0.334791	6.57181e-05	0.000340708	G3XAP0	RBM23
ENSG00000100462	1116.01	675.479	-440.529	-0.711574	1.2274e-15	1.59552e-14	O14744	PRMT5
ENSG00000100473	2430.98	3086.64	655.662	0.339858	1.80216e-08	1.39304e-07	O43405	COCH
ENSG00000100478	176.624	277.425	100.801	0.627158	9.39673e-05	0.000475895	Q9Y587	AP4S1
ENSG00000100479	993.738	798.937	-194.801	-0.317665	0.000321928	0.00150932	P56282	POLE2
ENSG00000100485	968.983	1718.48	749.497	0.820823	2.29523e-30	5.90998e-29	Q07890	SOS2
ENSG00000100490	208.523	124.253	-84.2696	-0.724329	6.54561e-05	0.00033952		CDKL1
ENSG00000100503	746.031	464.478	-281.554	-0.681537	5.20532e-11	4.99235e-10	Q8N4C6	NIN
ENSG00000100504	231.19	99.3302	-131.86	-1.1655	3.09117e-10	2.78639e-09	P06737	PYGL
ENSG00000100519	3022.79	2213.45	-809.341	-0.449417	3.00952e-15	3.8079e-14	P62333	PSMC6
ENSG00000100554	795.803	955.619	159.816	0.261765	0.00391228	0.0150248	Q9Y5K8	ATP6V1D
ENSG00000100567	3010.05	1453.55	-1556.5	-1.04213	2.65538e-65	1.87596e-63	P25788	PSMA3
ENSG00000100568	837.567	697.717	-139.851	-0.265382	0.00364686	0.0141054	Q9UEU0	VTI1B
ENSG00000100591	2174.71	622.492	-1552.22	-1.79823	1.91597e-125	3.65133e-123	O95433	AHSA1
ENSG00000100599	109.49	3.84279	-105.647	-3.64909	1.37385e-22	2.57998e-21	Q8TB24	RIN3
ENSG00000100601	254.363	176.476	-77.8871	-0.513818	0.00129327	0.00546422	Q13686	ALKBH1
ENSG00000100603	2862.91	1520.48	-1342.43	-0.907798	2.80516e-48	1.30821e-46	Q13573	SNW1
ENSG00000100605	682.712	394.885	-287.827	-0.765485	3.63506e-11	3.5302e-10	Q13572	ITPK1
ENSG00000100614	1452.09	1812.37	360.276	0.316367	2.90062e-06	1.78709e-05	P35813	PPM1A
ENSG00000100629	865.666	483.764	-381.902	-0.836682	1.78449e-17	2.56483e-16	Q6ZU80	CEP128
ENSG00000100632	1947.87	1451.18	-496.69	-0.425364	1.53006e-10	1.41557e-09	P84090	ERH
ENSG00000100644	617.787	507.427	-110.36	-0.278727	0.00745806	0.0268924	Q16665	HIF1A
ENSG00000100650	4969.26	2444.3	-2524.97	-1.02445	7.85266e-78	7.17264e-76	Q13243	SRSF5
ENSG00000100664	7054.66	2953.54	-4101.12	-1.25451	8.18822e-175	2.68931e-172	P55010	EIF5
ENSG00000100697	3936.68	2989.91	-946.764	-0.399016	3.71014e-13	4.15614e-12	Q9UPY3	DICER1
ENSG00000100711	273.298	119.289	-154.008	-1.15726	1.291e-11	1.29701e-10	Q9BQ24	ZFYVE21
ENSG00000100714	6607.12	3307.9	-3299.23	-0.994023	1.15829e-104	1.71923e-102		MTHFD1
ENSG00000100722	3221.92	2875.73	-346.193	-0.166032	0.00226238	0.00913266	Q6PJT7	ZC3H14
ENSG00000100726	637.518	445.439	-192.078	-0.514491	8.52896e-06	4.94024e-05	Q9Y4R8	TELO2
ENSG00000100731	590.335	994.938	404.603	0.746283	9.04068e-17	1.25107e-15	Q96RV3	PCNX1
ENSG00000100749	2266.54	1588.92	-677.617	-0.513873	1.33571e-14	1.63187e-13	Q99986	VRK1
ENSG00000100764	1159.16	647.131	-512.029	-0.829415	8.31731e-22	1.50076e-20	P62191	PSMC1
ENSG00000100767	117.249	172.913	55.6636	0.543227	0.0052484	0.0195788	O95428	PAPLN
ENSG00000100784	432.573	528.405	95.8314	0.282066	0.011022	0.0381952	O75582	RPS6KA5
ENSG00000100796	4026.01	3188.54	-837.474	-0.337669	6.82062e-11	6.49315e-10	Q6IN85	PPP4R3A
ENSG00000100804	527.087	407.521	-119.566	-0.366309	0.00105829	0.0045359	P28074	PSMB5
ENSG00000100811	2921.67	2186.07	-735.606	-0.420074	6.99621e-13	7.70856e-12	P25490	YY1
ENSG00000100813	5941.57	3466.03	-2475.54	-0.775056	1.20074e-67	8.80533e-66	Q9UKV3	ACIN1
ENSG00000100814	958.739	1413.27	454.527	0.556606	1.06488e-13	1.22809e-12	Q9NPC3	CCNB1IP1
ENSG00000100815	2572.49	2250.59	-321.905	-0.195301	0.0011255	0.00480337	Q15643	TRIP11
ENSG00000100823	2386.7	1299.79	-1086.92	-0.872406	2.07683e-42	8.05501e-41	P27695	APEX1
ENSG00000100836	757.401	447.022	-310.379	-0.748806	1.49637e-13	1.71101e-12	Q86U42	PABPN1
ENSG00000100852	3483.84	4076.04	592.2	0.224122	1.02173e-05	5.87297e-05	Q13017	ARHGAP5
ENSG00000100865	444.26	148.456	-295.804	-1.54697	2.3243e-25	4.9694e-24	Q9BW66	CINP
ENSG00000100883	1648.27	1392.87	-255.396	-0.243878	0.000349232	0.00162819	P61011	SRP54
ENSG00000100888	3059.53	2365.2	-694.328	-0.368339	1.78796e-11	1.77491e-10	Q9HCK8	CHD8
ENSG00000100889	593.313	2541.88	1948.56	2.08778	1.59897e-181	5.7401e-179	B4DW73	PCK2
ENSG00000100890	410.842	264.302	-146.539	-0.626342	1.79586e-06	1.13381e-05	O15091	KIAA0391
ENSG00000100906	212.64	140.825	-71.815	-0.564964	0.00147729	0.00618333	P25963	NFKBIA
ENSG00000100911	564.405	452.252	-112.153	-0.320621	0.00337896	0.0131732	Q9UL46	PSME2
ENSG00000100926	49.0895	23.5294	-25.5601	-0.884523	0.00930751	0.0328176	O15321	TM9SF1
ENSG00000100934	522.297	670.12	147.823	0.350873	0.000608441	0.00271962	Q15436	SEC23A
ENSG00000100938	422.903	557.371	134.468	0.388999	0.000511386	0.0023153	Q9P2T1	GMPR2
ENSG00000100941	7512.69	4621.34	-2891.35	-0.701933	6.90094e-53	3.58072e-51		PNN
ENSG00000100949	173.162	119.072	-54.0905	-0.494954	0.0142993	0.0481052	Q92696	RABGGTA
ENSG00000100983	1089.83	838.251	-251.579	-0.374214	4.51612e-06	2.70888e-05	P48637	GSS
ENSG00000100997	277.031	363.784	86.7536	0.386437	0.00354916	0.0137689	Q8N2K0	ABHD12
ENSG00000101000	1041.46	1469.65	428.188	0.492508	1.77108e-11	1.75929e-10	Q9UNN8	PROCR
ENSG00000101003	1243.77	883.868	-359.905	-0.485345	2.1932e-09	1.83996e-08	Q14691	GINS1
ENSG00000101004	400.9	298.808	-102.091	-0.419759	0.00111906	0.00478053	Q9Y2I6	NINL
ENSG00000101040	5922.27	4469.99	-1452.28	-0.4049	2.06845e-20	3.48958e-19	Q9ULU4	ZMYND8
ENSG00000101057	3145.78	1780.97	-1364.82	-0.812318	1.77459e-38	6.08067e-37	P10244	MYBL2
ENSG00000101079	779.146	644.706	-134.44	-0.269291	0.00368049	0.0142195	Q9UGV2	NDRG3
ENSG00000101084	114.258	28.9419	-85.3156	-1.80786	8.5571e-11	8.06913e-10	Q9BUV8	C20orf24
ENSG00000101096	709.157	563.814	-145.342	-0.326732	0.000818885	0.00358043	Q13469	NFATC2
ENSG00000101104	451.196	1070	618.803	1.23593	9.86617e-39	3.41096e-37	Q4VXU2	PABPC1L
ENSG00000101126	3458.53	2987.89	-470.643	-0.20976	3.3266e-05	0.000178706	Q9H2P0	ADNP
ENSG00000101132	733.974	357.51	-376.464	-1.03228	5.49627e-18	8.10733e-17	Q9NQP4	PFDN4
ENSG00000101146	484.614	364.633	-119.981	-0.401161	0.00101462	0.00436456	P78406	RAE1
ENSG00000101152	678.102	509.749	-168.353	-0.403787	7.1008e-05	0.000366226	Q9H3Z4	DNAJC5
ENSG00000101158	1565.55	1128.65	-436.897	-0.468214	9.47254e-11	8.89975e-10	H0UI80	NELFCD
ENSG00000101160	488.13	396.448	-91.6816	-0.291156	0.0118108	0.0405691	Q9UBR2	CTSZ
ENSG00000101161	1677.47	1063.64	-613.825	-0.648685	1.13622e-18	1.73398e-17	O94906	PRPF6
ENSG00000101166	1520.84	1139.51	-381.326	-0.418515	1.77917e-08	1.377e-07	Q9Y3B1	PRELID3B
ENSG00000101182	4287.15	1297.1	-2990.06	-1.71658	7.02978e-192	2.78244e-189	O14818	PSMA7
ENSG00000101187	195.17	34.6819	-160.488	-2.29728	2.74506e-20	4.59667e-19	Q96BD0	SLCO4A1
ENSG00000101189	518.836	276.103	-242.733	-0.898243	2.72372e-13	3.0712e-12	Q9NV56	MRGBP
ENSG00000101190	561.558	1014.39	452.835	0.842609	4.32692e-20	7.18972e-19	Q9UL49	TCFL5
ENSG00000101191	2572	1834.47	-737.532	-0.487558	1.70489e-16	2.32796e-15	Q9BTC0	DIDO1
ENSG00000101199	571.324	403.412	-167.911	-0.486931	2.67024e-05	0.000145317	Q8N6T3	ARFGAP1
ENSG00000101210	42.5235	7.90983	-34.6136	-1.81522	5.29751e-06	3.1549e-05	Q05639	EEF1A2
ENSG00000101220	289.557	173.009	-116.548	-0.72049	4.08765e-06	2.46673e-05	Q9GZN8	C20orf27
ENSG00000101230	36.7889	93.8386	57.0497	1.21979	9.43169e-06	5.44067e-05	B1AKI9	ISM1
ENSG00000101236	885.762	1051.51	165.751	0.24899	0.00326201	0.0127559	Q9Y225	RNF24
ENSG00000101247	400.62	284.789	-115.831	-0.482243	0.000187176	0.000908027	Q5TEU4	NDUFAF5
ENSG00000101255	389.521	1554.58	1165.06	1.9781	1.68993e-111	2.73159e-109	Q96RU7	TRIB3
ENSG00000101290	506.178	633.16	126.982	0.323444	0.00258353	0.0103091	O95674	CDS2
ENSG00000101294	1939.61	1275.24	-664.37	-0.600164	4.29088e-19	6.72789e-18	Q8TCT9	HM13
ENSG00000101333	686.331	1239.28	552.949	0.845842	7.18819e-25	1.50455e-23	Q15147	PLCB4
ENSG00000101337	1760.98	1151.81	-609.169	-0.606433	3.70362e-18	5.51577e-17	Q92544	TM9SF4
ENSG00000101343	1050.56	803.284	-247.272	-0.387759	3.93417e-06	2.38063e-05	Q9BZJ0	CRNKL1
ENSG00000101346	1644.24	1297.48	-346.763	-0.33622	2.24136e-06	1.39934e-05	Q9H488	POFUT1
ENSG00000101347	908.47	717.961	-190.509	-0.335724	0.000125171	0.000624097	Q9Y3Z3	SAMHD1
ENSG00000101350	799.034	651.847	-147.187	-0.287312	0.00219255	0.0088786	O15066	KIF3B
ENSG00000101361	3538.68	1437.07	-2101.61	-1.29466	1.56116e-108	2.3979e-106	O00567	NOP56
ENSG00000101365	1343.33	738.844	-604.487	-0.834263	1.13749e-07	8.14604e-07	O43837	IDH3B
ENSG00000101367	5077.52	4591.31	-486.215	-0.145838	0.000931845	0.0040366	Q15691	MAPRE1
ENSG00000101391	1479.86	933.963	-545.894	-0.658306	1.41856e-18	2.1574e-17	Q96SZ6	CDK5RAP1
ENSG00000101407	2020.8	1155.69	-865.109	-0.803926	9.97764e-33	2.82088e-31	O43156	TTI1
ENSG00000101413	943.451	1162.01	218.562	0.299857	0.000146119	0.000720972	Q9NQG5	RPRD1B
ENSG00000101421	1315.87	888.801	-427.072	-0.560745	5.76087e-13	6.38161e-12	Q9H444	CHMP4B
ENSG00000101442	196.281	111.083	-85.1985	-0.77819	5.40058e-05	0.000283077	Q9H9F9	ACTR5
ENSG00000101444	3009.87	2260.26	-749.616	-0.409926	1.19679e-13	1.37355e-12	P23526	AHCY
ENSG00000101445	65.4933	22.2808	-43.2126	-1.34788	3.39123e-05	0.000181924	Q96T49	PPP1R16B
ENSG00000101447	458.413	269.594	-188.819	-0.751266	3.04141e-09	2.51466e-08	Q9H4H8	FAM83D
ENSG00000101452	848.228	666.284	-181.944	-0.346665	0.000127039	0.0006329	Q9H5Z1	DHX35
ENSG00000101457	239.925	173.385	-66.5399	-0.449469	0.00641879	0.0235185	Q9H147	DNTTIP1
ENSG00000101464	339.419	251.998	-87.4213	-0.428288	0.00265112	0.0105529	Q9H490	PIGU
ENSG00000101493	150.585	249.562	98.9765	0.710629	2.09525e-05	0.000115657	Q92618	ZNF516
ENSG00000101546	503.377	264.006	-239.371	-0.912722	2.72471e-13	3.0712e-12	Q8N0V3	RBFA
ENSG00000101557	4483.94	3599.67	-884.265	-0.318202	5.19097e-10	4.58543e-09	P54578	USP14
ENSG00000101558	6809.64	6083.78	-725.866	-0.163779	0.000651045	0.00289621	Q9P0L0	VAPA
ENSG00000101574	598.966	817.661	218.695	0.443397	2.29452e-06	1.4308e-05	Q8N3J2	METTL4
ENSG00000101596	8583.02	7783.59	-799.432	-0.14194	0.000405588	0.00186807	A6NHR9	SMCHD1
ENSG00000101639	5183.26	5721.35	538.082	0.141179	0.0015849	0.00658843		CEP192
ENSG00000101654	2170.03	2710.5	540.474	0.31917	1.79255e-08	1.38666e-07	O43148	RNMT
ENSG00000101665	404.872	883.498	478.626	1.11693	6.97023e-27	1.58346e-25	O15105	SMAD7
ENSG00000101695	221.398	397.242	175.844	0.825534	1.2943e-09	1.11059e-08	Q96EQ8	RNF125
ENSG00000101745	4013.45	3479.03	-534.419	-0.207559	0.000406373	0.00187141	Q6UB98	ANKRD12
ENSG00000101751	438.028	927.022	488.995	1.07038	8.39763e-29	2.06417e-27	Q9UNA4	POLI
ENSG00000101752	5662.39	8027.34	2364.95	0.501723	8.87649e-35	2.7026e-33	Q86YT6	MIB1
ENSG00000101782	2301.87	2920.1	618.229	0.340282	1.89476e-08	1.46169e-07	O14730	RIOK3
ENSG00000101811	1128.17	661.726	-466.447	-0.759469	1.77822e-18	2.69245e-17	P33240	CSTF2
ENSG00000101843	676.896	1207.18	530.286	0.830203	1.31968e-22	2.48278e-21	O75832	PSMD10
ENSG00000101846	89.7466	43.4403	-46.3063	-0.941976	0.000523433	0.0023636	P08842	STS
ENSG00000101849	1894.24	1528.05	-366.191	-0.306276	5.91584e-06	3.50489e-05	O60907	TBL1X
ENSG00000101856	1608.78	1187.65	-421.131	-0.437704	1.14978e-09	9.89606e-09	O00264	PGRMC1
ENSG00000101868	2270.05	1959.95	-310.097	-0.212687	0.000376658	0.00174551	P09884	POLA1
ENSG00000101888	262.954	355.844	92.8897	0.422797	0.00192317	0.00787661	Q9NPJ8	NXT2
ENSG00000101901	1586.62	2707.16	1120.54	0.76733	3.63286e-38	1.23114e-36	Q9NP73	ALG13
ENSG00000101911	1049.31	733.32	-315.988	-0.517545	2.31938e-09	1.94213e-08	P11908	PRPS2
ENSG00000101928	98.7078	210.486	111.778	1.0486	2.58026e-08	1.96984e-07	Q9UJG1	MOSPD1
ENSG00000101935	3084.1	2453.71	-630.392	-0.329231	5.17841e-09	4.20386e-08	Q9Y4X0	AMMECR1
ENSG00000101966	2208.11	3549.27	1341.16	0.680036	5.02255e-30	1.27622e-28	P98170	XIAP
ENSG00000101972	20924.4	26990.4	6065.99	0.365988	3.67048e-18	5.46906e-17	Q8N3U4	STAG2
ENSG00000101977	33.4042	11.1767	-22.2275	-1.22844	0.00261016	0.0104005	P10911	MCF2
ENSG00000101986	328.597	140.073	-188.524	-1.19492	1.70609e-13	1.94506e-12	P33897	ABCD1
ENSG00000101997	273.488	169.688	-103.8	-0.675522	2.60276e-05	0.000141895	O60826	CCDC22
ENSG00000102003	106.792	44.6406	-62.1516	-1.11039	4.36749e-05	0.000231362	P08247	SYP
ENSG00000102030	569.738	212.983	-356.755	-1.38599	6.02202e-27	1.37209e-25	P41227	NAA10
ENSG00000102032	144.132	81.4133	-62.7191	-0.784362	0.000303359	0.00142833	P51606	RENBP
ENSG00000102038	684.225	361.184	-323.042	-0.914618	1.49629e-16	2.05038e-15	P28370	SMARCA1
ENSG00000102054	2156.26	1524.62	-631.64	-0.498969	5.00761e-15	6.25404e-14	Q16576	RBBP7
ENSG00000102081	2440.1	3465.64	1025.54	0.501116	1.60311e-16	2.19091e-15	Q06787	FMR1
ENSG00000102103	564.509	265.437	-299.073	-1.05215	9.25795e-16	1.21368e-14	O60828	PQBP1
ENSG00000102119	691.686	376.113	-315.574	-0.861823	4.96607e-15	6.2097e-14	P50402	EMD
ENSG00000102125	262.615	357.475	94.8597	0.438947	0.0013532	0.00570263	Q16635	TAZ
ENSG00000102128	45.7048	79.4193	33.7145	0.725382	0.00839795	0.0298905	P0C0E4	RAB40AL
ENSG00000102144	7488.11	5364.66	-2123.45	-0.479866	7.31673e-33	2.07428e-31	P00558	PGK1
ENSG00000102145	1380.54	948.25	-432.29	-0.53104	3.16922e-10	2.8529e-09	P15976	GATA1
ENSG00000102172	6846.58	3465.25	-3381.33	-0.979529	6.14155e-104	8.98617e-102	P52788	SMS
ENSG00000102178	846.262	639.47	-206.792	-0.396935	1.83897e-05	0.000102333	P11441	UBL4A
ENSG00000102181	344.585	607.492	262.907	0.811387	1.91462e-11	1.89577e-10	Q8TCZ2	CD99L2
ENSG00000102189	5942.31	3921.36	-2020.95	-0.59496	1.26804e-10	1.17987e-09	Q15075	EEA1
ENSG00000102225	699.274	523.878	-175.396	-0.404032	9.85973e-05	0.000497873	Q00536	CDK16
ENSG00000102241	3572.39	2212.27	-1360.12	-0.691252	2.54108e-31	6.79228e-30	O43719	HTATSF1
ENSG00000102265	938.964	576.804	-362.16	-0.685156	5.94907e-12	6.12218e-11	P01033	TIMP1
ENSG00000102287	1897.63	234.76	-1662.87	-2.98913	1.45046e-212	6.68358e-210	P78334	GABRE
ENSG00000102302	99.8104	35.979	-63.8314	-1.33298	1.44465e-06	9.20932e-06	P98174	FGD1
ENSG00000102309	383.642	273.94	-109.702	-0.468724	0.000457375	0.00208977		PIN4
ENSG00000102349	88.07	0.424288	-87.6458	-4.06892	6.28259e-22	1.14365e-20	O95600	KLF8
ENSG00000102359	2.37246	22.9293	20.5568	1.88501	4.19305e-05	0.000222694	O60687	SRPX2
ENSG00000102362	895.415	1170.66	275.247	0.382403	1.53608e-06	9.75369e-06	Q96C24	SYTL4
ENSG00000102384	524.426	625.796	101.37	0.25464	0.0143177	0.048162	Q92674	CENPI
ENSG00000102390	725.145	533.896	-191.248	-0.437753	8.37346e-06	4.85381e-05	Q9BVG4	PBDC1
ENSG00000102401	787.231	944.102	156.871	0.255971	0.00335036	0.0130716	Q9UH62	ARMCX3
ENSG00000102531	1715.61	2797.16	1081.55	0.699917	1.12742e-30	2.93235e-29	Q9Y2H6	FNDC3A
ENSG00000102547	325.198	184.435	-140.764	-0.801716	8.58484e-08	6.20847e-07	Q9H9S4	CAB39L
ENSG00000102575	104.768	150.129	45.3609	0.493266	0.0143612	0.0482769	P13686	ACP5
ENSG00000102580	2045.19	1710.21	-334.986	-0.260751	7.62995e-05	0.000391815	Q13217	DNAJC3
ENSG00000102595	1916.89	2890.52	973.638	0.587572	1.20062e-20	2.04788e-19	Q9NYU1	UGGT2
ENSG00000102606	1329.9	1071.09	-258.809	-0.309976	3.31045e-05	0.000177931	Q14155	ARHGEF7
ENSG00000102699	2368.53	3107.79	739.259	0.391863	4.67921e-13	5.21521e-12	Q9UKK3	PARP4
ENSG00000102710	1542.5	1798.86	256.354	0.217153	0.00159842	0.00663816	Q8NEM7	SUPT20H
ENSG00000102753	1398.99	1190.36	-208.635	-0.231329	0.00151531	0.00632619	O00505	KPNA3
ENSG00000102763	2171.35	1902.34	-269.013	-0.191842	0.00215008	0.00872264	A3KMH1	VWA8
ENSG00000102780	1537	1938.18	401.175	0.329195	2.11498e-06	1.32526e-05	Q86XP1	DGKH
ENSG00000102796	43.0296	94.7905	51.7609	1.04619	0.000103706	0.000522558	A0PJE2	DHRS12
ENSG00000102858	954.844	724.26	-230.584	-0.388819	2.67096e-05	0.000145331	O60291	MGRN1
ENSG00000102870	455.24	329.63	-125.611	-0.452376	0.000235642	0.00112494	Q9UEG4	ZNF629
ENSG00000102879	11.8171	31.0392	19.2221	1.06938	0.00752855	0.0271244	P31146	CORO1A
ENSG00000102893	2763.36	3690.72	927.358	0.415565	2.12523e-15	2.71574e-14	Q93100	PHKB
ENSG00000102897	355.489	654.241	298.752	0.870715	2.44946e-15	3.11587e-14	O43325	LYRM1
ENSG00000102898	1812.29	582.404	-1229.89	-1.62473	3.07284e-94	3.76459e-92	P61970	NUTF2
ENSG00000102900	1553.34	1105.42	-447.924	-0.488285	8.53773e-12	8.68485e-11	Q8N1F7	NUP93
ENSG00000102901	1424.2	920.919	-503.278	-0.620455	4.74853e-15	5.95214e-14	Q96BT3	CENPT
ENSG00000102908	8988.77	7372.45	-1616.32	-0.286094	5.70681e-13	6.32854e-12	O94916	NFAT5
ENSG00000102967	448.318	206.498	-241.82	-1.08326	5.99759e-15	7.46026e-14	Q02127	DHODH
ENSG00000102974	2223.99	1216.28	-1007.71	-0.866132	6.39935e-39	2.23492e-37	P49711	CTCF
ENSG00000102977	162.122	59.0599	-103.062	-1.35632	1.99012e-09	1.67734e-08	Q96AP0	ACD
ENSG00000102978	599.436	372.142	-227.293	-0.676853	3.91575e-09	3.20581e-08	P19387	POLR2C
ENSG00000103005	551.183	415.994	-135.188	-0.409307	0.000434442	0.00199147	Q9BQ65	USB1
ENSG00000103018	1377.4	1214.53	-162.87	-0.180012	0.0131745	0.0446982	O43169	CYB5B
ENSG00000103021	270.745	493.602	222.857	0.850869	6.77329e-12	6.94263e-11	Q9H0I3	CCDC113
ENSG00000103035	4860.81	3062.12	-1798.69	-0.663689	5.1374e-39	1.80646e-37	P51665	PSMD7
ENSG00000103043	1312.04	952.438	-359.603	-0.453096	2.54225e-08	1.94275e-07	Q08AM6	VAC14
ENSG00000103051	1146.31	1440.72	294.405	0.329574	1.41231e-05	7.99016e-05		COG4
ENSG00000103061	711.493	560.923	-150.57	-0.336737	0.000597534	0.00267435	Q96CW6	SLC7A6OS
ENSG00000103091	1548.37	1343.09	-205.278	-0.200651	0.00489226	0.0183925	Q6PJI9	WDR59
ENSG00000103111	1450.69	2670.39	1219.7	0.877302	2.10393e-44	8.71873e-43	Q7L1V2	MON1B
ENSG00000103121	1473.2	1220.66	-252.54	-0.272155	0.000143388	0.000708276	Q9NRP2	CMC2
ENSG00000103126	996.468	546.152	-450.316	-0.855611	1.11576e-19	1.80539e-18	O15169	AXIN1
ENSG00000103145	144.48	69.2364	-75.244	-1.01156	7.00095e-06	4.10523e-05	Q9NWW0	HCFC1R1
ENSG00000103150	545.76	968.414	422.654	0.817742	4.58818e-18	6.79055e-17	O95822	MLYCD
ENSG00000103152	294.112	173.81	-120.303	-0.730389	4.91953e-06	2.94058e-05	P29372	MPG
ENSG00000103160	389.702	595.684	205.982	0.60774	5.56014e-08	4.10764e-07	Q3SXM5	HSDL1
ENSG00000103174	217.453	150.874	-66.5788	-0.517414	0.00346128	0.0134618	Q9UK23	NAGPA
ENSG00000103194	5138.17	3831.38	-1306.79	-0.421775	1.40946e-20	2.39749e-19	Q14694	USP10
ENSG00000103202	1370.15	556.682	-813.464	-1.18986	5.01885e-06	2.99936e-05	O00746	NME4
ENSG00000103222	1751.56	1240.54	-511.022	-0.491216	4.62982e-12	4.80136e-11	P33527	ABCC1
ENSG00000103227	13.7286	63.1753	49.4467	1.83943	1.26965e-07	9.05057e-07	Q96S06	LMF1
ENSG00000103245	280.483	214.401	-66.0822	-0.380126	0.0112257	0.0387925	Q9H6Q4	NARFL
ENSG00000103249	1329.9	1124.89	-205.006	-0.237782	0.00155246	0.00646643	P51798	CLCN7
ENSG00000103253	113.516	48.3317	-65.1847	-1.113	1.58708e-05	8.91356e-05	Q6PII5	HAGHL
ENSG00000103254	171.386	46.7072	-124.679	-1.76315	2.9737e-14	3.55015e-13	Q9BQD7	FAM173A
ENSG00000103257	2941.18	6140.21	3199.04	1.06056	3.19116e-112	5.21273e-110	Q01650	SLC7A5
ENSG00000103266	1487.42	639.039	-848.378	-1.21055	3.07661e-50	1.49346e-48	Q9UNE7	STUB1
ENSG00000103274	482.228	291.875	-190.353	-0.71148	9.04209e-09	7.18734e-08	P53384	NUBP1
ENSG00000103275	2002.53	1321.54	-680.987	-0.597278	8.98139e-20	1.46323e-18	P63279	UBE2I
ENSG00000103319	1340.12	1553.67	213.545	0.212994	0.00196196	0.00802232	O00418	EEF2K
ENSG00000103326	1418.82	800.289	-618.53	-0.824124	3.04014e-25	6.48192e-24	O75808	CAPN15
ENSG00000103342	11468	5579.68	-5888.28	-1.03868	4.36926e-166	1.30963e-163	P15170	GSPT1
ENSG00000103356	1309.61	762.978	-546.632	-0.769931	1.99625e-21	3.53182e-20	Q5JPH6	EARS2
ENSG00000103363	646.895	376.295	-270.599	-0.756824	8.97195e-10	7.78065e-09	Q15370	ELOB
ENSG00000103365	2172.56	1949.08	-223.487	-0.15684	0.00870768	0.0309038	Q9UJY4	GGA2
ENSG00000103404	846.316	1025.08	178.764	0.274586	0.000830267	0.00362814	Q70CQ4	USP31
ENSG00000103415	513.788	240.252	-273.536	-1.07545	2.36243e-17	3.37663e-16	P30519	HMOX2
ENSG00000103423	1716.1	1403.79	-312.308	-0.291833	2.63743e-05	0.000143708	Q96EY1	DNAJA3
ENSG00000103479	1772.04	2223.84	451.8	0.325623	7.74265e-08	5.6218e-07	Q08999	RBL2
ENSG00000103485	868.116	659.095	-209.021	-0.397113	1.30717e-05	7.42528e-05	Q15274	QPRT
ENSG00000103489	9.00631	32.9606	23.9543	1.40415	0.000587275	0.00263072	Q86Y38	XYLT1
ENSG00000103495	3086.56	1456.62	-1629.94	-1.07356	1.0459e-56	5.94662e-55	P56270	MAZ
ENSG00000103496	297.37	128.872	-168.498	-1.16359	1.78701e-12	1.90835e-11	Q12846	STX4
ENSG00000103510	912.844	499.021	-413.824	-0.858494	1.85332e-19	2.96617e-18	Q9H7Z6	KAT8
ENSG00000103540	1409.68	1093.47	-316.214	-0.365054	9.69168e-07	6.29256e-06	O43303	CCP110
ENSG00000103544	891.415	1233.27	341.859	0.466649	3.08814e-09	2.55125e-08	Q7Z3J2	VPS35L
ENSG00000103549	3197.18	1763.91	-1433.27	-0.852422	1.65459e-49	7.89525e-48	A0A024QZG0	RNF40
ENSG00000103550	2436.67	1055.94	-1380.73	-1.20314	1.28626e-73	1.06749e-71	Q1ED39	KNOP1
ENSG00000103591	2593.48	1732.71	-860.766	-0.578833	9.73077e-23	1.84419e-21	Q6PD74	AAGAB
ENSG00000103599	107.872	215.274	107.401	0.954764	3.74821e-07	2.53991e-06	Q86VS3	IQCH
ENSG00000103653	1248.15	767.735	-480.416	-0.696538	5.81786e-18	8.56532e-17	P41240	CSK
ENSG00000103657	8218.61	8904.42	685.802	0.115349	0.00164865	0.00683113	Q15751	HERC1
ENSG00000103723	24.1177	93.6144	69.4967	1.73707	4.46235e-09	3.63595e-08	Q13367	AP3B2
ENSG00000103769	4188.62	3808.47	-380.151	-0.1394	0.00994184	0.0348077	P62491	RAB11A
ENSG00000103811	1881.95	1562.11	-319.839	-0.264427	6.03618e-05	0.000314895	P09668	CTSH
ENSG00000103852	243.785	405.745	161.96	0.716426	1.14186e-07	8.17171e-07	Q5W5X9	TTC23
ENSG00000103876	690.281	398.945	-291.336	-0.772983	2.34237e-12	2.48082e-11	P16930	FAH
ENSG00000103942	71.3183	174.034	102.716	1.22337	6.74434e-09	5.4167e-08	Q9NSB8	HOMER2
ENSG00000103966	365.688	153.875	-211.814	-1.20555	4.66456e-15	5.84926e-14	Q9H223	EHD4
ENSG00000103978	701.714	887.286	185.572	0.339242	0.000183054	0.000889428	Q8NBN3	TMEM87A
ENSG00000103994	3554.78	2809.24	-745.545	-0.33829	2.49376e-11	2.45035e-10	Q9H2Y7	ZNF106
ENSG00000103995	4891.16	2856.24	-2034.93	-0.774921	9.13798e-58	5.36344e-56	O94986	CEP152
ENSG00000104043	42.4331	258.217	215.784	2.46433	6.14702e-31	1.6165e-29	Q8TF62	ATP8B4
ENSG00000104047	799.568	1125.87	326.302	0.487402	6.06019e-09	4.88757e-08	Q8N5C7	DTWD1
ENSG00000104067	4675.02	3781.24	-893.776	-0.305676	2.5564e-11	2.5095e-10	G3V1L9	TJP1
ENSG00000104081	65.9769	173.289	107.312	1.32125	1.62997e-09	1.38819e-08	Q96LC9	BMF
ENSG00000104093	2911.96	6298.74	3386.78	1.1084	7.44624e-104	1.08438e-101	Q8TDJ6	DMXL2
ENSG00000104131	4852.39	2845.12	-2007.27	-0.770256	7.75663e-52	3.93219e-50	O75822	EIF3J
ENSG00000104133	2326.3	3827.28	1500.98	0.716065	5.53718e-43	2.17493e-41	Q96JI7	SPG11
ENSG00000104164	1729.69	2433.27	703.584	0.489608	3.2291e-16	4.33067e-15	Q9UL45	BLOC1S6
ENSG00000104177	80.302	367.414	287.112	2.10468	1.00592e-31	2.71704e-30	A0A0A0MR39	MYEF2
ENSG00000104205	79.5699	149.904	70.3344	0.861754	6.62973e-05	0.00034348	Q96BR1	SGK3
ENSG00000104218	5824.61	5129.04	-695.576	-0.184952	0.000155795	0.000766147		CSPP1
ENSG00000104219	313.783	51.5502	-262.233	-2.45757	7.41386e-34	2.19242e-32	Q9UIJ5	ZDHHC2
ENSG00000104228	482.192	580.828	98.6361	0.263576	0.0125012	0.0426937	Q9UPQ4	TRIM35
ENSG00000104231	829.61	1948.96	1119.35	1.2251	4.89557e-65	3.41948e-63	Q8TCF1	ZFAND1
ENSG00000104312	479.381	604.575	125.194	0.325809	0.00225406	0.00910264	O43353	RIPK2
ENSG00000104320	2114.61	2354.75	240.141	0.153408	0.00958896	0.0336983	O60934	NBN
ENSG00000104321	2.85599	18.2137	15.3577	1.50178	0.00126826	0.00536662	O75762	TRPA1
ENSG00000104324	423.264	713.852	290.588	0.748554	1.19854e-12	1.29742e-11	Q9Y646	CPQ
ENSG00000104325	1044.89	1544.65	499.758	0.559087	1.27852e-14	1.5651e-13	Q16698	DECR1
ENSG00000104327	62.4476	130.066	67.6184	0.984167	2.86432e-05	0.000155277	P05937	CALB1
ENSG00000104341	3254.16	3908.31	654.155	0.264694	7.83945e-08	5.68807e-07		LAPTM4B
ENSG00000104343	572.105	999.998	427.893	0.796282	1.56929e-18	2.38195e-17	Q96B02	UBE2W
ENSG00000104356	1129.44	588.392	-541.046	-0.931233	1.79507e-26	4.02756e-25	Q99575	POP1
ENSG00000104368	12.3006	84.3107	72.0101	2.35654	2.25312e-12	2.38876e-11	P00750	PLAT
ENSG00000104369	333.933	136.63	-197.303	-1.25313	2.98093e-15	3.77328e-14	Q9HDC5	JPH1
ENSG00000104388	1518.49	1169.9	-348.595	-0.372802	6.71822e-07	4.44421e-06	P61019	RAB2A
ENSG00000104412	762.747	982.033	219.286	0.358677	9.54564e-05	0.000483063	Q15006	EMC2
ENSG00000104427	54.2502	226.699	172.449	1.94949	1.9818e-20	3.34706e-19	Q96GY0	ZC2HC1A
ENSG00000104447	929.913	1201.48	271.565	0.366034	2.7752e-06	1.71392e-05	Q9UHF7	TRPS1
ENSG00000104450	25.0396	49.3013	24.2617	0.823756	0.0143931	0.0483523	Q07617	SPAG1
ENSG00000104472	2019.9	1115.98	-903.918	-0.857575	8.54748e-31	2.23443e-29	Q9NRG0	CHRAC1
ENSG00000104490	139.659	60.1327	-79.526	-1.12247	2.4409e-06	1.51778e-05	P61601	NCALD
ENSG00000104497	143.816	202.424	58.6081	0.471725	0.00761123	0.0273839	P57768	SNX16
ENSG00000104518	48.0998	19.9109	-28.189	-1.06169	0.00236058	0.00949575	P57764	GSDMD
ENSG00000104529	5277.82	3713.44	-1564.38	-0.503576	3.03645e-26	6.72003e-25	P29692	EEF1D
ENSG00000104549	3438.58	1997.2	-1441.38	-0.78298	9.29182e-45	3.88708e-43	Q14534	SQLE
ENSG00000104613	2226.6	1800.76	-425.847	-0.303941	5.15045e-07	3.44774e-06	Q9NVR2	INTS10
ENSG00000104626	1839.31	2130.97	291.658	0.207901	0.00130949	0.00553047	Q8IV48	ERI1
ENSG00000104635	1207.63	1417.68	210.048	0.229738	0.00132529	0.0055905	Q15043	SLC39A14
ENSG00000104643	696.693	908.191	211.498	0.380323	3.27595e-05	0.00017626	Q96QG7	MTMR9
ENSG00000104660	1523.99	2216.83	692.84	0.538187	4.49006e-18	6.64852e-17	O95214	LEPROTL1
ENSG00000104687	2004.25	1003.19	-1001.06	-0.994836	4.91115e-46	2.16294e-44	P00390	GSR
ENSG00000104689	1179.32	730.624	-448.7	-0.67744	5.66382e-14	6.64611e-13	O00220	TNFRSF10A
ENSG00000104714	1863.88	1381.8	-482.086	-0.430784	1.27464e-09	1.09463e-08	Q86X53	ERICH1
ENSG00000104723	1044.89	1682.81	637.917	0.68016	4.64298e-19	7.25787e-18	Q13454	TUSC3
ENSG00000104728	1563.56	1022.84	-540.724	-0.607428	1.88927e-16	2.56836e-15	O15013	ARHGEF10
ENSG00000104731	2440.13	1644.09	-796.034	-0.565336	1.55274e-20	2.63684e-19	Q8TBB5	KLHDC4
ENSG00000104738	9355.72	7064.52	-2291.21	-0.405619	2.21994e-26	4.95203e-25	P33991	MCM4
ENSG00000104763	1258.53	2227.37	968.848	0.818572	1.33403e-36	4.30359e-35	Q13510	ASAH1
ENSG00000104765	1128.03	2492.82	1364.79	1.13707	2.76932e-68	2.06018e-66	O60238	BNIP3L
ENSG00000104783	30.2906	86.0804	55.7898	1.34898	3.5654e-06	2.1711e-05	O15554	KCNN4
ENSG00000104812	268.137	195.345	-72.7922	-0.433341	0.00610641	0.0224888	P13807	GYS1
ENSG00000104823	310.322	188.302	-122.02	-0.707234	3.09427e-06	1.89844e-05	Q13011	ECH1
ENSG00000104824	4170.35	2870.19	-1300.16	-0.534922	1.29372e-25	2.79307e-24	P14866	HNRNPL
ENSG00000104825	400.959	204.376	-196.583	-0.940971	2.85233e-11	2.78935e-10	Q15653	NFKBIB
ENSG00000104852	2591.27	1372.2	-1219.07	-0.905921	5.3568e-39	1.87932e-37	P08621	SNRNP70
ENSG00000104853	1507.24	525.393	-981.845	-1.5051	6.80784e-72	5.48768e-70	O96005	CLPTM1
ENSG00000104856	19.2372	44.889	25.6518	1.01198	0.00543185	0.0202021	Q01201	RELB
ENSG00000104859	1306.6	689.123	-617.477	-0.911662	4.30321e-27	9.87021e-26	A0A0A0MQS2	CLASRP
ENSG00000104883	12.7842	52.4472	39.663	1.66599	4.64585e-06	2.78237e-05	Q96HA9	PEX11G
ENSG00000104884	1211.64	616.51	-595.129	-0.965599	2.07552e-27	4.81063e-26	P18074	ERCC2
ENSG00000104885	2698.58	1490.3	-1208.28	-0.850291	1.61858e-43	6.48126e-42		DOT1L
ENSG00000104886	544.964	316.38	-228.584	-0.766976	9.48799e-11	8.91155e-10	Q9NW61	PLEKHJ1
ENSG00000104888	83.5511	22.8809	-60.6702	-1.61773	1.54701e-07	1.09218e-06	Q9P2U7	SLC17A7
ENSG00000104889	1040.76	876.74	-164.018	-0.238551	0.0100315	0.0350936	O75792	RNASEH2A
ENSG00000104897	1293.69	983.501	-310.193	-0.38733	2.9451e-06	1.81232e-05	Q15428	SF3A2
ENSG00000104903	1728.49	1327.08	-401.419	-0.381463	2.70925e-08	2.06423e-07	P12980	LYL1
ENSG00000104904	5270.78	8318.61	3047.83	0.653507	1.98634e-14	2.4077e-13	P54368	OAZ1
ENSG00000104907	1316.35	683.91	-632.437	-0.931808	4.23232e-28	1.0129e-26	Q9NXH9	TRMT1
ENSG00000104953	15.6176	41.5673	25.9498	1.14107	0.0020432	0.00832844	Q9H808	TLE6
ENSG00000104960	1206.74	652.319	-554.416	-0.876184	2.11189e-23	4.1397e-22	Q86YD1	PTOV1
ENSG00000104964	3132.65	1989.77	-1142.88	-0.648884	3.74909e-28	9.00745e-27	Q08117	AES
ENSG00000104969	1833.2	756.352	-1076.84	-1.27223	1.51891e-60	9.4163e-59	O43765	SGTA
ENSG00000104979	1653.87	780.453	-873.416	-1.06728	1.21116e-38	4.16857e-37	Q9UNZ5	C19orf53
ENSG00000104980	1648.97	1087.76	-561.201	-0.593479	3.15995e-16	4.23977e-15	O43615	TIMM44
ENSG00000104998	456.858	325.581	-131.278	-0.483991	9.13062e-05	0.000463406	Q6UWB1	IL27RA
ENSG00000105011	266.678	351.741	85.0634	0.398777	0.00583212	0.0215612	Q9NVP2	ASF1B
ENSG00000105048	1116.47	928.75	-187.719	-0.261063	0.00127402	0.00538808	P13805	TNNT1
ENSG00000105058	983.86	629.032	-354.828	-0.641467	5.31763e-13	5.90331e-12	Q9Y421	FAM32A
ENSG00000105063	2625.32	1644.08	-981.24	-0.668849	5.96721e-27	1.36161e-25	Q9UPN7	PPP6R1
ENSG00000105072	295.807	138.824	-156.982	-1.06462	7.10555e-11	6.74984e-10	Q9H6X5	C19orf44
ENSG00000105085	182.417	126.175	-56.2422	-0.514156	0.00617845	0.0227251	O95402	MED26
ENSG00000105127	1412.72	635.493	-777.226	-1.14554	5.0443e-41	1.86954e-39	O43823	AKAP8
ENSG00000105136	51.9681	123.926	71.9578	1.15013	3.72141e-06	2.25897e-05	Q96HQ0	ZNF419
ENSG00000105171	567.577	232.694	-334.884	-1.25816	9.47857e-24	1.88917e-22	O95707	POP4
ENSG00000105173	652.457	375.761	-276.696	-0.782648	1.5123e-12	1.62567e-11	P24864	CCNE1
ENSG00000105176	5486.84	3807.49	-1679.35	-0.52615	4.06172e-32	1.11564e-30	O94763	URI1
ENSG00000105185	1574.3	648.143	-926.156	-1.2743	2.25885e-55	1.23868e-53	O14737	PDCD5
ENSG00000105186	2112.11	2445.01	332.902	0.208439	0.00040929	0.00188372	Q96NW4	ANKRD27
ENSG00000105193	5094.18	3066.73	-2027.44	-0.720419	2.58494e-10	2.34859e-09	P62249	RPS16
ENSG00000105197	1282.73	647.452	-635.279	-0.975584	1.17129e-29	2.94473e-28	Q3ZCQ8	TIMM50
ENSG00000105202	2450.83	1052.56	-1398.27	-1.20861	5.96109e-72	4.81771e-70	P22087	FBL
ENSG00000105204	197.167	306.925	109.758	0.626639	3.18233e-05	0.000171553	Q9Y463	DYRK1B
ENSG00000105220	4305.3	2274.27	-2031.03	-0.914315	2.31651e-64	1.58928e-62	P06744	GPI
ENSG00000105229	462.281	250.035	-212.246	-0.864955	2.33136e-11	2.29442e-10	Q8N2W9	PIAS4
ENSG00000105245	317.317	187.453	-129.864	-0.745276	7.72716e-07	5.0736e-06	Q9Y6R0	NUMBL
ENSG00000105248	260.414	157.062	-103.352	-0.713715	1.90283e-05	0.000105696	Q9BW85	CCDC94
ENSG00000105254	285.68	177.277	-108.403	-0.66477	3.58965e-05	0.000191935	Q99426	TBCB
ENSG00000105258	331.055	54.3927	-276.662	-2.4895	1.89527e-37	6.27144e-36	P36954	POLR2I
ENSG00000105281	4399.67	5548.42	1148.74	0.335267	3.33499e-10	2.99741e-09	Q15758	SLC1A5
ENSG00000105298	679.901	327.502	-352.399	-1.04244	7.86501e-21	1.35803e-19	Q8WUQ7	CACTIN
ENSG00000105321	687.335	417.711	-269.624	-0.699796	2.36688e-10	2.15744e-09	Q9Y3X0	CCDC9
ENSG00000105323	5002.68	3426.07	-1576.62	-0.543096	3.98943e-30	1.01874e-28	Q9BUJ2	HNRNPUL1
ENSG00000105327	243.233	453.49	210.256	0.88662	2.6875e-11	2.63485e-10	Q96PG8	BBC3
ENSG00000105329	3861.07	1479.15	-2381.92	-1.38139	1.4949e-126	2.90265e-124		TGFB1
ENSG00000105341	520.747	336.539	-184.208	-0.616241	1.64061e-07	1.15561e-06	Q9NW81	DMAC2
ENSG00000105355	562.317	426.96	-135.358	-0.390096	0.000482001	0.00219222	O60664	PLIN3
ENSG00000105364	1156.61	549.643	-606.963	-1.06241	1.45577e-33	4.25605e-32	Q9BYD3	MRPL4
ENSG00000105366	13.1773	36.8276	23.6503	1.16897	0.00239128	0.00960726	Q9NYZ4	SIGLEC8
ENSG00000105372	4747.42	1976.85	-2770.57	-1.25504	2.86914e-89	3.2686e-87	P39019	RPS19
ENSG00000105373	1384.73	850.58	-534.149	-0.695215	5.67797e-19	8.82214e-18	Q9NZM5	NOP53
ENSG00000105376	593.652	416.552	-177.1	-0.505395	3.71632e-06	2.25677e-05	Q9UMF0	ICAM5
ENSG00000105401	3979.64	2337.06	-1642.58	-0.766343	5.13051e-50	2.47491e-48	Q16543	CDC37
ENSG00000105402	292.436	222.783	-69.6524	-0.386442	0.00930661	0.0328176	P54920	NAPA
ENSG00000105419	34.6198	63.5754	28.9556	0.777143	0.0117254	0.0402982	Q99687	MEIS3
ENSG00000105426	1289.91	1047.05	-242.859	-0.293588	0.00021018	0.00101231	Q13332	PTPRS
ENSG00000105438	1305.42	870.655	-434.761	-0.563586	0.000689837	0.00305557	P24390	KDELR1
ENSG00000105447	1845.76	830.172	-1015.59	-1.14135	1.52949e-53	8.03059e-52	Q9BQ67	GRWD1
ENSG00000105464	434.733	324.059	-110.674	-0.419003	0.000679065	0.00301088	O15399	GRIN2D
ENSG00000105483	762.629	1076.64	314.012	0.490256	7.38671e-09	5.90956e-08		CARD8
ENSG00000105486	1931.01	1548.42	-382.591	-0.317385	6.18606e-06	3.65586e-05	P18858	LIG1
ENSG00000105492	21.1713	137.927	116.756	2.43228	3.1492e-18	4.7128e-17	O43699	SIGLEC6
ENSG00000105497	919.971	1348.51	428.544	0.547466	7.74792e-13	8.50041e-12	Q9Y473	ZNF175
ENSG00000105519	13.2677	37.6277	24.36	1.1951	0.00203442	0.00829487	A0A0X1KG78	CAPS
ENSG00000105556	490.077	231.197	-258.881	-1.05717	1.31925e-15	1.70844e-14	Q8N344	MIER2
ENSG00000105559	298.351	217.571	-80.7802	-0.443099	0.00331519	0.0129491	Q9H4M7	PLEKHA4
ENSG00000105576	2780.51	1654.48	-1126.03	-0.743148	1.02699e-34	3.12069e-33	O14787	TNPO2
ENSG00000105607	636.456	386.489	-249.966	-0.708619	7.08957e-11	6.73673e-10	Q92947	GCDH
ENSG00000105610	792.518	240.149	-552.369	-1.70273	9.76515e-49	4.58873e-47	Q13351	KLF1
ENSG00000105612	280.921	764.07	483.149	1.42557	2.45708e-30	6.32145e-29	O00115	DNASE2
ENSG00000105613	146.067	53.2957	-92.7708	-1.34969	1.02621e-08	8.12568e-08	Q9Y2H9	MAST1
ENSG00000105617	63.6496	20.1109	-43.5387	-1.40824	2.14678e-05	0.000118374	Q96BZ8	LENG1
ENSG00000105618	2896.52	1947.62	-948.899	-0.569391	8.31657e-24	1.66079e-22	Q8WWY3	PRPF31
ENSG00000105619	111.682	39.1732	-72.5084	-1.3765	1.95546e-07	1.36562e-06	P0C1Z6	TFPT
ENSG00000105640	3297.01	1700.1	-1596.91	-0.946441	2.84406e-48	1.32236e-46	Q02543	RPL18A
ENSG00000105643	420.883	246.392	-174.491	-0.751806	1.79446e-08	1.38778e-07	Q8TBH0	ARRDC2
ENSG00000105655	737.708	466.988	-270.72	-0.643957	1.81888e-09	1.54228e-08	Q9NPH2	ISYNA1
ENSG00000105669	351.34	253.726	-97.6147	-0.4577	0.000837063	0.0036537	O14579	COPE
ENSG00000105671	763.89	555.698	-208.192	-0.458668	2.75221e-06	1.70108e-05	Q9Y6V7	DDX49
ENSG00000105676	542.569	377.082	-165.487	-0.516756	5.02543e-06	3.00271e-05	Q6NXE6	ARMC6
ENSG00000105677	333.17	170.112	-163.058	-0.951255	4.08791e-10	3.64231e-09	Q9BVK8	TMEM147
ENSG00000105698	1228.43	980.797	-247.634	-0.320362	3.60222e-05	0.000192407	Q15853	USF2
ENSG00000105699	724.313	364.984	-359.329	-0.970791	2.03312e-19	3.24386e-18	Q86X29	LSR
ENSG00000105700	1266.6	828.844	-437.758	-0.605931	2.20003e-14	2.65837e-13	Q9BQD3	KXD1
ENSG00000105722	730.685	428.712	-301.973	-0.753399	8.19688e-13	8.98021e-12	P50548	ERF
ENSG00000105723	393.787	208.813	-184.975	-0.894968	3.53873e-10	3.17406e-09	P49840	GSK3A
ENSG00000105732	304.836	179.422	-125.414	-0.742193	1.13931e-06	7.35393e-06	Q6ZN55	ZNF574
ENSG00000105738	761.843	465.26	-296.583	-0.701398	2.42091e-12	2.56137e-11	O60292	SIPA1L3
ENSG00000105750	11.3336	57.0595	45.7259	1.87371	3.49364e-07	2.37523e-06	Q03923	ZNF85
ENSG00000105771	868.739	723.78	-144.959	-0.257035	0.00489035	0.0183897	Q9H0W8	SMG9
ENSG00000105778	2326.09	3759.6	1433.51	0.691022	4.68835e-40	1.69887e-38	Q8NBF6	AVL9
ENSG00000105784	0.460932	16.5166	16.0556	1.93088	4.6422e-05	0.000245241	Q96NL0	RUNDC3B
ENSG00000105793	1601.55	1923.77	322.213	0.26045	0.000103705	0.000522558	A4D1E9	GTPBP10
ENSG00000105810	9501.15	10330.6	829.427	0.119607	0.00156537	0.00651228	Q00534	CDK6
ENSG00000105819	2182.89	2932.68	749.794	0.423329	2.4175e-14	2.9075e-13	O75439	PMPCB
ENSG00000105821	9909.54	5721.65	-4187.89	-0.792227	7.80847e-69	5.85123e-67	Q99543	DNAJC2
ENSG00000105829	580.877	850.463	269.587	0.540789	1.08156e-08	8.55306e-08	O15155	BET1
ENSG00000105835	2929.46	2605.88	-323.578	-0.16906	0.00153452	0.00639762	P43490	NAMPT
ENSG00000105849	2101.16	1276.47	-824.694	-0.719034	7.62665e-27	1.72876e-25	Q3B726	TWISTNB
ENSG00000105851	1187.47	1962.73	775.267	0.721504	6.92025e-27	1.57326e-25	P48736	PIK3CG
ENSG00000105856	942.118	1971.9	1029.79	1.05779	8.49682e-49	4.00492e-47	O60381	HBP1
ENSG00000105877	12.739	55.514	42.775	1.73263	1.55404e-06	9.85175e-06	Q96DT5	DNAH11
ENSG00000105887	4447.11	5220.91	773.807	0.230184	1.68346e-07	1.18445e-06	P58546	MTPN
ENSG00000105953	1283.74	869.424	-414.314	-0.552531	1.14115e-11	1.15058e-10	Q02218	OGDH
ENSG00000105968	2206.23	2640.36	434.132	0.257685	5.24114e-06	3.12435e-05	Q71UI9	H2AFV
ENSG00000105974	15.6854	1.07282	-14.6125	-1.6716	0.00042074	0.00193296	Q03135	CAV1
ENSG00000105976	168.002	356.796	188.794	1.05839	8.76315e-13	9.58359e-12	P08581	MET
ENSG00000105982	77.2426	170.367	93.1243	1.08477	2.84779e-07	1.95552e-06	Q9H0A6	RNF32
ENSG00000105991	16.0107	3.4185	-12.5922	-1.22551	0.00876239	0.0310801		HOXA1
ENSG00000105993	3513.84	2119.32	-1394.52	-0.72365	4.99172e-38	1.67147e-36	O75190	DNAJB6
ENSG00000106009	546.338	420.202	-126.137	-0.368586	0.0009793	0.00422793	Q6PJG6	BRAT1
ENSG00000106012	445.032	272.194	-172.838	-0.686395	1.4044e-07	9.96053e-07	Q6IPM2	IQCE
ENSG00000106028	5160.86	2454.5	-2706.35	-1.07017	3.25285e-98	4.29168e-96	Q04837	SSBP1
ENSG00000106034	9289.91	10620.5	1330.57	0.192321	7.57305e-08	5.50902e-07	A4D0V7	CPED1
ENSG00000106049	686.869	824.012	137.143	0.254861	0.00668866	0.0244002	P31937	HIBADH
ENSG00000106070	2438.65	3985.48	1546.82	0.707242	5.46263e-44	2.22197e-42	Q13322	GRB10
ENSG00000106078	612.302	211.383	-400.919	-1.50921	1.80493e-33	5.24705e-32	O75128	COBL
ENSG00000106080	733.17	588.089	-145.081	-0.316112	0.00100178	0.00431654	Q9NWM8	FKBP14
ENSG00000106089	141.76	96.5118	-45.2481	-0.516471	0.0143491	0.0482571	Q16623	STX1A
ENSG00000106105	6834.88	11919.6	5084.76	0.800659	5.25846e-106	7.91924e-104	P41250	GARS
ENSG00000106123	444.178	262.236	-181.942	-0.741301	9.01665e-09	7.17266e-08		EPHB6
ENSG00000106133	948.807	640.918	-307.888	-0.556065	2.5276e-09	2.10904e-08		NSUN5P2
ENSG00000106153	3939.48	4939	999.518	0.326994	4.80804e-11	4.62282e-10	Q9Y6H1	CHCHD2
ENSG00000106211	1726.23	496.844	-1229.39	-1.78404	2.7139e-103	3.91524e-101	P04792	HSPB1
ENSG00000106244	5159.44	3224.45	-1934.99	-0.676312	1.00353e-47	4.61041e-46	Q13442	PDAP1
ENSG00000106245	2217.18	1644.26	-572.928	-0.430076	4.93276e-12	5.10523e-11	P41223	BUD31
ENSG00000106258	185.237	820.879	635.643	2.11117	1.08052e-69	8.29822e-68	P20815	CYP3A5
ENSG00000106261	4783.92	5254.35	470.433	0.134173	0.00210955	0.00857289	P17029	ZKSCAN1
ENSG00000106263	9138.2	3965.68	-5172.52	-1.19995	1.5439e-179	5.41647e-177	P55884	EIF3B
ENSG00000106290	908.949	573.579	-335.37	-0.650099	8.26749e-11	7.80319e-10	P49848	TAF6
ENSG00000106299	1930.94	2264.62	333.685	0.226987	0.000196405	0.000949219	O00401	WASL
ENSG00000106305	957.505	500.014	-457.491	-0.927745	4.20851e-23	8.13584e-22	Q13155	AIMP2
ENSG00000106327	1312.94	802.103	-510.837	-0.701172	9.73655e-18	1.41858e-16	Q9UP52	TFR2
ENSG00000106336	5.22845	18.8623	13.6338	1.15744	0.0110529	0.0382766	O75426	FBXO24
ENSG00000106344	6551.8	4842.88	-1708.92	-0.434968	8.83352e-26	1.9219e-24	Q9NW13	RBM28
ENSG00000106346	1059.07	684.249	-374.824	-0.626298	8.77489e-13	9.59303e-12	B4DP25	USP42
ENSG00000106348	958.319	363.942	-594.377	-1.36634	2.24408e-36	7.14979e-35		IMPDH1
ENSG00000106355	3596.19	2991.37	-604.818	-0.267429	3.651e-06	2.21841e-05	Q9Y4Y9	LSM5
ENSG00000106367	284.753	191.727	-93.0269	-0.545576	0.000510103	0.00231017	P61966	AP1S1
ENSG00000106397	714.245	492.166	-222.079	-0.521448	5.48177e-06	3.26023e-05	O60568	PLOD3
ENSG00000106399	558.919	775.584	216.665	0.462775	2.75622e-06	1.70322e-05	P35244	RPA3
ENSG00000106443	3251.32	2115.81	-1135.51	-0.620146	5.16986e-28	1.22965e-26	O94880	PHF14
ENSG00000106459	414.99	536.29	121.3	0.363381	0.00106852	0.004576	Q16656	NRF1
ENSG00000106460	1404.11	3480.17	2076.07	1.29963	5.22889e-82	5.25835e-80	Q9NUM4	TMEM106B
ENSG00000106462	7421.32	6863.94	-557.388	-0.112747	0.0035053	0.0136193	Q15910	EZH2
ENSG00000106477	115.799	164.354	48.5558	0.489771	0.0127575	0.043468	Q9BYV8	CEP41
ENSG00000106479	35.867	108.489	72.6216	1.46117	5.50165e-08	4.06711e-07	O60290	ZNF862
ENSG00000106484	862.06	1239.94	377.875	0.522175	8.04162e-11	7.60861e-10	Q5EB52	MEST
ENSG00000106524	843.121	1074.26	231.144	0.341824	6.74952e-05	0.000348925	Q8IV38	ANKMY2
ENSG00000106526	324.389	523.289	198.9	0.676539	1.08616e-08	8.5872e-08	Q9C0K3	ACTR3C
ENSG00000106537	1726.39	3421.61	1695.21	0.981797	1.37927e-66	9.97239e-65	O95857	TSPAN13
ENSG00000106546	1408.62	1241.51	-167.103	-0.178843	0.0138757	0.0468332	P35869	AHR
ENSG00000106554	2813.04	1389.52	-1423.52	-1.01108	1.26986e-61	8.10009e-60	Q9NX63	CHCHD3
ENSG00000106560	0.921863	10.5039	9.58209	1.27875	0.00646325	0.0236562	Q9UG22	GIMAP2
ENSG00000106591	932.068	684.757	-247.311	-0.448884	3.68222e-06	2.23694e-05	Q9BYC8	MRPL32
ENSG00000106603	1703.04	1965.65	262.605	0.205838	0.000973014	0.00420314	Q9GZY4	COA1
ENSG00000106605	628.357	347.643	-280.714	-0.837149	9.9143e-14	1.14638e-12	P53004	BLVRA
ENSG00000106609	3060.63	4061.7	1001.07	0.407529	8.39189e-17	1.16285e-15	Q9NWD8	TMEM248
ENSG00000106624	399.169	64.7999	-334.369	-2.49632	2.89288e-43	1.14649e-41	Q8IUX7	AEBP1
ENSG00000106628	1764.79	1548.02	-216.763	-0.187875	0.00456969	0.0172808	P49005	POLD2
ENSG00000106635	1232.33	903.354	-328.976	-0.44077	3.27739e-08	2.47815e-07	Q9BQE9	BCL7B
ENSG00000106636	1066.09	664.545	-401.542	-0.672871	2.22186e-14	2.68161e-13	O15498	YKT6
ENSG00000106665	124.511	209.085	84.5742	0.715108	7.68554e-05	0.000394342	Q9UDT6	CLIP2
ENSG00000106682	5640.89	4466.06	-1174.83	-0.333902	3.87138e-12	4.03924e-11	Q15056	EIF4H
ENSG00000106683	246.302	152.432	-93.8693	-0.647673	0.000287751	0.00135962	P53667	LIMK1
ENSG00000106692	646.469	1020.41	373.943	0.651997	1.65304e-13	1.88667e-12	O75072	FKTN
ENSG00000106723	862.743	1082.28	219.542	0.322567	7.59204e-05	0.000389933	Q9Y657	SPIN1
ENSG00000106772	257.183	61.7024	-195.481	-1.96756	4.79757e-22	8.78501e-21	Q8WUY3	PRUNE2
ENSG00000106780	371.766	524.847	153.081	0.492728	3.75384e-05	0.000200298	Q9H1U4	MEGF9
ENSG00000106785	1005.66	643.924	-361.74	-0.640964	1.47545e-12	1.58826e-11	Q14142	TRIM14
ENSG00000106789	371.454	165.924	-205.53	-1.13023	2.2998e-14	2.7735e-13	Q92828	CORO2A
ENSG00000106799	5052.55	8514.03	3461.49	0.75018	1.30672e-71	1.04514e-69	P36897	TGFBR1
ENSG00000106803	516.576	132.388	-384.189	-1.92359	2.44783e-40	8.93284e-39	P60468	SEC61B
ENSG00000106804	15.595	113.629	98.0336	2.51806	2.01818e-16	2.73758e-15	P01031	C5
ENSG00000106852	335.384	164.124	-171.26	-1.01145	4.78654e-11	4.60501e-10	Q9UPM6	LHX6
ENSG00000106868	2075.53	1838.7	-236.835	-0.174439	0.00421195	0.0160577	Q6UWL2	SUSD1
ENSG00000106948	104.601	1157.74	1053.13	3.40527	1.00221e-147	2.49526e-145	Q7Z591	AKNA
ENSG00000107099	2988.66	4060.68	1072.02	0.441624	1.69396e-19	2.71818e-18	Q8NF50	DOCK8
ENSG00000107130	284.026	205.449	-78.5771	-0.44634	0.00388254	0.0149161	P62166	NCS1
ENSG00000107164	2048.75	1452.07	-596.67	-0.496778	1.1997e-13	1.37638e-12	Q96I24	FUBP3
ENSG00000107185	498.564	666.848	168.285	0.420314	7.20296e-05	0.000371123	Q92546	RGP1
ENSG00000107262	1502.79	812.449	-690.338	-0.881228	1.83063e-30	4.73342e-29	Q99933	BAG1
ENSG00000107263	1639.58	1431.79	-207.781	-0.196238	0.00381815	0.0146956	Q13905	RAPGEF1
ENSG00000107290	8188.25	7349.03	-839.222	-0.156611	9.68561e-05	0.000489802	Q7Z333	SETX
ENSG00000107331	363.989	218.595	-145.394	-0.716323	3.25935e-07	2.22377e-06		ABCA2
ENSG00000107338	51.349	22.2324	-29.1166	-0.997802	0.00360078	0.0139473	Q15464	SHB
ENSG00000107371	904.421	474.915	-429.506	-0.918351	1.13202e-21	2.02837e-20	Q9NQT5	EXOSC3
ENSG00000107404	1108.52	686.771	-421.75	-0.685063	1.62835e-15	2.09641e-14	O14640	DVL1
ENSG00000107438	738.39	542.406	-195.984	-0.439782	6.47832e-06	3.81908e-05	O00151	PDLIM1
ENSG00000107443	647.979	509.712	-138.267	-0.348229	0.000843797	0.00367946	Q5T5M9	CCNJ
ENSG00000107521	449.732	354.929	-94.8028	-0.331892	0.0058522	0.0216325	Q92902	HPS1
ENSG00000107554	302.5	391.774	89.2747	0.363695	0.00549878	0.0204187	Q6XZF7	DNMBP
ENSG00000107560	564.215	717.027	152.812	0.33802	0.000660926	0.00293805	Q7L804	RAB11FIP2
ENSG00000107581	14774.9	8863.93	-5910.95	-0.736529	2.41055e-92	2.87339e-90	Q14152	EIF3A
ENSG00000107611	75.8372	124.574	48.7373	0.656601	0.00494238	0.0185628	O60494	CUBN
ENSG00000107614	785.297	1416.15	630.854	0.843291	3.64028e-27	8.37454e-26	O14717	TRDMT1
ENSG00000107643	1119.55	1440.59	321.048	0.358443	1.39826e-06	8.93039e-06	P45983	MAPK8
ENSG00000107651	1383.4	920.137	-463.263	-0.584097	1.37229e-14	1.6759e-13	Q9Y6Y8	SEC23IP
ENSG00000107669	529.37	672.738	143.369	0.33658	0.00105781	0.00453455	O95260	ATE1
ENSG00000107672	656.795	435.67	-221.126	-0.581372	3.80111e-08	2.86014e-07	Q9NXX6	NSMCE4A
ENSG00000107731	41.1407	144.164	103.024	1.67561	8.89531e-12	9.03669e-11	Q8IZJ1	UNC5B
ENSG00000107742	24.0047	75.6007	51.596	1.44822	3.01352e-06	1.85221e-05	Q92563	SPOCK2
ENSG00000107758	1130.64	1472.36	341.721	0.376274	3.17282e-07	2.16761e-06	P16298	PPP3CB
ENSG00000107771	965.531	1164.9	199.367	0.267355	0.000625689	0.00279065	Q9H7U1	CCSER2
ENSG00000107779	647.396	861.901	214.506	0.409532	6.41112e-06	3.78307e-05	P36894	BMPR1A
ENSG00000107789	2397.7	1912.73	-484.972	-0.328589	3.1239e-07	2.13608e-06	Q9UNW1	MINPP1
ENSG00000107807	207.994	38.949	-169.045	-2.24981	1.65399e-22	3.09664e-21	P31314	TLX1
ENSG00000107815	586.028	329.551	-256.478	-0.817309	1.13895e-12	1.23638e-11	Q96RR1	TWNK
ENSG00000107816	292.784	139.649	-153.135	-1.0382	1.94431e-10	1.78438e-09	Q9BRK4	LZTS2
ENSG00000107829	153.993	217.644	63.6508	0.479013	0.00520086	0.0194178	P57775	FBXW4
ENSG00000107833	474.984	285.317	-189.667	-0.716099	1.29572e-08	1.01737e-07	O75607	NPM3
ENSG00000107854	1163.57	1505.39	341.825	0.366519	1.12284e-06	7.25065e-06	Q9H2K2	TNKS2
ENSG00000107862	1317.59	1094.43	-223.153	-0.261308	0.00101724	0.0043734	Q92538	GBF1
ENSG00000107863	3657.58	3276.96	-380.62	-0.156347	0.00186001	0.0076301		ARHGAP21
ENSG00000107864	106.006	185.483	79.4773	0.770667	8.35867e-05	0.000426964	Q8NE35	CPEB3
ENSG00000107872	78.9418	39.3733	-39.5685	-0.891878	0.00175064	0.00722141	Q9H469	FBXL15
ENSG00000107874	337.847	192.272	-145.575	-0.791361	6.79796e-08	4.97802e-07	Q9H467	CUEDC2
ENSG00000107929	4350.02	3198.67	-1151.35	-0.442598	2.81022e-19	4.44695e-18	Q92615	LARP4B
ENSG00000107937	6446.14	2992.86	-3453.28	-1.10589	4.70741e-128	9.37626e-126	Q9BZE4	GTPBP4
ENSG00000107938	1426.39	1124.92	-301.468	-0.343047	2.88453e-06	1.77895e-05	Q3B7T1	EDRF1
ENSG00000107949	3217.29	1345.27	-1872.02	-1.25805	1.06509e-74	9.03369e-73	Q9P287	BCCIP
ENSG00000107951	2016.37	1749.53	-266.84	-0.203919	0.000981574	0.00423716	Q9NVV4	MTPAP
ENSG00000107957	137.105	48.4769	-88.6285	-1.41183	1.47024e-08	1.14594e-07	Q5TCZ1	SH3PXD2A
ENSG00000107968	370.433	499.784	129.351	0.421952	0.000371343	0.00172321	P41279	MAP3K8
ENSG00000108010	1172.23	894.273	-277.955	-0.392795	3.50658e-06	2.13823e-05	O76003	GLRX3
ENSG00000108021	8575.4	7417.11	-1158.3	-0.209683	1.28878e-07	9.18051e-07	Q5VWN6	FAM208B
ENSG00000108039	467.767	610.528	142.761	0.382893	0.000299821	0.00141232		XPNPEP1
ENSG00000108055	5604.36	4672.07	-932.291	-0.260934	0.00438101	0.0166386	Q9UQE7	SMC3
ENSG00000108064	3699.62	3252.38	-447.236	-0.187694	0.000786741	0.0034526	E5KSU5	TFAM
ENSG00000108100	1750.12	2435.1	684.985	0.474941	1.56671e-15	2.01958e-14	Q8ND76	CCNY
ENSG00000108106	734.404	316.932	-417.473	-1.18352	5.65807e-23	1.08296e-21	Q16763	UBE2S
ENSG00000108107	4530.74	1347.41	-3183.34	-1.73883	5.62564e-191	2.19849e-188	P46779	RPL28
ENSG00000108179	1162.7	631.984	-530.718	-0.868541	1.49583e-23	2.94897e-22	P30405	PPIF
ENSG00000108187	65.8865	106.264	40.3775	0.634198	0.00939888	0.0330793	P30039	PBLD
ENSG00000108219	614.123	438.112	-176.011	-0.480573	7.04704e-06	4.12834e-05	Q8NG11	TSPAN14
ENSG00000108256	9212.1	8048.12	-1163.98	-0.196101	9.73523e-06	5.60947e-05	Q7Z417	NUFIP2
ENSG00000108262	427.449	331.582	-95.867	-0.347784	0.00820808	0.0292788	Q9Y2X7	GIT1
ENSG00000108298	14881.4	3475.42	-11406	-2.09693	0	0	P84098	RPL19
ENSG00000108306	1403.81	3680.94	2277.14	1.38696	4.20716e-126	8.06755e-124	Q96IG2	FBXL20
ENSG00000108312	2628.99	1375.7	-1253.29	-0.927145	4.6413e-49	2.19771e-47	P17480	UBTF
ENSG00000108344	2187.2	1366.14	-821.061	-0.668616	4.38669e-20	7.28511e-19	O43242	PSMD3
ENSG00000108349	2918.84	2424.44	-494.408	-0.264957	1.50275e-06	9.55008e-06	O15234	CASC3
ENSG00000108375	559.335	374.822	-184.513	-0.557217	3.13351e-06	1.92175e-05	Q68DV7	RNF43
ENSG00000108384	1053.67	869.726	-183.943	-0.278683	0.00080554	0.00352558	O43502	RAD51C
ENSG00000108389	1223.13	865.533	-357.602	-0.489258	3.22598e-09	2.66085e-08	Q9NYA4	MTMR4
ENSG00000108395	1946.72	1551.37	-395.355	-0.325451	3.34253e-07	2.27902e-06	O94972	TRIM37
ENSG00000108406	843.13	1287.72	444.585	0.607087	3.22897e-14	3.85194e-13	Q8IX18	DHX40
ENSG00000108424	21603.5	16296.8	-5306.72	-0.405691	5.35222e-34	1.59037e-32	Q14974	KPNB1
ENSG00000108465	1247.86	973.088	-274.775	-0.353952	6.95876e-06	4.08359e-05	Q96JB5	CDK5RAP3
ENSG00000108468	1920.18	1293.95	-626.228	-0.565682	1.55634e-17	2.24633e-16	P83916	CBX1
ENSG00000108469	636.456	747.91	111.454	0.23464	0.0143748	0.0483015	A0A024R8S8	RECQL5
ENSG00000108474	304.14	444.076	139.936	0.538101	1.51397e-05	8.52777e-05	Q9Y2B2	PIGL
ENSG00000108479	95.671	54.1443	-41.5266	-0.747481	0.00373043	0.0144016	P51570	GALK1
ENSG00000108509	705.673	542.085	-163.587	-0.373205	0.000192039	0.000929574	O94983	CAMTA2
ENSG00000108510	5532.19	6058.33	526.136	0.129743	0.00240902	0.0096741	Q9UHV7	MED13
ENSG00000108518	3607.07	1315.57	-2291.5	-1.44336	3.1928e-105	4.76189e-103	P07737	PFN1
ENSG00000108523	356.546	211.213	-145.333	-0.728039	4.85461e-07	3.25818e-06	Q9H6Y7	RNF167
ENSG00000108556	17.5065	4.93981	-12.5667	-1.13157	0.0139717	0.047116	Q04844	CHRNE
ENSG00000108557	827.956	570.051	-257.905	-0.533202	1.34373e-08	1.05319e-07	Q7Z5J4	RAI1
ENSG00000108559	1287.59	838.383	-449.205	-0.620285	1.10318e-13	1.27037e-12	Q99567	NUP88
ENSG00000108561	6695.36	2498.28	-4197.07	-1.42108	8.78201e-200	3.66388e-197	Q07021	C1QBP
ENSG00000108578	2531.09	1931.09	-600.006	-0.389874	3.22453e-11	3.14438e-10	Q13867	BLMH
ENSG00000108582	2931.51	4421.65	1490.14	0.589753	1.06734e-31	2.87791e-30	O75976	CPD
ENSG00000108588	8569.94	5656.21	-2913.73	-0.599812	1.90869e-47	8.71703e-46	Q96A33	CCDC47
ENSG00000108591	608.528	412.019	-196.509	-0.548269	9.90799e-07	6.4303e-06	P55039	DRG2
ENSG00000108592	2340.66	758.286	-1582.37	-1.61281	3.00553e-113	5.01566e-111	Q8IY81	FTSJ3
ENSG00000108639	1363.62	688.644	-674.981	-0.977458	2.78249e-33	8.02838e-32	O43760	SYNGR2
ENSG00000108651	3807.16	2550.47	-1256.69	-0.576503	1.16077e-29	2.92066e-28	Q9NYH9	UTP6
ENSG00000108666	264.843	362.874	98.0313	0.435361	0.00200909	0.00819481	Q9HAS0	C17orf75
ENSG00000108669	1046.95	1314.76	267.807	0.32662	1.74886e-05	9.76886e-05	Q15438	CYTH1
ENSG00000108671	4208.86	2330.89	-1877.97	-0.847799	1.66024e-58	9.87603e-57	O00231	PSMD11
ENSG00000108733	62.9085	112.452	49.5439	0.778515	0.00123751	0.00524732	O00623	PEX12
ENSG00000108773	676.231	465.229	-211.002	-0.536317	2.89607e-07	1.98734e-06	Q92830	KAT2A
ENSG00000108774	119.622	45.6343	-73.9872	-1.28769	4.14405e-07	2.7971e-06	P51148	RAB5C
ENSG00000108788	1265.57	852.646	-412.926	-0.564351	3.37174e-12	3.52987e-11	Q9UH92	MLX
ENSG00000108797	65.2132	106.543	41.3299	0.667378	0.00621985	0.022852	P78357	CNTNAP1
ENSG00000108799	1141.33	1644.65	503.324	0.527138	5.71403e-13	6.33426e-12	Q92800	EZH1
ENSG00000108813	339.32	151.153	-188.167	-1.13169	2.27562e-13	2.57534e-12	Q92988	DLX4
ENSG00000108819	1969.78	962.535	-1007.25	-1.02411	1.40244e-47	6.43351e-46	D3DTX6	PPP1R9B
ENSG00000108821	31.0769	57.3144	26.2375	0.778449	0.0146287	0.0490851		COL1A1
ENSG00000108826	538.2	282.043	-256.156	-0.916704	9.63623e-14	1.11632e-12	Q9P0M9	MRPL27
ENSG00000108828	492.572	638.936	146.364	0.368679	0.000379218	0.00175632	Q99536	VAT1
ENSG00000108829	4958.86	3269.6	-1689.26	-0.600295	4.86083e-38	1.63295e-36	Q96AG4	LRRC59
ENSG00000108840	621.76	839.221	217.461	0.428761	2.9424e-06	1.81138e-05	Q9UQL6	HDAC5
ENSG00000108848	10487.5	8079.6	-2407.85	-0.376715	1.60036e-20	2.71621e-19	O95232	LUC7L3
ENSG00000108883	4268.01	2948.58	-1319.43	-0.530274	9.75373e-27	2.20444e-25	Q15029	EFTUD2
ENSG00000108932	31.0769	156.19	125.113	2.13779	4.70065e-17	6.59651e-16	O15403	SLC16A6
ENSG00000108946	2099.9	2514.14	414.242	0.261165	1.13106e-05	6.46771e-05	P10644	PRKAR1A
ENSG00000108953	9643.27	5855.41	-3787.86	-0.719283	1.93253e-73	1.59955e-71	P62258	YWHAE
ENSG00000108960	186.959	352.995	166.036	0.885362	4.79765e-09	3.90092e-08	Q15546	MMD
ENSG00000108961	61.6387	25.9235	-35.7152	-1.07871	0.00101422	0.00436345	Q9HD47	RANGRF
ENSG00000108963	289.042	170.143	-118.899	-0.732609	8.15366e-06	4.73806e-05	Q9BZG8	DPH1
ENSG00000109046	3595.17	4741.09	1145.91	0.396177	6.62017e-14	7.74771e-13	A0A024QZ51	WSB1
ENSG00000109062	468.174	203.224	-264.95	-1.17875	3.29179e-18	4.92382e-17	O14745	SLC9A3R1
ENSG00000109065	493.841	356.923	-136.919	-0.459183	8.97311e-05	0.000455936	Q9BTE0	NAT9
ENSG00000109084	1061.32	795.253	-266.071	-0.415435	7.49423e-07	4.92904e-06	Q5BJF2	TMEM97
ENSG00000109089	93.9402	29.8873	-64.0529	-1.19959	0.00483762	0.018207	Q86X02	CDR2L
ENSG00000109099	290.004	584.719	294.714	0.993383	4.18743e-17	5.89237e-16	Q01453	PMP22
ENSG00000109111	6053.8	4459.46	-1594.34	-0.438448	1.64952e-23	3.2416e-22	Q7KZ85	SUPT6H
ENSG00000109118	1161.39	828.954	-332.434	-0.476859	2.08e-08	1.5994e-07	Q96QT6	PHF12
ENSG00000109133	3849.22	3477.29	-371.926	-0.148269	0.00442405	0.0167896	P57088	TMEM33
ENSG00000109171	1922.93	1663.06	-259.87	-0.211275	0.00138053	0.00580826	A0A024R9T6	SLAIN2
ENSG00000109180	3523.22	4238.4	715.184	0.266632	4.22168e-08	3.16119e-07	Q9NX40	OCIAD1
ENSG00000109184	1086.46	1312.98	226.515	0.269012	0.000457901	0.00209186	Q92564	DCUN1D4
ENSG00000109255	2928.14	2626.23	-301.907	-0.160082	0.00716775	0.0259639	P48645	NMU
ENSG00000109265	20.733	2.79417	-17.9388	-1.67879	0.000288496	0.00136293	Q6ZU35	KIAA1211
ENSG00000109320	802.261	623.213	-179.048	-0.365897	0.000134789	0.000668273	P19838	NFKB1
ENSG00000109321	210.299	32.0636	-178.235	-2.48577	6.56455e-25	1.37682e-23	P15514	AREG
ENSG00000109323	984.768	1359.01	374.244	0.459674	1.31197e-09	1.12513e-08	O00462	MANBA
ENSG00000109381	2491.86	2955.8	463.938	0.245171	1.25203e-05	7.12517e-05	Q15723	ELF2
ENSG00000109390	639.641	435.59	-204.051	-0.547706	1.26677e-06	8.13584e-06	O43677	NDUFC1
ENSG00000109445	1600.72	1349.94	-250.777	-0.248944	0.000716024	0.00316476	Q9Y3S2	ZNF330
ENSG00000109452	24.8814	56.5142	31.6328	1.01349	0.00224496	0.00907061	O15327	INPP4B
ENSG00000109458	183.158	88.2261	-94.9321	-1.0043	5.23848e-07	3.50287e-06	Q13480	GAB1
ENSG00000109475	4871.79	3945.46	-926.33	-0.302766	6.11625e-11	5.84422e-10	P49207	RPL34
ENSG00000109519	714.249	249.459	-464.791	-1.49333	7.37334e-38	2.46094e-36	Q9HAV7	GRPEL1
ENSG00000109534	1062.93	497.893	-565.04	-1.08436	2.61556e-32	7.24867e-31	Q9NY12	GAR1
ENSG00000109536	1416.74	1049.34	-367.399	-0.428609	6.56329e-09	5.27816e-08	Q14331	FRG1
ENSG00000109572	3853.66	5754.01	1900.35	0.576327	1.08618e-38	3.74678e-37	P51790	CLCN3
ENSG00000109606	6882.92	5744.77	-1138.15	-0.261318	1.7854e-10	1.64343e-09	O43143	DHX15
ENSG00000109618	685.201	1119.45	434.249	0.696881	4.40139e-14	5.20629e-13	Q9HD40	SEPSECS
ENSG00000109654	140.68	253.919	113.24	0.817637	1.46347e-06	9.32543e-06	Q9C040	TRIM2
ENSG00000109670	1618.85	1334.74	-284.114	-0.278606	4.79662e-05	0.000252879	Q969H0	FBXW7
ENSG00000109674	580.818	466.054	-114.764	-0.315887	0.00364743	0.0141059	Q8TAT5	NEIL3
ENSG00000109680	206.06	270.939	64.8791	0.381923	0.0123178	0.0421279	Q8N5T2	TBC1D19
ENSG00000109685	7301.36	5730.29	-1571.07	-0.347414	4.7544e-17	6.66891e-16	O96028	NSD2
ENSG00000109686	254.287	642.409	388.122	1.31657	3.2461e-28	7.82944e-27	Q5HYK7	SH3D19
ENSG00000109756	1935.93	2739.91	803.983	0.497964	6.18629e-18	9.09473e-17	Q9Y4G8	RAPGEF2
ENSG00000109771	103.06	152.468	49.4082	0.522691	0.0140634	0.0474046	Q9P2M1	LRP2BP
ENSG00000109775	491.763	650.458	158.695	0.393999	0.000209633	0.00101012	Q9NUQ7	UFSP2
ENSG00000109790	575.513	872.581	297.069	0.594904	1.35056e-10	1.25364e-09	Q96PQ7	KLHL5
ENSG00000109805	5585.47	5041.45	-544.015	-0.14813	0.00112116	0.00478684	Q9BPX3	NCAPG
ENSG00000109854	495.676	368.276	-127.401	-0.419724	0.000395497	0.00182541	Q9BUP3	HTATIP2
ENSG00000109861	3704.16	4512.69	808.525	0.283298	1.12564e-09	9.70181e-09	P53634	CTSC
ENSG00000109881	1492.32	1091.56	-400.762	-0.452984	7.04365e-09	5.64681e-08	Q96HJ3	CCDC34
ENSG00000109911	865.273	1169.09	303.813	0.428643	1.04481e-07	7.51372e-07	Q96EB1	ELP4
ENSG00000109917	2363.69	1363	-1000.69	-0.788638	2.25192e-35	6.9593e-34	O75312	ZPR1
ENSG00000109919	1064.97	666.218	-398.753	-0.66735	1.51924e-14	1.84951e-13	Q9Y6C9	MTCH2
ENSG00000109920	5392.25	3673.64	-1718.61	-0.553884	6.58656e-31	1.72914e-29	Q8N3X1	FNBP4
ENSG00000109929	528.922	707.93	179.008	0.416532	2.65544e-05	0.000144588	O75845	SC5D
ENSG00000109971	53223.5	14541.5	-38682.1	-1.86971	0	0	P11142	HSPA8
ENSG00000110002	84.9791	200.758	115.778	1.18875	1.82044e-09	1.54317e-08	O00534	VWA5A
ENSG00000110013	112.875	332.017	219.143	1.50587	5.51055e-20	9.10258e-19	Q9HAT2	SIAE
ENSG00000110031	21.5871	77.4979	55.9108	1.60118	4.62112e-07	3.10485e-06	O60711	LPXN
ENSG00000110047	688.234	471.127	-217.106	-0.534558	3.537e-07	2.40312e-06	Q9H4M9	EHD1
ENSG00000110060	751.612	365.506	-386.107	-1.02549	3.2629e-22	6.0393e-21	Q9BZE2	PUS3
ENSG00000110075	5221.42	4116.22	-1105.2	-0.343257	5.2715e-14	6.19516e-13	Q5H9R7	PPP6R3
ENSG00000110079	54.6207	19.2624	-35.3583	-1.25828	0.000258387	0.00122688	Q96JQ5	MS4A4A
ENSG00000110092	399.494	9.20689	-390.288	-4.80465	5.43581e-64	3.69647e-62	P24385	CCND1
ENSG00000110104	2008.18	448.277	-1559.91	-2.13292	4.14158e-138	9.47133e-136	Q9H6F5	CCDC86
ENSG00000110107	2356.75	1303.54	-1053.22	-0.848664	2.73534e-38	9.3313e-37	Q9UMS4	PRPF19
ENSG00000110108	542.226	293.233	-248.993	-0.854579	1.72624e-10	1.59182e-09	Q9BVC6	TMEM109
ENSG00000110172	6419.82	2988.96	-3430.86	-1.10183	3.81864e-109	5.92426e-107	Q9UHD1	CHORDC1
ENSG00000110200	720.865	356.595	-364.269	-1.00319	7.28595e-19	1.12582e-17	P60006	ANAPC15
ENSG00000110274	785.446	956.892	171.446	0.283932	0.00096289	0.00416465	Q9UPV0	CEP164
ENSG00000110315	618.768	904.324	285.556	0.544644	2.03099e-09	1.70852e-08	Q8WVD5	RNF141
ENSG00000110321	21526.5	12355.3	-9171.21	-0.799467	5.02847e-123	9.2407e-121	P78344	EIF4G2
ENSG00000110324	193.669	296.669	103	0.60207	9.24575e-05	0.000468863	Q13651	IL10RA
ENSG00000110330	1587.38	3225.63	1638.26	1.01633	1.22222e-62	8.01138e-61	Q13490	BIRC2
ENSG00000110344	3972.62	3581	-391.617	-0.148621	0.00181966	0.00748544	Q14139	UBE4A
ENSG00000110367	6761.6	8221.69	1460.09	0.280908	2.96748e-12	3.11722e-11	P26196	DDX6
ENSG00000110395	2159.15	2722.63	563.478	0.332508	3.4696e-09	2.85493e-08	P22681	CBL
ENSG00000110435	1325.75	1090.98	-234.774	-0.278834	0.000175528	0.000855823	O00330	PDHX
ENSG00000110455	149.655	230.548	80.8934	0.605313	0.000721641	0.00318593	Q96QU6	ACCS
ENSG00000110492	406.634	230.403	-176.232	-0.788595	2.07202e-08	1.59406e-07	P21741	MDK
ENSG00000110514	2393.11	2645.59	252.478	0.147073	0.0136379	0.0461317	Q8WXG6	MADD
ENSG00000110619	1783.12	3117.86	1334.74	0.803922	4.08307e-46	1.80597e-44	A0A024RCG3	CARS
ENSG00000110660	1388.08	1141.19	-246.884	-0.283191	0.000111242	0.000558342	Q8IXU6	SLC35F2
ENSG00000110665	90.637	19.2865	-71.3504	-1.9318	2.53379e-09	2.11306e-08	Q9P2W6	C11orf21
ENSG00000110693	1735.36	3276	1540.64	0.91046	8.75886e-51	4.3266e-49	P35712	SOX6
ENSG00000110696	4936.22	4486.14	-450.079	-0.139599	0.00547454	0.0203461	O00193	C11orf58
ENSG00000110700	4323.02	2848.05	-1474.96	-0.601144	1.95886e-34	5.89435e-33	P62277	RPS13
ENSG00000110711	337.228	184.714	-152.514	-0.839692	1.97228e-08	1.51884e-07	G9I2H4	AIP
ENSG00000110713	6872.7	5643.3	-1229.4	-0.283897	1.69191e-12	1.80992e-11	P52948	NUP98
ENSG00000110717	519.947	255.471	-264.476	-1.00735	5.79001e-16	7.68178e-15	O00217	NDUFS8
ENSG00000110721	840.152	445.143	-395.01	-0.911004	9.76738e-20	1.58793e-18	P35790	CHKA
ENSG00000110723	1789.74	1373.81	-415.933	-0.382067	1.45371e-08	1.13363e-07		EXPH5
ENSG00000110768	3640.83	3137.12	-503.701	-0.213562	1.8207e-05	0.000101426	P32780	GTF2H1
ENSG00000110811	142.356	91.1719	-51.1846	-0.599682	0.00528276	0.0196998	Q8IVL6	P3H3
ENSG00000110841	1959.84	3021.66	1061.82	0.619766	7.17818e-26	1.56851e-24	Q86W92	PPFIBP1
ENSG00000110848	1045.62	2103.11	1057.49	1.00029	2.11332e-44	8.74591e-43	Q07108	CD69
ENSG00000110852	119.418	236.985	117.567	0.956228	5.76427e-08	4.25031e-07	Q92478	CLEC2B
ENSG00000110871	571.387	827.523	256.136	0.530491	1.64008e-08	1.27254e-07	Q5HYK3	COQ5
ENSG00000110876	22.6445	7.28549	-15.359	-1.12554	0.0101044	0.0353209	Q14242	SELPLG
ENSG00000110880	5062.41	4673.14	-389.268	-0.113929	0.014183	0.0477399	Q9ULV4	CORO1C
ENSG00000110881	267.979	489.359	221.38	0.852434	7.14096e-12	7.3001e-11	P78348	ASIC1
ENSG00000110888	1661.35	922.258	-739.089	-0.843436	3.78211e-30	9.68202e-29		CAPRIN2
ENSG00000110906	848.494	673.261	-175.233	-0.323823	0.000709034	0.00313565	Q9H3F6	KCTD10
ENSG00000110911	1028.67	1253.5	224.826	0.282235	0.000197579	0.000954505	P49281	SLC11A2
ENSG00000110917	3195.39	2848.63	-346.759	-0.163037	0.00222461	0.00899783	Q14165	MLEC
ENSG00000110925	334.584	499.287	164.703	0.564686	3.33159e-06	2.03716e-05	Q9H175	CSRNP2
ENSG00000110944	37.3176	85.0318	47.7142	1.07134	0.000131497	0.000653317	Q9NPF7	IL23A
ENSG00000110955	10315.9	6450.46	-3865.47	-0.675435	8.34704e-72	6.69346e-70	P06576	ATP5F1B
ENSG00000110958	12490.2	9283.48	-3206.72	-0.428457	3.32567e-25	7.08092e-24	Q15185	PTGES3
ENSG00000110987	608.158	490.735	-117.423	-0.303185	0.00456591	0.0172686	Q4VC05	BCL7A
ENSG00000111011	4254.14	2771.53	-1482.62	-0.617594	1.68104e-33	4.90074e-32	Q7L4I2	RSRC2
ENSG00000111012	63.9434	21.4322	-42.5112	-1.35725	4.55057e-05	0.000240647	O15528	CYP27B1
ENSG00000111057	3597.38	1742.36	-1855.02	-1.04432	4.78189e-78	4.38075e-76	P05783	KRT18
ENSG00000111110	797.077	1019.2	222.124	0.354437	3.59489e-05	0.000192149	Q9ULR3	PPM1H
ENSG00000111142	9430.36	6142.87	-3287.49	-0.618819	2.74647e-49	1.30249e-47	P50579	METAP2
ENSG00000111144	994.439	812.024	-182.415	-0.290058	0.000515179	0.00233025	P09960	LTA4H
ENSG00000111186	133.843	195.09	61.2475	0.521738	0.0040253	0.0154166	Q9H1J7	WNT5B
ENSG00000111196	1284.39	908.959	-375.435	-0.502296	2.36497e-08	1.80996e-07	Q96A72	MAGOHB
ENSG00000111203	662.801	540.94	-121.861	-0.285106	0.00557661	0.0206707	Q969R8	ITFG2
ENSG00000111206	1319.45	770.015	-549.437	-0.766749	3.58582e-20	5.9776e-19	Q08050	FOXM1
ENSG00000111224	24.1403	149.808	125.667	2.40048	5.62142e-19	8.74307e-18		PARP11
ENSG00000111229	4152.99	3164.73	-988.262	-0.392046	6.19629e-16	8.21359e-15	O15145	ARPC3
ENSG00000111237	1978.5	2552.73	574.232	0.362529	1.06591e-08	8.43139e-08	Q05DG7	VPS29
ENSG00000111247	1278.52	2090.75	812.226	0.701897	5.57308e-22	1.01689e-20	Q96B01	RAD51AP1
ENSG00000111254	13.6382	45.2585	31.6202	1.37389	0.000246554	0.00117413	O75969	AKAP3
ENSG00000111266	340.278	438.288	98.0097	0.360926	0.00355378	0.0137817	Q9BY84	DUSP16
ENSG00000111269	302.169	394.751	92.5813	0.380886	0.00340329	0.0132563	O60519	CREBL2
ENSG00000111271	496.155	637.979	141.824	0.363336	0.000689993	0.00305582	Q6JQN1	ACAD10
ENSG00000111275	211.569	152.219	-59.3494	-0.471442	0.00938987	0.0330514	P05091	ALDH2
ENSG00000111276	763.339	576.567	-186.772	-0.398107	3.25112e-05	0.000175017	P46527	CDKN1B
ENSG00000111300	4723.38	3861.1	-862.277	-0.290932	2.3242e-10	2.1198e-09	Q14CX7	NAA25
ENSG00000111321	1400.9	925.477	-475.42	-0.593489	6.30975e-15	7.84222e-14	P36941	LTBR
ENSG00000111328	387.14	157.045	-230.095	-1.2545	1.1111e-16	1.53413e-15	O14519	CDK2AP1
ENSG00000111331	18.4283	63.3996	44.9712	1.51945	5.17976e-06	3.08954e-05	Q9Y6K5	OAS3
ENSG00000111348	1357.98	1569.06	211.086	0.208259	0.00240234	0.00964969	P52566	ARHGDIB
ENSG00000111358	1010.31	1347.46	337.155	0.406587	2.16694e-06	1.35644e-05	Q13889	GTF2H3
ENSG00000111361	2062.83	1252.42	-810.415	-0.713313	2.89292e-26	6.42078e-25	Q14232	EIF2B1
ENSG00000111364	2414.34	1240.58	-1173.75	-0.954732	8.27249e-48	3.80621e-46	Q8NHQ9	DDX55
ENSG00000111371	1891.76	3103.33	1211.57	0.7107	3.35187e-35	1.0307e-33	Q9H2H9	SLC38A1
ENSG00000111450	1989.2	1374.6	-614.597	-0.534036	3.75061e-15	4.71852e-14	P32856	STX2
ENSG00000111481	1105.29	1303.69	198.398	0.238338	0.00134838	0.00568461	P61923	COPZ1
ENSG00000111530	3931.75	4575.11	643.365	0.216989	5.0311e-06	3.00493e-05	Q86VP6	CAND1
ENSG00000111540	705.121	871.891	166.77	0.307166	0.000744883	0.00327879	P61020	RAB5B
ENSG00000111602	3031.25	2380.75	-650.506	-0.345221	5.58319e-10	4.91502e-09	Q9UNS1	TIMELESS
ENSG00000111615	4076.32	4466.2	389.886	0.129341	0.00912502	0.0322404	Q13601	KRR1
ENSG00000111639	667.365	208.019	-459.346	-1.64166	2.44353e-39	8.70115e-38	Q4U2R6	MRPL51
ENSG00000111641	2182	1099	-1083	-0.97736	7.41848e-41	2.73306e-39	P46087	NOP2
ENSG00000111642	14231	8866.15	-5364.81	-0.680012	2.7131e-69	2.06309e-67	Q14839	CHD4
ENSG00000111647	1389.84	1665.19	275.346	0.257947	0.000147591	0.000727889	A0JNW5	UHRF1BP1L
ENSG00000111653	95.1196	148.456	53.336	0.604091	0.00397871	0.0152552	Q9UNL4	ING4
ENSG00000111665	512.934	323.641	-189.293	-0.647502	8.08893e-08	5.86357e-07	Q99618	CDCA3
ENSG00000111667	987.182	623.953	-363.228	-0.649908	5.66017e-12	5.83266e-11	P45974	USP5
ENSG00000111669	4929.58	2958.84	-1970.74	-0.73246	1.78706e-49	8.50107e-48	P60174	TPI1
ENSG00000111676	1917.84	1272.22	-645.627	-0.589053	1.42591e-18	2.16752e-17	P54259	ATN1
ENSG00000111684	359.131	193.921	-165.211	-0.861042	3.02687e-09	2.50398e-08	Q6P1A2	LPCAT3
ENSG00000111696	1675.29	818.347	-856.942	-1.02202	2.00161e-39	7.16057e-38	Q86UY8	NT5DC3
ENSG00000111711	454.689	722.44	267.751	0.654891	4.07408e-10	3.63103e-09	Q9Y3E0	GOLT1B
ENSG00000111716	9060.9	5785.28	-3275.61	-0.644609	3.13498e-56	1.75975e-54	P07195	LDHB
ENSG00000111725	1016.36	706.433	-309.923	-0.519734	2.14234e-09	1.79925e-08	Q9Y478	PRKAB1
ENSG00000111726	1132.63	1300.52	167.884	0.199518	0.00691379	0.0251383	Q8NFW8	CMAS
ENSG00000111731	994.728	1145.8	151.077	0.199233	0.0129769	0.0441227	Q86YS7	C2CD5
ENSG00000111737	1271.17	786.514	-484.658	-0.680241	2.71952e-15	3.44945e-14	Q15286	RAB35
ENSG00000111752	111.379	165.651	54.2725	0.552884	0.0047802	0.0180106	P78364	PHC1
ENSG00000111775	111.031	51.5018	-59.5292	-0.990427	0.000132405	0.000657299	P12074	COX6A1
ENSG00000111786	2248.22	1311.98	-936.238	-0.774023	2.52954e-30	6.50245e-29	Q13242	SRSF9
ENSG00000111788	528.439	398.673	-129.766	-0.392063	0.000789308	0.00346288
ENSG00000111802	1379.64	1090.77	-288.874	-0.33838	4.2654e-06	2.56798e-05	O95551	TDP2
ENSG00000111817	39.2291	85.8078	46.5787	1.02805	0.000229922	0.00109984	Q9UL01	DSE
ENSG00000111832	3320.05	2108.68	-1211.36	-0.645173	1.0503e-07	7.54971e-07	Q9H446	RWDD1
ENSG00000111843	1280.86	1976.74	695.871	0.623352	3.18919e-20	5.3308e-19	Q9P0S9	TMEM14C
ENSG00000111845	1387.11	520.688	-866.425	-1.40906	1.8176e-53	9.51097e-52	Q9NWT1	PAK1IP1
ENSG00000111846	59.6594	145.565	85.9052	1.20956	1.78909e-07	1.25504e-06	Q8N0V5	GCNT2
ENSG00000111850	655.611	950.812	295.2	0.526645	1.04669e-08	8.28151e-08	Q96KF7	SMIM8
ENSG00000111863	452.868	600.618	147.75	0.402795	0.000148711	0.00073306	Q96IZ2	ADTRP
ENSG00000111880	1452.1	971.305	-480.796	-0.578495	1.27617e-13	1.46248e-12	O60942	RNGTT
ENSG00000111885	3676.76	6338.44	2661.68	0.781846	2.39169e-59	1.44216e-57	P33908	MAN1A1
ENSG00000111897	1685.32	2725.69	1040.38	0.690203	5.85622e-31	1.54266e-29	Q9NRX5	SERINC1
ENSG00000111906	3111.82	1599.99	-1511.84	-0.958449	6.58394e-60	4.00919e-58	Q7Z4H3	HDDC2
ENSG00000111907	1044.36	1443.11	398.75	0.459603	2.18599e-09	1.83441e-08	Q16890	TPD52L1
ENSG00000111911	870.944	1377.74	506.791	0.65642	5.58018e-16	7.40657e-15	Q9NQE9	HINT3
ENSG00000111912	1324.23	2490.8	1166.57	0.905451	1.35921e-45	5.89368e-44	Q8NI08	NCOA7
ENSG00000111981	57.0384	665.484	608.445	3.42867	5.58704e-96	7.18703e-94	Q9BZM6	ULBP1
ENSG00000112029	2853.81	2239.51	-614.297	-0.348696	3.79026e-10	3.3908e-09	Q9UKT4	FBXO5
ENSG00000112031	1041.79	756.504	-285.289	-0.460517	8.18023e-08	5.92837e-07	Q9UGC7	MTRF1L
ENSG00000112062	1489.45	1842.18	352.737	0.303301	4.32853e-06	2.60395e-05	Q16539	MAPK14
ENSG00000112077	2803.22	3627.61	824.393	0.371703	2.25907e-13	2.55848e-12	Q02094	RHAG
ENSG00000112079	1598.05	1329.12	-268.921	-0.265876	0.000138771	0.000687131	Q15208	STK38
ENSG00000112081	6400.68	4832.58	-1568.1	-0.405433	3.90439e-22	7.19643e-21	P84103	SRSF3
ENSG00000112096	1947.59	1741.6	-205.984	-0.16297	0.0107371	0.0373002	G5E9P6	SOD2
ENSG00000112110	2378.93	1089.46	-1289.47	-1.1176	6.12641e-60	3.73796e-58	Q9H0U6	MRPL18
ENSG00000112118	10185.2	7939.46	-2245.78	-0.357309	7.4316e-20	1.21975e-18	P25205	MCM3
ENSG00000112130	1434.82	692.759	-742.057	-1.04316	4.23241e-39	1.49676e-37	O76064	RNF8
ENSG00000112137	293.448	141.473	-151.975	-1.01172	8.28765e-10	7.21558e-09	Q9C0D0	PHACTR1
ENSG00000112146	2247.71	1834.25	-413.457	-0.293883	4.52887e-06	2.716e-05	Q9UK97	FBXO9
ENSG00000112159	26149.7	14365.8	-11783.9	-0.863081	3.38352e-158	9.41076e-156	Q9NU22	MDN1
ENSG00000112167	331.787	246.416	-85.3707	-0.416486	0.00284612	0.0112695	Q9NPB0	SAYSD1
ENSG00000112182	551.657	768.929	217.272	0.472291	1.20534e-06	7.75445e-06	Q9BYV9	BACH2
ENSG00000112200	8456.55	10710.9	2254.35	0.339377	1.81612e-16	2.47327e-15	Q9Y4E5	ZNF451
ENSG00000112208	2637.27	1844.57	-792.702	-0.513626	1.90075e-18	2.87375e-17	O95816	BAG2
ENSG00000112210	827.341	690.255	-137.085	-0.263279	0.00757752	0.0272785	Q9ULC3	RAB23
ENSG00000112234	952.476	1438.7	486.222	0.587724	2.90581e-14	3.47179e-13	Q9UKA2	FBXL4
ENSG00000112237	2953.62	2133.94	-819.685	-0.468433	7.07654e-16	9.35649e-15	P24863	CCNC
ENSG00000112249	5789.51	4114.28	-1675.23	-0.493421	1.32721e-21	2.3685e-20	Q8N3C0	ASCC3
ENSG00000112273	7.09478	22.505	15.4102	1.13256	0.00975084	0.0342049	Q5TGJ6	HDGFL1
ENSG00000112290	808.303	413.182	-395.12	-0.960164	4.41179e-21	7.71263e-20	Q92558	WASF1
ENSG00000112297	227.783	419.408	191.625	0.867587	4.10666e-10	3.65796e-09	Q9Y4K1	CRYBG1
ENSG00000112308	3653.35	3338.32	-315.032	-0.131953	0.0109503	0.0379854	Q9GZU0	C6orf62
ENSG00000112312	3070.09	2201.88	-868.214	-0.481471	2.13547e-16	2.89287e-15	O75496	GMNN
ENSG00000112335	2658.52	1981.48	-677.045	-0.424668	2.15207e-12	2.28555e-11	O60493	SNX3
ENSG00000112339	3741.65	3364.92	-376.734	-0.154551	0.00261196	0.0104064	Q9Y450	HBS1L
ENSG00000112343	898.578	1567.21	668.629	0.797088	1.06519e-26	2.40216e-25	O00635	TRIM38
ENSG00000112365	926.831	699.803	-227.028	-0.398017	7.37594e-06	4.30875e-05	O43167	ZBTB24
ENSG00000112394	20.3625	2.56993	-17.7925	-1.6734	0.00031095	0.00146185	Q8TF71	SLC16A10
ENSG00000112406	384.247	611.012	226.764	0.654704	6.76329e-09	5.43051e-08	Q9UBI9	HECA
ENSG00000112414	1986.05	1664.97	-321.079	-0.252187	6.27142e-05	0.000326285	Q86SQ4	ADGRG6
ENSG00000112419	2639.81	1785.5	-854.31	-0.566471	1.43455e-17	2.07248e-16	O75167	PHACTR2
ENSG00000112473	1773	865.265	-907.737	-1.03074	5.99132e-45	2.5166e-43	Q92504	SLC39A7
ENSG00000112514	745.539	464.684	-280.855	-0.67428	1.9411e-11	1.92137e-10	O60888	CUTA
ENSG00000112576	1148.51	665.417	-483.096	-0.778128	1.26844e-19	2.04601e-18	P30281	CCND3
ENSG00000112578	736.221	610.073	-126.148	-0.267801	0.0050899	0.0190543	Q13895	BYSL
ENSG00000112584	1216.36	1386.43	170.072	0.18539	0.0118095	0.0405691	Q96EK7	FAM120B
ENSG00000112592	1152.96	715.312	-437.643	-0.684211	7.44404e-16	9.82556e-15	P20226	TBP
ENSG00000112624	1255.03	1777.95	522.929	0.501426	6.99453e-13	7.70856e-12	Q6AI39	BICRAL
ENSG00000112640	1145.07	918.58	-226.485	-0.30953	0.000421191	0.00193446	Q14738	PPP2R5D
ENSG00000112655	519.735	758.632	238.897	0.540854	2.86027e-08	2.17286e-07	Q13308	PTK7
ENSG00000112658	860.429	588.641	-271.788	-0.541352	6.34556e-09	5.11239e-08	P11831	SRF
ENSG00000112659	751.567	1269.54	517.977	0.750187	1.12506e-20	1.92539e-19	Q8IWT3	CUL9
ENSG00000112667	663.085	339.23	-323.855	-0.954316	7.90961e-17	1.09701e-15	O43598	DNPH1
ENSG00000112679	437.083	544.207	107.123	0.314752	0.00414345	0.015824	Q9NRW4	DUSP22
ENSG00000112685	2102.72	2549.22	446.503	0.276549	1.16241e-06	7.4952e-06	Q96KP1	EXOC2
ENSG00000112695	776.819	462.138	-314.681	-0.741513	9.66747e-14	1.11868e-12	H0UI06	COX7A2
ENSG00000112697	3948.82	6320.55	2371.73	0.675887	1.62896e-51	8.20406e-50	Q9NV96	TMEM30A
ENSG00000112699	604.714	493.571	-111.143	-0.293791	0.00530864	0.0197867	O60547	GMDS
ENSG00000112715	2252.22	4817.8	2565.59	1.09505	5.26535e-104	7.74082e-102	P15692	VEGFA
ENSG00000112739	12605.9	5852.52	-6753.37	-1.10574	1.91641e-175	6.36185e-173	Q13523	PRPF4B
ENSG00000112742	1467.57	2021.63	554.062	0.455148	2.57907e-10	2.34463e-09	P33981	TTK
ENSG00000112759	920.852	593.163	-327.689	-0.623526	2.08866e-11	2.06083e-10	Q99808	SLC29A1
ENSG00000112763	1103.09	811.4	-291.688	-0.43973	9.65999e-08	6.96155e-07	Q7KYR7	BTN2A1
ENSG00000112773	30.2454	12.0253	-18.2202	-1.03457	0.0109586	0.0380098	Q96IP4	FAM46A
ENSG00000112787	2217.7	872.109	-1345.59	-1.33751	4.53925e-81	4.44889e-79	Q9HCM7	FBRSL1
ENSG00000112851	8194.67	9004.22	809.559	0.134106	0.00289944	0.0114659	Q96RT1	ERBIN
ENSG00000112874	250.572	345.467	94.8953	0.450047	0.00150623	0.00629085	Q9BQG2	NUDT12
ENSG00000112941	2053.03	1500.1	-552.935	-0.449364	1.74479e-12	1.8652e-11		PAPD7
ENSG00000112972	5202.55	2837.86	-2364.69	-0.873637	1.26365e-57	7.34702e-56	Q01581	HMGCS1
ENSG00000112977	1479.46	1109.6	-369.867	-0.409609	2.13812e-08	1.64245e-07	P51397	DAP
ENSG00000112983	2785.77	2334.34	-451.426	-0.251539	1.03617e-05	5.95381e-05	Q9H0E9	BRD8
ENSG00000112984	898.691	467.23	-431.461	-0.932682	6.76164e-22	1.22868e-20	O95235	KIF20A
ENSG00000113013	20542.3	15745.1	-4797.2	-0.383623	7.11968e-32	1.93151e-30	P38646	HSPA9
ENSG00000113068	614.629	446.44	-168.189	-0.460107	1.93097e-05	0.000107163	O60925	PFDN1
ENSG00000113108	86.7461	145.365	58.6185	0.706033	0.00145959	0.00611423	O95704	APBB3
ENSG00000113140	2128.37	3162.03	1033.66	0.570294	6.04332e-25	1.26922e-23	P09486	SPARC
ENSG00000113141	3456.73	2034.33	-1422.4	-0.76442	4.90211e-43	1.92793e-41	Q13123	IK
ENSG00000113161	2375.46	1979.36	-396.104	-0.264066	1.62101e-05	9.09419e-05	P04035	HMGCR
ENSG00000113249	0	15.8922	15.8922	1.9972	2.43676e-05	0.000133269		HAVCR1
ENSG00000113282	5486.86	3510.25	-1976.62	-0.643648	1.00792e-45	4.39513e-44	Q14677	CLINT1
ENSG00000113300	3264.35	5370.71	2106.36	0.715435	8.24255e-53	4.26967e-51	Q9ULM6	CNOT6
ENSG00000113312	2546.26	1250.48	-1295.78	-1.0242	9.99224e-56	5.5285e-54	Q99614	TTC1
ENSG00000113328	2487.07	3232.09	745.021	0.373768	8.69921e-11	8.20063e-10	P51959	CCNG1
ENSG00000113356	1842.29	787.87	-1054.42	-1.21882	1.16958e-60	7.27995e-59	O15318	POLR3G
ENSG00000113360	4912.26	3796.79	-1115.48	-0.37074	1.00563e-15	1.31387e-14	Q9NRR4	DROSHA
ENSG00000113368	7129.12	6265.89	-863.229	-0.185969	2.38352e-06	1.483e-05	P20700	LMNB1
ENSG00000113369	1437.33	1228.87	-208.462	-0.227694	0.00218897	0.00886646	Q96B67	ARRDC3
ENSG00000113387	5478.76	3693.89	-1784.87	-0.569376	7.86848e-31	2.05867e-29	P53999	SUB1
ENSG00000113441	2866.39	3799.81	933.419	0.405214	1.10563e-15	1.44208e-14	Q9UIQ6	LNPEP
ENSG00000113460	4042.8	2225.46	-1817.34	-0.862171	5.9218e-52	3.01689e-50	Q8TDN6	BRIX1
ENSG00000113504	787.032	632.784	-154.248	-0.307213	0.00137152	0.00577194	Q9Y666	SLC12A7
ENSG00000113522	9958.29	7499.06	-2459.24	-0.409599	7.4558e-20	1.22308e-18	Q92878	RAD50
ENSG00000113552	392.088	246.882	-145.206	-0.662253	1.86355e-06	1.17391e-05	P46926	GNPDA1
ENSG00000113555	0.483532	8.55836	8.07482	1.21091	0.00840271	0.0299005	Q9NPG4	PCDH12
ENSG00000113558	4102.39	3672.84	-429.549	-0.159079	0.00126849	0.00536687	P63208	SKP1
ENSG00000113569	8783.48	10122.6	1339.15	0.203033	5.51818e-07	3.68033e-06	O75694	NUP155
ENSG00000113575	6456.68	8832.64	2375.97	0.450997	4.23881e-32	1.16221e-30	P67775	PPP2CA
ENSG00000113583	978.916	1254.42	275.505	0.354304	7.90395e-06	4.60326e-05	Q8NC54	C5orf15
ENSG00000113593	1360.57	1117.83	-242.737	-0.285851	0.000217927	0.00104698	Q96BP3	PPWD1
ENSG00000113594	998.406	1493.36	494.95	0.572537	2.99798e-13	3.37306e-12	P42702	LIFR
ENSG00000113595	301.058	510.488	209.43	0.745439	8.03693e-10	7.00916e-09	P36406	TRIM23
ENSG00000113597	452.967	687.582	234.615	0.588261	7.02421e-08	5.13396e-07	A5PLN9	TRAPPC13
ENSG00000113615	1616.99	1421.68	-195.31	-0.187815	0.00659589	0.0240817	O95486	SEC24A
ENSG00000113643	2247.31	1741.99	-505.315	-0.365749	1.85928e-09	1.57394e-08	P54136	RARS
ENSG00000113648	4347.85	3333.15	-1014.71	-0.383179	1.27763e-15	1.65663e-14	O75367	H2AFY
ENSG00000113649	16745.9	9429.57	-7316.29	-0.828453	6.87396e-94	8.38813e-92	O14776	TCERG1
ENSG00000113712	2933.93	3610.32	676.39	0.297712	3.13973e-09	2.59317e-08	P48729	CSNK1A1
ENSG00000113716	1547.44	1353.08	-194.357	-0.192053	0.00512052	0.0191549	Q12766	HMGXB3
ENSG00000113719	1134.83	857.041	-277.794	-0.399141	3.78038e-06	2.29206e-05	Q969X5	ERGIC1
ENSG00000113732	548.336	319.04	-229.295	-0.776228	1.48729e-10	1.37723e-09	O15342	ATP6V0E1
ENSG00000113739	181.179	249.61	68.4316	0.451953	0.00463786	0.0175257	O76061	STC2
ENSG00000113742	7858.07	10923.5	3065.38	0.473137	6.63685e-30	1.67675e-28	Q17RY0	CPEB4
ENSG00000113758	1639.22	572.61	-1066.61	-1.49367	1.23614e-61	7.9177e-60	Q16643	DBN1
ENSG00000113810	13410.4	8978.67	-4431.76	-0.578776	4.49003e-46	1.9803e-44	Q9NTJ3	SMC4
ENSG00000113916	16.9551	62.2784	45.3232	1.5915	2.75081e-06	1.70055e-05	P41182	BCL6
ENSG00000114021	293.344	590.041	296.697	0.994133	2.71693e-17	3.87257e-16	Q9NQR4	NIT2
ENSG00000114023	591.939	217.692	-374.247	-1.42588	3.79398e-29	9.41571e-28	Q96A26	FAM162A
ENSG00000114030	2263.82	1634.01	-629.809	-0.467691	2.34992e-14	2.83284e-13	P52294	KPNA1
ENSG00000114062	4689.59	4252.68	-436.915	-0.14282	0.00508123	0.019026	Q05086	UBE3A
ENSG00000114120	1247.27	1801.83	554.552	0.524008	1.16452e-11	1.17376e-10	Q96CQ1	SLC25A36
ENSG00000114125	447.481	567.444	119.963	0.330565	0.00374651	0.0144564	Q9UBF6	RNF7
ENSG00000114126	1891.87	2189.17	297.297	0.210661	0.000454677	0.00207867	Q14188	TFDP2
ENSG00000114127	2167.34	3001.09	833.741	0.465925	1.73582e-16	2.36914e-15	Q8IZH2	XRN1
ENSG00000114166	799.572	1269.3	469.724	0.660653	6.80256e-16	8.99809e-15	Q92831	KAT2B
ENSG00000114209	2296	1333.76	-962.243	-0.782663	8.18481e-34	2.41577e-32	Q9BUL8	PDCD10
ENSG00000114302	4435.61	3307.12	-1128.49	-0.425013	1.84649e-16	2.51242e-15	P13861	PRKAR2A
ENSG00000114316	836.198	711.925	-124.274	-0.228282	0.0110347	0.0382265	Q13107	USP4
ENSG00000114331	1819.75	2668.14	848.381	0.549082	1.0034e-19	1.62871e-18	Q15057	ACAP2
ENSG00000114353	645.634	431.378	-214.255	-0.570009	2.23313e-07	1.54964e-06	P04899	GNAI2
ENSG00000114354	1354.85	1672.14	317.294	0.299933	1.31008e-05	7.44044e-05	Q92734	TFG
ENSG00000114383	214.651	138.328	-76.3232	-0.610816	0.000495837	0.00225051	O75896	TUSC2
ENSG00000114391	4108.83	2171.89	-1936.94	-0.912889	4.42038e-55	2.41114e-53	P83731	RPL24
ENSG00000114416	4459.96	3924.07	-535.89	-0.185829	7.99448e-05	0.000409174	P51114	FXR1
ENSG00000114423	424.859	250.853	-174.007	-0.750247	1.68028e-08	1.30209e-07	Q13191	CBLB
[truncated: 7,164 more rows]

## Sheet: CYTOPLASMIC
Ensembl	Mean_WT	Mean_K700E	Mean_Change	LogFC	Pvalue	FDR	UniProt	Symbol
ENSG00000000003	28.6342	73.0422	44.4081	0.884767	0.000141593	0.00114434	O43657	TSPAN6
ENSG00000000460	1896.35	2142.58	246.223	0.170515	0.00552109	0.0314778	Q9NSG2	C1orf112
ENSG00000000971	2047.02	1096.45	-950.571	-0.879962	1.42024e-31	1.06944e-29		CFH
ENSG00000001036	1170.59	815.058	-355.532	-0.505666	2.16412e-10	3.97697e-09	Q9BTY2	FUCA2
ENSG00000001167	3379.05	4583.74	1204.69	0.435302	4.15581e-20	1.69937e-18	P23511	NFYA
ENSG00000001460	337.271	182.426	-154.846	-0.809417	1.33741e-08	2.00632e-07	Q5TH74	STPG1
ENSG00000001461	1057.71	832.319	-225.395	-0.338349	9.01268e-05	0.000756727	Q6P499	NIPAL3
ENSG00000001629	1682.11	2050.75	368.639	0.279755	6.46236e-06	6.65929e-05	Q9P2G1	ANKIB1
ENSG00000002822	1295.97	1515.03	219.061	0.219015	0.00151777	0.0099029	Q9Y6D9	MAD1L1
ENSG00000002834	6442.59	7872.46	1429.87	0.288116	6.60401e-12	1.43784e-10	Q14847	LASP1
ENSG00000003393	1685.12	2000.96	315.836	0.244138	0.000133084	0.00108209	Q96Q42	ALS2
ENSG00000003400	1684.86	1214.41	-470.452	-0.463952	3.65651e-11	7.34467e-10	Q92851	CASP10
ENSG00000003402	4378.82	3120.79	-1258.03	-0.484325	2.45494e-24	1.31582e-22	O15519	CFLAR
ENSG00000003436	23532.8	6308.99	-17223.8	-1.89005	0	0	P10646	TFPI
ENSG00000003756	3239.11	2543.18	-695.927	-0.341058	9.03226e-08	1.23005e-06	P52756	RBM5
ENSG00000004399	512.018	268.976	-243.041	-0.872233	1.65059e-13	4.10296e-12	Q9Y4D7	PLXND1
ENSG00000004478	7636.46	8989.66	1353.2	0.235224	6.79356e-09	1.04921e-07	Q02790	FKBP4
ENSG00000004534	4217.91	4973.49	755.58	0.236557	1.65361e-07	2.16781e-06	P78332	RBM6
ENSG00000004660	75.6825	132.705	57.023	0.64299	0.00108306	0.0073408	Q8N5S9	CAMKK1
ENSG00000004700	2352.29	1874.77	-477.525	-0.324941	2.37151e-07	3.04938e-06	P46063	RECQL
ENSG00000004864	4180.89	3670.14	-510.743	-0.186194	7.07032e-05	0.000604324	Q9UJS0	SLC25A13
ENSG00000004866	1136.29	948.639	-187.653	-0.250767	0.00133141	0.0088321	Q9NRC1	ST7
ENSG00000004897	6849.75	6271.77	-577.982	-0.1273	0.00188378	0.0120186	P30260	CDC27
ENSG00000004961	1654.45	1904.53	250.082	0.201283	0.00143594	0.00943428	P53701	HCCS
ENSG00000005007	5614.94	7014.62	1399.68	0.320052	2.03492e-14	5.54492e-13	Q92900	UPF1
ENSG00000005156	5261.36	3489.85	-1771.51	-0.58643	4.73648e-38	4.61291e-36	P49916	LIG3
ENSG00000005187	16424.9	5172.26	-11252.7	-1.65758	0	0	Q53FZ2	ACSM3
ENSG00000005189	1251.71	1053.59	-198.123	-0.240641	0.00126548	0.00844189	Q96IC2	REXO5
ENSG00000005194	1487.04	1913.83	426.785	0.360195	4.50071e-08	6.33609e-07	Q6FI81	CIAPIN1
ENSG00000005249	13656.6	11775.6	-1881.04	-0.212925	5.84607e-07	7.10295e-06	P31323	PRKAR2B
ENSG00000005339	6386.19	7594.77	1208.59	0.249627	1.64762e-09	2.73773e-08	Q92793	CREBBP
ENSG00000005436	1788.15	2025.78	237.627	0.175321	0.00521546	0.0299233	P16383	GCFC2
ENSG00000005469	44.9041	93.5453	48.6412	0.706885	0.00158713	0.0103048	Q9UKG9	CROT
ENSG00000005700	4602.64	3648.55	-954.093	-0.332597	6.61928e-11	1.29331e-09	Q9P2D0	IBTK
ENSG00000005812	1347.33	1684.18	336.85	0.309553	5.7191e-05	0.000496529	Q9UKT7	FBXL3
ENSG00000005882	123.535	63.0009	-60.5341	-0.764963	0.000124002	0.0010152	Q15119	PDK2
ENSG00000005889	4868.43	5333.96	465.529	0.128662	0.00791302	0.043323	P17010	ZFX
ENSG00000005893	4875.91	4075.32	-800.591	-0.257901	2.01647e-08	2.95184e-07	P13473	LAMP2
ENSG00000006042	1031.53	745.386	-286.141	-0.458587	1.3313e-07	1.77007e-06	Q9Y2Y6	TMEM98
ENSG00000006194	914.282	1372.28	457.999	0.567547	1.48986e-13	3.71539e-12	O14978	ZNF263
ENSG00000006451	6185.21	5533.45	-651.764	-0.160408	0.00021601	0.00168576	P11233	RALA
ENSG00000006453	3854.97	4322.67	467.699	0.164297	0.000468589	0.00341519	Q9UHR4	BAIAP2L1
ENSG00000006459	3707.9	3355.14	-352.76	-0.144433	0.00522073	0.0299423	Q6ZMT4	KDM7A
ENSG00000006468	1367.67	720.283	-647.39	-0.901296	1.46947e-29	1.00369e-27	P50549	ETV1
ENSG00000006607	1737.79	1959.76	221.968	0.170559	0.00586166	0.0331928	O94887	FARP2
ENSG00000006634	7739.45	9616.88	1877.42	0.310115	7.94214e-15	2.23925e-13	Q9UBU7	DBF4
ENSG00000006638	211.766	119.879	-91.8871	-0.699888	3.1719e-05	0.00029136	P21731	TBXA2R
ENSG00000006712	1593.95	1970.54	376.599	0.305383	1.43534e-05	0.000139657	Q8N7H5	PAF1
ENSG00000006744	3338.23	3976.52	638.292	0.251865	3.30501e-06	3.57518e-05	Q9BQ52	ELAC2
ENSG00000006747	37.1625	161.923	124.76	1.62049	4.66376e-15	1.33939e-13	Q9Y6U3	SCIN
ENSG00000006831	2220.44	2517.63	297.187	0.180358	0.00159368	0.010343	Q86V24	ADIPOR2
ENSG00000007080	2396.1	2778.02	381.921	0.213392	0.000159525	0.00127459	Q96CT7	CCDC124
ENSG00000007168	3867.77	5338.9	1471.13	0.462383	2.11295e-24	1.14444e-22	P43034	PAFAH1B1
ENSG00000007202	6940.69	8169.15	1228.47	0.234339	6.39829e-08	8.86998e-07	Q14667	KIAA0100
ENSG00000007237	0.494293	71.1956	70.7013	2.04605	4.96757e-17	1.66158e-15	O60861	GAS7
ENSG00000007255	228.329	164.094	-64.235	-0.411033	0.00900169	0.0483657	O75865	TRAPPC6A
ENSG00000007264	1183.27	927.388	-255.883	-0.334261	0.000102898	0.000857315	P42679	MATK
ENSG00000007341	372.129	281.089	-91.0403	-0.375556	0.00314656	0.0191002	Q8TDW4	ST7L
ENSG00000007372	1338.43	1044.74	-293.69	-0.347125	2.44325e-06	2.70263e-05	P26367	PAX6
ENSG00000007376	352.024	594.472	242.449	0.712142	1.92826e-10	3.57115e-09	Q9UJJ7	RPUSD1
ENSG00000007392	857.765	1105.9	248.134	0.359228	9.3972e-06	9.39507e-05	Q9NQ29	LUC7L
ENSG00000007520	906.707	1087.5	180.792	0.256214	0.00122362	0.00819273	Q9UJK0	TSR3
ENSG00000007923	5526.77	6236.9	710.132	0.174836	0.000186513	0.00146819	Q9NVH1	DNAJC11
ENSG00000007944	2572.69	3748.11	1175.42	0.536875	5.90712e-26	3.50039e-24	Q8WY64	MYLIP
ENSG00000008056	20.8264	68.4107	47.5842	1.03827	1.22455e-05	0.000120592	P17600	SYN1
ENSG00000008083	4606.39	5040.86	434.477	0.130137	0.00490381	0.0283459	Q92833	JARID2
ENSG00000008282	1586.54	1011.09	-575.445	-0.636064	9.18597e-17	3.02344e-15	Q16563	SYPL1
ENSG00000008300	32.6303	11.985	-20.6453	-0.641224	0.00832615	0.0452005	Q9NYQ7	CELSR3
ENSG00000008394	4527.1	3367.91	-1159.19	-0.423394	1.7753e-14	4.8613e-13	P10620	MGST1
ENSG00000008405	1608.21	1938	329.785	0.260901	5.50616e-05	0.000479661	Q16526	CRY1
ENSG00000008513	136.738	72.1347	-64.6034	-0.746408	0.000115307	0.000951585	Q11201	ST3GAL1
ENSG00000009335	6036.74	7031.28	994.544	0.217506	1.77749e-07	2.32331e-06	Q15386	UBE3C
ENSG00000009954	28277	32287.9	4010.85	0.190493	1.38781e-11	2.92065e-10	Q9UIG0	BAZ1B
ENSG00000010017	11824	12825	1000.97	0.115958	0.000905404	0.00623523	Q96S59	RANBP9
ENSG00000010165	1730.69	2170.59	439.894	0.323089	7.61445e-07	9.06386e-06	Q8N6R0	METTL13
ENSG00000010292	8033.46	6947.28	-1086.17	-0.20833	4.7838e-08	6.7132e-07	Q15021	NCAPD2
ENSG00000010318	709.777	515.766	-194.011	-0.438922	8.36611e-06	8.42698e-05	Q9BWX1	PHF7
ENSG00000010404	1537.87	2952.46	1414.59	0.915988	2.21945e-40	2.27645e-38	P22304	IDS
ENSG00000010810	1522.17	761.677	-760.494	-0.97586	3.47173e-38	3.39185e-36	P06241	FYN
ENSG00000010818	965.911	182.201	-783.71	-2.27256	1.05065e-94	3.34398e-92	P31629	HIVEP2
ENSG00000011007	5288.36	6295.9	1007.53	0.248816	2.75411e-09	4.46809e-08	Q14241	ELOA
ENSG00000011009	1077.4	1327.74	250.341	0.295661	0.000159754	0.00127609	O95372	LYPLA2
ENSG00000011143	701.374	518.063	-183.311	-0.416302	1.98599e-05	0.000189006	Q9NXB0	MKS1
ENSG00000011198	722.562	1073.9	351.334	0.549617	7.60345e-11	1.47636e-09	Q8WTS1	ABHD5
ENSG00000011243	1635.49	2456.74	821.25	0.574995	3.27264e-21	1.44544e-19	V9GZ50	AKAP8L
ENSG00000011258	3096.28	2130.56	-965.717	-0.534268	9.80627e-20	3.89639e-18	Q05BQ5	MBTD1
ENSG00000011260	3694.78	4719.43	1024.65	0.347599	1.81195e-11	3.75187e-10	Q9Y5J1	UTP18
ENSG00000011295	1544.93	1306.3	-238.626	-0.232777	0.00105534	0.00717199	Q6DKK2	TTC19
ENSG00000011405	3759.07	5571.51	1812.44	0.560105	5.88953e-31	4.2783e-29	O00443	PIK3C2A
ENSG00000011426	3702.25	5229.45	1527.2	0.493402	1.62296e-27	1.02048e-25	Q9NQW6	ANLN
ENSG00000011485	4757.2	4310.68	-446.524	-0.140765	0.00160839	0.0104298	P53041	PPP5C
ENSG00000011566	1411.98	1914.09	502.108	0.427902	8.18157e-11	1.58066e-09	Q8IVH8	MAP4K3
ENSG00000011638	163.764	99.2468	-64.5173	-0.609751	0.000679354	0.00480538	Q96B96	TMEM159
ENSG00000012174	630.787	424.453	-206.334	-0.54922	3.53468e-07	4.41985e-06	O43462	MBTPS2
ENSG00000012660	11216.4	5185.27	-6031.1	-1.10594	2.82312e-184	2.42106e-181	Q9NYP7	ELOVL5
ENSG00000012822	592.257	479.649	-112.608	-0.287611	0.00538275	0.0307834	Q9P1Z2	CALCOCO1
ENSG00000012963	1956.75	1725.86	-230.884	-0.177612	0.00446253	0.0260832	Q8N806	UBR7
ENSG00000012983	1648.6	2046.57	397.971	0.301085	5.32536e-06	5.56944e-05		MAP4K5
ENSG00000013275	5336.62	6005.63	669.016	0.168708	7.66654e-05	0.000651677	P43686	PSMC4
ENSG00000013375	2049.91	2353.28	303.375	0.194172	0.000895469	0.00617232	O95394	PGM3
ENSG00000013441	732.086	947.535	215.449	0.361215	3.18739e-05	0.000292696	P49759	CLK1
ENSG00000013523	373.762	261.04	-112.722	-0.470206	0.000337027	0.00253348	Q9UNK9	ANGEL1
ENSG00000013561	4048.46	5052.7	1004.24	0.315174	1.25958e-11	2.66714e-10	Q9UBS8	RNF14
ENSG00000013583	248.1	162.636	-85.4646	-0.542994	0.000338198	0.00254105	Q9NRV9	HEBP1
ENSG00000013810	3354.9	4069.39	714.493	0.273928	2.47853e-08	3.59416e-07	Q9Y6A5	TACC3
ENSG00000014123	2071.78	1151.67	-920.112	-0.832795	1.48443e-35	1.32453e-33	O94874	UFL1
ENSG00000014164	581.633	767.994	186.361	0.392241	5.29601e-05	0.000464235	Q8IXZ2	ZC3H3
ENSG00000014257	74.7113	9.97671	-64.7346	-1.58461	5.16717e-11	1.02326e-09	P15309	ACPP
ENSG00000014824	4967.67	4458.75	-508.92	-0.15366	0.00136761	0.00904399	Q6PML9	SLC30A9
ENSG00000015153	1517.21	1796.22	279.013	0.238917	0.000540535	0.00389996	Q8IY57	YAF2
ENSG00000015676	3099.77	2775.82	-323.955	-0.156347	0.00316343	0.0191875	Q8IVD9	NUDCD3
ENSG00000016490	69.5421	32.7805	-36.7616	-0.696052	0.00297097	0.0181243	A8K7I4	CLCA1
ENSG00000017427	1171.29	1637.41	466.119	0.474032	8.4318e-12	1.81278e-10	P05019	IGF1
ENSG00000017483	517.713	312.541	-205.172	-0.675928	1.30684e-08	1.96522e-07	Q8WUX1	SLC38A5
ENSG00000017797	7504.84	8331.92	827.083	0.149218	0.000289022	0.00220266	Q15311	RALBP1
ENSG00000018408	47.936	6.12181	-41.8142	-1.33532	4.37309e-08	6.16767e-07	Q9GZV5	WWTR1
ENSG00000018510	6411.82	6991.21	579.397	0.122382	0.00457027	0.0266625	O00116	AGPS
ENSG00000019144	536.37	737.123	200.753	0.441181	6.21499e-06	6.42799e-05	Q86UU1	PHLDB1
ENSG00000020129	859.548	1185.77	326.221	0.454425	8.24035e-07	9.72494e-06	Q9UBB6	NCDN
ENSG00000020922	5384.51	4075.62	-1308.89	-0.399286	4.29005e-18	1.53472e-16	P49959	MRE11
ENSG00000021355	5586.23	4405.17	-1181.07	-0.339245	9.23153e-15	2.5886e-13	P30740	SERPINB1
ENSG00000021762	85.9025	23.7429	-62.1596	-1.19599	2.33805e-07	3.00761e-06	Q9H0X9	OSBPL5
ENSG00000021826	230.264	515.246	284.982	1.08914	4.0713e-18	1.46155e-16	P31327	CPS1
ENSG00000022567	288.145	385.712	97.567	0.388214	0.00234249	0.0146219		SLC45A4
ENSG00000022840	8393.5	9690.15	1296.66	0.207327	1.66881e-07	2.18588e-06	Q8N5U6	RNF10
ENSG00000023041	689.278	877.283	188.005	0.335622	0.000145258	0.00116937	Q9H6R6	ZDHHC6
ENSG00000023191	1006.28	1274.68	268.405	0.337579	8.67545e-05	0.000730598	P13489	RNH1
ENSG00000023318	2273.87	1584.67	-689.2	-0.513326	3.3968e-17	1.14112e-15	Q9BS26	ERP44
ENSG00000023330	959.05	1400.95	441.896	0.533669	1.71477e-12	3.90413e-11	P13196	ALAS1
ENSG00000023445	30.2598	114.309	84.0495	1.31943	2.6853e-09	4.36562e-08	Q13489	BIRC3
ENSG00000023516	11078.4	6820.32	-4258.04	-0.695481	5.50942e-60	1.01245e-57	Q9UKA4	AKAP11
ENSG00000023892	1130.26	857.328	-272.932	-0.383539	2.22254e-06	2.47178e-05	Q9H4E7	DEF6
ENSG00000023909	2869	3712.51	843.513	0.366358	1.0308e-12	2.39278e-11	P48507	GCLM
ENSG00000024862	483.206	308.655	-174.551	-0.60136	3.72925e-07	4.64997e-06	Q8IWP9	CCDC28A
ENSG00000025156	2226.84	2603.12	376.274	0.217467	0.000349795	0.0026199	Q03933	HSF2
ENSG00000025796	4068.73	2324.33	-1744.4	-0.799427	1.62793e-53	2.55122e-51	Q9UGP8	SEC63
ENSG00000025800	6289.08	7467.15	1178.07	0.24621	6.30732e-10	1.0989e-08	O60684	KPNA6
ENSG00000026025	56634.3	53094.9	-3539.43	-0.0928823	0.000258701	0.00198778	P08670	VIM
ENSG00000026508	142.015	239.5	97.4844	0.672087	2.80361e-05	0.000260542	P16070	CD44
ENSG00000026652	333.895	483.275	149.38	0.497466	1.9159e-05	0.000182673	Q9NRZ5	AGPAT4
ENSG00000026751	7.2299	28.1158	20.8859	0.70433	0.0031674	0.0192078	Q9NQ25	SLAMF7
ENSG00000027697	468.054	261.267	-206.786	-0.788048	3.39023e-10	6.08527e-09	P15260	IFNGR1
ENSG00000028116	3059	3586.09	527.096	0.223733	4.03948e-05	0.000363801	Q86Y07	VRK2
ENSG00000028203	1610.11	1354.6	-255.51	-0.245028	0.000452704	0.00330566	Q9HBM0	VEZT
ENSG00000028310	2455.23	2044.66	-410.57	-0.260983	5.24567e-06	5.48795e-05	Q9H8M2	BRD9
ENSG00000029364	1456.54	1161.77	-294.765	-0.322701	1.23913e-05	0.000121873	Q9NUM3	SLC39A9
ENSG00000029534	7153.68	8664.13	1510.45	0.275896	5.9727e-11	1.17374e-09	P16157	ANK1
ENSG00000029725	6794.59	7679.59	885	0.174336	1.32e-05	0.00012929	Q15276	RABEP1
ENSG00000029993	3171.17	2464.81	-706.359	-0.357839	8.13683e-11	1.573e-09	O15347	HMGB3
ENSG00000030066	6846.19	6247.69	-598.501	-0.132724	0.00197634	0.0125469	Q12769	NUP160
ENSG00000030419	2044.63	1809.82	-234.804	-0.175549	0.00502906	0.0289776	Q9UKS7	IKZF2
ENSG00000031003	1655.46	2229.71	574.248	0.41713	9.29479e-11	1.78346e-09	Q9NYF5	FAM13B
ENSG00000031081	143.474	204.971	61.4973	0.442207	0.00663151	0.0370427	Q2M1Z3	ARHGAP31
ENSG00000031691	1248.15	930.696	-317.45	-0.416573	4.94487e-07	6.07493e-06	Q7L2Z9	CENPQ
ENSG00000031698	11708.3	6520.66	-5187.63	-0.839714	1.30489e-117	5.44405e-115	P49591	SARS
ENSG00000031823	1875.83	2142.61	266.771	0.190559	0.00175919	0.0113055	Q9H6Z4	RANBP3
ENSG00000032219	1632.07	1350.29	-281.777	-0.270815	0.00061093	0.00435897	P29374	ARID4A
ENSG00000032742	1291.78	1004.32	-287.458	-0.350662	4.53225e-06	4.79685e-05	Q13099	IFT88
ENSG00000033030	3145.8	1965.88	-1179.91	-0.670881	5.82742e-34	4.94258e-32	Q6NZY4	ZCCHC8
ENSG00000033122	5.25273	21.0218	15.7691	0.617699	0.00761268	0.0418345	Q96NW7	LRRC7
ENSG00000033170	1891.23	1280.52	-610.716	-0.55288	2.8428e-17	9.61289e-16	Q9BYC5	FUT8
ENSG00000033178	18857.2	16940.3	-1916.98	-0.154228	0.000150282	0.00120667	A0AVT1	UBA6
ENSG00000033327	8420.06	5611.43	-2808.64	-0.578942	1.20266e-35	1.07623e-33	Q9UQC2	GAB2
ENSG00000033627	3436.53	2660.64	-775.889	-0.365041	1.1568e-12	2.68122e-11	Q93050	ATP6V0A1
ENSG00000033867	861.051	317.012	-544.039	-1.37867	1.39728e-41	1.50307e-39	Q9Y6M7	SLC4A7
ENSG00000034053	1072	1401.63	329.625	0.381534	2.77986e-07	3.52868e-06	Q99767	APBA2
ENSG00000034510	2621.84	4188.99	1567.15	0.668998	9.62393e-41	1.00378e-38	P63313	TMSB10
ENSG00000035141	4580.8	5932.66	1351.87	0.369434	8.26924e-18	2.91102e-16	Q96C01	FAM136A
ENSG00000035403	5546.76	3524.71	-2022.06	-0.647886	3.86595e-47	4.85176e-45	P18206	VCL
ENSG00000035681	3876.68	2776.83	-1099.86	-0.477361	1.5311e-21	6.93102e-20	Q92636	NSMAF
ENSG00000035720	2415.28	3020.25	604.97	0.317656	1.32177e-08	1.98478e-07	Q9ULZ2	STAP1
ENSG00000035928	6969.88	6444.49	-525.386	-0.112528	0.00919403	0.0492705	P35251	RFC1
ENSG00000036672	519.54	718.207	198.666	0.448054	6.00287e-06	6.21693e-05	O75604	USP2
ENSG00000037474	9414.04	10768.4	1354.4	0.192475	7.72389e-08	1.05982e-06	Q08J23	NSUN2
ENSG00000037757	559.877	706.45	146.573	0.32653	0.000805507	0.00560857	Q9BV20	MRI1
ENSG00000037897	404.098	503.617	99.5183	0.298197	0.00708406	0.039258	Q9UBP6	METTL1
ENSG00000037965	90.2676	144.464	54.1965	0.561214	0.00271892	0.0167214	P31273	HOXC8
ENSG00000038002	310.204	141.29	-168.913	-1.02013	8.83573e-12	1.89566e-10	P20933	AGA
ENSG00000038210	1198.31	761.293	-437.012	-0.633778	4.40901e-13	1.05929e-11	Q8TCG2	PI4K2B
ENSG00000038219	9087.67	8002.7	-1084.97	-0.183078	2.22477e-05	0.000210112	Q8NFC6	BOD1L1
ENSG00000038358	3107.96	3732.14	624.18	0.263291	1.94992e-07	2.5326e-06	Q6P2E9	EDC4
ENSG00000038382	2457.5	2057.55	-399.952	-0.251029	1.29916e-05	0.00012733	O75962	TRIO
ENSG00000038427	21.0527	3.20677	-17.8459	-0.779225	0.000612658	0.00436625	P13611	VCAN
ENSG00000038532	2410.69	3174.24	763.545	0.391868	2.38113e-13	5.84825e-12	Q2KHT3	CLEC16A
ENSG00000039319	1992.82	2239.1	246.283	0.162938	0.00724443	0.0400676	Q7Z3T8	ZFYVE16
ENSG00000039560	5204.67	7948.44	2743.76	0.604183	1.43457e-43	1.62232e-41	Q9P0K7	RAI14
ENSG00000039600	5.74703	24.9414	19.1944	0.705788	0.00274597	0.0168688	O94993	SOX30
ENSG00000040633	1443.83	1997.53	553.696	0.464006	8.20041e-12	1.76672e-10	Q9BUL5	PHF23
ENSG00000042062	227.316	301.268	73.9526	0.368983	0.00919216	0.049269	Q96MK2	RIPOR3
ENSG00000042429	1868.38	2534.41	666.035	0.435761	1.559e-13	3.8784e-12	Q9NVC6	MED17
ENSG00000042493	373.017	469.055	96.0378	0.314142	0.00636994	0.0357367	P40121	CAPG
ENSG00000043143	788.425	1348.67	560.241	0.753883	4.09228e-21	1.79462e-19	Q9NQC1	JADE2
ENSG00000043462	393.408	256.57	-136.839	-0.57246	6.0958e-06	6.30683e-05	Q13094	LCP2
ENSG00000044574	4350.74	6221.4	1870.66	0.510248	1.79439e-31	1.34461e-29	P11021	HSPA5
ENSG00000046604	4449.15	3512.99	-936.166	-0.337386	2.21242e-12	4.99298e-11	Q14126	DSG2
ENSG00000046774	1316.82	1859.83	543.013	0.489038	1.19447e-13	3.01037e-12	Q9UBF1	MAGEC2
ENSG00000047056	441.16	550.26	109.1	0.3055	0.00419928	0.0247271	Q9Y2I8	WDR37
ENSG00000047230	621.236	472.489	-148.747	-0.379487	0.000201764	0.00158018	Q9NRF8	CTPS2
ENSG00000047249	1685.38	1459.87	-225.507	-0.206411	0.0021112	0.0133236	Q9UI12	ATP6V1H
ENSG00000047315	9779.52	10959.4	1179.92	0.162556	6.42681e-06	6.62487e-05	P30876	POLR2B
ENSG00000047365	361.206	600.597	239.39	0.683082	1.07158e-09	1.81675e-08	Q8WZ64	ARAP2
ENSG00000047410	30345.3	24459.7	-5885.6	-0.30984	2.11139e-18	7.70506e-17	P12270	TPR
ENSG00000047579	867.693	1043.22	175.525	0.259183	0.00172534	0.0111027	Q96EV8	DTNBP1
ENSG00000047648	7198.17	4870.37	-2327.8	-0.559999	3.68704e-34	3.15319e-32	O43182	ARHGAP6
ENSG00000048028	1779.04	2008.83	229.788	0.169844	0.006369	0.0357367	G3V1N5	USP28
ENSG00000048052	3402.92	1583.67	-1819.25	-1.08801	4.58433e-81	1.17943e-78	Q9UKV0	HDAC9
ENSG00000048162	1285.97	1847.2	561.224	0.515129	4.48062e-13	1.07566e-11	Q9Y3C1	NOP16
ENSG00000048405	2682.09	3596.94	914.848	0.414959	1.53639e-14	4.22002e-13	Q2TB10	ZNF800
ENSG00000048471	629.151	804.788	175.636	0.343915	0.000221618	0.00172647	Q8TEQ0	SNX29
ENSG00000048544	3618.77	4079.44	460.673	0.171617	0.000460657	0.00335976	P82664	MRPS10
ENSG00000048649	8353.15	6867.39	-1485.76	-0.281639	3.18303e-10	5.73335e-09	Q96T23	RSF1
ENSG00000048707	4015.64	3280.15	-735.486	-0.28883	1.71445e-09	2.84113e-08	Q5THJ4	VPS13D
ENSG00000048740	25781	15156.8	-10624.2	-0.763696	2.54839e-132	1.40494e-129	O95319	CELF2
ENSG00000048991	12710	14172.7	1462.69	0.155642	1.2203e-05	0.00012025	Q15032	R3HDM1
ENSG00000049192	106.788	66.4016	-40.3865	-0.530377	0.00907061	0.0486899	Q9UKP5	ADAMTS6
ENSG00000049239	319.668	128.723	-190.946	-1.15621	5.30385e-14	1.39715e-12	O95479	H6PD
ENSG00000049323	613.679	430.901	-182.778	-0.484106	4.41124e-06	4.6784e-05	Q14766	LTBP1
ENSG00000049449	1173.44	524.674	-648.767	-1.12173	1.15719e-35	1.03854e-33	Q15293	RCN1
ENSG00000049656	4471.83	5177.72	705.889	0.210712	3.72029e-06	3.99224e-05	Q96KA5	CLPTM1L
ENSG00000049860	990.131	630.204	-359.927	-0.629668	1.3243e-12	3.05341e-11	Q5URX0	HEXB
ENSG00000049883	1324.83	1072.6	-252.23	-0.298852	4.48823e-05	0.000399669	Q8WV60	PTCD2
ENSG00000050393	4570.54	5175.66	605.122	0.177037	0.000105756	0.000879348	Q96AQ8	MCUR1
ENSG00000050405	1433.87	1703.97	270.1	0.246124	0.000249067	0.00192024	Q9UHB6	LIMA1
ENSG00000050426	1260.66	721.059	-539.6	-0.786073	1.40492e-22	6.863e-21	Q6P1Q0	LETMD1
ENSG00000050438	14.0491	38.1241	24.0751	0.703823	0.00391454	0.0232143	Q2Y0W8	SLC4A8
ENSG00000050628	5796.34	7173.32	1376.98	0.304366	1.7147e-12	3.90413e-11	P43115	PTGER3
ENSG00000050820	619.064	1014.52	395.457	0.694443	6.03241e-14	1.57829e-12	P56945	BCAR1
ENSG00000051108	815.5	372.595	-442.904	-1.07318	7.79983e-26	4.57803e-24	Q15011	HERPUD1
ENSG00000051341	2091.36	2743.54	652.175	0.380957	1.14022e-09	1.9257e-08	O75417	POLQ
ENSG00000051382	3569.48	3107.51	-461.968	-0.199028	0.000122295	0.00100202	P42338	PIK3CB
ENSG00000051523	519.164	360.967	-158.197	-0.498933	8.85338e-06	8.8859e-05	P13498	CYBA
ENSG00000051596	1177.19	937.141	-240.053	-0.322149	3.05644e-05	0.000281929	Q96J01	THOC3
ENSG00000051825	5168.02	5684.75	516.727	0.135555	0.00193543	0.012315	Q99550	MPHOSPH9
ENSG00000052344	32.8148	5.66843	-27.1464	-1.00395	3.1231e-05	0.000287733	Q16651	PRSS8
ENSG00000052723	5023.91	5742.68	718.771	0.189045	0.000374725	0.002785	Q9BRV8	SIKE1
ENSG00000053372	7105.97	8469.9	1363.93	0.251985	2.04426e-10	3.7724e-09	Q9UKD2	MRTO4
ENSG00000053501	463.88	345.643	-118.237	-0.397124	0.00102321	0.00697497	Q9NZ43	USE1
ENSG00000053747	125.679	69.8678	-55.8114	-0.664343	0.000773108	0.00540493	A0A0A6YYF2	LAMA3
ENSG00000053770	2115.84	2687.43	571.589	0.342659	3.30768e-09	5.31312e-08	Q9H0R1	AP5M1
ENSG00000053900	1640.33	2276.61	636.285	0.463133	6.64479e-14	1.72836e-12	Q9UJX5	ANAPC4
ENSG00000054116	1233.02	1413.13	180.107	0.191906	0.00647959	0.0362925	O43617	TRAPPC3
ENSG00000054118	30440.9	25388.2	-5052.73	-0.261124	5.83496e-20	2.36098e-18	Q9Y2W1	THRAP3
ENSG00000054267	3966.79	4599.42	632.63	0.20853	3.87059e-05	0.000349815	Q4LE39	ARID4B
ENSG00000054282	2370.21	2068.92	-301.293	-0.196377	0.00157171	0.0102155	Q86SQ7	SDCCAG8
ENSG00000054690	511.28	409.715	-101.565	-0.301311	0.00581544	0.0329794	Q9ULM0	PLEKHH1
ENSG00000054965	911.574	1174.73	263.156	0.360266	5.53215e-06	5.76034e-05	Q92567	FAM168A
ENSG00000054983	1164.07	788.661	-375.413	-0.546244	1.11589e-11	2.37428e-10	P54803	GALC
ENSG00000055118	5010.69	6777.39	1766.7	0.433908	2.26473e-24	1.2245e-22	Q12809	KCNH2
ENSG00000055130	10076.3	8883.99	-1192.29	-0.181493	1.36197e-06	1.56488e-05	Q13616	CUL1
ENSG00000055147	1221.36	1022.1	-199.255	-0.251075	0.00111514	0.00753179	Q9NRY5	FAM114A2
ENSG00000055208	5116.41	5641.99	525.578	0.140192	0.00109198	0.00739313	Q9NYJ8	TAB2
ENSG00000055211	621.009	387.107	-233.902	-0.648952	1.14084e-09	1.9257e-08	Q9NU53	GINM1
ENSG00000055332	7785.19	8654.31	869.117	0.150946	0.000191077	0.00150067	P19525	EIF2AK2
ENSG00000055483	3155.82	4019.63	863.814	0.345517	1.06722e-11	2.27387e-10	Q8IXW9	USP36
ENSG00000055609	15542.8	19258.8	3716.02	0.308195	1.29694e-22	6.37586e-21	Q8NEZ4	KMT2C
ENSG00000056097	17911.3	19785.7	1874.43	0.141604	0.000557256	0.00400749	Q96KR1	ZFR
ENSG00000056972	673.352	556.642	-116.711	-0.265679	0.00608515	0.0343449	O43734	TRAF3IP2
ENSG00000056998	448.205	110.26	-337.946	-1.83131	2.05755e-38	2.01659e-36	O15488	GYG2
ENSG00000057252	999.833	838.381	-161.452	-0.247895	0.00266358	0.0164006	P35610	SOAT1
ENSG00000057294	1924.34	1534.89	-389.452	-0.319536	7.15003e-07	8.57587e-06	Q99959	PKP2
ENSG00000057757	5366.88	6447.46	1080.58	0.262454	1.87859e-10	3.48543e-09	Q9GZP4	PITHD1
ENSG00000058056	987.583	1167.48	179.892	0.237888	0.00217655	0.0136992	Q92995	USP13
ENSG00000058063	5033.59	4591.07	-442.519	-0.131971	0.00744756	0.041066	Q9Y2G3	ATP11B
ENSG00000058262	1628.56	1327.49	-301.071	-0.28798	1.93507e-05	0.00018433	P61619	SEC61A1
ENSG00000058272	10968.6	10137.9	-830.692	-0.113373	0.00469588	0.0272562	O14974	PPP1R12A
ENSG00000058668	881.599	1111.08	229.482	0.327613	4.2129e-05	0.000377328	A0A024R968	ATP2B4
ENSG00000058804	4311.45	3763.82	-547.622	-0.195429	9.01172e-05	0.000756727	Q9BTX1	NDC1
ENSG00000059145	442.149	580.221	138.072	0.374061	0.000480174	0.00349303		UNKL
ENSG00000059378	862.106	1073.15	211.04	0.30419	0.000324894	0.00244824	Q9H0J9	PARP12
ENSG00000059728	1239.54	1489.18	249.646	0.261917	0.000203885	0.00159639	Q05195	MXD1
ENSG00000059804	2749.57	2040.28	-709.287	-0.42545	2.75539e-14	7.38429e-13	P11169	SLC2A3
ENSG00000059915	20.5166	4.4376	-16.079	-0.687495	0.00272898	0.0167799	A5PKW4	PSD
ENSG00000060069	1184.22	1642.49	458.266	0.461741	3.5386e-11	7.13102e-10	Q9Y5B0	CTDP1
ENSG00000060138	8679.45	7078.28	-1601.17	-0.292915	2.36683e-13	5.81776e-12	P16989	YBX3
ENSG00000060237	14755.9	20157.5	5401.58	0.447757	6.65651e-46	8.15502e-44	Q9H4A3	WNK1
ENSG00000060339	12291.5	13532.5	1241.08	0.137401	7.53646e-05	0.00064168	Q8IX12	CCAR1
ENSG00000060642	252.163	167.072	-85.09	-0.517412	0.000942433	0.00647003	Q9NUD9	PIGV
ENSG00000060688	3392.65	4220.17	827.522	0.312431	5.64633e-11	1.11244e-09	Q96DI7	SNRNP40
ENSG00000060749	9936.93	11075.1	1138.13	0.154457	7.51137e-05	0.00063972	Q2KHR3	QSER1
ENSG00000060762	1278.08	1470.37	192.282	0.194436	0.00753243	0.0414673	Q9Y5U8	MPC1
ENSG00000060982	39332.2	25408.5	-13923.7	-0.627197	7.53286e-67	1.57137e-64	P54687	BCAT1
ENSG00000061273	1790.6	1308.6	-482.003	-0.439995	5.65084e-10	9.90116e-09	Q8WUI4	HDAC7
ENSG00000061676	10841.4	9202.73	-1638.68	-0.235098	2.33589e-09	3.8197e-08	Q9Y2A7	NCKAP1
ENSG00000061794	8848.13	7988.63	-859.494	-0.147183	0.000114619	0.000946157	P82673	MRPS35
ENSG00000061936	3040.4	3472.17	431.771	0.190425	0.000256239	0.00197033	Q12872	SFSWAP
ENSG00000061987	1429.39	1789.45	360.056	0.315639	1.77219e-06	1.99828e-05	Q7Z3U7	MON2
ENSG00000062194	5598.39	6397.83	799.444	0.190674	3.55224e-06	3.82653e-05	Q86WP2	GPBP1
ENSG00000062598	459.759	586.345	126.586	0.333153	0.00138444	0.0091309	Q96JJ3	ELMO2
ENSG00000062650	4514.81	5501.03	986.219	0.281286	1.18931e-09	2.00313e-08	Q7Z5K2	WAPL
ENSG00000062716	1301.54	938.599	-362.944	-0.463531	4.4535e-09	7.02929e-08	Q96GC9	VMP1
ENSG00000062725	990.466	1206.83	216.364	0.279466	0.000249896	0.00192587	Q92624	APPBP2
ENSG00000063046	44036	33227.3	-10808.7	-0.403736	2.46929e-29	1.67917e-27	P23588	EIF4B
ENSG00000063177	10462.8	9614.89	-847.864	-0.119826	0.00625524	0.0351635	Q07020	RPL18
ENSG00000063180	248.72	421.992	173.273	0.711753	2.66488e-08	3.85533e-07	O75493	CA11
ENSG00000063241	1741.66	2079.67	338.006	0.250779	6.28994e-05	0.000543035	Q96AB3	ISOC2
ENSG00000063245	3985.03	4349.8	364.771	0.125104	0.00770535	0.0422761	Q9Y6I3	EPN1
ENSG00000063322	1619.93	2100.5	480.569	0.370047	6.23404e-09	9.68614e-08	Q9NX70	MED29
ENSG00000063601	2072.23	2484.63	412.397	0.25538	1.47363e-05	0.000142843	Q13613	MTMR1
ENSG00000063978	1396.42	2003.91	607.493	0.511422	1.84219e-15	5.5537e-14	P78317	RNF4
ENSG00000064012	1511.14	1763.24	252.104	0.213038	0.00194573	0.0123678	Q14790	CASP8
ENSG00000064195	33.8034	72.0054	38.202	0.720526	0.00167138	0.0107974	O60479	DLX3
ENSG00000064313	3842.8	2796.33	-1046.48	-0.454149	8.54714e-20	3.41366e-18	Q6P1X5	TAF2
ENSG00000064393	8696.78	10178.1	1481.28	0.225503	6.9848e-10	1.21079e-08	Q9H2X6	HIPK2
ENSG00000064419	8071.03	7423.2	-647.828	-0.12008	0.00150345	0.00982348	Q9Y5L0	TNPO3
ENSG00000064607	2954.18	3359.87	405.69	0.185546	0.000347526	0.00260353	Q8IX01	SUGP2
ENSG00000064651	2069.15	1586.07	-483.082	-0.377967	1.95595e-09	3.22575e-08	P55011	SLC12A2
ENSG00000064666	2546.47	1212.85	-1333.62	-1.04597	3.06498e-54	4.9284e-52	Q99439	CNN2
ENSG00000064703	2204.08	2645.77	441.69	0.260864	3.04446e-06	3.3119e-05	Q9UHI6	DDX20
ENSG00000064726	6672.05	7341.24	669.192	0.135507	0.00287215	0.0175762	Q9H0C5	BTBD1
ENSG00000064995	2556.1	2833.35	277.251	0.145979	0.00665534	0.0371489	Q15544	TAF11
ENSG00000064999	1436.07	1760.39	324.316	0.289295	1.40934e-05	0.000137406	Q92625	ANKS1A
ENSG00000065029	833.294	628.936	-204.359	-0.387926	4.30665e-05	0.00038472	P36508	ZNF76
ENSG00000065060	9919.6	5332.39	-4587.21	-0.890231	4.39195e-120	1.93704e-117	Q6BDS2	UHRF1BP1
ENSG00000065135	9128.12	8152.47	-975.645	-0.163216	0.00013406	0.00108974	P08754	GNAI3
ENSG00000065150	26576	21907.9	-4668.08	-0.278032	1.713e-20	7.16604e-19	O00410	IPO5
ENSG00000065154	3516.28	4879.01	1362.73	0.467514	6.29825e-24	3.32955e-22	P04181	OAT
ENSG00000065183	6822.97	8514.31	1691.34	0.315181	7.79184e-14	2.00799e-12	Q9UNX4	WDR3
ENSG00000065243	2025.21	2271.59	246.385	0.161714	0.00675667	0.0376328	Q16513	PKN2
ENSG00000065308	1063.91	565.549	-498.361	-0.876045	6.55381e-23	3.27935e-21	Q15035	TRAM2
ENSG00000065328	5052.87	6001.2	948.33	0.245318	7.3064e-09	1.12673e-07	Q7L590	MCM10
ENSG00000065357	125.822	64.4257	-61.3962	-0.761924	0.000125938	0.00102972	P23743	DGKA
ENSG00000065361	108.765	22.1234	-86.642	-1.5808	1.52449e-12	3.4993e-11	P21860	ERBB3
ENSG00000065413	252.977	360.093	107.116	0.455208	0.00077191	0.00539778	Q8N8A2	ANKRD44
ENSG00000065457	808.103	651.642	-156.461	-0.294856	0.00209535	0.0132371	Q9BUB4	ADAT1
ENSG00000065518	743.974	950.45	206.476	0.343608	9.76382e-05	0.00081558	O95168	NDUFB4
ENSG00000065526	11801.7	14133.5	2331.8	0.259092	4.56767e-15	1.31301e-13	Q96T58	SPEN
ENSG00000065559	1177.71	1601.55	423.842	0.430384	1.09794e-09	1.85939e-08	P45985	MAP2K4
ENSG00000065675	1491.2	1247.28	-243.916	-0.251389	0.000445181	0.00325534	Q04759	PRKCQ
ENSG00000065717	544.923	729.804	184.88	0.409761	3.20512e-05	0.000294236	Q04725	TLE2
ENSG00000065809	846.818	167.269	-679.549	-2.19813	4.78613e-80	1.21116e-77	Q9H098	FAM107B
ENSG00000065833	2129.23	2631.33	502.101	0.297138	5.12359e-07	6.28199e-06	P48163	ME1
ENSG00000065882	3851.19	4594.46	743.273	0.253943	7.89736e-08	1.0817e-06	Q86TI0	TBC1D1
ENSG00000065883	3420.08	4411.58	991.508	0.362124	5.29414e-13	1.26311e-11	Q14004	CDK13
ENSG00000065911	21914.1	9622.63	-12291.5	-1.18243	1.29641e-294	2.0012e-291	P13995	MTHFD2
ENSG00000065923	38.3356	83.0505	44.715	0.771841	0.000567929	0.0040791	Q96T83	SLC9A7
ENSG00000065970	1128.48	1528.77	400.281	0.431272	1.85879e-09	3.07043e-08	Q9P0K8	FOXJ2
ENSG00000065978	59748.9	55255.4	-4493.46	-0.111861	0.00144401	0.00948129	P67809	YBX1
ENSG00000065989	757.469	1104.4	346.933	0.527923	7.93426e-09	1.21686e-07	P27815	PDE4A
ENSG00000066027	2653.19	2268.32	-384.87	-0.225835	0.000116322	0.000958937	Q15172	PPP2R5A
ENSG00000066032	13.8228	146.992	133.169	2.22112	8.68687e-23	4.31173e-21	P26232	CTNNA2
ENSG00000066044	6013.26	7394.5	1381.24	0.296685	2.31802e-13	5.71144e-12	Q15717	ELAVL1
ENSG00000066135	2933.76	1613.07	-1320.69	-0.848225	1.04069e-42	1.14748e-40	O75164	KDM4A
ENSG00000066294	214.422	331.231	116.808	0.577701	3.46818e-05	0.00031613	Q9UIB8	CD84
ENSG00000066422	4204.19	3820.05	-384.137	-0.138499	0.00386894	0.0229925	O95625	ZBTB11
ENSG00000066427	1175.41	954.893	-220.514	-0.289882	0.00024769	0.00191173	P54252	ATXN3
ENSG00000066557	1576.46	1341.35	-235.108	-0.2319	0.00151818	0.00990296	Q9H9A6	LRRC40
ENSG00000066583	1945.2	2277.23	332.033	0.221059	0.000274388	0.00209683	Q96CN7	ISOC1
ENSG00000066739	1521.74	1122.81	-398.937	-0.429387	9.45231e-10	1.61049e-08	Q96BY7	ATG2B
ENSG00000066855	1304.4	1527.11	222.718	0.222297	0.00138235	0.00911909	Q15390	MTFR1
ENSG00000066923	1511.66	1072.53	-439.123	-0.482489	3.42373e-11	6.91759e-10	Q9UJ98	STAG3
ENSG00000066926	3269.19	4687.32	1418.12	0.514558	1.59514e-27	1.00504e-25	P22830	FECH
ENSG00000067057	820.133	96.3957	-723.737	-2.85206	3.34209e-110	1.28976e-107	Q01813	PFKP
ENSG00000067064	2966.01	5013.7	2047.69	0.744634	1.77128e-44	2.06358e-42	Q13907	IDI1
ENSG00000067066	1178.12	909.285	-268.838	-0.364256	2.80277e-06	3.06844e-05	P23497	SP100
ENSG00000067182	510.577	289.77	-220.806	-0.769322	4.50151e-11	8.96035e-10	P19438	TNFRSF1A
ENSG00000067208	3859.18	4600.49	741.309	0.250831	3.38798e-07	4.25711e-06	O60447	EVI5
ENSG00000067225	15364.4	21723.5	6359.1	0.497632	8.67117e-40	8.77721e-38	P14618	PKM
ENSG00000067334	6591	10452.7	3861.74	0.657744	9.27723e-48	1.1934e-45	Q5QJE6	DNTTIP2
ENSG00000067533	4488.65	6161.1	1672.44	0.452185	3.46666e-23	1.74594e-21	Q9Y3B9	RRP15
ENSG00000067606	214.279	86.6137	-127.666	-1.09952	3.50855e-10	6.29398e-09	Q05513	PRKCZ
ENSG00000067704	6098.43	5477.25	-621.188	-0.153521	0.00020794	0.00162607	Q9NSE4	IARS2
ENSG00000068079	222.557	329.806	107.249	0.520031	0.000141541	0.00114423	P80217	IFI35
ENSG00000068308	3443.64	3846.34	402.706	0.158496	0.00131874	0.00875936	Q96G74	OTUD5
ENSG00000068366	2060.65	2715.58	654.937	0.387513	2.35781e-09	3.85351e-08	O60488	ACSL4
ENSG00000068383	462.557	626.933	164.375	0.412687	0.000102424	0.000854172	Q14642	INPP5A
ENSG00000068400	875.536	674.64	-200.895	-0.365424	4.93587e-05	0.000434641		GRIPAP1
ENSG00000068489	2505.65	2235.03	-270.629	-0.165341	0.0081311	0.0443271	Q96HE9	PRR11
ENSG00000068697	327.862	219.839	-108.024	-0.525625	0.000103871	0.000864836	Q15012	LAPTM4A
ENSG00000068784	2385.95	2078.22	-307.732	-0.19998	0.00151312	0.00988247	Q8N5C6	SRBD1
ENSG00000068878	15667.6	18372.2	2704.65	0.228042	5.10367e-12	1.12226e-10	Q14997	PSME4
ENSG00000068971	155.855	218.575	62.7194	0.428677	0.00678899	0.0377992	Q15173	PPP2R5B
ENSG00000069011	4142.39	6637.85	2495.46	0.673348	3.07406e-53	4.67515e-51	P78337	PITX1
ENSG00000069020	3230.08	1086.04	-2144.04	-1.54848	5.30289e-147	3.41075e-144		MAST4
ENSG00000069275	49600.2	43505.3	-6094.91	-0.188653	4.44547e-09	7.02021e-08	Q9H1E3	NUCKS1
ENSG00000069345	5471.62	6503.01	1031.39	0.24557	1.26404e-08	1.90643e-07	O60884	DNAJA2
ENSG00000069424	106.109	202.897	96.788	0.804562	3.4943e-06	3.76806e-05	Q13303	KCNAB2
ENSG00000069702	1032.52	1269.86	237.34	0.288345	0.000131655	0.0010716	Q03167	TGFBR3
ENSG00000069849	1863.42	1621.82	-241.6	-0.198537	0.00189858	0.012108	P54709	ATP1B3
ENSG00000069869	4021.1	2558.45	-1462.65	-0.645555	5.84537e-33	4.67523e-31	P46934	NEDD4
ENSG00000069966	15.4902	40.2948	24.8046	0.676196	0.005557	0.0316592	O14775	GNB5
ENSG00000069974	9650.87	4884.68	-4766.19	-0.976354	1.39467e-126	6.83456e-124	P51159	RAB27A
ENSG00000070010	6672.22	7781.17	1108.95	0.221179	1.13838e-06	1.31926e-05	Q92890	UFD1
ENSG00000070047	2429.88	3502.19	1072.31	0.52257	1.60279e-21	7.21326e-20	Q9P1Y6	PHRF1
ENSG00000070081	2250.42	1615.25	-635.171	-0.472039	1.43947e-14	3.96792e-13	V9HW75	NUCB2
ENSG00000070190	191.82	780.074	588.253	1.88454	3.56093e-56	6.00747e-54	Q9UN19	DAPP1
ENSG00000070214	984.712	204.064	-780.647	-2.15861	3.21089e-92	9.91297e-90	Q8WWI5	SLC44A1
ENSG00000070367	5813.07	6941.99	1128.92	0.251043	1.39573e-06	1.60128e-05	O00471	EXOC5
ENSG00000070413	1055.99	863.964	-192.03	-0.279124	0.00141247	0.00929392	P98153	DGCR2
ENSG00000070444	829.692	634.349	-195.343	-0.368261	6.10009e-05	0.000527826	Q99583	MNT
ENSG00000070495	515.812	1342.9	827.089	1.33691	3.86727e-53	5.82412e-51	Q6NYC1	JMJD6
ENSG00000070501	1140.78	1339.05	198.274	0.225241	0.00186836	0.011935	P06746	POLB
ENSG00000070526	2174.25	859.853	-1314.4	-1.31198	9.79151e-82	2.56181e-79	Q9NSC7	ST6GALNAC1
ENSG00000070540	300.561	167.461	-133.1	-0.762948	4.13706e-07	5.13152e-06	Q5MNZ9	WIPI1
ENSG00000070614	1487.44	2132.53	645.087	0.514019	2.94414e-13	7.17399e-12	P52848	NDST1
ENSG00000070669	17020.2	4411.9	-12608.3	-1.93726	0	0	P08243	ASNS
ENSG00000070718	1276.58	1529.93	253.346	0.253504	0.000259522	0.0019916	P53677	AP3M2
ENSG00000070731	152.848	99.9588	-52.8891	-0.513066	0.00449077	0.0262284	Q9UJ37	ST6GALNAC2
ENSG00000070756	130488	117372	-13116	-0.152514	9.65545e-10	1.64238e-08	P11940	PABPC1
ENSG00000070770	14728.6	12218.8	-2509.83	-0.268553	8.21369e-16	2.53075e-14	P19784	CSNK2A2
ENSG00000070785	3360.9	3795.98	435.079	0.175719	0.000468731	0.00341542	Q9NR50	EIF2B3
ENSG00000070814	10590.5	11542	951.432	0.123844	0.000383105	0.00284249	Q13428	TCOF1
ENSG00000070950	3939.98	4694.29	754.309	0.248284	1.47946e-07	1.95361e-06	Q9NS91	RAD18
ENSG00000070961	1305.28	1529.67	224.389	0.224531	0.00118602	0.00797908	A0A024RBC7	ATP2B1
ENSG00000071073	38.6454	7.74136	-30.904	-1.0222	2.65497e-05	0.000247559	Q9UM21	MGAT4A
ENSG00000071082	14303.8	12574.5	-1729.34	-0.18491	2.32372e-08	3.38238e-07	P62899	RPL31
ENSG00000071127	7895.7	8558.7	663.004	0.11679	0.00274617	0.0168688	O75083	WDR1
ENSG00000071189	1867.29	1546.03	-321.256	-0.270839	4.05005e-05	0.000364646	A0A087WUZ7	SNX13
ENSG00000071205	126.668	23.4188	-103.249	-1.72954	2.23101e-15	6.65752e-14	A1A4S6	ARHGAP10
ENSG00000071243	3594.18	3043.25	-550.924	-0.238013	1.76699e-05	0.000169523	Q9NXR8	ING3
ENSG00000071537	1178.71	684.005	-494.703	-0.758246	9.62073e-20	3.83253e-18	Q9UBV2	SEL1L
ENSG00000071539	4283.34	4839.07	555.726	0.173971	0.00010761	0.00089332	Q15645	TRIP13
ENSG00000071564	5308.57	6207.79	899.218	0.224929	7.74622e-08	1.06241e-06	P15923	TCF3
ENSG00000071794	5618.22	8934.72	3316.51	0.661341	8.90624e-48	1.15047e-45	Q14527	HLTF
ENSG00000071859	1067.49	1363.6	296.111	0.346536	3.29411e-06	3.56463e-05	Q14320	FAM50A
ENSG00000071909	2833.01	1902.11	-930.902	-0.56565	2.09989e-23	1.07157e-21	Q8WXR4	MYO3B
ENSG00000071967	268.373	177.213	-91.1601	-0.525308	0.000569196	0.00408574	Q53TN4	CYBRD1
ENSG00000072042	1046.71	748.79	-297.917	-0.4686	6.25631e-07	7.57455e-06	Q8TC12	RDH11
ENSG00000072071	1346.13	1720.97	374.834	0.346536	7.78849e-07	9.24468e-06	O94910	ADGRL1
ENSG00000072110	5327.85	3964.12	-1363.73	-0.422526	9.86018e-21	4.21625e-19	P12814	ACTN1
ENSG00000072121	1297.46	1125.27	-172.191	-0.199294	0.00639501	0.0358578		ZFYVE26
ENSG00000072135	2289.67	1649.58	-640.091	-0.460603	1.46832e-12	3.37539e-11	Q99952	PTPN18
ENSG00000072201	201.79	29.7677	-172.022	-2.15016	3.92655e-27	2.42935e-25	Q8TBB1	LNX1
ENSG00000072274	8364.9	10023.8	1658.88	0.258599	6.0469e-11	1.18757e-09	P02786	TFRC
ENSG00000072364	5176.6	6036.71	860.113	0.219781	3.45313e-07	4.3254e-06	Q9UHB7	AFF4
ENSG00000072422	490.93	263.631	-227.299	-0.834333	4.43151e-12	9.80042e-11	O94844	RHOBTB1
ENSG00000072501	15428.3	14317.7	-1110.67	-0.107774	0.00137226	0.00906709	Q14683	SMC1A
ENSG00000072518	2621.23	3192.24	571.008	0.283073	1.52463e-07	2.01154e-06	Q7KZI7	MARK2
ENSG00000072736	6258.07	7375.96	1117.89	0.236421	3.4234e-07	4.29462e-06	Q12968	NFATC3
ENSG00000072756	1942.17	1691.3	-250.869	-0.198284	0.00155664	0.0101239	Q96Q11	TRNT1
ENSG00000072778	2021.39	2741.16	719.77	0.4359	3.49947e-14	9.3057e-13	P49748	ACADVL
ENSG00000072786	969.027	1272.61	303.588	0.387475	5.78482e-07	7.03406e-06	O94804	STK10
ENSG00000073008	222.23	295.471	73.2413	0.380647	0.0072022	0.0398554	A0A0C4DG49	PVR
ENSG00000073050	1649.99	1287.83	-362.159	-0.345215	7.84393e-06	7.95551e-05		XRCC1
ENSG00000073060	811.556	984.527	172.971	0.269458	0.0011801	0.0079479	Q8WTV0	SCARB1
ENSG00000073111	5866.24	5294.52	-571.719	-0.146278	0.000514317	0.00372822	P49736	MCM2
ENSG00000073150	35.8223	91.5047	55.6824	0.94102	2.36535e-05	0.000222232	Q96RD6	PANX2
ENSG00000073331	34.0296	117.807	83.7774	1.27366	4.52657e-09	7.13732e-08	Q96QP1	ALPK1
ENSG00000073711	309.156	461.283	152.127	0.538877	6.32827e-06	6.53248e-05	Q06190	PPP2R3A
ENSG00000073712	118.777	16.876	-101.901	-1.90161	2.49264e-17	8.46591e-16	Q96AC1	FERMT2
ENSG00000073849	1453.68	1239.9	-213.786	-0.224546	0.0013775	0.00909489	P15907	ST6GAL1
ENSG00000073969	971.85	1171.42	199.575	0.26707	0.000735422	0.00516838	P46459	NSF
ENSG00000074201	15964.7	13480.2	-2484.54	-0.243224	6.85231e-11	1.33555e-09	P54105	CLNS1A
ENSG00000074266	1867.41	2594.31	726.895	0.463545	1.30114e-14	3.59946e-13	O75530	EED
ENSG00000074319	2058.21	1740.28	-317.934	-0.237918	0.000121176	0.000994963	Q99816	TSG101
ENSG00000074356	2203.58	2806.43	602.851	0.343512	5.54033e-10	9.73515e-09	Q53F19	NCBP3
ENSG00000074370	481.991	178.571	-303.42	-1.31117	1.67894e-22	8.16282e-21	Q93084	ATP2A3
ENSG00000074582	562.634	750.597	187.963	0.398927	4.6016e-05	0.000408233	Q9Y276	BCS1L
ENSG00000074603	4034.16	4613.47	579.309	0.190577	4.67441e-05	0.000413979	Q6V1X1	DPP8
ENSG00000074621	448.818	326.437	-122.381	-0.434563	0.000234146	0.00181536	O60721	SLC24A1
ENSG00000074695	8643.13	6104.53	-2538.59	-0.499405	2.03694e-31	1.5117e-29	P49257	LMAN1
ENSG00000074935	970.067	353.128	-616.939	-1.3995	6.66402e-48	8.71773e-46	Q9UJT0	TUBE1
ENSG00000075089	925.198	761.194	-164.004	-0.274877	0.00169916	0.0109607	Q9GZN1	ACTR6
ENSG00000075131	1223.46	1481.77	258.314	0.266552	0.000318311	0.00240274	Q9BVW5	TIPIN
ENSG00000075151	7613.26	8891.72	1278.46	0.2221	3.34351e-09	5.36787e-08	O43432	EIF4G3
ENSG00000075213	78.7318	136.593	57.8617	0.645741	0.00079814	0.00556355	Q14563	SEMA3A
ENSG00000075234	323.288	539.83	216.542	0.69768	1.00753e-09	1.71286e-08	Q5R3I4	TTC38
ENSG00000075240	533.875	386.2	-147.675	-0.443583	5.05229e-05	0.000444132	Q6IC98	GRAMD4
ENSG00000075292	9668.45	10633	964.512	0.135739	0.000795934	0.00555319	Q14966	ZNF638
ENSG00000075336	1184.76	1566.86	382.099	0.395029	1.40149e-08	2.09532e-07	Q9BVV7	TIMM21
ENSG00000075407	2750.62	3310.13	559.507	0.26	3.85352e-05	0.000348476	P17032	ZNF37A
ENSG00000075413	3555.58	3990.46	434.881	0.165998	0.000540117	0.00389786	A0A0A0MSZ1	MARK3
ENSG00000075420	2294.26	1657.91	-636.353	-0.46231	1.41341e-14	3.89956e-13	Q53EP0	FNDC3B
ENSG00000075426	68.9051	186.411	117.506	1.17724	2.42171e-10	4.41876e-09	P15408	FOSL2
ENSG00000075568	1507.8	1193.45	-314.344	-0.331227	1.98554e-06	2.21618e-05	Q92545	TMEM131
ENSG00000075618	8760.94	10174	1413.04	0.21547	1.00411e-08	1.52259e-07	Q16658	FSCN1
ENSG00000075624	84755.1	95666.7	10911.6	0.1743	1.2621e-10	2.39048e-09	P60709	ACTB
ENSG00000075651	5666.76	2882.13	-2784.63	-0.967204	2.50304e-97	8.22088e-95	Q13393	PLD1
ENSG00000075785	9895.89	10832.2	936.278	0.130253	0.000239693	0.00185465	A0A158RFU6	RAB7A
ENSG00000075790	2883.7	2378.1	-505.607	-0.275585	1.92997e-06	2.1604e-05	Q9UHQ4	BCAP29
ENSG00000075884	201.504	55.4866	-146.018	-1.51801	5.04982e-16	1.57797e-14	Q53QZ3	ARHGAP15
ENSG00000075945	4177.61	3235.65	-941.963	-0.366138	2.25209e-13	5.55342e-12	Q92845	KIFAP3
ENSG00000076201	1377.81	2003.52	625.715	0.534738	1.84386e-15	5.5537e-14	Q9H3S7	PTPN23
ENSG00000076242	2516.48	2065.2	-451.281	-0.283447	1.43717e-06	1.64455e-05	P40692	MLH1
ENSG00000076382	3862.05	4310.93	448.887	0.156889	0.000737617	0.00518262	Q96R06	SPAG5
ENSG00000076513	3523.76	2941.08	-582.681	-0.2562	1.11994e-06	1.29838e-05	Q8IZ07	ANKRD13A
ENSG00000076604	624.745	906.592	281.847	0.519991	2.76734e-08	3.99233e-07	Q9BUZ4	TRAF4
ENSG00000076650	1488.68	2203.57	714.891	0.554881	6.81147e-19	2.58978e-17	Q9BRR8	GPATCH1
ENSG00000076662	177.016	265.961	88.9453	0.526916	0.00112862	0.00761784	P32942	ICAM3
ENSG00000076685	2675.38	3834.34	1158.95	0.515382	1.26668e-23	6.57248e-22	P49902	NT5C2
ENSG00000076706	71.7699	38.9339	-32.836	-0.595006	0.00879006	0.0473732	P43121	MCAM
ENSG00000076770	1238.97	818.394	-420.576	-0.584668	9.86793e-14	2.50331e-12	Q9NUK0	MBNL3
ENSG00000077044	1702.85	1309.96	-392.885	-0.367331	1.08296e-07	1.46064e-06	Q16760	DGKD
ENSG00000077097	19701.3	16265.3	-3435.98	-0.275192	1.33931e-11	2.82628e-10	Q02880	TOP2B
ENSG00000077147	4522.78	3825.82	-696.96	-0.241045	3.89078e-06	4.16072e-05	Q9HD45	TM9SF3
ENSG00000077157	1497.1	1950.21	453.108	0.379069	5.42191e-08	7.57423e-07	O60237	PPP1R12B
ENSG00000077235	4719.91	3871.52	-848.391	-0.281787	1.31848e-09	2.20986e-08	Q12789	GTF3C1
ENSG00000077238	72.0797	36.9903	-35.0895	-0.631936	0.00596952	0.0337726	P24394	IL4R
ENSG00000077254	5095.61	4210.11	-885.501	-0.27236	2.94835e-09	4.76818e-08	Q8TEY7	USP33
ENSG00000077312	4384.03	3309.56	-1074.47	-0.398893	5.09043e-14	1.34437e-12	P09012	SNRPA
ENSG00000077327	248.528	416.129	167.6	0.675381	2.02923e-07	2.63118e-06	O75602	SPAG6
ENSG00000077380	6103.08	5012.07	-1091.01	-0.282128	2.96464e-11	6.0255e-10	Q13409	DYNC1I2
ENSG00000077721	2960.54	3439.75	479.207	0.212416	5.64065e-05	0.000490546	P49459	UBE2A
ENSG00000077782	265.449	345.386	79.9363	0.357904	0.00803399	0.0438842	P11362	FGFR1
ENSG00000078043	2085.17	2969.98	884.803	0.502176	2.27665e-19	8.93099e-18	O75928	PIAS2
ENSG00000078114	66.5346	21.767	-44.7677	-1.00439	2.12752e-05	0.000201729	O76041	NEBL
ENSG00000078140	10337.1	12698.6	2361.41	0.294084	2.32368e-13	5.72081e-12	P61086	UBE2K
ENSG00000078142	4021.38	3560.54	-460.838	-0.173681	0.00085459	0.00591432	Q8NEB9	PIK3C3
ENSG00000078237	57.7383	127.298	69.5597	0.849599	4.08148e-05	0.000366732	Q9NQ88	TIGAR
ENSG00000078304	8009.67	5785.22	-2224.45	-0.467372	9.30695e-29	6.15275e-27	Q13362	PPP2R5C
ENSG00000078403	4113.32	3654.82	-458.504	-0.168926	0.000360642	0.0026933	P55197	MLLT10
ENSG00000078668	4853.94	5500.04	646.102	0.179682	3.32393e-05	0.000304058	Q9Y277	VDAC3
ENSG00000078699	956.996	1116.13	159.136	0.220194	0.00574937	0.0326348	O43439	CBFA2T2
ENSG00000078808	1626.27	1382.13	-244.138	-0.22877	0.000660173	0.00468218	Q9BRK5	SDF4
ENSG00000078967	683.597	964.381	280.784	0.483545	2.69202e-08	3.88913e-07	Q9Y2X8	UBE2D4
ENSG00000079102	7.00364	67.8595	60.8559	1.59286	5.24975e-11	1.03895e-09	Q06455	RUNX1T1
ENSG00000079134	9538.37	11028	1489.59	0.206856	9.0229e-08	1.22932e-06	Q96FV9	THOC1
ENSG00000079150	133.32	66.4339	-66.8859	-0.801924	4.22037e-05	0.000377887		FKBP7
ENSG00000079156	120.611	195.448	74.8367	0.603721	0.000371885	0.00276722	Q9BZF3	OSBPL6
ENSG00000079246	35377.9	31269.3	-4108.6	-0.177751	2.37847e-10	4.34758e-09	P13010	XRCC5
ENSG00000079313	1138.75	1580.43	441.684	0.466725	1.42643e-10	2.68853e-09	Q8N1G1	REXO1
ENSG00000079332	3041.7	4023.27	981.568	0.397465	1.69899e-15	5.14748e-14	Q9NR31	SAR1A
ENSG00000079335	2577.25	2908.14	330.894	0.169581	0.00192524	0.0122603	Q9UNH5	CDC14A
ENSG00000079393	67.7321	122.86	55.1276	0.682113	0.000664007	0.00470613	Q6B8I1	DUSP13
ENSG00000079432	1004.37	1439.46	435.088	0.509125	8.44292e-12	1.81391e-10	Q96RK0	CIC
ENSG00000079459	6874.07	8137.32	1263.26	0.242024	6.38387e-10	1.11099e-08	P37268	FDFT1
ENSG00000079616	3016.94	2642.6	-374.347	-0.18733	0.000417653	0.00307297	Q14807	KIF22
ENSG00000079691	884.13	2459.36	1575.23	1.44784	8.97563e-101	3.0451e-98	Q5VZK9	CARMIL1
ENSG00000079819	21394.7	10202.4	-11192.3	-1.06384	1.62544e-249	2.09092e-246	O43491	EPB41L2
ENSG00000079950	2979.36	2126.03	-853.331	-0.480971	2.02157e-18	7.39479e-17	O15400	STX7
ENSG00000079999	1210.71	1631.73	421.022	0.420881	1.24016e-09	2.0831e-08	Q14145	KEAP1
ENSG00000080298	727.881	452.085	-275.796	-0.655317	1.11699e-10	2.12215e-09	P48380	RFX3
ENSG00000080345	18641.7	20310.3	1668.51	0.122	0.00176751	0.0113542	Q5UIP0	RIF1
ENSG00000080371	5354.31	7487.97	2133.66	0.463487	1.41558e-06	1.62224e-05	Q9UL25	RAB21
ENSG00000080493	13.5965	1.97595	-11.6206	-0.530573	0.00882332	0.0475273	Q9Y6R1	SLC4A4
ENSG00000080503	2463.34	1452.58	-1010.76	-0.74908	2.61788e-33	2.13814e-31	P51531	SMARCA2
ENSG00000080546	699.741	848.872	149.131	0.266963	0.00292679	0.0178893	Q9Y6P5	SESN1
ENSG00000080802	2029.91	2602.43	572.516	0.354151	6.04061e-10	1.05422e-08	O95628	CNOT4
ENSG00000080815	1381.66	1016.05	-365.616	-0.433468	7.98021e-09	1.2233e-07	P49768	PSEN1
ENSG00000080819	2085.29	2753.61	668.313	0.392836	1.40997e-11	2.96325e-10	P36551	CPOX
ENSG00000080822	487.227	386.006	-101.221	-0.306115	0.00926653	0.0495816	Q9NY35	CLDND1
ENSG00000080824	92602.8	112674	20070.7	0.281545	7.17209e-18	2.53636e-16	P07900	HSP90AA1
ENSG00000080839	3690.35	2589.77	-1100.58	-0.505564	1.87005e-23	9.59039e-22	P28749	RBL1
ENSG00000080986	6586.23	5428.31	-1157.92	-0.277994	9.61893e-09	1.46288e-07	O14777	NDC80
ENSG00000081014	2699.27	3321.72	622.444	0.292893	1.82348e-07	2.37938e-06	Q9UPM8	AP4E1
ENSG00000081041	76.236	30.3828	-45.8532	-0.888892	0.000115981	0.000956632	P19875	CXCL2
ENSG00000081051	612.589	871.611	259.022	0.492453	6.90524e-08	9.52997e-07	P02771	AFP
ENSG00000081059	677.265	304.314	-372.951	-1.09689	7.28026e-24	3.84211e-22	B7WNT5	TCF7
ENSG00000081154	8859.97	10134.8	1274.86	0.190896	4.16295e-05	0.000373287	Q8WW12	PCNP
ENSG00000081237	3060.4	4262.61	1202.22	0.469205	7.59884e-19	2.87499e-17	A0A0A0MT22	PTPRC
ENSG00000081320	2550	3858.5	1308.5	0.589557	1.14341e-28	7.52676e-27	O94768	STK17B
ENSG00000081377	921.226	781.825	-139.401	-0.230473	0.00631751	0.0354748	O60729	CDC14B
ENSG00000081791	1065.87	909.056	-156.817	-0.225829	0.00462613	0.0269273	Q14154	KIAA0141
ENSG00000081870	6052.04	7376.28	1324.24	0.280992	2.12774e-10	3.91242e-09	Q9Y547	HSPB11
ENSG00000082014	435.514	541.386	105.872	0.298325	0.00538333	0.0307834	Q6STE5	SMARCD3
ENSG00000082074	252.632	58.9843	-193.648	-1.77325	3.77504e-24	2.00597e-22	O15117	FYB1
ENSG00000082146	1248.38	852.177	-396.205	-0.530063	8.34635e-11	1.61048e-09	Q9C0K7	STRADB
ENSG00000082175	75.9923	0	-75.9923	-2.38875	1.16672e-22	5.74484e-21	P06401	PGR
ENSG00000082213	2906.21	3381.54	475.33	0.214877	2.5833e-05	0.000241249	Q49AR2	C5orf22
ENSG00000082269	1659.59	1993.45	333.865	0.257874	9.24552e-05	0.000775222	Q9P2D6	FAM135A
ENSG00000082397	2754.19	3589.62	835.434	0.37762	1.27796e-13	3.20768e-12	Q9Y2J2	EPB41L3
ENSG00000082438	251.619	12.503	-239.116	-3.15951	6.86017e-53	1.02316e-50	Q53SF7	COBLL1
ENSG00000082512	690.082	1085.23	395.152	0.633052	5.75096e-14	1.50721e-12	O00463	TRAF5
ENSG00000082515	1437.14	1642.1	204.963	0.187846	0.00481599	0.0278905	Q9NWU5	MRPL22
ENSG00000082516	3668.2	5188.98	1520.79	0.496433	6.59846e-25	3.67053e-23	Q8TEQ6	GEMIN5
ENSG00000082641	2286.21	1700.49	-585.711	-0.416514	1.13371e-09	1.91682e-08	Q14494	NFE2L1
ENSG00000082701	2446.28	2752.83	306.546	0.166402	0.00245783	0.0152677	P49841	GSK3B
ENSG00000082781	401.442	253.297	-148.145	-0.615654	1.5827e-06	1.80039e-05	P18084	ITGB5
ENSG00000082805	1983.29	2360.08	376.789	0.247262	2.15476e-05	0.000204123	Q8IUD2	ERC1
ENSG00000082898	18209.6	21141	2931.4	0.214159	3.60683e-11	7.25903e-10	O14980	XPO1
ENSG00000082996	340.463	221.198	-119.265	-0.575178	3.01185e-05	0.000278148	O43567	RNF13
ENSG00000083097	1326.17	1606.41	280.236	0.270328	6.77619e-05	0.000580802	Q5JWR5	DOPEY1
ENSG00000083123	776.412	461.087	-315.325	-0.722335	8.99657e-14	2.29736e-12	P21953	BCKDHB
ENSG00000083168	8191.3	8866.07	674.774	0.113803	0.00209236	0.0132236	Q92794	KAT6A
ENSG00000083223	2261.55	2548.86	287.313	0.168975	0.00276412	0.0169588	Q5VYS8	ZCCHC6
ENSG00000083454	51.1698	24.3579	-26.8118	-0.634234	0.00803605	0.0438877	Q93086	P2RX5
ENSG00000083520	3207.33	3871.33	663.998	0.26509	8.50293e-07	1.00195e-05	Q9Y2L1	DIS3
ENSG00000083635	1383.57	1705.26	321.69	0.298906	1.16622e-05	0.000115178	Q9UHK0	NUFIP1
ENSG00000083750	162.508	254.497	91.9892	0.568367	0.000206836	0.00161825	Q5VZM2	RRAGB
ENSG00000083799	555.523	311.504	-244.018	-0.789421	6.79548e-12	1.4764e-10	Q9NQC7	CYLD
ENSG00000083814	100.547	47.1617	-53.3851	-0.805358	0.000158782	0.00126964	Q8TAW3	ZNF671
ENSG00000083844	160.137	363.494	203.357	1.05142	4.7208e-13	1.13069e-11	O43296	ZNF264
ENSG00000084070	9121.48	6030.26	-3091.22	-0.592704	2.49635e-53	3.83431e-51	Q8WU79	SMAP2
ENSG00000084072	2794.78	3255.37	460.588	0.219154	3.96721e-05	0.000357814	Q9UNP9	PPIE
ENSG00000084090	13023.3	15214.2	2190.91	0.222861	9.24873e-12	1.98151e-10	Q9NQZ5	STARD7
ENSG00000084092	1866.98	1607.67	-259.313	-0.214042	0.000802512	0.00559024	Q8NC60	NOA1
ENSG00000084093	5559.58	6123.14	563.555	0.136609	0.00325994	0.0196848	Q13127	REST
ENSG00000084444	226.887	141.712	-85.1759	-0.580783	0.0003733	0.00277574	A2RU67	FAM234B
ENSG00000084463	8358.46	8997.7	639.242	0.105934	0.00388905	0.0230898	Q9Y2W2	WBP11
ENSG00000084652	3430.89	4454.07	1023.18	0.373815	2.84087e-15	8.37692e-14	P40222	TXLNA
ENSG00000084676	5155.3	6316.7	1161.4	0.290882	8.42979e-12	1.81278e-10	Q15788	NCOA1
ENSG00000084693	2501.3	2026.16	-475.136	-0.294547	4.10038e-06	4.37728e-05	Q8NDL9	AGBL5
ENSG00000084754	12955.6	11650.6	-1304.96	-0.152314	8.29965e-06	8.36823e-05	P40939	HADHA
ENSG00000084764	1186.12	1445.06	258.938	0.27973	0.000201117	0.00157591	Q9UPY8	MAPRE3
ENSG00000084774	3674.36	4424.81	750.453	0.267498	1.14964e-06	1.33081e-05	P27708	CAD
ENSG00000085185	2113.31	2767.92	654.603	0.382831	9.02771e-12	1.9355e-10		BCORL1
ENSG00000085224	12665.8	14452.8	1786.92	0.187772	4.56178e-06	4.82314e-05	A4LAA3	ATRX
ENSG00000085365	1403.76	969.275	-434.489	-0.522788	5.48376e-12	1.20156e-10	O15126	SCAMP1
ENSG00000085377	2262.14	1844.77	-417.372	-0.291615	1.20829e-06	1.39609e-05	P48147	PREP
ENSG00000085415	9480.24	11205	1724.74	0.238436	7.90494e-10	1.35809e-08	Q96EE3	SEH1L
ENSG00000085449	4245.38	3264.99	-980.392	-0.375125	2.81187e-15	8.29932e-14	Q8IWB7	WDFY1
ENSG00000085491	2986.26	2371.17	-615.097	-0.329868	2.01928e-08	2.95316e-07	Q6NUK1	SLC25A24
ENSG00000085514	0.762325	11.4339	10.6715	0.505261	0.00808254	0.0441059	Q9UKJ1	PILRA
ENSG00000085719	2377.53	2120.13	-257.403	-0.162228	0.00457362	0.0266728	O75131	CPNE3
ENSG00000085721	1612.85	2242.7	629.85	0.466126	5.31761e-14	1.39839e-12	Q9NYV6	RRN3
ENSG00000085733	7811.4	8749.97	938.571	0.162874	1.43168e-05	0.000139345	Q14247	CTTN
ENSG00000085832	20319.9	15083.5	-5236.41	-0.428244	8.14663e-38	7.90915e-36	P42566	EPS15
ENSG00000085871	516.741	345.225	-171.516	-0.543441	1.90443e-06	2.13414e-05	Q99735	MGST2
ENSG00000085872	2991.95	3958.84	966.884	0.401843	4.37751e-13	1.05337e-11	Q8IWX8	CHERP
ENSG00000085978	623.672	801.907	178.234	0.352368	0.000128386	0.00104831	Q676U5	ATG16L1
ENSG00000085982	1645.95	1230.19	-415.764	-0.412562	7.86009e-09	1.2066e-07	Q9NVE5	USP40
ENSG00000086015	1407.07	1898.6	491.534	0.426101	6.89113e-11	1.34227e-09	Q6P0Q8	MAST2
ENSG00000086061	6006.05	9185.07	3179.02	0.608105	1.53613e-52	2.25832e-50	P31689	DNAJA1
ENSG00000086062	1346.26	847.808	-498.451	-0.647907	1.63432e-16	5.25039e-15	P15291	B4GALT1
ENSG00000086102	2821.85	3246.21	424.358	0.201739	0.000114237	0.000943255	Q12986	NFX1
ENSG00000086189	2835.88	3604.14	768.26	0.340423	1.82543e-10	3.39496e-09	Q9UNQ2	DIMT1
ENSG00000086232	15310	17275.3	1965.23	0.173611	3.42697e-07	4.29736e-06	Q9BQI3	EIF2AK1
ENSG00000086589	2581.19	2866.03	284.842	0.151393	0.00618391	0.0348196	Q9NW64	RBM22
ENSG00000086712	5495.26	6185.87	690.611	0.167111	0.000274205	0.00209595	Q9NUQ3	TXLNG
ENSG00000086758	22175.1	24108.3	1933.16	0.120678	0.000316811	0.00239376	Q7Z6Z7	HUWE1
ENSG00000087086	14122.1	17331.9	3209.79	0.287353	0.000407416	0.00300769	P02792	FTL
ENSG00000087087	4945.87	7580.42	2634.55	0.612624	3.88824e-45	4.65277e-43	Q9BXP5	SRRT
ENSG00000087157	370.42	465.849	95.4286	0.312799	0.00624408	0.0351136	Q32NB8	PGS1
ENSG00000087191	4986.49	5430.54	444.043	0.122396	0.00422041	0.0248373	P62195	PSMC5
ENSG00000087206	2100.95	2343.92	242.971	0.153492	0.00892259	0.0480159	A0A024R7R0	UIMC1
ENSG00000087245	0	23.0948	23.0948	0.985599	8.95393e-06	8.9839e-05	P08253	MMP2
ENSG00000087253	366.591	479.228	112.637	0.36949	0.00145238	0.00952404	Q7L5N7	LPCAT2
ENSG00000087263	7890.79	8468.86	578.07	0.100731	0.00829667	0.0450718	Q8N543	OGFOD1
ENSG00000087266	1051.95	91.4723	-960.481	-3.23827	8.52558e-137	5.26421e-134	P78314	SH3BP2
ENSG00000087274	6181.96	6844.99	663.028	0.145814	0.000297771	0.00225874	P35611	ADD1
ENSG00000087301	630.502	519.166	-111.336	-0.272054	0.00796809	0.0435859	Q9P2K2	TXNDC16
ENSG00000087460	15330.7	17139.9	1809.2	0.159668	1.73523e-06	1.96019e-05	Q5JWF2	GNAS
ENSG00000087586	2893.85	3757.14	863.294	0.371688	1.38433e-13	3.46059e-12		AURKA
ENSG00000087589	761.643	1184.25	422.61	0.617376	2.36861e-14	6.42583e-13	Q9NQ75	CASS4
ENSG00000087903	403.461	240.44	-163.022	-0.69157	5.02766e-08	7.04261e-07	P48378	RFX2
ENSG00000087995	1322.78	1710.19	387.409	0.36464	5.98905e-08	8.33633e-07	Q96IZ6	METTL2A
ENSG00000088038	2251.72	2840.02	588.305	0.332853	2.68899e-09	4.36932e-08	O75175	CNOT3
ENSG00000088205	8532.59	9365.61	833.027	0.132943	0.000396379	0.00293322	Q9NVP1	DDX18
ENSG00000088256	914.021	1248.23	334.206	0.43965	1.45408e-08	2.16764e-07	P29992	GNA11
ENSG00000088305	3269.12	4659.04	1389.91	0.508311	1.59368e-21	7.19324e-20	Q9UBC3	DNMT3B
ENSG00000088325	19012.3	16903.1	-2109.23	-0.168903	4.32904e-08	6.11392e-07	Q9ULW0	TPX2
ENSG00000088367	328.113	611.479	283.365	0.855133	8.83933e-14	2.26658e-12	Q9H4G0	EPB41L1
ENSG00000088387	1486.18	2485.37	999.188	0.72674	8.228e-32	6.25673e-30	Q6ZSL5	DOCK9
ENSG00000088448	1121.51	1325.38	203.873	0.239334	0.00155294	0.0101062	Q9NXR5	ANKRD10
ENSG00000088756	414.019	552.205	138.186	0.377845	0.0012101	0.00811809	Q9P2N2	ARHGAP28
ENSG00000088832	5257.31	6026.8	769.487	0.19289	5.03383e-05	0.000442635	P62942	FKBP1A
ENSG00000088833	1828.65	2326.46	497.801	0.341113	2.78286e-08	4.01286e-07	Q9UNZ2	NSFL1C
ENSG00000088876	269.01	372.208	103.198	0.436908	0.000868161	0.00599748	Q6P1L6	ZNF343
ENSG00000088888	2511.44	3114.92	603.473	0.30869	2.83888e-07	3.5979e-06	Q7Z434	MAVS
ENSG00000088930	8742.11	7881.85	-860.265	-0.149244	0.000252065	0.00194113	Q9H0D6	XRN2
ENSG00000088970	1040.85	856.907	-183.942	-0.273268	0.000683947	0.00483524	Q2M2Z5	KIZ
ENSG00000088986	3091.64	5323.84	2232.2	0.778433	4.04789e-61	7.52834e-59	P63167	DYNLL1
ENSG00000088992	827.13	1181.69	354.562	0.49983	4.17365e-10	7.43525e-09	Q96BS2	TESC
ENSG00000089006	6285.89	3846.55	-2439.34	-0.703182	1.88726e-49	2.57812e-47	Q9Y5X3	SNX5
ENSG00000089009	25643.7	23879.8	-1763.95	-0.101935	0.00138103	0.00911231	Q02878	RPL6
ENSG00000089048	2525.35	3039.33	513.985	0.260158	1.8216e-05	0.000174274	Q9H501	ESF1
ENSG00000089053	4714.01	5447.38	733.373	0.205887	2.76154e-06	3.0319e-05	Q9UJX4	ANAPC5
ENSG00000089157	51890.5	48469.5	-3421.01	-0.0976909	0.00237607	0.0148135	P05388	RPLP0
ENSG00000089195	1285.73	1570.87	285.141	0.281704	4.14205e-05	0.000371629	Q9UJA5	TRMT6
ENSG00000089220	8329.94	9362	1032.06	0.168635	1.37853e-05	0.000134596	P30086	PEBP1
ENSG00000089248	3232.24	1713.59	-1518.66	-0.899235	1.7114e-52	2.50408e-50	P30040	ERP29
ENSG00000089280	16028	14994.6	-1033.39	-0.0953138	0.00311346	0.0189105	P35637	FUS
ENSG00000089289	2896.8	2043	-853.795	-0.497578	1.2534e-18	4.67912e-17	P78318	IGBP1
ENSG00000089327	2191.87	1221.73	-970.14	-0.822218	1.39645e-31	1.05409e-29	Q96DB9	FXYD5
ENSG00000089351	1815.83	1042.28	-773.548	-0.783171	7.65796e-29	5.10635e-27	Q96CP6	GRAMD1A
ENSG00000089558	119.003	189.65	70.6472	0.574925	0.000726775	0.00511576	Q9UQ05	KCNH4
ENSG00000089597	2877.23	2505.81	-371.422	-0.191696	0.0031956	0.0193599	Q14697	GANAB
ENSG00000089685	5053.56	5711.21	657.654	0.174826	5.4925e-05	0.000478741		BIRC5
ENSG00000089820	206.364	3.66016	-202.704	-3.44388	1.95956e-53	3.04007e-51	P98171	ARHGAP4
ENSG00000089876	1353.4	1185.61	-167.786	-0.189262	0.00873982	0.0471424	Q7L7V1	DHX32
ENSG00000089902	7170.83	3809.79	-3361.05	-0.905019	2.61537e-96	8.41086e-94	Q9UKL0	RCOR1
ENSG00000090054	1822.18	1214.54	-607.639	-0.571231	3.63196e-17	1.2188e-15	O15269	SPTLC1
ENSG00000090060	11658.5	12921.6	1263.01	0.146638	8.39903e-05	0.000709642	P51003	PAPOLA
ENSG00000090273	6167.05	7018.21	851.165	0.185125	5.39577e-06	5.63925e-05	Q9Y266	NUDC
ENSG00000090382	670.421	466.402	-204.019	-0.501199	3.52274e-06	3.79608e-05	P61626	LYZ
ENSG00000090447	1645.16	1327.87	-317.289	-0.301774	1.47542e-05	0.000142971	Q01664	TFAP4
ENSG00000090565	572.05	788.887	216.837	0.449398	1.96375e-06	2.19344e-05	O75154	RAB11FIP3
ENSG00000090615	4172.89	5410.65	1237.76	0.373319	3.78177e-16	1.19381e-14	Q08378	GOLGA3
ENSG00000090621	17876	14891.2	-2984.75	-0.262037	1.18553e-16	3.86901e-15	Q13310	PABPC4
ENSG00000090686	10248.6	9512.02	-736.61	-0.107391	0.00275064	0.0168861	Q86UV5	USP48
ENSG00000090861	18485.8	11785.1	-6700.61	-0.645827	9.82999e-83	2.61622e-80	P49588	AARS
ENSG00000090863	1346.1	1019.48	-326.622	-0.389053	2.03845e-07	2.64092e-06	Q92896	GLG1
ENSG00000090905	3590.25	4075.03	484.776	0.182424	0.000177088	0.00140294	Q8NDV7	TNRC6A
ENSG00000091127	4210.35	5669.94	1459.6	0.423727	9.90247e-21	4.22848e-19	Q96PZ0	PUS7
ENSG00000091129	173.751	110.13	-63.6214	-0.562778	0.00194403	0.0123596	Q92823	NRCAM
ENSG00000091136	577.63	235.839	-341.791	-1.21105	2.28012e-24	1.23067e-22	P07942	LAMB1
ENSG00000091140	12465.2	9491.3	-2973.92	-0.391305	2.81758e-25	1.60493e-23	P09622	DLD
ENSG00000091157	1289.31	1520.44	231.132	0.22907	0.0014094	0.00927966	Q9Y4E6	WDR7
ENSG00000091164	5532.83	6944.44	1411.61	0.322817	3.9178e-12	8.70174e-11	O43396	TXNL1
ENSG00000091317	2125.89	1248	-877.894	-0.757001	2.17108e-30	1.54087e-28	Q9NX76	CMTM6
ENSG00000091490	881.397	461.572	-419.825	-0.890559	7.42815e-20	2.98606e-18	Q68CR1	SEL1L3
ENSG00000091513	435.312	285.69	-149.622	-0.561189	4.69556e-06	4.95272e-05	P02787	TF
ENSG00000091527	9866.96	11611.6	1744.65	0.233095	3.62821e-11	7.29256e-10	Q9UKY7	CDV3
ENSG00000091542	2449.37	3017.1	567.732	0.298646	6.22033e-08	8.64267e-07	Q6P6C2	ALKBH5
ENSG00000091592	784.338	1134.56	350.224	0.511042	9.54632e-10	1.62561e-08	Q9C000	NLRP1
ENSG00000091640	721.396	583.948	-137.448	-0.290028	0.0023157	0.0144605	O75391	SPAG7
ENSG00000091656	181.315	15.7421	-165.573	-2.54108	5.63813e-33	4.53296e-31		ZFHX4
ENSG00000091732	730.854	994.014	263.161	0.431338	2.14757e-06	2.39357e-05	Q86WB0	ZC3HC1
ENSG00000091831	0	11.0451	11.0451	0.519302	0.00458733	0.0267456	P03372	ESR1
ENSG00000091947	607.747	336.996	-270.751	-0.804659	2.99853e-13	7.295e-12	Q96IK0	TMEM101
ENSG00000092010	2071.18	2369.86	298.677	0.18922	0.0012978	0.00863382	Q06323	PSME1
ENSG00000092036	153.384	103.166	-50.2176	-0.475228	0.00868149	0.0468655	Q9H6D7	HAUS4
ENSG00000092068	792.856	1157.27	364.413	0.533054	5.06598e-11	1.00386e-09	Q9UHI5	SLC7A8
ENSG00000092140	970.746	816.225	-154.521	-0.24445	0.00318743	0.0193179	Q7L622	G2E3
ENSG00000092203	2277.65	2546.62	268.972	0.159578	0.00576121	0.0326899	O94842	TOX4
ENSG00000092421	35.6378	6.93159	-28.7062	-0.987984	4.5658e-05	0.000405407	A0A0A0MQU6	SEMA6A
ENSG00000092531	6864.2	6299.46	-564.739	-0.122811	0.00198871	0.0126176	O00161	SNAP23
ENSG00000092621	2741.47	349.695	-2391.78	-2.89163	8.54455e-306	1.55174e-302	O43175	PHGDH
ENSG00000092820	4148.81	5149.23	1000.42	0.308603	4.3537e-11	8.67173e-10	P15311	EZR
ENSG00000092853	10400	12363.4	1963.47	0.247821	7.19191e-12	1.55705e-10	Q9HAW4	CLSPN
ENSG00000092929	652.348	41.7196	-610.629	-3.48913	7.07758e-114	2.87508e-111	Q70J99	UNC13D
ENSG00000092931	510.744	372.853	-137.891	-0.42836	0.000131624	0.0010716	O43934	MFSD11
ENSG00000092964	230.96	695.988	465.028	1.49072	1.14812e-37	1.10081e-35	Q16555	DPYSL2
ENSG00000093000	5310.3	6176.99	866.685	0.218496	8.75562e-07	1.02927e-05	Q9UKX7	NUP50
ENSG00000093009	12513.3	11188.5	-1324.73	-0.160559	1.83395e-06	2.06114e-05	O75419	CDC45
ENSG00000093010	3041.58	2297.99	-743.588	-0.398971	1.1796e-13	2.97531e-12	P21964	COMT
ENSG00000094631	1046.49	780.496	-265.999	-0.410485	5.22435e-07	6.39284e-06	Q9UBN7	HDAC6
ENSG00000094804	5259.17	6359.93	1100.77	0.272221	4.74989e-11	9.43045e-10	Q99741	CDC6
ENSG00000094841	302.974	394.619	91.6457	0.346361	0.0064015	0.0358877	Q96BW1	UPRT
ENSG00000095066	436.812	338.909	-97.9034	-0.342287	0.00353765	0.0211991	Q96ED9	HOOK2
ENSG00000095139	10760.1	12726.7	1966.57	0.241369	5.52335e-12	1.20938e-10	P48444	ARCN1
ENSG00000095209	2477.33	2184.72	-292.606	-0.181219	0.00462045	0.0268993	Q9NVV0	TMEM38B
ENSG00000095261	3657.03	4360.86	703.824	0.250494	2.53002e-07	3.23433e-06	Q16401	PSMD5
ENSG00000095303	159.893	87.3588	-72.5345	-0.724843	7.00539e-05	0.000598941	P23219	PTGS1
ENSG00000095319	7244.37	9511.42	2267.05	0.390145	2.1787e-25	1.24792e-23	Q5SRE5	NUP188
ENSG00000095370	7.18813	27.273	20.0848	0.622597	0.0080641	0.0440253	Q8N5H7	SH2D3C
ENSG00000095380	2574.51	3387.33	812.823	0.393328	1.09101e-13	2.75862e-12	Q9NR45	NANS
ENSG00000095564	2851.46	3467.57	616.108	0.275753	2.25485e-07	2.90663e-06	O14981	BTAF1
ENSG00000095574	2039.9	2418.52	378.615	0.24194	2.58339e-05	0.000241249	Q9H5V7	IKZF5
ENSG00000095637	1950.06	3755.65	1805.59	0.931795	1.82058e-66	3.77227e-64	Q9BX66	SORBS1
ENSG00000095787	14194	15143.4	949.424	0.0929245	0.00364268	0.0217778	Q9BTA9	WAC
ENSG00000095794	1412.27	1977.81	565.53	0.475902	2.61439e-13	6.40588e-12		CREM
ENSG00000095951	3700.91	4684.83	983.915	0.336397	3.69058e-13	8.92241e-12		HIVEP1
ENSG00000096063	19760.6	22144.8	2384.19	0.163863	3.58983e-08	5.11439e-07	Q96SB4	SRPK1
ENSG00000096070	3641.43	4964.61	1323.18	0.443127	1.32462e-20	5.60974e-19	Q9ULD4	BRPF3
ENSG00000096093	314.141	221.587	-92.5537	-0.462382	0.000798965	0.00556805	Q5JVL4	EFHC1
ENSG00000096433	4631.18	3942.19	-688.992	-0.229849	2.76573e-06	3.03542e-05	Q14573	ITPR3
ENSG00000096654	1227.47	919.779	-307.69	-0.409506	2.78776e-07	3.53602e-06	Q99676	ZNF184
ENSG00000096717	2349.09	2678.85	329.765	0.184081	0.00193444	0.0123113	Q96EB6	SIRT1
ENSG00000096746	9506.54	11212.1	1705.55	0.236784	1.78749e-11	3.70619e-10	P31942	HNRNPH3
ENSG00000097007	8562.7	9602.06	1039.36	0.164478	0.000116572	0.000960482	P00519	ABL1
ENSG00000097033	4000.28	4607.97	607.694	0.200879	4.07832e-05	0.000366732	Q9Y371	SH3GLB1
ENSG00000099194	22306.8	20537.3	-1769.53	-0.118969	0.000163072	0.0013002	O00767	SCD
ENSG00000099203	245.671	173.81	-71.8605	-0.443013	0.00350269	0.02101	Q13445	TMED1
ENSG00000099204	939.195	2135.16	1195.97	1.1632	1.36741e-62	2.6551e-60	O14639	ABLIM1
ENSG00000099256	270.124	102.777	-167.347	-1.21308	6.01889e-14	1.57609e-12	Q9NRG1	PRTFDC1
ENSG00000099260	46.1433	10.7865	-35.3568	-1.03004	2.41153e-05	0.000225952	Q9NP74	PALMD
ENSG00000099290	1384.38	1693.15	308.768	0.290155	5.3118e-05	0.000465224	Q641Q2	WASHC2A
ENSG00000099308	233.741	365.046	131.305	0.587171	1.25479e-05	0.000123255	O60307	MAST3
ENSG00000099331	3468.13	3848.48	380.351	0.149629	0.00218358	0.0137192		MYO9B
ENSG00000099364	1149.08	1372.6	223.52	0.253235	0.000556737	0.00400469	Q6PCT2	FBXL19
ENSG00000099365	61.4907	19.1106	-42.3802	-0.994587	3.16498e-05	0.000290897	P61266	STX1B
ENSG00000099381	3709.97	4423.3	713.328	0.249834	1.15944e-07	1.5543e-06	O15047	SETD1A
ENSG00000099399	2174.59	2929.09	754.498	0.425661	3.89639e-13	9.3979e-12	O15479	MAGEB2
ENSG00000099797	874.989	654.006	-220.983	-0.401297	1.77244e-05	0.000169992	Q9NZ01	TECR
ENSG00000099804	2144.92	2393.22	248.294	0.156262	0.00696914	0.0386905	P49427	CDC34
ENSG00000099821	1311.47	1654.8	343.331	0.330024	1.05808e-06	1.23175e-05	O00411	POLRMT
ENSG00000099849	116.632	206.17	89.5373	0.695414	4.07096e-05	0.000366422	Q02833	RASSF7
ENSG00000099889	715.047	482.725	-232.322	-0.544226	2.61515e-08	3.78517e-07	O00192	ARVCF
ENSG00000099899	3415.27	3772.59	357.319	0.144155	0.00693283	0.0385167	Q8IZ69	TRMT2A
ENSG00000099917	9300.5	8134.96	-1165.53	-0.191884	1.8048e-07	2.3565e-06	Q96RN5	MED15
ENSG00000099940	14880.4	17429.8	2549.42	0.227936	2.49341e-11	5.11149e-10	O95721	SNAP29
ENSG00000099942	25343.6	30981.2	5637.7	0.288961	6.80554e-25	3.77213e-23	P46109	CRKL
ENSG00000099949	3143.31	2460.72	-682.59	-0.346421	2.6013e-10	4.72689e-09	Q8N653	LZTR1
ENSG00000099954	3106.56	3433.01	326.451	0.144925	0.00515574	0.0296247	Q9BXF3	CECR2
ENSG00000099968	7860.44	5893.11	-1967.33	-0.413168	8.86318e-25	4.89505e-23	Q9BXK5	BCL2L13
ENSG00000100027	60.7284	25.8482	-34.8802	-0.762964	0.00121598	0.00815399	O60688	YPEL1
ENSG00000100028	5265.95	5715.77	449.819	0.116611	0.00589737	0.0333766	P62318	SNRPD3
ENSG00000100029	4330.91	5025.77	694.852	0.214386	8.64803e-06	8.68828e-05	O00541	PES1
ENSG00000100034	5599.25	7376.46	1777.21	0.395421	2.02604e-22	9.80407e-21	P49593	PPM1F
ENSG00000100038	2219.78	2720.63	500.843	0.29069	2.46675e-07	3.15607e-06	O95985	TOP3B
ENSG00000100065	137.852	259.095	121.243	0.800318	5.16902e-07	6.33518e-06	Q9BWT7	CARD10
ENSG00000100075	3172.55	2829.75	-342.798	-0.160158	0.00485708	0.0280968	P53007	SLC25A1
ENSG00000100077	1015.16	575.039	-440.124	-0.792604	1.64936e-19	6.5116e-18	P35626	GRK3
ENSG00000100092	415.349	591.913	176.564	0.485917	9.38885e-06	9.3928e-05	Q9Y3L3	SH3BP1
ENSG00000100097	267.134	393.713	126.579	0.518786	4.44879e-05	0.000396385	P09382	LGALS1
ENSG00000100099	1305.49	1000.79	-304.7	-0.375974	6.52125e-07	7.86755e-06	Q9NQG7	HPS4
ENSG00000100104	1882.67	1637.44	-245.235	-0.196697	0.00176206	0.0113216	Q9UH36	SRRD
ENSG00000100106	535.901	350.277	-185.624	-0.572909	5.82497e-07	7.08009e-06	Q9H2D6	TRIOBP
ENSG00000100109	1277.24	1501.84	224.608	0.231102	0.00143466	0.00942791	Q9UBB9	TFIP11
ENSG00000100129	3777.16	2765.43	-1011.73	-0.444862	1.04415e-18	3.91215e-17	Q9Y262	EIF3L
ENSG00000100162	260.005	355.622	95.6174	0.413696	0.00148752	0.00973386	Q9NSP4	CENPM
ENSG00000100181	3183.59	3540.61	357.02	0.154629	0.00361137	0.0216031		TPTEP1
ENSG00000100201	8246.77	15152.5	6905.75	0.873816	3.45585e-130	1.77821e-127	Q92841	DDX17
ENSG00000100207	4643.04	5321.79	678.755	0.195554	7.91202e-06	8.02193e-05	Q9UGU0	TCF20
ENSG00000100219	2281.62	1100.04	-1181.58	-1.03473	1.1416e-53	1.80742e-51	P17861	XBP1
ENSG00000100226	1517.68	1301.51	-216.179	-0.210911	0.00570192	0.0324011	O00178	GTPBP1
ENSG00000100241	1556.73	1865.34	308.61	0.257708	7.93987e-05	0.000674169	G5E933	SBF1
ENSG00000100242	289.795	206.654	-83.1404	-0.439659	0.00205712	0.0130062	Q9UH99	SUN2
ENSG00000100243	2027.18	2268.54	241.361	0.162278	0.00669123	0.0373087	P00387	CYB5R3
ENSG00000100258	124.858	75.9888	-48.8689	-0.541767	0.00799369	0.0437027	Q9BU23	LMF2
ENSG00000100266	3727.99	2742.75	-985.231	-0.435511	6.16671e-17	2.05156e-15	Q9UNF0	PACSIN2
ENSG00000100285	398.905	918.288	519.383	1.144	6.33013e-31	4.58756e-29		NEFH
ENSG00000100296	4889.54	3918.84	-970.704	-0.313703	1.64473e-10	3.07558e-09	Q13769	THOC5
ENSG00000100300	170.5	90.5656	-79.9342	-0.769661	1.91531e-05	0.000182673	P30536	TSPO
ENSG00000100316	37666.5	29772.2	-7894.36	-0.337805	2.92738e-31	2.15183e-29	G5E9G0	RPL3
ENSG00000100335	3793.91	4850.71	1056.79	0.349924	8.44211e-14	2.17013e-12	Q9NQG6	MIEF1
ENSG00000100336	1359.26	1682.2	322.937	0.302867	1.23391e-05	0.000121406	Q9BPW4	APOL4
ENSG00000100345	11474.5	13557.5	2082.96	0.23972	3.48103e-12	7.78204e-11	P35579	MYH9
ENSG00000100351	983.445	392.416	-591.028	-1.2675	1.19938e-37	1.14639e-35	O75791	GRAP2
ENSG00000100353	8135.78	6595.99	-1539.8	-0.299689	1.16258e-12	2.6926e-11	O15371	EIF3D
ENSG00000100354	4975.89	5931.04	955.157	0.251896	2.58834e-09	4.2191e-08	Q9UPQ9	TNRC6B
ENSG00000100364	342.883	452.99	110.107	0.384271	0.00132625	0.00880354	Q6ICG6	KIAA0930
ENSG00000100393	6172.15	7022.56	850.411	0.185684	3.83408e-06	4.1072e-05	Q09472	EP300
ENSG00000100401	3835.84	5094.85	1259.01	0.407484	6.16102e-14	1.61058e-12	P46060	RANGAP1
ENSG00000100403	2557.4	2882.74	325.346	0.172703	0.00209867	0.0132554		ZC3H7B
ENSG00000100410	1355.09	1691.5	336.41	0.312159	4.3764e-06	4.64304e-05	Q7RTV0	PHF5A
ENSG00000100413	1401.01	2199.06	798.048	0.640217	3.27486e-23	1.65204e-21	Q9Y535	POLR3H
ENSG00000100416	484.974	844.888	359.913	0.76915	2.61241e-15	7.73277e-14	O75648	TRMU
ENSG00000100418	1436.59	1742.06	305.467	0.27578	3.40363e-05	0.000310613	Q6ICB0	DESI1
ENSG00000100422	526.032	346.877	-179.156	-0.562208	6.56478e-07	7.91388e-06	Q8TCT0	CERK
ENSG00000100426	2070.9	2570.85	499.951	0.306168	8.3707e-08	1.14349e-06	O75132	ZBED4
ENSG00000100441	2057.78	1798.39	-259.389	-0.187919	0.00274903	0.0168796	O15037	KHNYN
ENSG00000100442	4157.58	4932.24	774.656	0.241945	1.42629e-06	1.63331e-05	Q00688	FKBP3
ENSG00000100461	1646.87	1976.57	329.697	0.259503	6.44682e-05	0.000555337	G3XAP0	RBM23
ENSG00000100462	2532.72	2908.65	375.928	0.195193	0.0012735	0.00848992	O14744	PRMT5
ENSG00000100479	1370.14	1696.49	326.345	0.306196	8.11829e-06	8.2095e-05	P56282	POLE2
ENSG00000100485	2156.08	1648.19	-507.889	-0.381497	5.18326e-10	9.14938e-09	Q07890	SOS2
ENSG00000100503	1198.33	827.594	-370.739	-0.522927	2.26274e-09	3.70596e-08	Q8N4C6	NIN
ENSG00000100504	490.53	149.615	-340.915	-1.5785	1.60785e-32	1.26308e-30	P06737	PYGL
ENSG00000100523	1071.36	1460.94	389.58	0.438538	1.84254e-09	3.04685e-08	Q8NEL9	DDHD1
ENSG00000100526	782.069	1024.99	242.923	0.369189	0.00012121	0.000994983	Q16667	CDKN3
ENSG00000100528	2049.54	1210.49	-839.045	-0.746091	4.46269e-29	3.00822e-27	O95406	CNIH1
ENSG00000100554	1762.07	2116.05	353.98	0.257852	3.10806e-05	0.000286441	Q9Y5K8	ATP6V1D
ENSG00000100564	444.328	345.387	-98.9405	-0.344243	0.00327828	0.0197792	Q14442	PIGH
ENSG00000100567	5936.6	6516.53	579.931	0.134405	0.00249445	0.0154828	P25788	PSMA3
ENSG00000100580	4553.65	4136.05	-417.6	-0.137824	0.00253881	0.0157265	Q6PL24	TMED8
ENSG00000100591	3555.23	4210.98	655.748	0.240541	4.61409e-07	5.6912e-06	O95433	AHSA1
ENSG00000100592	2946.34	2530.08	-416.266	-0.218383	0.000174614	0.00138547	Q9Y4D1	DAAM1
ENSG00000100596	2151.79	1146.38	-1005.41	-0.892785	1.33154e-40	1.37949e-38	O15270	SPTLC2
ENSG00000100599	219.692	13.3451	-206.347	-2.93113	9.40414e-45	1.10393e-42	Q8TB24	RIN3
ENSG00000100601	415.408	592.467	177.059	0.485546	5.41584e-06	5.65449e-05	Q13686	ALKBH1
ENSG00000100603	5977.38	4143.22	-1834.16	-0.524728	2.22776e-33	1.82434e-31	Q13573	SNW1
ENSG00000100612	366.71	220.421	-146.288	-0.678797	2.78084e-07	3.52868e-06	Q9Y394	DHRS7
ENSG00000100614	2699.75	2436.82	-262.927	-0.145009	0.00889256	0.0478626	P35813	PPM1A
ENSG00000100632	5326.75	4743.5	-583.247	-0.165601	0.000544052	0.0039235	P84090	ERH
ENSG00000100644	873.022	1253.02	380	0.504758	4.50772e-10	8.00269e-09	Q16665	HIF1A
ENSG00000100647	581.602	454.22	-127.382	-0.34279	0.00116991	0.00788441	Q92537	SUSD6
ENSG00000100664	9505.04	18796	9290.92	0.978146	1.65507e-187	1.45991e-184	P55010	EIF5
ENSG00000100714	12706.3	9962.76	-2743.5	-0.348385	8.02796e-22	3.71585e-20		MTHFD1
ENSG00000100722	6015.43	5540.54	-474.887	-0.119158	0.0062218	0.0350074	Q6PJT7	ZC3H14
ENSG00000100749	4382	3459.19	-922.816	-0.338804	1.37267e-11	2.89076e-10	Q99986	VRK1
ENSG00000100796	6179.95	7416.61	1236.66	0.259675	2.91546e-09	4.71992e-08	Q6IN85	PPP4R3A
ENSG00000100804	1202.68	1377.2	174.519	0.193185	0.00840135	0.0455443	P28074	PSMB5
ENSG00000100813	8236.52	9154.61	918.093	0.151353	4.64485e-05	0.000411834	Q9UKV3	ACIN1
ENSG00000100814	2690.25	1940.49	-749.76	-0.464791	1.84716e-16	5.89735e-15	Q9NPC3	CCNB1IP1
ENSG00000100815	2460.32	2033.16	-427.151	-0.273322	2.06539e-05	0.000196019	Q15643	TRIP11
ENSG00000100852	7473.07	8336.24	863.17	0.155636	0.000355655	0.00265927	Q13017	ARHGAP5
ENSG00000100888	3261.48	4737.73	1476.24	0.535258	7.9249e-28	5.04465e-26	Q9HCK8	CHD8
ENSG00000100889	2909.01	795.558	-2113.45	-1.83426	5.66662e-171	4.16537e-168	B4DW73	PCK2
ENSG00000100916	283.219	452.702	169.482	0.620727	1.59933e-06	1.81797e-05	Q5PSV4	BRMS1L
ENSG00000100938	1100.37	886.12	-214.249	-0.300059	0.000414663	0.00305388	Q9P2T1	GMPR2
ENSG00000100949	327.208	235.192	-92.0159	-0.424303	0.00224095	0.0140419	Q92696	RABGGTA
ENSG00000100994	524.156	639.142	114.986	0.276814	0.00558294	0.0317894	P11216	PYGB
ENSG00000101003	2050.62	2929.72	879.099	0.508478	7.62854e-20	3.06263e-18	Q14691	GINS1
ENSG00000101019	792.32	970.081	177.761	0.285579	0.000667136	0.00472505	Q9NVA1	UQCC1
ENSG00000101040	8117.75	7431.04	-686.71	-0.126783	0.000797408	0.0055597	Q9ULU4	ZMYND8
ENSG00000101057	7212.61	8192.22	979.612	0.182962	9.08227e-06	9.10675e-05	P10244	MYBL2
ENSG00000101079	1914.86	2491.23	576.376	0.377162	3.88382e-10	6.94298e-09	Q9UGV2	NDRG3
ENSG00000101104	106.377	63.9076	-42.4698	-0.558597	0.00650359	0.0364072	Q4VXU2	PABPC1L
ENSG00000101126	5989.88	7684.37	1694.49	0.356279	3.52158e-19	1.36585e-17	Q9H2P0	ADNP
ENSG00000101146	759.732	966.517	206.785	0.338244	8.35276e-05	0.000705926	P78406	RAE1
ENSG00000101150	2247.94	2574.67	326.737	0.188505	0.00169742	0.0109541	O43399	TPD52L2
ENSG00000101152	1024.54	1218.85	194.301	0.249011	0.00142768	0.00938406	Q9H3Z4	DNAJC5
ENSG00000101158	2602.95	2895.57	292.617	0.152857	0.00443663	0.0259417	H0UI80	NELFCD
ENSG00000101162	48.1205	162.054	113.933	1.36455	1.05411e-11	2.24904e-10	Q9H4B7	TUBB1
ENSG00000101166	3946.85	2927.13	-1019.72	-0.427919	3.36584e-15	9.82922e-14	Q9Y3B1	PRELID3B
ENSG00000101181	759.899	927.326	167.427	0.282365	0.00105458	0.00716977	Q9H4K7	MTG2
ENSG00000101182	8921.59	8164.53	-757.06	-0.127618	0.003275	0.0197633	O14818	PSMA7
ENSG00000101190	1162.15	1553.71	391.558	0.404165	3.58521e-08	5.11016e-07	Q9UL49	TCFL5
ENSG00000101191	2251.05	2589.35	338.3	0.199703	0.000347386	0.00260312	Q9BTC0	DIDO1
ENSG00000101193	2020.91	1796.76	-224.145	-0.167208	0.00718875	0.0397882	Q9NWU2	GID8
ENSG00000101199	505.021	626.766	121.745	0.301944	0.00372077	0.0221931	Q8N6T3	ARFGAP1
ENSG00000101210	106.544	29.1843	-77.3602	-1.27736	1.24656e-08	1.88099e-07	Q05639	EEF1A2
ENSG00000101230	49.8714	113.369	63.498	0.890248	2.25214e-05	0.000212371	B1AKI9	ISM1
ENSG00000101236	1461.43	832.519	-628.914	-0.789571	4.00968e-25	2.26309e-23	Q9Y225	RNF24
ENSG00000101255	3335.64	985.857	-2349.78	-1.73188	4.4261e-178	3.59598e-175	Q96RU7	TRIB3
ENSG00000101265	124.297	222.688	98.3911	0.730546	9.13155e-06	9.15022e-05	P50749	RASSF2
ENSG00000101294	1365.16	1003.48	-361.681	-0.429561	1.45859e-08	2.17227e-07	Q8TCT9	HM13
ENSG00000101310	1751.37	2201.3	449.925	0.325171	2.69999e-07	3.43456e-06	Q15437	SEC23B
ENSG00000101333	986.731	1317.84	331.105	0.404745	1.10671e-07	1.49007e-06	Q15147	PLCB4
ENSG00000101337	1164.93	980.932	-183.995	-0.238745	0.0021716	0.0136768	Q92544	TM9SF4
ENSG00000101343	2354.37	2068.21	-286.164	-0.185267	0.00129336	0.00860931	Q9BZJ0	CRNKL1
ENSG00000101346	1726.19	1227.82	-498.371	-0.48317	7.54505e-13	1.77005e-11	Q9H488	POFUT1
ENSG00000101361	4301.77	5997.25	1695.48	0.475692	2.99558e-28	1.93074e-26	O00567	NOP56
ENSG00000101367	13360.4	14519.5	1159.05	0.11919	0.000302294	0.00228911	Q15691	MAPRE1
ENSG00000101400	1057.88	1241.55	183.671	0.222888	0.00300545	0.0183157	Q13424	SNTA1
ENSG00000101407	2964.76	2239.65	-725.11	-0.39598	1.74345e-11	3.62461e-10	O43156	TTI1
ENSG00000101412	414.955	555.055	140.1	0.3982	0.000223059	0.00173508	Q01094	E2F1
ENSG00000101442	230.943	306.712	75.7691	0.379565	0.00597338	0.0337882	Q9H9F9	ACTR5
ENSG00000101444	7520.53	5887.7	-1632.83	-0.349935	5.64e-18	2.00603e-16	P23526	AHCY
ENSG00000101445	206.447	26.8204	-179.627	-2.25636	5.62462e-29	3.77498e-27	Q96T49	PPP1R16B
ENSG00000101447	579.172	813.113	233.941	0.468026	5.22989e-07	6.39709e-06	Q9H4H8	FAM83D
ENSG00000101464	233.884	156.448	-77.4365	-0.51338	0.00151467	0.00989052	Q9H490	PIGU
ENSG00000101493	255.163	184.759	-70.4041	-0.423017	0.00431595	0.0253272	Q92618	ZNF516
ENSG00000101544	2719.26	3515.73	796.479	0.363031	1.03835e-11	2.21695e-10	Q6IQ32	ADNP2
ENSG00000101557	8464.17	10627.3	2163.13	0.325405	3.27092e-14	8.72667e-13	P54578	USP14
ENSG00000101558	16946.8	15166.7	-1780.12	-0.159769	3.16963e-06	3.43716e-05	Q9P0L0	VAPA
ENSG00000101596	12433	13540.3	1107.29	0.121245	0.00209973	0.0132594	A6NHR9	SMCHD1
ENSG00000101639	7070.07	7717.39	647.312	0.124075	0.00221913	0.0139222		CEP192
ENSG00000101745	3074.27	4282.06	1207.79	0.470024	1.16091e-16	3.79671e-15	Q6UB98	ANKRD12
ENSG00000101752	14439.4	11111.7	-3327.72	-0.375938	1.87145e-27	1.17195e-25	Q86YT6	MIB1
ENSG00000101782	5857.86	4913.9	-943.963	-0.252935	9.99974e-09	1.51706e-07	O14730	RIOK3
ENSG00000101844	853.317	1136.15	282.836	0.405045	5.04055e-07	6.1851e-06	Q8WYN0	ATG4A
ENSG00000101849	4758.52	3082.69	-1675.83	-0.61981	2.02715e-37	1.92567e-35	O60907	TBL1X
ENSG00000101856	2040.67	1265.82	-774.859	-0.677958	2.06757e-24	1.1238e-22	O00264	PGRMC1
ENSG00000101901	1377.93	1652.98	275.056	0.253126	0.000240337	0.00185916	Q9NP73	ALG13
ENSG00000101911	2782.33	2173.54	-608.783	-0.351803	1.70392e-10	3.17856e-09	P11908	PRPS2
ENSG00000101935	6940.15	5943.88	-996.273	-0.222327	9.40716e-08	1.27885e-06	Q9Y4X0	AMMECR1
ENSG00000101966	5030.74	5519.36	488.623	0.131366	0.00447768	0.026157	P98170	XIAP
ENSG00000101972	58208.5	49230.4	-8978.09	-0.236039	0.00144494	0.00948494	Q8N3U4	STAG2
ENSG00000101986	371.385	243.646	-127.738	-0.565445	1.38523e-05	0.000135208	P33897	ABCD1
ENSG00000101997	567.744	350.73	-217.014	-0.655082	4.19835e-09	6.65037e-08	O60826	CCDC22
ENSG00000102003	58.9775	13.7985	-45.179	-1.16746	1.31346e-06	1.51251e-05	P08247	SYP
ENSG00000102032	245.98	111.587	-134.393	-0.992256	8.62144e-10	1.47626e-08	P51606	RENBP
ENSG00000102038	1511.31	626.544	-884.771	-1.23481	2.33661e-52	3.40274e-50	P28370	SMARCA1
ENSG00000102043	204.31	140.448	-63.8617	-0.45565	0.00640522	0.035902	Q96EF0	MTMR8
ENSG00000102081	4607.21	5649.02	1041.81	0.291518	1.6236e-10	3.03974e-09	Q06787	FMR1
ENSG00000102098	639.883	1017.5	377.621	0.64948	1.00139e-13	2.53825e-12	Q9UQR0	SCML2
ENSG00000102119	1393.22	1762.14	368.926	0.329628	8.00066e-07	9.46377e-06	P50402	EMD
ENSG00000102144	16803.3	19379.3	2576	0.204356	6.62303e-11	1.29331e-09	P00558	PGK1
ENSG00000102158	1478.87	1215.06	-263.811	-0.279603	8.61356e-05	0.00072598	Q9H0U3	MAGT1
ENSG00000102172	15760.6	14318	-1442.52	-0.137309	0.000170809	0.00135737	P52788	SMS
ENSG00000102178	1794.6	2135.22	340.618	0.251246	0.00014219	0.00114857	P11441	UBL4A
ENSG00000102181	476.547	334.633	-141.914	-0.480652	2.94662e-05	0.000272858	Q8TCZ2	CD99L2
ENSG00000102241	6550.66	7801.16	1250.5	0.249672	1.68948e-09	2.80426e-08	O43719	HTATSF1
ENSG00000102265	784.93	594.669	-190.262	-0.379094	6.58649e-05	0.000565946	P01033	TIMP1
ENSG00000102271	106.294	12.1466	-94.1472	-1.98417	7.86049e-18	2.77345e-16	Q9C0H6	KLHL4
ENSG00000102287	330.685	50.3031	-280.382	-2.31695	4.0309e-42	4.3819e-40	P78334	GABRE
ENSG00000102302	185.127	78.1919	-106.935	-1.04201	7.70647e-09	1.18487e-07	P98174	FGD1
ENSG00000102317	4198.54	3399.74	-798.802	-0.301892	4.11809e-10	7.34053e-09	A0A024QYX3	RBM3
ENSG00000102349	119.581	0.421053	-119.16	-2.96144	3.51364e-35	3.09933e-33	O95600	KLF8
ENSG00000102362	857.884	1068.87	210.99	0.30718	0.000138997	0.00112572	Q96C24	SYTL4
ENSG00000102383	8.79633	0	-8.79633	-0.470245	0.00518647	0.0297846	Q96MV8	ZDHHC15
ENSG00000102384	480.937	652.358	171.421	0.421566	2.96036e-05	0.000273966	Q92674	CENPI
ENSG00000102390	1339.26	1573.85	234.596	0.229095	0.000759807	0.00532279	Q9BVG4	PBDC1
ENSG00000102401	953.832	1442.15	488.321	0.578561	2.49684e-14	6.76779e-13	Q9UH62	ARMCX3
ENSG00000102531	3771.43	2639.62	-1131.81	-0.51041	1.04153e-21	4.7779e-20	Q9Y2H6	FNDC3A
ENSG00000102572	3803.66	3339.3	-464.359	-0.184437	0.000183579	0.00144804	Q9Y6E0	STK24
ENSG00000102580	1797.51	1266.79	-530.719	-0.495123	2.03639e-13	5.04166e-12	Q13217	DNAJC3
ENSG00000102710	2349.11	2780.71	431.605	0.237715	2.05876e-05	0.000195449	Q8NEM7	SUPT20H
ENSG00000102753	3173.91	3725.18	551.269	0.229429	3.3862e-06	3.6566e-05	O00505	KPNA3
ENSG00000102755	329.673	504.494	174.822	0.57338	1.35123e-06	1.55368e-05	P17948	FLT1
ENSG00000102763	2237.72	1946.87	-290.845	-0.201441	0.00179914	0.011543	A3KMH1	VWA8
ENSG00000102786	2442.82	2914.78	471.965	0.250121	6.02137e-06	6.23399e-05	Q9UL03	INTS6
ENSG00000102858	1249.98	1451.25	201.263	0.212501	0.00564427	0.032109	O60291	MGRN1
ENSG00000102893	4990.11	3948.16	-1041.96	-0.335164	7.69474e-14	1.98628e-12	Q93100	PHKB
ENSG00000102898	3253.31	3619.61	366.3	0.151887	0.00200376	0.0127027	P61970	NUTF2
ENSG00000102901	1460.88	1895.53	434.646	0.364773	3.52928e-08	5.03743e-07	Q96BT3	CENPT
ENSG00000102908	9335.89	15333	5997.06	0.709526	9.83545e-71	2.16893e-68	O94916	NFAT5
ENSG00000102931	804.326	980.026	175.7	0.276139	0.000873472	0.00602877	Q9Y2Y0	ARL2BP
ENSG00000103005	770.463	933.769	163.305	0.269499	0.00202295	0.0128085	Q9BQ65	USB1
ENSG00000103018	3026.36	3487.78	461.418	0.201762	6.39545e-05	0.000551373	O43169	CYB5B
ENSG00000103021	760.87	567.622	-193.248	-0.399787	3.47998e-05	0.000317112	Q9H0I3	CCDC113
ENSG00000103043	2240.23	2636.6	396.367	0.233988	0.00021243	0.0016595	Q08AM6	VAC14
ENSG00000103047	1276.37	1044.55	-231.825	-0.278503	0.000266426	0.00204154	Q9C0B7	TANGO6
ENSG00000103064	1012.73	1195.62	182.896	0.230548	0.00261403	0.016118	Q92536	SLC7A6
ENSG00000103111	4222.91	3422.39	-800.522	-0.300254	3.37381e-10	6.06285e-09	Q7L1V2	MON1B
ENSG00000103121	2004.67	2670.78	666.105	0.407468	8.34643e-13	1.95064e-11	Q9NRP2	CMC2
ENSG00000103150	510.768	315.685	-195.083	-0.646529	3.11476e-08	4.46849e-07	O95822	MLYCD
ENSG00000103168	299.086	405.698	106.612	0.412562	0.000944043	0.00647965	Q15572	TAF1C
ENSG00000103187	2103.51	1700.08	-403.437	-0.302558	3.06588e-06	3.33285e-05	Q14019	COTL1
ENSG00000103194	8637.64	10098	1460.33	0.224266	9.3849e-10	1.59989e-08	Q14694	USP10
ENSG00000103222	1257.36	927.39	-329.973	-0.422226	1.28925e-07	1.7186e-06	P33527	ABCC1
ENSG00000103249	769.207	510.969	-258.238	-0.564969	5.34739e-09	8.37171e-08	P51798	CLCN7
ENSG00000103253	142.736	85.2866	-57.4492	-0.59281	0.00196923	0.0125043	Q6PII5	HAGHL
ENSG00000103257	5489.06	2016.45	-3472.61	-1.42742	6.19182e-175	4.90154e-172	Q01650	SLC7A5
ENSG00000103274	754.479	1298.59	544.108	0.760729	4.05204e-19	1.56569e-17	P53384	NUBP1
ENSG00000103319	2461.68	1627.65	-834.025	-0.588015	1.34118e-22	6.58046e-21	O00418	EEF2K
ENSG00000103326	1413.71	1772.96	359.247	0.315315	6.78755e-06	6.96417e-05	O75808	CAPN15
ENSG00000103342	21191.7	23263	2071.25	0.134037	1.21135e-05	0.000119406	P15170	GSPT1
ENSG00000103343	365.436	507.666	142.231	0.449697	6.69145e-05	0.000574166	Q15697	ZNF174
ENSG00000103351	576.408	464.229	-112.179	-0.302436	0.00423551	0.0249214	Q96AJ1	CLUAP1
ENSG00000103353	2584.65	2865.61	280.957	0.146004	0.00680818	0.0378992	O14562	UBFD1
ENSG00000103365	3324.64	4443.22	1118.58	0.414969	1.13963e-17	3.95767e-16	Q9UJY4	GGA2
ENSG00000103381	1807.66	2569.59	761.925	0.49857	2.61078e-17	8.838e-16	Q9BRF8	CPPED1
ENSG00000103404	753.341	1185.51	432.17	0.631476	9.18735e-14	2.34414e-12	Q70CQ4	USP31
ENSG00000103415	775.556	994.405	218.849	0.351363	6.21829e-05	0.0005373	P30519	HMOX2
ENSG00000103429	1790.74	1425.43	-365.301	-0.321979	9.3122e-07	1.09272e-05	Q9NZS9	BFAR
ENSG00000103479	2454.25	2123.53	-330.719	-0.208294	0.000342319	0.00256826	Q08999	RBL2
ENSG00000103485	1644.67	2539.91	895.249	0.618805	1.54432e-24	8.45349e-23	Q15274	QPRT
ENSG00000103494	585.866	732.301	146.435	0.305838	0.00149901	0.00979657	Q68CZ1	RPGRIP1L
ENSG00000103540	2317.52	1917.17	-400.345	-0.26952	1.28332e-05	0.000125888	O43303	CCP110
ENSG00000103549	5456.15	6380.79	924.637	0.225116	9.25176e-08	1.25939e-06	A0A024QZG0	RNF40
ENSG00000103550	3249.83	3896.78	646.949	0.259434	8.97385e-08	1.22318e-06	Q1ED39	KNOP1
ENSG00000103591	5568.94	6250.62	681.683	0.165552	0.000116069	0.000957105	Q6PD74	AAGAB
ENSG00000103653	2192.67	2679.78	487.112	0.284549	7.66711e-07	9.11813e-06	P41240	CSK
ENSG00000103657	10559.3	11495.4	936.063	0.122074	0.000525993	0.00380215	Q15751	HERC1
ENSG00000103671	785.362	955.509	170.147	0.264234	0.00432736	0.0253797	Q15650	TRIP4
ENSG00000103707	703.838	579.835	-124.003	-0.270856	0.00492812	0.0284597	Q96DP5	MTFMT
ENSG00000103723	26.3054	69.3174	43.012	0.882041	0.000163621	0.00130395	Q13367	AP3B2
ENSG00000103742	86.6405	50.1091	-36.5314	-0.582519	0.00698527	0.0387592	Q8TDY8	IGDCC4
ENSG00000103811	2196.71	1237.02	-959.693	-0.812765	5.14082e-37	4.82409e-35	P09668	CTSH
ENSG00000103966	604.371	858.462	254.092	0.49134	7.32676e-08	1.00712e-06	Q9H223	EHD4
ENSG00000103994	5931.46	7016.83	1085.37	0.239823	3.17e-09	5.10523e-08	Q9H2Y7	ZNF106
ENSG00000104043	22.3093	61.0896	38.7803	0.874683	0.000233713	0.00181246	Q8TF62	ATP8B4
ENSG00000104044	21.5052	2.00827	-19.4969	-0.880614	9.05683e-05	0.000760227	Q04671	OCA2
ENSG00000104067	7789.35	8588.77	799.422	0.138979	0.000329941	0.00248324	G3V1L9	TJP1
ENSG00000104081	293.673	207.528	-86.1445	-0.436805	0.00440705	0.0257785	Q96LC9	BMF
ENSG00000104093	4526.85	5297.99	771.143	0.222676	1.42171e-06	1.62866e-05	Q8TDJ6	DMXL2
ENSG00000104133	4027.03	3100.03	-926.999	-0.374914	3.06024e-13	7.43342e-12	Q96JI7	SPG11
ENSG00000104142	404.499	538.793	134.295	0.400108	0.000519726	0.0037639	Q9P253	VPS18
ENSG00000104147	298.692	389.02	90.3274	0.354004	0.00553816	0.0315635	O43482	OIP5
ENSG00000104164	5323.78	4763.67	-560.11	-0.161177	0.00110719	0.00747973	Q9UL45	BLOC1S6
ENSG00000104177	142.61	240.925	98.3148	0.66852	2.22919e-05	0.000210464	A0A0A0MR39	MYEF2
ENSG00000104205	98.0928	335.734	237.641	1.54088	3.64168e-22	1.71911e-20	Q96BR1	SGK3
ENSG00000104218	3722.44	4514.78	792.343	0.274788	9.49904e-09	1.44607e-07		CSPP1
ENSG00000104219	622.499	39.0317	-583.468	-3.48334	5.33452e-109	2.03324e-106	Q9UIJ5	ZDHHC2
ENSG00000104221	530.85	763.037	232.187	0.50399	1.66677e-07	2.18414e-06	Q9HAW0	BRF2
ENSG00000104228	1031.52	1277.83	246.308	0.304587	5.89722e-05	0.000511275	Q9UPQ4	TRIM35
ENSG00000104231	2726.98	1734.87	-992.105	-0.643164	7.7233e-29	5.13882e-27	Q8TCF1	ZFAND1
ENSG00000104312	1518.8	1118.76	-400.034	-0.431251	3.35075e-09	5.3767e-08	O43353	RIPK2
ENSG00000104331	2928.12	2572.44	-355.674	-0.182802	0.00100107	0.00683458	Q9NX62	IMPAD1
ENSG00000104341	3641.17	2647.13	-994.041	-0.453777	1.93306e-18	7.1047e-17		LAPTM4B
ENSG00000104356	1252.48	1739.17	486.695	0.467987	6.43114e-11	1.25983e-09	Q99575	POP1
ENSG00000104368	12.0301	42.8858	30.8557	0.891954	0.000255429	0.00196459	P00750	PLAT
ENSG00000104388	3214.72	3676.76	462.033	0.190963	0.000228794	0.00177879	P61019	RAB2A
ENSG00000104408	20929.3	15900.9	-5028.44	-0.395151	9.29751e-38	8.99819e-36	P60228	EIF3E
ENSG00000104427	89.7907	158.587	68.796	0.658139	0.000420604	0.00309321	Q96GY0	ZC2HC1A
ENSG00000104442	3102.61	3468.81	366.194	0.160148	0.00310396	0.018864	Q9NVT9	ARMC1
ENSG00000104450	93.7695	34.788	-58.9814	-1.01467	4.16857e-06	4.4378e-05	Q07617	SPAG1
ENSG00000104472	5177.52	5708.98	531.462	0.137608	0.00357289	0.0213937	Q9NRG0	CHRAC1
ENSG00000104490	262.828	84.055	-178.773	-1.42582	6.31698e-18	2.24166e-16	P61601	NCALD
ENSG00000104518	49.5616	7.64438	-41.9172	-1.29951	9.94229e-08	1.34804e-06	P57764	GSDMD
ENSG00000104522	1520.27	1758.87	238.592	0.210183	0.00254566	0.0157594	Q13630	TSTA3
ENSG00000104524	275.453	365.145	89.6916	0.370082	0.00403227	0.0238438	Q53H96	PYCR3
ENSG00000104549	2475.66	2133.22	-342.438	-0.211785	0.000402657	0.0029754	Q14534	SQLE
ENSG00000104613	4172.39	5243.45	1071.07	0.325374	5.83483e-12	1.27397e-10	Q9NVR2	INTS10
ENSG00000104626	2896.17	3775.59	879.415	0.376477	3.60279e-12	8.04258e-11	Q8IV48	ERI1
ENSG00000104635	1393.18	610.605	-782.57	-1.15898	1.54258e-46	1.90496e-44	Q15043	SLC39A14
ENSG00000104643	788.93	942.163	153.233	0.241449	0.00609168	0.0343693	Q96QG7	MTMR9
ENSG00000104660	2204.93	1517.62	-687.314	-0.532229	1.47419e-16	4.78074e-15	O95214	LEPROTL1
ENSG00000104679	798.669	1105.15	306.483	0.460291	3.88283e-08	5.51147e-07		R3HCC1
ENSG00000104691	646.845	421.993	-224.852	-0.584336	2.45998e-08	3.5738e-07		UBXN8
ENSG00000104695	2611.47	3220.1	608.626	0.298621	1.0574e-08	1.60183e-07	P62714	PPP2CB
ENSG00000104714	1835.85	2208.04	372.195	0.263677	2.25846e-05	0.000212902	Q86X53	ERICH1
ENSG00000104728	1126.74	1818.95	692.21	0.6737	2.80479e-22	1.33219e-20	O15013	ARHGEF10
ENSG00000104731	1660.12	1923.97	263.845	0.212311	0.00101292	0.0069094	Q8TBB5	KLHDC4
ENSG00000104738	19438.4	23351.9	3913.47	0.263494	1.54952e-18	5.76365e-17	P33991	MCM4
ENSG00000104763	1827.03	1490.7	-336.324	-0.288093	6.97065e-06	7.13781e-05	Q13510	ASAH1
ENSG00000104765	3910.07	6120.33	2210.27	0.641048	7.77588e-48	1.01293e-45	O60238	BNIP3L
ENSG00000104774	311.098	201.05	-110.048	-0.558105	0.000189089	0.00148619	O00754	MAN2B1
ENSG00000104805	1738.16	1349.8	-388.359	-0.353202	1.89533e-06	2.12548e-05	Q02818	NUCB1
ENSG00000104825	723.057	989.388	266.332	0.433684	4.86446e-07	5.98328e-06	Q15653	NFKBIB
ENSG00000104859	1032.69	1218.16	185.474	0.230504	0.00246951	0.015331	A0A0A0MQS2	CLASRP
ENSG00000104863	9.78491	30.7715	20.9866	0.698036	0.00395782	0.0234395	Q9HAP6	LIN7B
ENSG00000104883	57.7801	29.2489	-28.5311	-0.62352	0.00827562	0.0449891	Q96HA9	PEX11G
ENSG00000104885	2853.56	3792.77	939.21	0.405797	9.87056e-16	3.02016e-14		DOT1L
ENSG00000104894	125.763	71.9084	-53.8543	-0.625607	0.00165311	0.0106927	P11049	CD37
ENSG00000104899	26.1627	59.4385	33.2757	0.718127	0.00271546	0.0167034	P03971	AMH
ENSG00000104904	16932.8	19707.5	2774.72	0.218155	1.19023e-07	1.59349e-06	P54368	OAZ1
ENSG00000104936	102.298	190.555	88.2574	0.752477	3.14477e-05	0.000289212	Q09013	DMPK
ENSG00000104969	2929.05	3913.55	984.5	0.415525	6.04755e-15	1.72079e-13	O43765	SGTA
ENSG00000104979	3245.16	3871.48	626.32	0.254846	1.56636e-06	1.78377e-05	Q9UNZ5	C19orf53
ENSG00000104980	3020.85	2735.85	-284.997	-0.140996	0.00687931	0.0382676	O43615	TIMM44
ENSG00000104983	291.789	207.629	-84.1605	-0.442402	0.00266356	0.0164006	Q9Y6R9	CCDC61
ENSG00000105048	2241.34	2881.12	639.775	0.359876	5.26418e-09	8.24561e-08	P13805	TNNT1
ENSG00000105063	4497.18	5691.86	1194.67	0.338649	6.61524e-12	1.43927e-10	Q9UPN7	PPP6R1
ENSG00000105085	238.667	323.717	85.0502	0.40724	0.00259602	0.0160262	O95402	MED26
ENSG00000105127	1498.23	2141.96	643.732	0.509164	1.93455e-15	5.81551e-14	O43823	AKAP8
ENSG00000105135	274.447	166.361	-108.086	-0.646086	1.25144e-05	0.000122965	A1L0T0	ILVBL
ENSG00000105171	1016.4	1189.11	172.711	0.223325	0.00376505	0.0224096	O95707	POP4
ENSG00000105176	9349.96	11223.6	1873.61	0.261839	1.92754e-13	4.77983e-12	O94763	URI1
ENSG00000105186	3270.64	3689.45	418.816	0.171849	0.000559416	0.00402209	Q96NW4	ANKRD27
ENSG00000105197	2347.21	2643.66	296.451	0.170723	0.00235343	0.0146783	Q3ZCQ8	TIMM50
ENSG00000105202	5411.97	4895.4	-516.573	-0.143719	0.000840384	0.00582906	P22087	FBL
ENSG00000105204	602.745	446.283	-156.462	-0.407969	0.000174574	0.00138547	Q9Y463	DYRK1B
ENSG00000105220	8506.67	7765.45	-741.221	-0.130113	0.000597982	0.0042735	P06744	GPI
ENSG00000105221	1557.15	1858.14	300.99	0.253051	0.00075726	0.00530937	P31751	AKT2
ENSG00000105245	234.009	360.967	126.957	0.57393	1.4512e-05	0.000140978	Q9Y6R0	NUMBL
ENSG00000105258	435.347	549.448	114.101	0.312867	0.00557054	0.0317246	P36954	POLR2I
ENSG00000105281	5431.65	2830.69	-2600.97	-0.928673	2.88893e-74	6.60667e-72	Q15758	SLC1A5
ENSG00000105287	769.785	1079.59	309.809	0.475272	1.80519e-08	2.6615e-07	B4DTS2	PRKD2
ENSG00000105298	829.096	1013.39	184.292	0.286824	0.000785348	0.00548305	Q8WUQ7	CACTIN
ENSG00000105323	12172.6	11034	-1138.57	-0.139954	0.00010868	0.000901472	Q9BUJ2	HNRNPUL1
ENSG00000105327	1128.66	499.923	-628.735	-1.12551	1.65838e-33	1.36532e-31	Q96PG8	BBC3
ENSG00000105373	3152.31	2683.5	-468.816	-0.226892	0.000119016	0.000979055	Q9NZM5	NOP53
ENSG00000105383	1780.15	1490.51	-289.638	-0.250585	0.000109489	0.000907938	P20138	CD33
ENSG00000105401	7105.59	7789.13	683.54	0.131287	0.000644864	0.00458519	Q16543	CDC37
ENSG00000105426	856.575	499.988	-356.587	-0.740911	1.96895e-14	5.37466e-13	Q13332	PTPRS
ENSG00000105438	1678.91	922.529	-756.383	-0.839179	8.83479e-28	5.61227e-26	P24390	KDELR1
ENSG00000105443	840.406	608.111	-232.295	-0.443015	2.35658e-06	2.61144e-05	Q99418	CYTH2
ENSG00000105447	2815.96	4467.18	1651.22	0.658798	7.88345e-33	6.2567e-31	Q9BQ67	GRWD1
ENSG00000105492	29.849	93.4814	63.6324	1.12381	6.64173e-07	8.0004e-06	O43699	SIGLEC6
ENSG00000105576	2051.06	3276.42	1225.37	0.669563	1.25087e-32	9.85153e-31	O14787	TNPO2
ENSG00000105610	1145.1	1489.37	344.276	0.374527	1.75477e-06	1.98081e-05	Q13351	KLF1
ENSG00000105612	339.315	201.668	-137.647	-0.683464	6.88622e-07	8.27553e-06	O00115	DNASE2
ENSG00000105643	732.807	866.528	133.721	0.235279	0.00678386	0.0377774	Q8TBH0	ARRDC2
ENSG00000105649	23.9767	115.799	91.822	1.51415	1.48317e-11	3.10862e-10	P20336	RAB3A
ENSG00000105656	972.462	1146.94	174.475	0.233734	0.00254022	0.015732	P55199	ELL
ENSG00000105662	185.001	342.147	157.146	0.795205	1.94581e-08	2.8579e-07	Q6UUV9	CRTC1
ENSG00000105676	962.451	1216.9	254.446	0.329471	6.52808e-05	0.000561396	Q6NXE6	ARMC6
ENSG00000105700	2356.94	2696.56	339.62	0.193516	0.000627764	0.00446772	Q9BQD3	KXD1
ENSG00000105701	7157.28	8206.72	1049.44	0.197061	7.481e-05	0.000637661	Q14318	FKBP8
ENSG00000105705	1194.1	1694.93	500.831	0.498054	2.3643e-12	5.32019e-11	Q8IWZ8	SUGP1
ENSG00000105722	1059.25	1531.13	471.882	0.520019	4.52421e-13	1.08528e-11	P50548	ERF
ENSG00000105726	835.296	682.806	-152.49	-0.274707	0.00261325	0.0161164	Q9HD20	ATP13A1
ENSG00000105732	490.269	647.629	157.36	0.38623	0.000132682	0.00107967	Q6ZN55	ZNF574
ENSG00000105738	934.436	1333.09	398.649	0.501093	1.47997e-10	2.78096e-09	O60292	SIPA1L3
ENSG00000105771	1420.31	1649.35	229.045	0.214921	0.00351082	0.0210465	Q9H0W8	SMG9
ENSG00000105821	11899.9	15992	4092.09	0.414427	1.78659e-07	2.33421e-06	Q99543	DNAJC2
ENSG00000105829	1553.04	1333.96	-219.079	-0.218191	0.00178055	0.0114309	O15155	BET1
ENSG00000105849	4389.54	4960.13	570.586	0.173146	0.00023105	0.00179542	Q3B726	TWISTNB
ENSG00000105851	3389.51	2958.57	-430.939	-0.194641	0.000113384	0.000936713	P48736	PIK3CG
ENSG00000105854	163.83	97.0445	-66.7857	-0.617564	0.00075429	0.00529134	G3XAK4	PON2
ENSG00000105856	2261.15	1665.94	-595.211	-0.43501	1.25908e-12	2.90954e-11	O60381	HBP1
ENSG00000105865	1226.14	1064.15	-161.996	-0.199111	0.00745349	0.041084	O95620	DUS4L
ENSG00000105875	166.712	106.307	-60.4055	-0.544235	0.00229797	0.0143624	A4D1P6	WDR91
ENSG00000105889	514.757	417.165	-97.592	-0.290076	0.00771575	0.042318	Q6NZ63	STEAP1B
ENSG00000105928	57.6791	101.417	43.7376	0.619633	0.00312868	0.0189992	O60443	GSDME
ENSG00000105939	6307.96	12847	6539.01	1.02034	1.48702e-172	1.14772e-169	Q7Z2W4	ZC3HAV1
ENSG00000105953	2107.4	2376.04	268.641	0.173379	0.00661928	0.036981	Q02218	OGDH
ENSG00000105968	5137.97	5963.18	825.212	0.212624	8.59191e-07	1.01166e-05	Q71UI9	H2AFV
ENSG00000105974	18.992	3.69249	-15.2995	-0.665142	0.00297052	0.0181243	Q03135	CAV1
ENSG00000105982	142.259	86.5814	-55.6775	-0.591907	0.00154483	0.0100556	Q9H0A6	RNF32
ENSG00000105991	41.5693	9.42558	-32.1438	-0.999481	4.13787e-05	0.000371362		HOXA1
ENSG00000105993	4787.92	5697.75	909.826	0.250539	3.06828e-07	3.86957e-06	O75190	DNAJB6
ENSG00000106012	576.986	796.787	219.801	0.441154	4.58859e-06	4.84651e-05	Q6IPM2	IQCE
ENSG00000106025	28.6342	57.6557	29.0216	0.629083	0.00803363	0.0438842	O95859	TSPAN12
ENSG00000106034	13277.2	9379.64	-3897.54	-0.499284	5.21951e-44	6.03528e-42	A4D0V7	CPED1
ENSG00000106049	1985.14	1585.35	-399.783	-0.3168	5.72204e-07	6.96046e-06	P31937	HIBADH
ENSG00000106070	7205.76	3451.21	-3754.55	-1.05314	1.92823e-132	1.08237e-129	Q13322	GRB10
ENSG00000106078	734.432	556.024	-178.408	-0.385981	6.45808e-05	0.000556152	O75128	COBL
ENSG00000106089	81.614	181.131	99.5171	0.945125	2.33347e-07	3.00297e-06	Q16623	STX1A
ENSG00000106105	29900.2	13827.6	-16072.5	-1.10853	4.72582e-304	8.10556e-301	P41250	GARS
ENSG00000106144	2539.82	3064.39	524.57	0.26902	9.75695e-07	1.14187e-05	P42575	CASP2
ENSG00000106211	2991.06	3937.27	946.209	0.394323	2.65757e-14	7.14073e-13	P04792	HSPB1
ENSG00000106246	208.425	289.285	80.8609	0.426657	0.00260294	0.0160625	O75127	PTCD1
ENSG00000106258	77.2072	191.788	114.58	1.09244	2.05947e-09	3.38923e-08	P20815	CYP3A5
ENSG00000106261	8866.65	8290.77	-575.876	-0.0969527	0.00933218	0.0498982	P17029	ZKSCAN1
ENSG00000106263	17172	18353.2	1181.28	0.0961063	0.00217738	0.0136992	P55884	EIF3B
ENSG00000106266	768.664	1009.89	241.227	0.377555	7.52843e-06	7.66068e-05	Q9Y5X2	SNX8
ENSG00000106305	1668.56	1984.24	315.686	0.246327	0.000100606	0.000839916	Q13155	AIMP2
ENSG00000106327	707.883	449.814	-258.069	-0.622998	7.26515e-10	1.25446e-08	Q9UP52	TFR2
ENSG00000106344	8413.51	10444.6	2031.09	0.30998	3.73908e-16	1.18154e-14	Q9NW13	RBM28
ENSG00000106346	1394.42	1834.15	439.731	0.389218	8.18756e-09	1.25384e-07	B4DP25	USP42
ENSG00000106348	1384.04	1741.12	357.076	0.326275	1.41344e-06	1.62039e-05		IMPDH1
ENSG00000106351	159.19	224.373	65.1824	0.425021	0.00762183	0.0418773	O95081	AGFG2
ENSG00000106355	7714.42	8523.69	809.271	0.141075	0.00399854	0.0236662	Q9Y4Y9	LSM5
ENSG00000106397	355.693	253.946	-101.746	-0.446515	0.000574626	0.00412185	O60568	PLOD3
ENSG00000106460	2696.25	1714.43	-981.82	-0.644863	7.33734e-23	3.65364e-21	Q9NUM4	TMEM106B
ENSG00000106462	10967	8951.78	-2015.21	-0.291917	3.30119e-15	9.65128e-14	Q15910	EZH2
ENSG00000106477	265.4	193.051	-72.349	-0.418632	0.00427249	0.0251056	Q9BYV8	CEP41
ENSG00000106524	1463.92	1859.02	395.1	0.338491	1.90898e-07	2.48466e-06	Q8IV38	ANKMY2
ENSG00000106536	583.621	385.032	-198.588	-0.572125	1.41207e-07	1.87183e-06	P78424	POU6F2
ENSG00000106546	3661.55	1486.59	-2174.96	-1.284	6.04382e-119	2.55604e-116	P35869	AHR
ENSG00000106615	6123	6931.87	808.872	0.176469	3.14178e-05	0.000289023	Q15382	RHEB
ENSG00000106624	171.596	31.3549	-140.241	-1.86136	1.09264e-19	4.33587e-18	Q8IUX7	AEBP1
ENSG00000106635	2688.65	3347.52	658.867	0.314361	6.18053e-09	9.61267e-08	Q9BQE9	BCL7B
ENSG00000106636	2242.73	2954.2	711.463	0.388737	1.58449e-11	3.31199e-10	O15498	YKT6
ENSG00000106665	170.667	367.964	197.297	1.00802	7.50052e-13	1.76094e-11	Q9UDT6	CLIP2
ENSG00000106692	754.782	553.792	-200.99	-0.430938	5.41179e-06	5.65217e-05	O75072	FKTN
ENSG00000106723	2158.31	2445.76	287.449	0.17819	0.00169872	0.0109602	Q9Y657	SPIN1
ENSG00000106772	396.5	61.4129	-335.087	-2.34668	8.21376e-48	1.06548e-45	Q8WUY3	PRUNE2
ENSG00000106948	585.814	189.1	-396.714	-1.51369	1.35356e-34	1.17054e-32	Q7Z591	AKNA
ENSG00000106976	189.742	126.553	-63.1895	-0.499914	0.00305029	0.018567	Q05193	DNM1
ENSG00000107099	5771.67	4453.42	-1318.24	-0.370608	7.4628e-18	2.63614e-16	Q8NF50	DOCK8
ENSG00000107164	3281.33	4146.52	865.194	0.333816	3.74865e-12	8.33805e-11	Q96I24	FUBP3
ENSG00000107186	353.607	540.219	186.612	0.571053	4.25761e-07	5.27469e-06	O75970	MPDZ
ENSG00000107201	254.174	184.467	-69.7072	-0.419815	0.00466304	0.0270962	O95786	DDX58
ENSG00000107223	3722.52	3209.64	-512.881	-0.212524	1.591e-05	0.000153593	O60869	EDF1
ENSG00000107262	3240.07	3638.68	398.607	0.16562	0.00182739	0.0116926	Q99933	BAG1
ENSG00000107263	3006.48	4066.96	1060.48	0.432964	4.16962e-18	1.49511e-16	Q13905	RAPGEF1
ENSG00000107290	9433.59	12023.1	2589.46	0.346869	4.38387e-20	1.78789e-18	Q7Z333	SETX
ENSG00000107331	257.784	147.185	-110.599	-0.713145	3.50129e-06	3.77428e-05		ABCA2
ENSG00000107338	57.9054	116.252	58.3467	0.773881	0.000167492	0.00133307	Q15464	SHB
ENSG00000107371	1016.61	1293.12	276.51	0.33242	5.65621e-05	0.0004917	Q9NQT5	EXOSC3
ENSG00000107372	2102.51	2894.38	791.869	0.455695	2.05701e-16	6.55378e-15	O76080	ZFAND5
ENSG00000107554	413.163	611.544	198.381	0.536586	3.94621e-07	4.90662e-06	Q6XZF7	DNMBP
ENSG00000107560	1029.3	1209.71	180.419	0.228767	0.00294388	0.017976	Q7L804	RAB11FIP2
ENSG00000107566	469.711	327.797	-141.914	-0.485398	4.21005e-05	0.000377291	D3DR65	ERLIN1
ENSG00000107581	23401	18874.4	-4526.52	-0.309441	1.17589e-21	5.38626e-20	Q14152	EIF3A
ENSG00000107611	32.0525	72.6212	40.5687	0.774081	0.00076674	0.00536284	O60494	CUBN
ENSG00000107643	2133.31	1723.82	-409.484	-0.300413	1.02091e-06	1.19118e-05	P45983	MAPK8
ENSG00000107651	1935.89	2312.08	376.184	0.252099	1.68796e-05	0.000162344	Q9Y6Y8	SEC23IP
ENSG00000107672	1504.32	877.704	-626.614	-0.75817	1.38703e-24	7.60598e-23	Q9NXX6	NSMCE4A
ENSG00000107731	109.26	17.8797	-91.3799	-1.75562	8.2127e-15	2.31342e-13	Q8IZJ1	UNC5B
ENSG00000107771	1548.31	2360.15	811.842	0.595347	8.32073e-21	3.57282e-19	Q9H7U1	CCSER2
ENSG00000107789	3275.92	1425.08	-1850.84	-1.18498	1.15797e-94	3.64797e-92	Q9UNW1	MINPP1
ENSG00000107807	333.359	122.891	-210.468	-1.28942	1.3038e-17	4.50751e-16	P31314	TLX1
ENSG00000107815	744.402	1093.26	348.86	0.535142	5.67658e-10	9.94062e-09	Q96RR1	TWNK
ENSG00000107816	307.75	228.422	-79.3274	-0.400322	0.00474335	0.0275008	Q9BRK4	LZTS2
ENSG00000107829	334.414	207.303	-127.111	-0.627897	4.72016e-06	4.97526e-05	P57775	FBXW4
ENSG00000107854	1840.35	1552.87	-287.488	-0.244484	0.000592258	0.00423749	Q9H2K2	TNKS2
ENSG00000107862	1940.72	2169.72	228.999	0.159314	0.00734489	0.0405766	Q92538	GBF1
ENSG00000107874	761.357	638.525	-122.832	-0.243867	0.00808128	0.0441059	Q9H467	CUEDC2
ENSG00000107929	6715.71	8562.66	1846.95	0.348086	7.93488e-20	3.17735e-18	Q92615	LARP4B
ENSG00000107937	10231.2	11728.9	1497.65	0.195614	2.14659e-08	3.1349e-07	Q9BZE4	GTPBP4
ENSG00000107938	1374.29	1996.2	621.91	0.52818	2.89414e-16	9.21142e-15	Q3B7T1	EDRF1
ENSG00000107949	5144.59	6456.31	1311.72	0.324938	3.19356e-14	8.52896e-13	Q9P287	BCCIP
ENSG00000107951	2892.56	3208.73	316.172	0.148215	0.00384497	0.0228544	Q9NVV4	MTPAP
ENSG00000107957	249.44	37.7354	-211.705	-2.22241	7.92771e-33	6.2757e-31	Q5TCZ1	SH3PXD2A
ENSG00000107959	2349.33	2826.22	476.887	0.264187	1.83192e-06	2.05961e-05	Q5JRX3	PITRM1
ENSG00000108021	7563.41	11739.7	4176.25	0.631204	4.75446e-66	9.78562e-64	Q5VWN6	FAM208B
ENSG00000108055	10563.6	8193.2	-2370.41	-0.356246	1.43686e-05	0.000139754	Q9UQE7	SMC3
ENSG00000108094	6265.31	6945.42	680.11	0.146004	0.00182042	0.0116529	Q13617	CUL2
ENSG00000108100	4806.74	5357.88	551.14	0.155903	0.000326529	0.00245936	Q8ND76	CCNY
ENSG00000108176	3985.38	2689.28	-1296.1	-0.56037	4.50386e-23	2.26462e-21	Q9UKB3	DNAJC12
ENSG00000108179	2506.99	2938.64	431.65	0.228671	0.000139761	0.00113102	P30405	PPIF
ENSG00000108239	684.352	520.753	-163.599	-0.379793	0.000107072	0.000889328	O60347	TBC1D12
ENSG00000108256	10574.4	15469.6	4895.13	0.543992	9.69938e-43	1.07329e-40	Q7Z417	NUFIP2
ENSG00000108262	797.597	1050.09	252.489	0.389256	4.54766e-06	4.81151e-05	Q9Y2X7	GIT1
ENSG00000108298	31738.8	27991.6	-3747.13	-0.18078	7.56721e-11	1.47025e-09	P84098	RPL19
ENSG00000108306	4508.87	2631.81	-1877.06	-0.769363	2.0963e-56	3.556e-54	Q96IG2	FBXL20
ENSG00000108389	1938.42	2380.55	442.136	0.293435	7.68238e-07	9.13277e-06	Q9NYA4	MTMR4
ENSG00000108395	2323.86	3130.7	806.842	0.423022	5.31665e-15	1.52264e-13	O94972	TRIM37
ENSG00000108405	13.8228	1.61955	-12.2032	-0.594676	0.00370164	0.0220961	P51575	P2RX1
ENSG00000108406	2395.24	2000.48	-394.762	-0.255701	1.52011e-05	0.000147025	Q8IX18	DHX40
ENSG00000108423	444.804	651.74	206.936	0.524904	4.39567e-07	5.437e-06	Q9UJT1	TUBD1
ENSG00000108448	81.0188	34.4963	-46.5225	-0.843397	0.000186087	0.00146557	Q309B1	TRIM16L
ENSG00000108510	8434.98	9091.38	656.404	0.106558	0.00460361	0.0268266	Q9UHV7	MED13
ENSG00000108511	100.857	244.941	144.084	1.111	4.88508e-11	9.69261e-10	P17509	HOXB6
ENSG00000108515	193.638	263.079	69.4419	0.402118	0.00759073	0.0417287	P13929	ENO3
ENSG00000108557	982.146	1151.86	169.715	0.227059	0.00350932	0.0210416	Q7Z5J4	RAI1
ENSG00000108582	2557.01	2082.4	-474.611	-0.294488	2.21335e-06	2.46333e-05	O75976	CPD
ENSG00000108587	2304.05	2621.28	317.239	0.182765	0.000989119	0.00675748	O95249	GOSR1
ENSG00000108588	5097.88	4123.76	-974.125	-0.303077	4.99792e-10	8.84245e-09	Q96A33	CCDC47
ENSG00000108592	2377.94	3422.93	1044.99	0.52001	5.211e-23	2.61592e-21	Q8IY81	FTSJ3
ENSG00000108654	19360.9	21495.1	2134.21	0.149871	3.55913e-06	3.83261e-05	P17844	DDX5
ENSG00000108666	623.808	444.959	-178.849	-0.464703	1.95993e-05	0.000186583	Q9HAS0	C17orf75
ENSG00000108669	1792.61	2187.44	394.831	0.282435	2.83317e-06	3.09842e-05	Q15438	CYTH1
ENSG00000108671	7276.64	9360.15	2083.52	0.361877	1.67587e-20	7.02022e-19	O00231	PSMD11
ENSG00000108691	30.7958	76.961	46.1652	0.868122	0.000154793	0.00123967	P13500	CCL2
ENSG00000108733	178.039	109.579	-68.4603	-0.60119	0.00052573	0.00380114	O00623	PEX12
ENSG00000108774	175.14	246.949	71.8095	0.450326	0.00358161	0.0214334	P51148	RAB5C
ENSG00000108819	2370.09	3691.74	1321.65	0.632239	8.4306e-34	7.09204e-32	D3DTX6	PPP1R9B
ENSG00000108821	46.9056	89.7235	42.8179	0.682637	0.00173423	0.0111543		COL1A1
ENSG00000108826	679.42	858.431	179.011	0.314163	0.00113722	0.00767249	Q9P0M9	MRPL27
ENSG00000108829	10455	11791.8	1336.8	0.171537	1.91026e-06	2.13989e-05	Q96AG4	LRRC59
ENSG00000108839	4.53218	37.0234	32.4912	1.10958	4.14789e-06	4.42494e-05	P18054	ALOX12
ENSG00000108840	1595.5	1350.06	-245.435	-0.233659	0.000606643	0.00433238	Q9UQL6	HDAC5
ENSG00000108848	6433.5	6970.75	537.243	0.114219	0.00758761	0.041719	O95232	LUC7L3
ENSG00000108852	126.09	73.4964	-52.5936	-0.607508	0.00238135	0.0148392	B4DZ84	MPP2
ENSG00000108854	1686.34	1423.82	-262.518	-0.241958	0.000757376	0.00530937	Q9HAU4	SMURF2
ENSG00000109046	2747.74	4279.55	1531.81	0.633042	1.7411e-37	1.65904e-35	A0A024QZ51	WSB1
ENSG00000109062	774.132	1060.35	286.221	0.44321	1.58922e-07	2.0906e-06	O14745	SLC9A3R1
ENSG00000109065	526.175	759.571	233.396	0.511386	1.21713e-07	1.6281e-06	Q9BTE0	NAT9
ENSG00000109066	107.693	158.943	51.2499	0.467071	0.00896863	0.04823	Q8NE00	TMEM104
ENSG00000109084	1744.96	1424.98	-319.978	-0.286067	1.22173e-05	0.000120352	Q5BJF2	TMEM97
ENSG00000109099	458.15	319.604	-138.546	-0.488435	3.90858e-05	0.000353042	Q01453	PMP22
ENSG00000109103	240.359	339.718	99.3592	0.466984	0.000636118	0.00452613	Q13432	UNC119
ENSG00000109107	353.733	507.148	153.415	0.487417	1.79959e-05	0.000172328	P09972	ALDOC
ENSG00000109118	1007.83	1245.92	238.09	0.299903	9.33633e-05	0.000782199	Q96QT6	PHF12
ENSG00000109180	5075.23	3477.09	-1598.14	-0.541108	1.6656e-32	1.30513e-30	Q9NX40	OCIAD1
ENSG00000109220	701.851	513.369	-188.482	-0.425588	2.39115e-05	0.000224247	Q9UKJ5	CHIC2
ENSG00000109255	2552.04	2831.73	279.697	0.146736	0.00799682	0.0437121	P48645	NMU
ENSG00000109265	35.8641	4.85865	-31.0054	-1.13363	2.70394e-06	2.97078e-05	Q6ZU35	KIAA1211
ENSG00000109320	1340.77	1167.18	-173.591	-0.197273	0.00622997	0.035047	P19838	NFKB1
ENSG00000109321	102.977	17.0376	-85.9389	-1.71803	4.87958e-14	1.29089e-12	P15514	AREG
ENSG00000109323	841.398	604.159	-237.239	-0.464807	4.90379e-07	6.02925e-06	O00462	MANBA
ENSG00000109332	12220.2	13434.7	1214.46	0.135853	5.41783e-05	0.000473034	P61077	UBE2D3
ENSG00000109445	2849.87	3283.4	433.529	0.200996	0.000111845	0.000925749	Q9Y3S2	ZNF330
ENSG00000109452	49.7878	95.5212	45.7334	0.675562	0.00171541	0.0110494	O15327	INPP4B
ENSG00000109458	210.795	120.722	-90.073	-0.696049	2.39523e-05	0.000224493	Q13480	GAB1
ENSG00000109466	368.109	475.471	107.362	0.34178	0.00332547	0.0200326	O95198	KLHL2
ENSG00000109475	11606.4	10249.7	-1356.67	-0.177965	2.85489e-07	3.61575e-06	P49207	RPL34
ENSG00000109519	1034.44	1297.59	263.145	0.316843	3.13899e-05	0.000288853	Q9HAV7	GRPEL1
ENSG00000109534	1569.01	1808.56	239.546	0.19815	0.00242036	0.0150501	Q9NY12	GAR1
ENSG00000109572	5061.15	3623.3	-1437.85	-0.478967	1.92351e-25	1.10586e-23	P51790	CLCN3
ENSG00000109586	1402.22	1185.35	-216.861	-0.240585	0.000981397	0.00671215	Q86SF2	GALNT7
ENSG00000109606	8995.79	11287.1	2291.3	0.324292	8.69728e-18	3.05473e-16	O43143	DHX15
ENSG00000109618	1562.38	924.186	-638.198	-0.740221	9.18268e-24	4.81319e-22	Q9HD40	SEPSECS
ENSG00000109654	287.769	416.032	128.263	0.480688	0.000167465	0.00133307	Q9C040	TRIM2
ENSG00000109670	1568.3	1884.13	315.83	0.259761	4.25067e-05	0.00038049	Q969H0	FBXW7
ENSG00000109680	230.793	135.266	-95.5274	-0.681752	2.22344e-05	0.000210049	Q8N5T2	TBC1D19
ENSG00000109686	454.422	1232.74	778.317	1.3852	3.25981e-53	4.93334e-51	Q5HYK7	SH3D19
ENSG00000109762	1637.03	1356.47	-280.556	-0.269002	0.000112667	0.000931871	Q9H3E2	SNX25
ENSG00000109775	1245.05	1023.85	-221.201	-0.276082	0.000237129	0.00183711	Q9NUQ7	UFSP2
ENSG00000109787	9750.31	8264.12	-1486.19	-0.237968	3.16202e-10	5.70216e-09	P57682	KLF3
ENSG00000109790	1393.98	1792	398.026	0.358012	4.17307e-07	5.1741e-06	Q96PQ7	KLHL5
ENSG00000109805	10154.8	9375.95	-778.863	-0.115463	0.00514622	0.029581	Q9BPX3	NCAPG
ENSG00000109814	1209.08	1564.59	355.512	0.360982	3.43854e-07	4.31012e-06	O60701	UGDH
ENSG00000109846	20.8682	57.8512	36.983	0.853775	0.000393269	0.00291231	P02511	CRYAB
ENSG00000109861	2456.77	2126.84	-329.928	-0.20541	0.000609481	0.00434963	P53634	CTSC
ENSG00000109920	4660.41	6776.45	2116.04	0.53481	1.35026e-36	1.25562e-34	Q8N3X1	FNBP4
ENSG00000109971	77663.5	118837	41173.5	0.612013	5.37989e-133	3.0758e-130	P11142	HSPA8
ENSG00000110046	914.129	763.652	-150.477	-0.247219	0.00463327	0.0269638	Q2TAZ0	ATG2A
ENSG00000110047	1255.85	1913.34	657.491	0.596405	1.60416e-18	5.95971e-17	Q9H4M9	EHD1
ENSG00000110048	4917.17	3870.38	-1046.78	-0.341147	8.98589e-14	2.29736e-12	P22059	OSBP
ENSG00000110057	85.6101	30.4797	-55.1304	-1.02337	6.23816e-06	6.44763e-05	Q9H1C4	UNC93B1
ENSG00000110060	984.83	1174.4	189.574	0.241407	0.00240614	0.0149677	Q9BZE2	PUS3
ENSG00000110063	678.762	542.973	-135.789	-0.299962	0.00319062	0.0193335	Q96C86	DCPS
ENSG00000110075	8716.1	7509.83	-1206.27	-0.213899	1.30326e-07	1.73654e-06	Q5H9R7	PPP6R3
ENSG00000110079	101.059	20.4715	-80.5871	-1.53182	2.03554e-11	4.20075e-10	Q96JQ5	MS4A4A
ENSG00000110090	353.131	179.252	-173.878	-0.895085	2.88711e-10	5.22166e-09	P50416	CPT1A
ENSG00000110092	635.41	15.4181	-619.992	-4.34275	1.41172e-131	7.64631e-129	P24385	CCND1
ENSG00000110104	2970.95	4242.62	1271.66	0.508303	3.16195e-25	1.79446e-23	Q9H6F5	CCDC86
ENSG00000110107	5060.81	5708.63	647.827	0.1732	0.000129865	0.00105927	Q9UMS4	PRPF19
ENSG00000110172	6094.82	11548.6	5453.75	0.912041	2.7069e-89	7.95907e-87	Q9UHD1	CHORDC1
ENSG00000110274	1107.32	950.648	-156.669	-0.217168	0.00610056	0.0344131	Q9UPV0	CEP164
ENSG00000110315	1653.3	1434.28	-219.018	-0.200446	0.00274813	0.0168774	Q8WVD5	RNF141
ENSG00000110321	40871.3	54988.9	14117.6	0.426577	1.2427e-58	2.21769e-56	P78344	EIF4G2
ENSG00000110330	3394.8	4534.99	1140.19	0.40969	7.57945e-15	2.14482e-13	Q13490	BIRC2
ENSG00000110344	4494.85	2941.66	-1553.19	-0.605201	1.80286e-36	1.66646e-34	Q14139	UBE4A
ENSG00000110367	15615.2	17964.7	2349.48	0.200753	1.39995e-09	2.34258e-08	P26196	DDX6
ENSG00000110422	1599.99	2045.99	445.996	0.345275	6.4827e-08	8.98296e-07	Q9H422	HIPK3
ENSG00000110435	3061.73	2589.48	-472.245	-0.239784	1.46951e-05	0.000142488	O00330	PDHX
ENSG00000110492	469.032	317.337	-151.695	-0.524929	8.44466e-06	8.50055e-05	P21741	MDK
ENSG00000110583	752.846	973.678	220.832	0.358085	2.36257e-05	0.000222039	Q86UY6	NAA40
ENSG00000110619	5920.34	2110.41	-3809.93	-1.47269	6.11736e-203	6.0923e-200	A0A024RCG3	CARS
ENSG00000110660	1526.09	1238.19	-287.905	-0.294603	2.52322e-05	0.000235915	Q8IXU6	SLC35F2
ENSG00000110665	76.4448	22.1557	-54.2892	-1.14945	7.60401e-07	9.05705e-06	Q9P2W6	C11orf21
ENSG00000110693	1738.73	2172.28	433.547	0.313604	3.14772e-07	3.96489e-06	P35712	SOX6
ENSG00000110696	10932.8	11883.6	950.828	0.118287	0.00388086	0.02305	O00193	C11orf58
ENSG00000110713	10313.2	12198.4	1885.19	0.240407	3.64677e-12	8.13487e-11	P52948	NUP98
ENSG00000110721	695.87	1495.53	799.662	1.0745	1.9706e-42	2.15739e-40	P35790	CHKA
ENSG00000110723	1658.68	2025.68	366.995	0.28184	7.24576e-06	7.39988e-05		EXPH5
ENSG00000110756	1232.36	1434.25	201.888	0.212638	0.00254729	0.0157663	Q9UPZ3	HPS5
ENSG00000110768	5956.62	7107.66	1151.04	0.251914	1.5671e-09	2.60674e-08	P32780	GTF2H1
ENSG00000110851	1437.25	1841.86	404.609	0.352269	6.21673e-08	8.64157e-07	Q9UKN5	PRDM4
ENSG00000110852	203.231	386.556	183.325	0.836601	9.63355e-10	1.63956e-08	Q92478	CLEC2B
ENSG00000110880	11913.4	14785.9	2872.5	0.310135	3.71135e-21	1.62988e-19	Q9ULV4	CORO1C
ENSG00000110888	709.585	464.749	-244.836	-0.586149	4.83676e-09	7.59925e-08		CAPRIN2
ENSG00000110917	2462.44	3140.06	677.624	0.34937	3.75463e-10	6.71592e-09	Q14165	MLEC
ENSG00000110921	211.992	286.046	74.0531	0.400157	0.0055701	0.0317246	Q03426	MVK
ENSG00000110925	465.22	631.141	165.921	0.422376	3.85511e-05	0.000348518	Q9H175	CSRNP2
ENSG00000111057	8414.93	9681.1	1266.17	0.200696	4.91737e-08	6.89437e-07	P05783	KRT18
ENSG00000111110	1833.12	2473.48	640.363	0.424248	5.63421e-13	1.33804e-11	Q9ULR3	PPM1H
ENSG00000111142	22339.9	19001.1	-3338.84	-0.233	4.50581e-11	8.96313e-10	P50579	METAP2
ENSG00000111144	2173.16	1667.27	-505.886	-0.377341	5.59333e-10	9.81153e-09	P09960	LTA4H
ENSG00000111186	73.312	268.619	195.307	1.57149	1.44028e-19	5.69344e-18	Q9H1J7	WNT5B
ENSG00000111206	2043	2473.94	430.932	0.269375	4.4786e-06	4.74658e-05	Q08050	FOXM1
ENSG00000111229	9564.89	10224.4	659.483	0.0957718	0.00817718	0.0445402	O15145	ARPC3
ENSG00000111237	3708.21	4128.93	420.721	0.153433	0.00108555	0.00735285	Q05DG7	VPS29
ENSG00000111252	5313.85	2291.48	-3022.37	-1.20036	5.27141e-135	3.1297e-132	Q9UQQ2	SH2B3
ENSG00000111266	781.404	654.885	-126.519	-0.241869	0.00825866	0.0449207	Q9BY84	DUSP16
ENSG00000111271	271.054	368.125	97.0719	0.418448	0.00177925	0.0114249	Q6JQN1	ACAD10
ENSG00000111275	598.004	199.077	-398.927	-1.47653	1.41665e-33	1.17571e-31	P05091	ALDH2
ENSG00000111276	1861.34	1408.21	-453.137	-0.395666	1.23871e-09	2.08181e-08	P46527	CDKN1B
ENSG00000111300	5503.68	6188.13	684.452	0.167881	4.74949e-05	0.000420387	Q14CX7	NAA25
ENSG00000111321	1118.12	853.73	-264.392	-0.37676	4.80579e-06	5.05689e-05	P36941	LTBR
ENSG00000111331	33.4344	96.7844	63.35	1.07333	1.8281e-06	2.05606e-05	Q9Y6K5	OAS3
ENSG00000111339	19.4445	61.8994	42.4548	0.924044	0.00012039	0.000989302	Q3KZ30	ART4
ENSG00000111348	3635.39	5202.59	1567.2	0.513768	5.46407e-26	3.24408e-24	P52566	ARHGDIB
ENSG00000111358	2772.14	1958.28	-813.862	-0.493572	5.54224e-15	1.58284e-13	Q13889	GTF2H3
ENSG00000111364	2343.08	2630.33	287.248	0.163065	0.00407162	0.0240488	Q8NHQ9	DDX55
ENSG00000111371	3215.24	1912.02	-1303.22	-0.741112	6.92823e-41	7.27534e-39	Q9H2H9	SLC38A1
ENSG00000111412	1247.34	1575.44	328.102	0.329738	1.65697e-06	1.87865e-05	Q9H741	C12orf49
ENSG00000111445	3183.85	3622.88	439.031	0.180794	0.000685656	0.00484511	P40937	RFC5
ENSG00000111452	97.7656	57.3324	-40.4331	-0.579536	0.00563191	0.0320446	Q6QNK2	ADGRD1
ENSG00000111530	7385.33	8585.05	1199.72	0.214391	7.69487e-08	1.05678e-06	Q86VP6	CAND1
ENSG00000111540	1614.45	1867.44	252.988	0.210029	0.00167031	0.0107927	P61020	RAB5B
ENSG00000111554	692.696	448.002	-244.694	-0.602816	1.68379e-09	2.79633e-08	Q8TC05	MDM1
ENSG00000111596	3886.65	3428.15	-458.495	-0.180934	0.000296818	0.00225262	Q9NZN8	CNOT2
ENSG00000111605	8918.26	10893.9	1975.69	0.28684	6.42171e-16	1.99254e-14	Q16630	CPSF6
ENSG00000111615	8775.8	9707.16	931.362	0.143825	0.00041533	0.00305807	Q13601	KRR1
ENSG00000111640	54210.2	59603.7	5393.47	0.136448	0.000107639	0.00089332	P04406	GAPDH
ENSG00000111641	1929.32	3437.64	1508.32	0.825354	4.16459e-48	5.49459e-46	P46087	NOP2
ENSG00000111647	2715.26	3146.71	431.451	0.207384	0.000304897	0.00230769	A0JNW5	UHRF1BP1L
ENSG00000111653	257.802	177.342	-80.4599	-0.485309	0.00104706	0.00712305	Q9UNL4	ING4
ENSG00000111665	375.262	571.186	195.924	0.577269	1.56958e-07	2.0673e-06	Q99618	CDCA3
ENSG00000111669	11172.7	13183.5	2010.75	0.237801	2.09535e-12	4.73224e-11	P60174	TPI1
ENSG00000111670	2069.61	2344.08	274.474	0.177457	0.00211463	0.013338	Q3T906	GNPTAB
ENSG00000111676	3239.34	3894.87	655.531	0.265308	1.14568e-07	1.53852e-06	P54259	ATN1
ENSG00000111696	1869.28	1484.9	-384.372	-0.326644	3.73869e-07	4.65986e-06	Q86UY8	NT5DC3
ENSG00000111707	3904.7	4496.77	592.075	0.200668	4.66111e-05	0.000413156	Q9H7L9	SUDS3
ENSG00000111727	577.428	803.559	226.131	0.463558	8.7581e-07	1.02927e-05	Q9Y5Z7	HCFC2
ENSG00000111737	2542.7	3052.99	510.289	0.263765	9.79468e-06	9.764e-05	Q15286	RAB35
ENSG00000111785	428.468	608.535	180.067	0.480017	9.89776e-06	9.86358e-05	Q9NVN3	RIC8B
ENSG00000111786	4459.96	5010.3	550.336	0.165726	0.000199755	0.00156603	Q13242	SRSF9
ENSG00000111790	3949.54	4382.52	432.987	0.146739	0.00219406	0.0137817	Q9NVK5	FGFR1OP2
ENSG00000111843	3100.04	2692.93	-407.109	-0.19953	0.000147303	0.00118491	Q9P0S9	TMEM14C
ENSG00000111845	2184.75	2627.02	442.272	0.260669	5.97522e-06	6.19245e-05	Q9NWT1	PAK1IP1
ENSG00000111863	429.767	262.369	-167.398	-0.661509	9.37537e-08	1.27509e-06	Q96IZ2	ADTRP
ENSG00000111897	1607.59	1112.86	-494.727	-0.521908	5.02741e-13	1.20225e-11	Q9NRX5	SERINC1
ENSG00000111907	2029	2518.05	489.055	0.30023	4.11582e-06	4.39225e-05	Q16890	TPD52L1
ENSG00000111911	3694.82	2548.64	-1146.18	-0.528842	1.37778e-16	4.47277e-15	Q9NQE9	HINT3
ENSG00000111912	4412.67	2073	-2339.66	-1.07774	7.05936e-98	2.36895e-95	Q8NI08	NCOA7
ENSG00000111981	392.771	89.5618	-303.21	-1.89913	1.75203e-36	1.62434e-34	Q9BZM6	ULBP1
ENSG00000112029	5242.83	6258.79	1015.96	0.252292	5.14606e-08	7.20192e-07	Q9UKT4	FBXO5
ENSG00000112031	2094.71	2401.55	306.842	0.192492	0.00200081	0.0126866	Q9UGC7	MTRF1L
ENSG00000112039	779.622	614.363	-165.259	-0.334742	0.000317985	0.00240098	Q9HB96	FANCE
ENSG00000112062	2035.47	2434.2	398.726	0.253697	1.24325e-05	0.000122239	Q16539	MAPK14
ENSG00000112077	2384.55	1880.95	-503.604	-0.337316	1.64713e-08	2.43426e-07	Q02094	RHAG
ENSG00000112078	10267.2	11579.1	1311.93	0.172424	1.95682e-06	2.18729e-05	Q7Z5Y7	KCTD20
ENSG00000112081	11868.8	14076.7	2207.88	0.244266	1.56871e-11	3.28122e-10	P84103	SRSF3
ENSG00000112096	4352.75	5394.59	1041.83	0.305593	2.19747e-11	4.51982e-10	G5E9P6	SOD2
ENSG00000112110	4393.05	6163.85	1770.8	0.485187	1.90835e-27	1.19264e-25	Q9H0U6	MRPL18
ENSG00000112118	20157.9	22032.7	1874.82	0.127887	2.21258e-05	0.000209152	P25205	MCM3
ENSG00000112130	2002.77	2243.8	241.027	0.159472	0.00769277	0.0422145	O76064	RNF8
ENSG00000112137	406.612	705.543	298.931	0.755428	2.72668e-13	6.66748e-12	Q9C0D0	PHACTR1
ENSG00000112146	3394.39	4047.5	653.11	0.252312	1.86746e-07	2.43368e-06	Q9UK97	FBXO9
ENSG00000112149	114.697	212.518	97.8216	0.761295	5.884e-06	6.10405e-05	Q01151	CD83
ENSG00000112159	25491.7	29095.1	3603.41	0.189904	2.13012e-11	4.38422e-10	Q9NU22	MDN1
ENSG00000112167	548.603	662.529	113.927	0.258328	0.00857506	0.0463632	Q9NPB0	SAYSD1
ENSG00000112195	100.362	22.9324	-77.43	-1.39805	1.21623e-09	2.04736e-08	Q5T2D2	TREML2
ENSG00000112200	11810.3	10799.2	-1011.05	-0.128896	0.00147251	0.0096438	Q9Y4E5	ZNF451
ENSG00000112208	4056.56	5491.66	1435.11	0.432032	2.32832e-21	1.04026e-19	O95816	BAG2
ENSG00000112210	987.343	1471.5	484.158	0.555303	1.72977e-12	3.9354e-11	Q9ULC3	RAB23
ENSG00000112297	429.064	1338.63	909.566	1.57927	1.30904e-69	2.84606e-67	Q9Y4K1	CRYBG1
ENSG00000112308	6226.92	8755.27	2528.35	0.486784	3.78607e-31	2.76984e-29	Q9GZU0	C6orf62
ENSG00000112312	5738.35	8146.16	2407.8	0.50083	4.111e-33	3.33121e-31	O75496	GMNN
ENSG00000112335	6151.5	7156.25	1004.75	0.213782	6.76725e-06	6.94565e-05	O60493	SNX3
ENSG00000112357	224.325	156.125	-68.2004	-0.467812	0.00291353	0.0178153	O00628	PEX7
ENSG00000112365	1320.38	1766.87	446.491	0.411271	8.12565e-10	1.39446e-08	O43167	ZBTB24
ENSG00000112367	875.661	545.628	-330.033	-0.658865	5.22574e-13	1.24775e-11	Q92562	FIG4
ENSG00000112406	1429.96	770.811	-659.15	-0.87152	1.77188e-28	1.16143e-26	Q9UBI9	HECA
ENSG00000112414	1435	802.07	-632.925	-0.81964	4.09864e-27	2.53075e-25	Q86SQ4	ADGRG6
ENSG00000112419	8529.34	3214.57	-5314.77	-1.39462	4.9496e-191	4.49438e-188	O75167	PHACTR2
ENSG00000112511	207.586	317.758	110.172	0.568563	9.07316e-05	0.000761391	O43189	PHF1
ENSG00000112561	72.8003	119.329	46.5285	0.57192	0.00440008	0.0257475	P19484	TFEB
ENSG00000112576	1972.94	2544.8	571.862	0.362134	4.18157e-09	6.62719e-08	P30281	CCND3
ENSG00000112624	3064.42	2774.04	-290.385	-0.143823	0.00658618	0.0368161	Q6AI39	BICRAL
ENSG00000112658	1702.42	1973.88	271.461	0.213805	0.00151785	0.0099029	P11831	SRF
ENSG00000112659	789.522	603.445	-186.076	-0.369159	8.74091e-05	0.000735308	Q8IWT3	CUL9
ENSG00000112685	4486.51	4979.36	492.859	0.149735	0.000870762	0.00601276	Q96KP1	EXOC2
ENSG00000112697	4061.13	2276.06	-1785.07	-0.826133	9.09827e-56	1.51833e-53	Q9NV96	TMEM30A
ENSG00000112699	1065.88	913.589	-152.291	-0.215538	0.0084348	0.0456944	O60547	GMDS
ENSG00000112715	3468.9	1409.73	-2059.17	-1.28037	2.9599e-112	1.17155e-109	P15692	VEGFA
ENSG00000112739	8601.92	9954.81	1352.89	0.207772	1.61208e-07	2.11966e-06	Q13523	PRPF4B
ENSG00000112742	3614.56	3158.69	-455.865	-0.190995	0.000169575	0.00134826	P33981	TTK
ENSG00000112769	10.2792	0.388723	-9.89048	-0.527792	0.00384123	0.0228366	Q6LET9	LAMA4
ENSG00000112787	2208.43	2829.14	620.706	0.353726	1.66901e-10	3.1172e-09	Q9HCM7	FBRSL1
ENSG00000112812	271.892	168.661	-103.231	-0.616688	3.21796e-05	0.000295304	Q9NQE7	PRSS16
ENSG00000112851	16118.3	14368.8	-1749.5	-0.165284	7.49212e-05	0.000638433	Q96RT1	ERBIN
ENSG00000112855	1128.84	1378.34	249.498	0.287239	0.000205186	0.00160616	P49590	HARS2
ENSG00000112893	1626.92	1090	-536.921	-0.567127	2.04361e-15	6.11955e-14	Q16706	MAN2A1
ENSG00000112941	1612.98	1937.54	324.565	0.258794	3.92463e-05	0.000354387		PAPD7
ENSG00000112972	8158.33	13054.1	4895.78	0.67196	2.02015e-59	3.66871e-57	Q01581	HMGCS1
ENSG00000112984	1705.08	1474.31	-230.77	-0.204384	0.00187057	0.0119442	O95235	KIF20A
ENSG00000112996	5059.37	6115.07	1055.7	0.268135	1.4513e-07	1.91971e-06	Q9NP92	MRPS30
ENSG00000113013	47607.2	38491.4	-9115.73	-0.305707	2.92929e-30	2.07422e-28	P38646	HSPA9
ENSG00000113119	381.956	269.105	-112.851	-0.467691	0.00021678	0.00169135	Q96DC7	TMCO6
ENSG00000113140	1747.33	1535.01	-212.313	-0.184655	0.00513461	0.0295252	P09486	SPARC
ENSG00000113161	1837.99	1492.71	-345.272	-0.294646	4.87722e-06	5.12855e-05	P04035	HMGCR
ENSG00000113240	738.303	1042.25	303.948	0.480483	1.39401e-08	2.08615e-07	Q9HAZ1	CLK4
ENSG00000113282	8851.45	10414.6	1563.12	0.231393	1.85732e-08	2.73443e-07	Q14677	CLINT1
ENSG00000113300	8009.14	8828.22	819.08	0.138288	0.000723307	0.00509367	Q9ULM6	CNOT6
ENSG00000113312	4252.03	4965.73	713.699	0.219596	8.29676e-06	8.36805e-05	Q99614	TTC1
ENSG00000113327	274.465	180.548	-93.9172	-0.548416	0.000188307	0.0014808	P18507	GABRG2
ENSG00000113328	8648.5	6557.66	-2090.84	-0.397629	1.42663e-19	5.65396e-18	P51959	CCNG1
ENSG00000113356	1481.2	2772.3	1291.1	0.887336	5.62915e-48	7.39527e-46	O15318	POLR3G
ENSG00000113360	7045.74	8242.99	1197.25	0.225924	7.73652e-09	1.18885e-07	Q9NRR4	DROSHA
ENSG00000113368	16954.6	15362.3	-1592.29	-0.142023	6.79127e-06	6.96568e-05	P20700	LMNB1
ENSG00000113387	12233.7	13391.8	1158.09	0.128994	0.00132095	0.00877212	P53999	SUB1
ENSG00000113407	27658.1	21607.7	-6050.43	-0.354879	1.76075e-34	1.51419e-32	P26639	TARS
ENSG00000113441	2259.2	1757.93	-501.274	-0.35962	1.91062e-08	2.80888e-07	Q9UIQ6	LNPEP
ENSG00000113456	3955.23	4606.74	651.502	0.215201	1.36363e-05	0.00013331	O60671	RAD1
ENSG00000113460	7156.52	8082.51	925.987	0.173494	1.9287e-05	0.00018378	Q8TDN6	BRIX1
ENSG00000113504	563.856	413.568	-150.288	-0.415679	0.000294946	0.00224151	Q9Y666	SLC12A7
ENSG00000113532	36.5011	72.1678	35.6667	0.640772	0.00519009	0.0297998	Q92187	ST8SIA4
ENSG00000113552	822.782	976.171	153.389	0.237946	0.00405377	0.0239617	P46926	GNPDA1
ENSG00000113558	9064.79	10772.6	1707.77	0.245607	4.40468e-09	6.96648e-08	P63208	SKP1
ENSG00000113580	1354.7	1154.84	-199.86	-0.224199	0.00210598	0.0132961	P04150	NR3C1
ENSG00000113597	1042.63	834.881	-207.753	-0.314928	0.000128107	0.00104659	A5PLN9	TRAPPC13
ENSG00000113615	2622.02	3225.64	603.626	0.290846	7.40318e-07	8.83488e-06	O95486	SEC24A
ENSG00000113643	4467.28	5099.21	631.931	0.187726	5.92743e-05	0.000513606	P54136	RARS
ENSG00000113648	5640.39	5042.61	-597.785	-0.15831	0.00097523	0.00667589	O75367	H2AFY
ENSG00000113658	3739.86	4772.06	1032.2	0.347145	2.33515e-13	5.74447e-12	Q99717	SMAD5
ENSG00000113712	6514.14	5889.52	-624.628	-0.144586	0.000350672	0.00262583	P48729	CSNK1A1
ENSG00000113716	1791.65	2683.56	891.915	0.574888	5.16378e-19	1.98039e-17	Q12766	HMGXB3
ENSG00000113739	508.767	17.1023	-491.664	-3.94928	3.30219e-105	1.17182e-102	O76061	STC2
ENSG00000113742	10023.3	13540.6	3517.27	0.428953	4.91165e-22	2.29754e-20	Q17RY0	CPEB4
ENSG00000113758	1453.34	1674.49	221.148	0.202254	0.00322333	0.019501	Q16643	DBN1
ENSG00000113851	2185.45	1929.7	-255.742	-0.178986	0.00339261	0.0203933	Q96SW2	CRBN
ENSG00000114030	3819.2	3484.06	-335.138	-0.131624	0.00669399	0.0373174	P52294	KPNA1
ENSG00000114062	8091.22	9581.93	1490.71	0.24157	1.2531e-09	2.10255e-08	Q05086	UBE3A
ENSG00000114107	1904.1	1533.66	-370.44	-0.309602	2.91073e-06	3.17649e-05	Q8NHQ1	CEP70
ENSG00000114126	3383.96	4982.4	1598.44	0.554124	4.41919e-32	3.41939e-30	Q14188	TFDP2
ENSG00000114166	1347.84	1734	386.157	0.356154	3.92643e-07	4.884e-06	Q92831	KAT2B
ENSG00000114268	168.749	365.89	197.141	1.00369	1.37517e-12	3.16833e-11	Q16877	PFKFB4
ENSG00000114302	10505.5	11379.4	873.924	0.115149	0.0010729	0.00727991	P13861	PRKAR2A
ENSG00000114315	3559.11	2297.31	-1261.79	-0.623779	1.44602e-30	1.03102e-28	Q14469	HES1
ENSG00000114331	3824.18	4556.05	731.862	0.247752	6.5382e-07	7.88492e-06	Q15057	ACAP2
ENSG00000114346	2449.1	2958.97	509.877	0.266469	1.33612e-05	0.000130745	Q9H8V3	ECT2
ENSG00000114354	2740.98	3171.61	430.629	0.207956	6.59466e-05	0.000566333	Q92734	TFG
ENSG00000114383	440.07	622.75	182.68	0.480885	7.16891e-06	7.32625e-05	O75896	TUSC2
ENSG00000114391	9950.98	8642.85	-1308.13	-0.200593	1.08759e-06	1.26325e-05	P83731	RPL24
ENSG00000114423	524.817	152.951	-371.867	-1.63643	4.36421e-36	3.96283e-34	Q13191	CBLB
ENSG00000114446	664.681	518.745	-145.937	-0.343417	0.000480503	0.00349381	Q9NWB7	IFT57
ENSG00000114450	2483.36	3176.45	693.089	0.348713	4.43944e-09	7.01604e-08	Q9HAV0	GNB4
ENSG00000114480	854.465	714.776	-139.689	-0.248563	0.00463502	0.0269689	Q04446	GBE1
ENSG00000114487	9.78491	0.809776	-8.97514	-0.478579	0.00921131	0.0493374	Q86VD1	MORC1
ENSG00000114491	1919.78	2448.05	528.274	0.342378	1.99694e-08	2.92881e-07	P11172	UMPS
ENSG00000114503	3699.77	4360.96	661.191	0.232956	8.3444e-06	8.40785e-05	P52298	NCBP2
ENSG00000114541	288.336	171.058	-117.278	-0.661678	1.23399e-05	0.000121406	Q9Y2L6	FRMD4B
ENSG00000114544	185.955	102.712	-83.2429	-0.714406	5.12059e-05	0.000449753	Q96GZ6	SLC41A3
ENSG00000114554	1697.34	1166.11	-531.229	-0.527745	2.62155e-14	7.06858e-13	Q9UIW2	PLXNA1
ENSG00000114648	1002.56	1646.76	644.203	0.703952	4.09474e-22	1.92709e-20	O94889	KLHL18
ENSG00000114739	4645.71	2787.97	-1857.74	-0.730016	3.46532e-52	4.953e-50	Q13705	ACVR2B
ENSG00000114742	5043.97	4075.75	-968.227	-0.305424	1.42696e-11	2.9969e-10	Q8TAF3	WDR48
ENSG00000114745	445.633	572.932	127.299	0.348385	0.00165906	0.0107267	Q9BQQ3	GORASP1
ENSG00000114767	849.596	1102.4	252.8	0.369808	3.13311e-05	0.000288484	O43818	RRP9
ENSG00000114770	724.386	997.678	273.291	0.451788	2.09399e-07	2.70833e-06	O15440	ABCC5
ENSG00000114779	829.417	618.572	-210.845	-0.408344	8.0102e-06	8.11198e-05	Q96IU4	ABHD14B
ENSG00000114796	1678.13	981.389	-696.739	-0.757673	1.80571e-25	1.04007e-23	Q6TFL4	KLHL24
ENSG00000114805	189.165	63.0986	-126.066	-1.29371	5.21199e-12	1.14526e-10	Q4KWH8	PLCH1
ENSG00000114841	40.539	92.8979	52.3589	0.839722	0.000136147	0.00110554		DNAH1
ENSG00000114850	6830.79	5115.02	-1715.78	-0.41514	7.3685e-22	3.41573e-20	Q9UNL2	SSR3
ENSG00000114857	3480.89	4564.05	1083.16	0.385957	1.49008e-15	4.52789e-14	P30414	NKTR
ENSG00000114861	2032.46	1622.64	-409.828	-0.32013	2.57515e-07	3.28795e-06	Q9H334	FOXP1
ENSG00000114867	14932.9	18315.8	3382.96	0.293689	8.80379e-21	3.77499e-19	Q04637	EIF4G1
ENSG00000114933	4354.21	3867.63	-486.578	-0.171552	0.000449547	0.00328338		INO80D
ENSG00000114942	16692	12542.7	-4149.34	-0.408837	2.83073e-25	1.60945e-23	P24534	EEF1B2
ENSG00000114982	3028.52	3585.02	556.5	0.241256	1.54193e-06	1.75661e-05		KANSL3
ENSG00000115020	4855.61	3893.02	-962.582	-0.317158	4.9727e-12	1.0958e-10	Q9Y2I7	PIKFYVE
ENSG00000115073	451.296	353.095	-98.2011	-0.328458	0.00482675	0.0279318	P42025	ACTR1B
ENSG00000115107	961.066	640.145	-320.92	-0.554063	1.29838e-08	1.95536e-07	Q658P3	STEAP3
ENSG00000115145	924.234	1128.96	204.729	0.279796	0.000445643	0.00325718	O75886	STAM2
ENSG00000115165	59.5727	16.8113	-42.7614	-1.04631	1.37683e-05	0.000134516	O60759	CYTIP
ENSG00000115183	1796.89	2213.7	416.814	0.289765	1.20596e-05	0.000118913	Q9C0D5	TANC1
ENSG00000115211	1302.36	1626.81	324.452	0.315284	3.36865e-06	3.63892e-05	Q9UI10	EIF2B4
ENSG00000115216	1822.38	2273.63	451.252	0.315957	1.3925e-07	1.84827e-06	Q9UHY1	NRBP1
ENSG00000115226	48.6148	8.93986	-39.6749	-1.20767	7.30834e-07	8.73988e-06	Q9H6D8	FNDC4
ENSG00000115232	32.1778	1.16617	-31.0116	-1.23965	1.10508e-07	1.48853e-06	P13612	ITGA4
ENSG00000115233	4895.14	5311.56	416.422	0.115744	0.00789356	0.0432318	O00487	PSMD14
ENSG00000115255	600.851	347.72	-253.131	-0.738436	5.63209e-11	1.11034e-09	A0A1L5BXV2	REEP6
ENSG00000115268	13796.5	15441.2	1644.76	0.162256	8.20331e-06	8.2792e-05	P62841	RPS15
ENSG00000115271	41.8791	77.2859	35.4067	0.615336	0.00628202	0.0352884	P28676	GCA
ENSG00000115286	1064.79	880.716	-184.075	-0.263612	0.00104524	0.00711415	O75251	NDUFS7
ENSG00000115306	12878.1	11135.5	-1742.61	-0.208337	7.18298e-10	1.24166e-08	Q01082	SPTBN1
ENSG00000115307	2736.42	2237.09	-499.327	-0.286265	3.74533e-07	4.66436e-06		AUP1
ENSG00000115310	11288.3	8692.02	-2596.3	-0.37509	5.94786e-19	2.27263e-17	Q9NQC3	RTN4
ENSG00000115419	4039.91	4923.73	883.817	0.279138	3.74144e-07	4.66139e-06	O94925	GLS
ENSG00000115457	62.0442	14.4143	-47.6299	-1.19022	7.8863e-07	9.34641e-06	P18065	IGFBP2
ENSG00000115461	14.0491	100.154	86.1045	1.73843	8.95828e-14	2.29327e-12	P24593	IGFBP5
ENSG00000115524	32816.7	29478.3	-3338.36	-0.154415	1.44836e-07	1.91664e-06	O75533	SF3B1
ENSG00000115525	124.583	251.324	126.741	0.8653	1.40053e-07	1.85813e-06	Q9UNP4	ST3GAL5
ENSG00000115539	838.756	1026.44	187.686	0.287774	0.000611443	0.00436161	Q9H2J4	PDCL3
ENSG00000115541	1448.91	1696.94	248.033	0.219047	0.0024136	0.0150111	P61604	HSPE1
ENSG00000115568	1798.9	2026.68	227.783	0.171054	0.00567355	0.0322518	P52746	ZNF142
ENSG00000115594	500.684	1432.4	931.719	1.45537	2.41383e-61	4.51649e-59	P14778	IL1R1
ENSG00000115616	137.995	242.253	104.258	0.708612	8.02801e-06	8.12587e-05	Q9UBY0	SLC9A2
ENSG00000115641	74.8366	5.34437	-69.4923	-1.91127	3.06423e-15	9.00972e-14	Q14192	FHL2
ENSG00000115661	606.073	474.561	-131.512	-0.340457	0.00114586	0.00772744	O75716	STK16
ENSG00000115677	23060.7	20208.5	-2852.18	-0.189182	7.53339e-09	1.15941e-07	A0A024R4E5	HDLBP
ENSG00000115694	4010.19	3108.41	-901.785	-0.362455	4.03871e-12	8.96385e-11	O00506	STK25
ENSG00000115738	269.505	407.383	137.879	0.557723	9.72338e-06	9.69919e-05	Q02363	ID2
ENSG00000115758	13256.3	15022.4	1766.02	0.179299	3.32111e-08	4.75349e-07	P11926	ODC1
ENSG00000115760	14053.8	16659.6	2605.82	0.244462	1.19376e-14	3.30834e-13		BIRC6
ENSG00000115761	7707.65	9675.25	1967.59	0.324841	4.92628e-16	1.54405e-14	Q9BSC4	NOL10
ENSG00000115762	2236.94	2896.74	659.798	0.369005	1.74937e-11	3.63447e-10	Q96CS7	PLEKHB2
ENSG00000115806	3848.12	4331.59	483.471	0.16879	0.000460057	0.00335697	Q9H8Y8	GORASP2
ENSG00000115808	8407.39	7277.58	-1129.81	-0.207615	2.41084e-07	3.09223e-06	O43815	STRN
ENSG00000115816	7576.93	9030.06	1453.13	0.250259	5.75383e-08	8.01977e-07	Q03701	CEBPZ
ENSG00000115825	4205.44	4961.29	755.851	0.233905	8.23925e-07	9.72494e-06	O94806	PRKD3
ENSG00000115839	7831.48	4853.72	-2977.76	-0.685233	6.13246e-62	1.16152e-59	Q15042	RAB3GAP1
ENSG00000115841	188.033	125.969	-62.0646	-0.495133	0.00329103	0.0198484	Q96LZ7	RMDN2
ENSG00000115866	16145.1	14915.7	-1229.34	-0.114258	0.00205463	0.0129932	P14868	DARS
ENSG00000115896	2661.07	1279.51	-1381.56	-1.04064	7.03117e-63	1.37388e-60	Q15111	PLCL1
ENSG00000115902	1248.31	256.831	-991.478	-2.18228	2.25064e-110	8.79544e-108	P43007	SLC1A4
ENSG00000115919	372.968	77.1234	-295.845	-2.00409	6.02123e-37	5.63313e-35	Q16719	KYNU
ENSG00000115934	10.0529	0	-10.0529	-0.531178	0.00256726	0.015874
ENSG00000115935	1270.96	1566.47	295.504	0.293915	1.99343e-05	0.000189655	O43516	WIPF1
ENSG00000115944	7540.68	6879.94	-660.735	-0.131645	0.000653917	0.00464421	O14548	COX7A2L
ENSG00000115946	2379.22	3273.61	894.395	0.454866	1.14559e-17	3.9717e-16	Q9NRX1	PNO1
ENSG00000115947	2756.08	3187.59	431.511	0.203022	0.00076313	0.00534073	O43929	ORC4
ENSG00000115977	1881.46	2518.67	637.216	0.41625	1.42519e-12	3.28114e-11	Q2M2I8	AAK1
ENSG00000115993	3244.93	1603.49	-1641.43	-1.0037	2.60903e-71	5.79485e-69	O60296	TRAK2
ENSG00000116016	1235.17	1516.88	281.704	0.29351	3.57148e-05	0.000324587	Q99814	EPAS1
ENSG00000116030	5192.23	4336.59	-855.639	-0.258092	5.37006e-09	8.40294e-08	P63165	SUMO1
ENSG00000116044	4361.48	3164.94	-1196.54	-0.459146	2.65557e-20	1.09606e-18	Q16236	NFE2L2
ENSG00000116062	10458.8	13641.5	3182.64	0.380494	7.14529e-27	4.38562e-25	P52701	MSH6
ENSG00000116096	557.106	706.386	149.28	0.321558	0.0010854	0.00735285	P35270	SPR
ENSG00000116106	34.0714	5.27971	-28.7917	-1.06193	1.07472e-05	0.00010655	P54764	EPHA4
ENSG00000116117	15.5319	0.777446	-14.7545	-0.727078	0.000416509	0.00306529	Q8TEW8	PARD3B
ENSG00000116120	10384.8	9605.57	-779.193	-0.11304	0.00526007	0.0301512	Q9NSD9	FARSB
ENSG00000116133	2670	2350.29	-319.702	-0.178789	0.00295687	0.0180517	Q15392	DHCR24
ENSG00000116138	1644.05	1163.84	-480.201	-0.487345	1.44536e-12	3.32507e-11	Q9Y2G8	DNAJC16
ENSG00000116198	4017.85	4719.8	701.952	0.228047	3.72896e-06	4.00014e-05	O60308	CEP104
ENSG00000116199	10216.9	11316.2	1099.23	0.146221	2.83736e-05	0.000263293	O75063	FAM20B
ENSG00000116266	1538.92	1340.83	-198.087	-0.196503	0.00406019	0.0239859	O00186	STXBP3
ENSG00000116350	5308.52	7086.12	1777.6	0.413517	7.58699e-24	3.99034e-22	Q08170	SRSF4
ENSG00000116353	1390.81	1042.22	-348.595	-0.407653	2.00301e-08	2.93354e-07	Q9BV79	MECR
ENSG00000116455	572.604	826.038	253.434	0.508983	4.26531e-08	6.02943e-07	Q9BQA1	WDR77
ENSG00000116459	10135	9254.95	-880.096	-0.130774	0.000289473	0.00220501	P24539	ATP5PB
ENSG00000116478	3720.34	4292.53	572.19	0.205392	4.52983e-05	0.000402676	Q13547	HDAC1
ENSG00000116539	5309.21	6237.79	928.58	0.231623	3.46785e-08	4.95433e-07	Q9NR48	ASH1L
ENSG00000116560	46760.2	55234.3	8474.09	0.238839	8.25138e-13	1.92988e-11	P23246	SFPQ
ENSG00000116584	5108.89	3839.48	-1269.42	-0.406881	5.25546e-18	1.87574e-16	Q92974	ARHGEF2
ENSG00000116663	323.33	246.269	-77.0614	-0.359193	0.00755177	0.0415442	Q9NRD1	FBXO6
ENSG00000116670	2682.03	2161.52	-520.512	-0.302869	8.93693e-07	1.04989e-05	Q9UI95	MAD2L2
ENSG00000116678	3145.21	1638.31	-1506.9	-0.9289	4.55121e-56	7.63639e-54	P48357	LEPR
ENSG00000116679	9150.45	7369.79	-1780.66	-0.310243	6.27917e-17	2.08673e-15	Q9Y6Y0	IVNS1ABP
ENSG00000116685	517.605	634.575	116.97	0.283717	0.00461123	0.0268558	Q8IYS2	KIAA2013
ENSG00000116688	6470.82	8479.39	2008.57	0.388028	4.43891e-17	1.48636e-15	O95140	MFN2
ENSG00000116698	6556.74	8670.43	2113.68	0.400496	1.05145e-25	6.12478e-24	Q92540	SMG7
ENSG00000116701	3.00753	27.2083	24.2008	0.92977	7.07694e-05	0.000604723	P19878	NCF2
ENSG00000116711	220.061	58.4008	-161.66	-1.59427	2.31341e-18	8.41248e-17	P47712	PLA2G4A
ENSG00000116717	2785.63	3479.94	694.312	0.314764	1.93346e-09	3.19036e-08	P24522	GADD45A
ENSG00000116731	5674.86	6231.67	556.811	0.133901	0.00123384	0.00824868	Q13029	PRDM2
ENSG00000116754	10304.3	12390.6	2086.25	0.263301	2.80403e-11	5.71035e-10	Q05519	SRSF11
ENSG00000116761	3833.57	536.816	-3296.75	-2.78098	0	0	P32929	CTH
ENSG00000116791	2364.92	2827.03	462.111	0.254955	2.90849e-06	3.17517e-05	Q08257	CRYZ
ENSG00000116793	564.1	775.15	211.051	0.443943	4.15331e-06	4.42788e-05	Q9UMS5	PHTF1
ENSG00000116833	19.2182	0.421053	-18.7972	-0.89758	2.65046e-05	0.000247214	O00482	NR5A2
ENSG00000116857	812.057	516.154	-295.904	-0.623547	6.74772e-11	1.316e-09	Q9P0T7	TMEM9
ENSG00000116871	2341.87	3441.89	1100.02	0.548871	5.40281e-25	3.02724e-23	Q3KQU3	MAP7D1
ENSG00000116874	960.669	700.006	-260.663	-0.445251	3.39814e-07	4.2664e-06	Q9UGM6	WARS2
ENSG00000116898	5343.78	5829.91	486.132	0.123929	0.00370492	0.0221028	P82914	MRPS15
ENSG00000116903	1128.11	1291.69	163.585	0.190853	0.00895781	0.0481866	Q8IYI6	EXOC8
ENSG00000116906	4073.53	3635.13	-438.394	-0.165036	0.00214143	0.0134951	O15228	GNPAT
ENSG00000116922	1161.01	1656.51	495.508	0.502805	3.73164e-13	9.01462e-12	Q9NX04	C1orf109
ENSG00000116954	793.225	1048.41	255.183	0.391483	5.73518e-06	5.95768e-05	Q9HB90	RRAGC
ENSG00000116977	1990.54	1101.04	-889.497	-0.833731	1.1088e-33	9.22696e-32	O00214	LGALS8
ENSG00000116990	377.793	155.251	-222.542	-1.17026	3.36669e-17	1.13224e-15	P12524	MYCL
ENSG00000117000	4949.99	6171.07	1221.08	0.313988	1.47431e-12	3.38664e-11	Q13129	RLF
ENSG00000117036	1957.19	2246.68	289.489	0.200389	0.00170608	0.0109939	P41162	ETV3
ENSG00000117054	5931.19	5294.85	-636.343	-0.161866	0.000112351	0.000929675	P11310	ACADM
ENSG00000117133	2850.73	3306.65	455.923	0.210323	6.33859e-05	0.000546624	Q9H9Y2	RPF1
ENSG00000117139	8389.61	7177.64	-1211.97	-0.222862	1.54329e-08	2.28738e-07	Q9UGL1	KDM5B
ENSG00000117148	137.936	76.5723	-61.3633	-0.681305	0.000393444	0.0029129	Q9H568	ACTL8
ENSG00000117151	966.137	694.242	-271.895	-0.458638	2.12194e-07	2.74218e-06	Q01459	CTBS
ENSG00000117155	5299.29	6423.21	1123.92	0.272511	5.10861e-08	7.15275e-07	Q9Y2D8	SSX2IP
ENSG00000117280	539.914	821.083	281.169	0.584186	5.50524e-10	9.679e-09	O14966	RAB29
ENSG00000117298	636.893	343.215	-293.678	-0.846381	1.12314e-14	3.13232e-13	P42892	ECE1
ENSG00000117308	1002.15	828.791	-173.36	-0.261671	0.00180578	0.0115759	Q14376	GALE
ENSG00000117335	2345.95	1954.55	-391.4	-0.258941	1.31155e-05	0.000128503	P15529	CD46
ENSG00000117360	2671.55	3649.84	978.287	0.44623	4.22302e-18	1.5125e-16	O43395	PRPF3
ENSG00000117385	402.187	294.533	-107.655	-0.413289	0.000846709	0.00586635	Q32P28	P3H1
ENSG00000117395	6223.07	6786.01	562.944	0.123688	0.00225091	0.0140987	Q99848	EBNA1BP2
ENSG00000117399	1732.85	2326.38	593.533	0.414785	1.49833e-08	2.22607e-07	Q12834	CDC20
ENSG00000117448	791.241	1016.79	225.549	0.34734	3.2319e-05	0.000296342	P14550	AKR1A1
ENSG00000117450	18907.2	21720	2812.78	0.199842	4.31829e-07	5.34557e-06	Q06830	PRDX1
ENSG00000117461	78.1122	127.362	49.2497	0.556461	0.00433131	0.025395	Q92569	PIK3R3
ENSG00000117479	471.145	308.299	-162.846	-0.578488	1.49071e-06	1.70328e-05	O60779	SLC19A2
ENSG00000117500	7204.54	5791.58	-1412.96	-0.313439	1.1041e-11	2.35083e-10	Q9Y3A6	TMED5
ENSG00000117519	88.7848	213.942	125.158	1.07685	1.11501e-09	1.88726e-08	Q15417	CNN3
ENSG00000117523	55177.9	64271.2	9093.29	0.219254	8.99375e-16	2.7546e-14		PRRC2C
ENSG00000117533	2785.62	2334.2	-451.416	-0.252465	3.81618e-06	4.09228e-05	O75379	VAMP4
ENSG00000117543	1419.38	984.626	-434.754	-0.517254	2.02899e-12	4.59245e-11	Q9H2P9	DPH5
ENSG00000117569	1204.33	1710.51	506.186	0.4964	6.97195e-13	1.64184e-11	Q9UKA9	PTBP2
ENSG00000117602	873.356	607.918	-265.438	-0.502616	2.98033e-08	4.28559e-07	Q9UKA8	RCAN3
ENSG00000117614	2295.76	1424.73	-871.029	-0.676458	2.07245e-20	8.62301e-19	O95926	SYF2
ENSG00000117616	507.97	633.993	126.023	0.313082	0.00293537	0.0179346	Q9BUV0	RSRP1
ENSG00000117625	1731.11	2041.07	309.961	0.231165	0.000427401	0.00313424	Q9P2K3	RCOR3
ENSG00000117640	653.682	798.215	144.533	0.276915	0.00222777	0.0139679	Q9H019	MTFR1L
ENSG00000117707	351.804	479.874	128.069	0.429607	0.000381247	0.00283211	Q92786	PROX1
ENSG00000117713	16792.3	15420.8	-1371.5	-0.121897	0.000331914	0.00249749	O14497	ARID1A
ENSG00000117748	6469.75	7938.83	1469.08	0.294729	7.99625e-12	1.72515e-10	P15927	RPA2
ENSG00000117751	4653.25	5061.36	408.119	0.119395	0.00911886	0.0489101	Q12972	PPP1R8
ENSG00000117859	20621.3	22120.9	1499.6	0.100529	0.000818394	0.00569061	Q96SU4	OSBPL9
ENSG00000117862	3561.41	2693.94	-867.468	-0.396877	1.45081e-14	3.9956e-13	O95881	TXNDC12
ENSG00000117877	1817.18	2956.18	1139	0.691042	4.96423e-33	4.00158e-31	O15446	CD3EAP
ENSG00000117906	1232.85	872.265	-360.582	-0.486544	7.86344e-09	1.2066e-07	Q14257	RCN2
ENSG00000117984	237.285	171.931	-65.3539	-0.414383	0.00711524	0.0394095	P07339	CTSD
ENSG00000118046	1775.65	1995.71	220.061	0.164572	0.00863111	0.0466506	Q15831	STK11
ENSG00000118193	8065.11	6848.88	-1216.23	-0.234676	1.44827e-09	2.42081e-08	Q15058	KIF14
ENSG00000118217	3905.32	2874.87	-1030.45	-0.437769	1.99818e-18	7.32659e-17	P18850	ATF6
ENSG00000118246	1728.33	1969.93	241.601	0.185165	0.00309876	0.0188397	Q9NYY8	FASTKD2
ENSG00000118308	692.644	284.491	-408.152	-1.2081	1.46422e-27	9.24433e-26		LRMP
ENSG00000118420	272.529	391.511	118.982	0.481084	0.000144973	0.00116861	Q7Z6J8	UBE3D
ENSG00000118432	23.5659	0.842106	-22.7238	-1.03408	4.03688e-06	4.31099e-05	P21554	CNR1
ENSG00000118454	994.288	1396.84	402.548	0.474152	3.1399e-10	5.66559e-09	Q8N6S4	ANKRD13C
ENSG00000118473	0.494293	22.0587	21.5644	0.906239	4.14877e-05	0.000372124	Q9BQI5	SGIP1
ENSG00000118482	16950.4	14729.2	-2221.22	-0.20198	6.49179e-08	8.99152e-07	Q92576	PHF3
ENSG00000118495	162.013	30.5767	-131.436	-1.81621	2.79668e-18	1.01459e-16	Q9UM63	PLAGL1
ENSG00000118496	1845.35	2162.37	317.02	0.222704	0.000424013	0.00311309	Q8TB52	FBXO30
ENSG00000118507	447.645	224.115	-223.53	-0.927944	1.76876e-13	4.38962e-12	O43687	AKAP7
ENSG00000118508	338.845	466.787	127.942	0.439688	0.000246261	0.00190118	Q13637	RAB32
ENSG00000118513	16901.9	11859.5	-5042.39	-0.509352	2.50274e-52	3.59382e-50	P10242	MYB
ENSG00000118515	634.188	1419.02	784.834	1.11839	9.73621e-41	1.01207e-38	O00141	SGK1
ENSG00000118579	4632.26	4018.84	-613.419	-0.201664	1.53698e-05	0.000148564	Q9H204	MED28
ENSG00000118655	907.564	1089.7	182.137	0.251224	0.00214628	0.0135228	Q9H816	DCLRE1B
ENSG00000118680	12266.3	13619.8	1353.42	0.150756	6.32872e-06	6.53248e-05	O14950	MYL12B
ENSG00000118705	3635.7	2992.9	-642.797	-0.27573	2.56172e-07	3.27215e-06	P04844	RPN2
ENSG00000118762	53.415	11.3369	-42.0781	-1.18453	1.07117e-06	1.24653e-05	Q13563	PKD2
ENSG00000118894	446.246	549.58	103.334	0.284642	0.00736913	0.040699	Q96G04	EEF2KMT
ENSG00000118900	3456.2	5149.96	1693.76	0.571052	4.38391e-35	3.85597e-33	Q9NPG3	UBN1
ENSG00000118922	920.363	1257.17	336.803	0.43845	1.31635e-08	1.9776e-07	Q9Y4X4	KLF12
ENSG00000118960	144.897	88.3633	-56.5341	-0.583584	0.0017201	0.0110773	Q53T59	HS1BP3
ENSG00000118985	4605.36	7233.4	2628.04	0.646517	4.65527e-53	6.9768e-51	O00472	ELL2
ENSG00000119004	1411.8	1064.15	-347.65	-0.400177	5.69704e-08	7.9478e-07	Q6UW02	CYP20A1
ENSG00000119041	3985.03	3497.76	-487.269	-0.187527	0.000179356	0.00141945	Q9Y5Q9	GTF3C3
ENSG00000119125	1425.94	1685.05	259.11	0.239735	0.000462505	0.00337244	Q9Y2T3	GDA
ENSG00000119138	2071.1	1504.9	-566.205	-0.45337	9.30006e-12	1.99113e-10	Q13886	KLF9
ENSG00000119139	1532.37	2429.98	897.615	0.652152	2.19598e-26	1.32674e-24	Q9UDY2	TJP2
ENSG00000119185	790.973	972.675	181.702	0.285544	0.000764939	0.00535145	O14713	ITGB1BP1
ENSG00000119203	11248.9	10163.8	-1085.04	-0.145123	3.54781e-05	0.000322721	Q9UKF6	CPSF3
ENSG00000119231	2203.99	2727.39	523.408	0.300136	1.98521e-07	2.57735e-06	Q96HI0	SENP5
ENSG00000119242	1136.4	1354.15	217.742	0.24396	0.00102074	0.00695967	Q53HC0	CCDC92
ENSG00000119280	438.789	205.457	-233.333	-1.01324	2.28209e-15	6.79412e-14	Q9H425	C1orf198
ENSG00000119285	16450.5	14464.2	-1986.29	-0.185023	8.83253e-09	1.34727e-07	Q9H583	HEATR1
ENSG00000119318	12922.8	15204.5	2281.76	0.233392	1.54078e-12	3.53406e-11	P54727	RAD23B
ENSG00000119326	4407.59	3155.06	-1252.53	-0.478162	1.7541e-22	8.51485e-21	Q9UBT7	CTNNAL1
ENSG00000119333	1243.13	979.054	-264.079	-0.337604	8.11003e-06	8.20383e-05	Q96EX3	WDR34
ENSG00000119396	3103.56	3659.07	555.512	0.232259	9.9608e-06	9.9136e-05	P61106	RAB14
ENSG00000119397	5319.77	3577.83	-1741.94	-0.568424	9.03907e-34	7.58324e-32	Q7Z7A1	CNTRL
ENSG00000119402	3400.24	4114.26	714.016	0.2717	1.96587e-08	2.88598e-07	Q9UKT8	FBXW2
ENSG00000119403	5495.73	4688.06	-807.669	-0.226405	6.36144e-07	7.6927e-06	Q5T6S3	PHF19
ENSG00000119446	2416.46	3015.03	598.579	0.314313	7.57289e-09	1.16491e-07	Q96H35	RBM18
ENSG00000119487	3635.11	4528.99	893.878	0.315496	1.77358e-11	3.68229e-10	Q9BPZ7	MAPKAP1
ENSG00000119509	1624.7	1363.96	-260.735	-0.248396	0.000252929	0.00194664	Q9Y283	INVS
ENSG00000119523	750.702	907.502	156.8	0.261653	0.00239057	0.0148828	Q9H553	ALG2
ENSG00000119537	995.812	761.71	-234.103	-0.37832	7.34076e-06	7.48299e-05	Q06136	KDSR
ENSG00000119547	9710.67	6258.47	-3452.2	-0.629168	6.89604e-44	7.85614e-42	O95948	ONECUT2
ENSG00000119616	2011.17	1656.91	-354.266	-0.27249	2.21582e-05	0.000209394	Q9Y324	FCF1
ENSG00000119638	2217.64	1450.21	-767.424	-0.602079	5.26434e-22	2.45507e-20	Q8TD19	NEK9
ENSG00000119655	61.1392	26.8196	-34.3196	-0.749985	0.00143933	0.00945258	P61916	NPC2
ENSG00000119682	1770.11	1398.85	-371.266	-0.33292	4.35377e-07	5.38734e-06	O15033	AREL1
ENSG00000119684	1962.07	1483.55	-478.521	-0.398458	6.27075e-10	1.09315e-08	Q9UHC1	MLH3
ENSG00000119688	391.926	220.681	-171.245	-0.764826	3.62064e-09	5.77674e-08	O14678	ABCD4
ENSG00000119689	2843.41	2000.47	-842.938	-0.499314	6.13577e-19	2.33864e-17	P36957	DLST
ENSG00000119699	105.163	31.4519	-73.7106	-1.22585	2.68156e-08	3.87765e-07	P10600	TGFB3
ENSG00000119707	5024.43	6249.85	1225.42	0.310534	3.93866e-11	7.88575e-10	P49756	RBM25
ENSG00000119711	1136.09	863.938	-272.156	-0.386925	1.58995e-06	1.80797e-05	Q02252	ALDH6A1
ENSG00000119714	120.158	41.2339	-78.9245	-1.1523	4.24966e-08	6.01007e-07	Q15743	GPR68
ENSG00000119715	94.9425	399.253	304.311	1.83188	8.51108e-33	6.72027e-31		ESRRB
ENSG00000119737	54.9988	135.947	80.9481	0.973351	2.75079e-06	3.02118e-05	O95800	GPR75
ENSG00000119801	2895.95	2419.04	-476.91	-0.253879	4.99826e-06	5.24155e-05	P62699	YPEL5
ENSG00000119812	1569.1	2257.37	688.272	0.516101	1.35413e-16	4.40527e-15		FAM98A
ENSG00000119820	2371.91	1728.75	-643.16	-0.44928	5.07312e-12	1.11634e-10	Q9BSR8	YIPF4
ENSG00000119865	128.067	16.5196	-111.548	-2.02413	8.39715e-20	3.3581e-18	Q96F85	CNRIP1
ENSG00000119866	112.083	37.1204	-74.9623	-1.16962	4.65669e-08	6.54673e-07	Q9H165	BCL11A
ENSG00000119888	2071.68	1760.07	-311.609	-0.233283	0.000147379	0.00118521	P16422	EPCAM
ENSG00000119900	22.6191	2.0406	-20.5785	-0.897027	7.11975e-05	0.000607876	Q5TC84	OGFRL1
ENSG00000119906	3589.3	4432.25	842.951	0.300098	4.65089e-09	7.31466e-08	Q8IX21	SLF2
ENSG00000119912	5696.81	6648.78	951.964	0.21948	1.01232e-06	1.18204e-05	P14735	IDE
ENSG00000119917	242.764	130.893	-111.87	-0.780624	1.15111e-06	1.33202e-05	O14879	IFIT3
ENSG00000119922	71.0076	6.80227	-64.2053	-1.74411	5.79195e-13	1.37444e-11	P09913	IFIT2
ENSG00000119927	665.057	866.041	200.984	0.371201	3.29636e-05	0.000301804	Q9HCL2	GPAM
ENSG00000119938	444.244	224.309	-219.935	-0.918164	4.52913e-13	1.08562e-11	Q9UQK1	PPP1R3C
ENSG00000119950	1706.38	1429.32	-277.059	-0.248984	0.000164259	0.00130869	P50539	MXI1
ENSG00000119953	2775.24	2451.75	-323.481	-0.179399	0.00300738	0.0183202	O75940	SMNDC1
ENSG00000119969	3781.62	5713.29	1931.67	0.586083	7.5991e-32	5.79276e-30	Q9NRZ9	HELLS
ENSG00000120053	1482.54	985.662	-496.883	-0.575181	1.77064e-15	5.34359e-14	P17174	GOT1
ENSG00000120063	3595.91	4024.93	429.017	0.159627	0.00127286	0.00848749	Q14344	GNA13
ENSG00000120068	271.172	119.751	-151.421	-1.03767	4.06591e-11	8.12998e-10	P17481	HOXB8
ENSG00000120129	174.579	267.096	92.5165	0.542492	0.000339645	0.00255068	P28562	DUSP1
ENSG00000120137	7456.3	8922.25	1465.95	0.256308	2.32611e-10	4.25944e-09	Q9H999	PANK3
ENSG00000120159	2560.79	1978.58	-582.201	-0.368486	1.13993e-09	1.9257e-08	Q9H8G2	CAAP1
ENSG00000120162	5215.32	3811.11	-1404.21	-0.448026	2.66953e-23	1.35331e-21	Q86TA1	MOB3B
ENSG00000120253	3638.88	4116.17	477.291	0.172637	0.00119579	0.00803904	Q8NFH3	NUP43
ENSG00000120254	7434.1	5042	-2392.1	-0.555081	4.13763e-41	4.37469e-39	Q6UB35	MTHFD1L
ENSG00000120256	638.703	475.47	-163.233	-0.409322	5.65886e-05	0.000491714	Q86VZ4	LRP11
ENSG00000120265	4295.34	3539.81	-755.537	-0.277263	1.98253e-08	2.90906e-07		PCMT1
ENSG00000120334	1811	2161.69	350.696	0.249721	5.73308e-05	0.000497603	Q8N0S6	CENPL
ENSG00000120437	3113.58	3789.54	675.965	0.282086	9.47346e-08	1.2873e-06	Q9BWD1	ACAT2
ENSG00000120438	24443.2	31926.1	7482.86	0.383327	5.20149e-36	4.70926e-34	P17987	TCP1
ENSG00000120519	506.967	382.347	-124.62	-0.387737	0.000839339	0.00582312	Q0GE19	SLC10A7
ENSG00000120533	1684.04	2067.4	383.355	0.289482	2.84974e-06	3.11433e-05	Q9NPA8	ENY2
ENSG00000120647	1083.25	903.876	-179.377	-0.248319	0.00260568	0.0160762	Q9BR77	CCDC77
ENSG00000120656	818.292	1178.97	360.681	0.511332	1.43103e-10	2.69555e-09	Q16514	TAF12
ENSG00000120675	28.3244	0	-28.3244	-1.27682	2.44565e-08	3.55483e-07	Q9Y5T4	DNAJC15
ENSG00000120685	2089.76	2665.36	575.599	0.347351	8.81203e-09	1.3448e-07	Q86XN7	PROSER1
ENSG00000120690	8492.14	5319.5	-3172.64	-0.669915	1.76621e-64	3.58737e-62	P32519	ELF1
ENSG00000120694	7175.5	12883.6	5708.05	0.837627	1.06982e-101	3.75325e-99	Q92598	HSPH1
ENSG00000120697	489.005	331.071	-157.935	-0.53293	5.5462e-06	5.77108e-05	Q9Y673	ALG5
ENSG00000120699	1741.13	1237.96	-503.169	-0.483102	5.61147e-13	1.33366e-11	Q96B26	EXOSC8
ENSG00000120727	14623.5	16729.7	2106.22	0.1933	6.15387e-09	9.57603e-08	Q9BPZ3	PAIP2
ENSG00000120738	5148.68	8651.83	3503.15	0.744545	3.00577e-76	7.19359e-74	P18146	EGR1
ENSG00000120742	4279.17	4853.01	573.848	0.178198	0.00043289	0.00317223	Q9Y6X1	SERP1
ENSG00000120784	276.365	202.445	-73.9207	-0.399492	0.00555129	0.0316325	Q9Y2G7	ZFP30
ENSG00000120800	6881.1	9747.52	2866.41	0.499032	9.43062e-35	8.17841e-33	O75691	UTP20
ENSG00000120805	3402.39	3961.28	558.889	0.214657	3.80919e-05	0.00034477	P40616	ARL1
ENSG00000120832	1095.47	1706.11	610.638	0.620797	1.10079e-17	3.83143e-16	Q49AM1	MTERF2
ENSG00000120833	10363.6	7611.56	-2752.04	-0.442907	9.32417e-34	7.80122e-32	O14508	SOCS2
ENSG00000120875	227.417	322.064	94.6479	0.454094	0.000908882	0.00625779	Q13115	DUSP4
ENSG00000120915	1861.08	1021.84	-839.239	-0.846342	5.23688e-35	4.58012e-33	P34913	EPHX2
ENSG00000120925	588.052	378.297	-209.755	-0.603758	2.16438e-08	3.15938e-07	Q96K19	RNF170
ENSG00000120948	2307.61	3154.77	847.154	0.445754	9.02117e-17	2.97872e-15	Q13148	TARDBP
ENSG00000120949	247.296	123.118	-124.178	-0.885976	2.53708e-08	3.67734e-07	P28908	TNFRSF8
ENSG00000120992	10758.1	9397.88	-1360.18	-0.194719	1.00904e-06	1.17911e-05	O75608	LYPLA1
ENSG00000121022	1531.69	1929.73	398.045	0.325588	3.46296e-07	4.33368e-06	Q92905	COPS5
ENSG00000121058	2962.74	3270.82	308.085	0.14077	0.00586642	0.0332136	P38432	COIL
ENSG00000121060	3178.42	2615.07	-563.354	-0.27687	1.49436e-07	1.97243e-06	Q14258	TRIM25
ENSG00000121152	4002.27	3492.92	-509.346	-0.194608	8.15126e-05	0.000690219	Q15003	NCAPH
ENSG00000121211	2043.18	1581.08	-462.101	-0.365993	5.24423e-08	7.32933e-07	Q9BWT6	MND1
ENSG00000121236	146.958	223.012	76.0543	0.533992	0.000870996	0.00601303	Q9C030	TRIM6
ENSG00000121274	1442.55	2089.68	647.137	0.518977	9.56644e-15	2.67765e-13		PAPD5
ENSG00000121350	1208.2	892.959	-315.243	-0.429107	4.39984e-07	5.43998e-06	Q8WU10	PYROXD1
ENSG00000121388	10.7317	142.65	131.918	2.28644	1.2523e-23	6.52698e-22
ENSG00000121390	3554.77	3893.77	339.007	0.130348	0.00686346	0.0381931	Q8WXF1	PSPC1
ENSG00000121481	3112.92	3812.77	699.845	0.288495	1.37232e-08	2.05568e-07	Q99496	RNF2
ENSG00000121486	3138.25	2836.53	-301.718	-0.145713	0.0092391	0.0494605	Q7Z2T5	TRMT1L
ENSG00000121579	8144.43	9518.05	1373.62	0.222114	6.31286e-08	8.76335e-07	Q9GZZ1	NAA50
ENSG00000121644	4569.37	5499.79	930.425	0.262727	1.30171e-08	1.95942e-07	Q9BSY9	DESI2
ENSG00000121671	518.903	666.608	147.705	0.348327	0.000520504	0.00376689	Q49AN0	CRY2
ENSG00000121680	280.504	195.837	-84.6671	-0.465515	0.00117579	0.00792063	Q9Y5Y5	PEX16
ENSG00000121691	6080.75	5533.16	-547.591	-0.134199	0.00151772	0.0099029	P04040	CAT
ENSG00000121749	3027.16	2649.98	-377.177	-0.191302	0.000334806	0.00251815	Q8TC07	TBC1D15
ENSG00000121766	2341.72	3017.4	675.683	0.359751	2.67747e-10	4.85673e-09	Q9NP64	ZCCHC17
ENSG00000121879	4501.44	2880.42	-1621.03	-0.638795	6.71547e-34	5.68019e-32	P42336	PIK3CA
ENSG00000121892	16038.3	14189.8	-1848.55	-0.176018	2.32248e-07	2.99007e-06	Q29RF7	PDS5A
ENSG00000121897	1014.58	813.696	-200.882	-0.312645	0.000191926	0.00150695	O43766	LIAS
ENSG00000121940	1938.73	1465.12	-473.612	-0.399318	7.27134e-10	1.25482e-08	Q96S66	CLCC1
ENSG00000121964	531.998	655.76	123.761	0.28517	0.00437516	0.0256162	Q4AE62	GTDC1
ENSG00000122033	578.493	701.658	123.164	0.266129	0.0055113	0.0314337	Q9H2K0	MTIF3
ENSG00000122034	6257.95	6859.27	601.323	0.131438	0.000965062	0.00661362	Q92664	GTF3A
ENSG00000122068	4214.82	5255.79	1040.98	0.315899	6.08435e-12	1.32563e-10	Q96QD9	FYTTD1
ENSG00000122203	2023.87	2535.61	511.742	0.318544	3.55631e-08	5.07366e-07	Q96A73	KIAA1191
ENSG00000122218	8386.45	7478.32	-908.131	-0.162911	0.000121721	0.000998641	P53621	COPA
ENSG00000122257	4236.03	5602.22	1366.19	0.399529	3.31765e-18	1.19937e-16	Q7Z6E9	RBBP6
ENSG00000122376	3817.64	5135.78	1318.14	0.422043	9.26034e-20	3.69373e-18	Q86V20	FAM35A
ENSG00000122378	1544.2	1828.77	284.568	0.241547	0.000181539	0.00143452	Q9BRX8	FAM213A
ENSG00000122406	92259.3	80039.8	-12219.6	-0.204412	6.2878e-16	1.95295e-14	P46777	RPL5
ENSG00000122483	2863.11	2415.58	-447.532	-0.244218	0.000125942	0.00102972	Q5T9S5	CCDC18
ENSG00000122484	2230.99	2678	447.015	0.256175	1.05231e-05	0.000104463	Q8IXW5	RPAP2
ENSG00000122490	261.899	346.293	84.3944	0.363822	0.00583281	0.0330588	Q8N2U9	PQLC1
ENSG00000122515	1124.75	1625.06	500.314	0.524244	1.33148e-11	2.81168e-10	Q8NF64	ZMIZ2
ENSG00000122545	13482.2	14302.9	820.662	0.0846543	0.00908845	0.0487724	A0A024RA87	SEPT7
ENSG00000122591	5313.7	6652.63	1338.93	0.320719	3.4028e-14	9.05643e-13	Q9BYI3	FAM126A
ENSG00000122643	2176.01	1398.88	-777.133	-0.626828	3.45164e-21	1.51798e-19	Q9H0P0	NT5C3A
ENSG00000122687	1561.01	1968.95	407.943	0.328136	2.12931e-06	2.37407e-05	Q9UI43	MRM2
ENSG00000122691	1015.85	803.883	-211.969	-0.332107	9.19425e-05	0.000771133	Q15672	TWIST1
ENSG00000122692	5740.81	7284.45	1543.64	0.340919	1.26694e-11	2.68089e-10	Q2TAY7	SMU1
ENSG00000122694	8.75455	37.5414	28.7869	0.903368	0.000205744	0.00161012	Q9H4G4	GLIPR2
ENSG00000122696	514.716	642.091	127.376	0.301263	0.00319788	0.0193699	Q9H1U9	SLC25A51
ENSG00000122779	10237.9	12112.6	1874.77	0.24022	2.00129e-10	3.69754e-09	O15164	TRIM24
ENSG00000122861	45.5237	17.7181	-27.8056	-0.749763	0.00200727	0.0127223		PLAU
ENSG00000122862	94.7163	2.91504	-91.8012	-2.40422	1.78144e-23	9.1664e-22	P10124	SRGN
ENSG00000122873	1036.48	1422.36	385.886	0.44247	4.88013e-09	7.6596e-08	Q9NZ45	CISD1
ENSG00000122884	1318.61	1113.74	-204.87	-0.240436	0.00104002	0.00708173	P13674	P4HA1
ENSG00000122952	2582.1	2982	399.893	0.205738	0.00012204	0.0010002	O95229	ZWINT
ENSG00000122958	6662.59	7669.72	1007.13	0.200009	1.04939e-05	0.00010424	O75436	VPS26A
ENSG00000122965	3070.4	3725.43	655.036	0.273947	5.89366e-08	8.21096e-07	Q9Y4C8	RBM19
ENSG00000122966	4585.09	3586.74	-998.353	-0.350433	1.06899e-13	2.70516e-12	O14578	CIT
ENSG00000122970	798.168	611.452	-186.717	-0.36586	0.000238285	0.00184421	Q8WYA0	IFT81
ENSG00000122971	151.776	97.4002	-54.3756	-0.536921	0.00310912	0.0188915	P16219	ACADS
ENSG00000123104	3267.32	4089.93	822.616	0.320369	4.11678e-11	8.22636e-10	Q14571	ITPR2
ENSG00000123124	1661.16	2323.03	661.872	0.476238	5.73575e-14	1.5045e-12	Q9H0M0	WWP1
ENSG00000123131	1420.76	1160.93	-259.832	-0.286559	5.65711e-05	0.0004917	Q13162	PRDX4
ENSG00000123144	3310.63	3715.46	404.829	0.165691	0.000717166	0.00505389	Q9BQ61	TRIR
ENSG00000123146	430.637	316.818	-113.819	-0.406483	0.000841309	0.00583286	P48960	ADGRE5
ENSG00000123159	743.556	939.146	195.59	0.323523	0.00020001	0.00156763	O14908	GIPC1
ENSG00000123191	863.304	510.161	-353.142	-0.72952	3.84377e-15	1.11426e-13	P35670	ATP7B
ENSG00000123240	209.598	404.177	194.579	0.864154	8.01182e-11	1.55078e-09	X6RKL2	OPTN
ENSG00000123338	3499.66	2643.44	-856.217	-0.398369	2.06168e-14	5.61291e-13	P55160	NCKAP1L
ENSG00000123352	1196.08	1533.14	337.061	0.345788	1.57155e-06	1.78903e-05	Q86XZ4	SPATS2
ENSG00000123364	158.334	263.177	104.843	0.655873	8.08253e-05	0.000685151	P31276	HOXC13
ENSG00000123384	19.7543	63.5836	43.8293	0.980313	3.95722e-05	0.000357121	Q07954	LRP1
ENSG00000123405	3049.87	3839.02	789.156	0.330213	1.99268e-10	3.68384e-09	Q16621	NFE2
ENSG00000123407	174.085	304.898	130.813	0.72496	6.41798e-07	7.75204e-06	P31275	HOXC12
ENSG00000123427	444.394	343.055	-101.339	-0.348453	0.00281695	0.0172658	Q96AZ1	EEF1AKMT3
ENSG00000123473	3152.27	3702.05	549.781	0.231478	4.28896e-06	4.55811e-05	Q15468	STIL
ENSG00000123485	4270.56	3606.78	-663.772	-0.239521	7.61699e-07	9.06386e-06	Q8NCD3	HJURP
ENSG00000123505	5029.38	6950.63	1921.25	0.463318	2.36855e-27	1.47726e-25	P17707	AMD1
ENSG00000123545	1218.76	1469.94	251.182	0.262755	0.00024505	0.00189277	Q9P032	NDUFAF4
ENSG00000123552	777.86	921.497	143.637	0.240248	0.00540673	0.0309	Q70EL2	USP45
ENSG00000123562	5734.35	7157.25	1422.9	0.315971	9.26424e-14	2.36181e-12	Q15014	MORF4L2
ENSG00000123575	5155.59	7046.18	1890.59	0.445566	1.6477e-24	9.00344e-23	Q6PEV8	FAM199X
ENSG00000123600	2376.5	3017.3	640.803	0.335561	6.46521e-09	1.00201e-07	Q9H825	METTL8
ENSG00000123636	2994.14	2535.71	-458.425	-0.238129	2.3198e-05	0.000218351	Q9UIF8	BAZ2B
ENSG00000123684	4761.18	3938.83	-822.35	-0.273076	4.12233e-08	5.83533e-07	Q92604	LPGAT1
ENSG00000123689	59.3465	5.70076	-53.6457	-1.62571	2.49111e-11	5.11017e-10	P27469	G0S2
ENSG00000123836	1085.35	1300.8	215.447	0.25774	0.000518751	0.00375772	O60825	PFKFB2
ENSG00000123908	10438.7	12046.6	1607.93	0.20641	4.55426e-09	7.17366e-08	Q9UKV8	AGO2
ENSG00000123975	1663.92	2090.36	426.442	0.322921	1.61473e-07	2.12224e-06	P33552	CKS2
ENSG00000123983	4094.82	2987.63	-1107.19	-0.451891	4.85595e-19	1.8693e-17	O95573	ACSL3
ENSG00000123989	412.836	300.038	-112.797	-0.427516	0.000495968	0.00360367	Q8IZ52	CHPF
ENSG00000124006	1941.18	2526.25	585.072	0.377217	1.64146e-10	3.07133e-09	O75147	OBSL1
ENSG00000124019	190.421	101.514	-88.9074	-0.775698	6.73683e-06	6.92133e-05	Q9H5Z6	FAM124B
ENSG00000124067	259.887	155.672	-104.215	-0.649402	2.36019e-05	0.000221883	Q9UP95	SLC12A4
ENSG00000124092	4592.22	3875.73	-716.489	-0.244027	2.08231e-07	2.69548e-06	Q8NI51	CTCFL
ENSG00000124120	315.898	441.589	125.69	0.460924	0.000208485	0.00162992	Q9BTX7	TTPAL
ENSG00000124151	2908.18	3643.81	735.625	0.320526	2.0957e-10	3.86042e-09	Q9Y6Q9	NCOA3
ENSG00000124160	990.835	1220.59	229.758	0.2931	0.000148511	0.0011937	Q9HCD5	NCOA5
ENSG00000124171	705.976	898.565	192.589	0.328312	0.000380495	0.0028272	Q9BYG5	PARD6B
ENSG00000124193	5311.54	6915.52	1603.98	0.376805	1.63629e-17	5.61927e-16	Q13247	SRSF6
ENSG00000124201	845.878	1521.15	675.269	0.825024	1.77721e-25	1.02556e-23	Q9P2E3	ZNFX1
ENSG00000124207	18488.8	20830.9	2342.15	0.170891	2.02769e-07	2.63029e-06	P55060	CSE1L
ENSG00000124209	1452.75	1658.17	205.417	0.183743	0.0065208	0.0364836	Q9UL26	RAB22A
ENSG00000124226	1437.59	1829.71	392.116	0.340001	2.37552e-07	3.05327e-06	Q9Y508	RNF114
ENSG00000124275	1598.21	2156.5	558.292	0.426557	5.40564e-12	1.18529e-10	Q9UBK8	MTRR
ENSG00000124279	754.138	961.37	207.232	0.332282	0.000157912	0.00126334	Q14CZ7	FASTKD3
ENSG00000124299	879.901	1116.04	236.134	0.329472	4.40425e-05	0.000392757	P12955	PEPD
ENSG00000124313	334.163	195.189	-138.974	-0.710253	2.45458e-07	3.14441e-06		IQSEC2
ENSG00000124356	6148.41	7171.21	1022.8	0.219668	1.47014e-07	1.94296e-06	O95630	STAMBP
ENSG00000124374	712.415	412.825	-299.591	-0.749063	1.43198e-13	3.57681e-12	Q9ULR5	PAIP2B
ENSG00000124380	2345.98	2820.04	474.062	0.259279	4.15649e-06	4.42853e-05	Q8WVK2	SNRNP27
ENSG00000124383	4809.77	5787.15	977.372	0.263454	4.10679e-08	5.81601e-07	O00566	MPHOSPH10
ENSG00000124422	7939.58	7226.61	-712.966	-0.134603	0.000836893	0.00580877	Q9UPT9	USP22
ENSG00000124429	788.676	1360.79	572.111	0.769414	8.86684e-22	4.08576e-20	Q8WVV4	POF1B
ENSG00000124541	2167.6	2919.74	752.14	0.427713	2.72763e-13	6.66748e-12	Q96EU6	RRP36
ENSG00000124575	3971.89	2994.82	-977.067	-0.402163	7.4544e-16	2.30601e-14	P16402	HIST1H1D
ENSG00000124587	411.68	515.827	104.147	0.306545	0.00570487	0.0324119	Q13608	PEX6
ENSG00000124596	2357.44	1997.4	-360.034	-0.236675	6.14209e-05	0.00053131	Q9Y530	OARD1
ENSG00000124615	362.369	118.26	-244.109	-1.44382	2.39752e-22	1.14758e-20	Q9NZB8	MOCS1
ENSG00000124635	6812.03	6231.59	-580.436	-0.126218	0.00399917	0.0236662	P06899	HIST1H2BJ
ENSG00000124641	1814.5	2034.55	220.044	0.162344	0.00892858	0.0480398	Q9H944	MED20
ENSG00000124657	490.638	251.485	-239.153	-0.899969	9.8368e-14	2.49746e-12	P58173	OR2B6
ENSG00000124659	1125.21	1495.04	369.833	0.403025	2.85376e-08	4.10742e-07	Q15814	TBCC
ENSG00000124688	634.947	764.789	129.841	0.266079	0.0069159	0.0384365	Q15013	MAD2L1BP
ENSG00000124721	792.849	1094.79	301.939	0.449538	3.98349e-08	5.64657e-07	Q96JB1	DNAH8
ENSG00000124733	3285.25	4318.64	1033.39	0.391528	3.04611e-15	8.96497e-14	Q16626	MEA1
ENSG00000124762	226.947	321.902	94.9555	0.465705	0.000773905	0.00540805	P38936	CDKN1A
ENSG00000124766	301.985	466.205	164.219	0.578319	1.78705e-06	2.01282e-05	Q06945	SOX4
ENSG00000124767	9882.14	11416.7	1534.59	0.205407	6.33364e-07	7.66217e-06	Q04760	GLO1
ENSG00000124783	7765.4	7183.69	-581.716	-0.111797	0.00802067	0.0438269	P43307	SSR1
ENSG00000124789	14277.7	17339.5	3061.81	0.278062	7.32956e-17	2.42796e-15	P49790	NUP153
ENSG00000124813	165.515	58.7257	-106.789	-1.20177	5.2672e-10	9.27635e-09	Q13950	RUNX2
ENSG00000124831	9754.4	8315.01	-1439.39	-0.229484	1.3666e-09	2.28926e-08	Q32MZ4	LRRFIP1
ENSG00000124942	4871.03	14856.1	9985.04	1.59789	1.10037e-277	1.6177e-274	Q09666	AHNAK
ENSG00000125037	829.827	677.496	-152.331	-0.28146	0.00240139	0.0149412	Q9P0I2	EMC3
ENSG00000125089	184.775	18.0745	-166.701	-2.45046	2.86806e-31	2.11832e-29	Q8TE82	SH3TC1
ENSG00000125107	28859.5	26051	-2808.48	-0.147316	3.04208e-07	3.83966e-06	A5YKK6	CNOT1
ENSG00000125149	521.249	713.67	192.421	0.43247	2.17468e-05	0.000205947	Q9BSU1	C16orf70
ENSG00000125247	462.112	332.656	-129.455	-0.440466	0.000187784	0.00147706	Q5T4D3	TMTC4
ENSG00000125304	2312.91	1445.17	-867.742	-0.666468	2.08313e-26	1.26103e-24	Q99805	TM9SF2
ENSG00000125351	4399.13	3773.32	-625.804	-0.219879	0.000116494	0.000960093	Q9BZI7	UPF3B
ENSG00000125430	506.253	359.25	-147.003	-0.465813	3.23291e-05	0.000296347	Q9Y662	HS3ST3B1
ENSG00000125445	1451.05	1713.94	262.898	0.235403	0.000338088	0.00254084	Q9Y2R9	MRPS7
ENSG00000125449	392.646	546.245	153.599	0.450793	4.3195e-05	0.000385756	Q9H6L4	ARMC7
ENSG00000125454	318.857	502.452	183.595	0.612356	1.63249e-07	2.14285e-06	Q9HC21	SLC25A19
ENSG00000125457	706.275	590.426	-115.849	-0.246664	0.00909859	0.0488184	A9UHW6	MIF4GD
ENSG00000125482	1167.59	1373.16	205.564	0.226158	0.00175393	0.0112764	Q15361	TTF1
ENSG00000125484	3729.46	5167.19	1437.73	0.467634	2.86508e-24	1.53034e-22	Q9UKN8	GTF3C4
ENSG00000125485	1515.88	2100.36	584.483	0.461789	3.47345e-11	7.00887e-10	Q9H8H2	DDX31
ENSG00000125505	602.578	837.049	234.471	0.457856	1.14073e-06	1.3215e-05	Q96N66	MBOAT7
ENSG00000125618	140.014	63.746	-76.2677	-0.908957	3.20504e-06	3.47312e-05	Q06710	PAX8
ENSG00000125630	3776.2	5092.63	1316.42	0.426546	2.60893e-20	1.07825e-18	Q9H9Y6	POLR1B
ENSG00000125637	622.792	89.1408	-533.651	-2.54137	1.68827e-74	3.88971e-72	Q8NDX1	PSD4
ENSG00000125648	2188.23	2456.05	267.819	0.166042	0.00734165	0.0405689	Q9BV35	SLC25A23
ENSG00000125676	30223.6	26730.6	-3493.04	-0.176702	1.03873e-07	1.40652e-06	Q8NI27	THOC2
ENSG00000125686	7739.81	9397.28	1657.47	0.278876	6.64516e-14	1.72836e-12	Q15648	MED1
ENSG00000125731	263.883	396.854	132.971	0.54906	3.56074e-05	0.000323706	Q9BRG2	SH2D3A
ENSG00000125733	1430.82	1935.4	504.574	0.427791	5.04697e-10	8.91901e-09	Q15642	TRIP10
ENSG00000125741	713.47	1131.58	418.112	0.6501	7.24961e-14	1.87924e-12	Q9H6K4	OPA3
ENSG00000125743	3848.84	4249.3	400.454	0.141465	0.0023509	0.0146654	P62316	SNRPD2
ENSG00000125746	259.058	189.1	-69.9586	-0.409809	0.00506926	0.0291712	O95834	EML2
ENSG00000125755	2886.71	3186.05	299.342	0.14109	0.00730677	0.0403907	Q92797	SYMPK
ENSG00000125772	1183.64	737.775	-445.862	-0.663823	2.2319e-15	6.65752e-14	Q9NPB8	GPCPD1
ENSG00000125798	85.1159	2.0406	-83.0752	-2.35455	2.51505e-22	1.20197e-20	Q9Y261	FOXA2
ENSG00000125814	462.105	568.496	106.391	0.279814	0.00820535	0.0446701	Q9H115	NAPB
ENSG00000125817	2401.73	2861.11	459.377	0.250008	4.96263e-06	5.2095e-05	P07199	CENPB
ENSG00000125818	2344.01	2811.26	467.245	0.261979	7.19024e-06	7.34561e-05	Q92530	PSMF1
ENSG00000125826	1609.77	981.128	-628.638	-0.698475	8.66847e-23	4.30953e-21	Q9BYM8	RBCK1
ENSG00000125827	1195.71	900.929	-294.78	-0.400036	4.77009e-07	5.87423e-06	Q9H1E5	TMX4
ENSG00000125834	1000.85	1258.04	257.194	0.322262	1.91775e-05	0.000182793	Q8TDR2	STK35
ENSG00000125863	2148.75	2683.16	534.406	0.316332	3.60046e-08	5.12717e-07	Q9NPJ1	MKKS
ENSG00000125868	3154.67	4010.84	856.169	0.33801	3.1775e-09	5.11465e-08	P60981	DSTN
ENSG00000125871	1035.88	1245.25	209.364	0.257134	0.000662607	0.00469728	Q9BQP7	MGME1
ENSG00000125875	997.814	800.158	-197.656	-0.311007	0.000164543	0.00131062	Q96BZ9	TBC1D20
ENSG00000125885	4785.23	5736.12	950.885	0.259431	1.61919e-09	2.69193e-08	Q9UJA3	MCM8
ENSG00000125912	1037.85	887.904	-149.944	-0.215831	0.0085415	0.0461986	Q969V3	NCLN
ENSG00000125944	22082.8	20721.4	-1361.42	-0.0917277	0.00268841	0.0165436	O43390	HNRNPR
ENSG00000125962	891.294	1047.21	155.912	0.223625	0.00548715	0.0313249	Q6P1M9	ARMCX5
ENSG00000125971	1419.44	1855.17	435.733	0.382463	9.20867e-09	1.40256e-07	Q9NP97	DYNLRB1
ENSG00000125977	15431.2	11393.7	-4037.56	-0.435688	4.08995e-39	4.07319e-37	P20042	EIF2S2
ENSG00000125991	1874.35	1077.46	-796.891	-0.774634	5.91077e-25	3.29988e-23	Q9Y282	ERGIC3
ENSG00000126003	2623.58	3190.04	566.463	0.280719	1.25042e-07	1.66829e-06	Q9UPG8	PLAGL2
ENSG00000126067	6918	8117.57	1199.57	0.229227	2.26647e-09	3.71011e-08	P49721	PSMB2
ENSG00000126070	3193.85	4105.61	911.757	0.35633	6.77785e-13	1.59735e-11	Q9H9G7	AGO3
ENSG00000126088	8096.82	8830.64	733.816	0.125226	0.00492097	0.0284291	P06132	UROD
ENSG00000126107	2376.52	2805.26	428.744	0.236081	1.82124e-05	0.000174274	Q5T447	HECTD3
ENSG00000126215	420.274	593.373	173.099	0.478613	8.54741e-06	8.59278e-05	O43542	XRCC3
ENSG00000126254	2258.95	2705.53	446.586	0.258962	4.37183e-06	4.63979e-05	Q9BTD8	RBM42
ENSG00000126267	4861.8	5441.97	580.168	0.162791	0.000222959	0.00173473	P14854	COX6B1
ENSG00000126391	644.081	943.001	298.92	0.528397	3.12392e-09	5.03892e-08	Q9BZ67	FRMD8
ENSG00000126457	5385.85	5928.28	542.429	0.139416	0.00823087	0.0447853	H7C2I1	PRMT1
ENSG00000126461	3620.46	5450.12	1829.67	0.586727	1.51574e-33	1.25457e-31	Q9H7N4	SCAF1
ENSG00000126464	1391.59	1666.55	274.956	0.25932	0.000689736	0.0048717	Q9ULL5	PRR12
ENSG00000126522	575.009	440.713	-134.296	-0.369089	0.000529838	0.00382905	P04424	ASL
ENSG00000126524	13241.5	14162.7	921.25	0.0958074	0.00596759	0.0337678	Q9Y3A5	SBDS
ENSG00000126561	13399.3	8503.75	-4895.58	-0.649713	1.37671e-47	1.76361e-45	P42229	STAT5A
ENSG00000126562	1006.21	1394.27	388.066	0.461201	1.99943e-09	3.29569e-08	Q96J92	WNK4
ENSG00000126603	153.158	229.457	76.299	0.509173	0.00184852	0.0118156	Q9BZE0	GLIS2
ENSG00000126653	1209.35	1490.25	280.908	0.292038	5.66778e-05	0.000492351	Q9H0G5	NSRP1
ENSG00000126705	619.098	1381.39	762.288	1.12675	1.3743e-42	1.50992e-40	Q5TGY3	AHDC1
ENSG00000126752	1237.53	5098.93	3861.41	2.01402	1.41283e-221	1.5578e-218	Q16384	SSX1
ENSG00000126767	2326.62	2799.63	473.006	0.265893	3.69636e-06	3.96793e-05	P19419	ELK1
ENSG00000126773	1434.33	1021.43	-412.902	-0.480365	8.48118e-10	1.45386e-08	Q63HM2	PCNX4
ENSG00000126775	501.923	736.054	234.131	0.523398	1.65072e-07	2.16494e-06	Q6ZNE5	ATG14
ENSG00000126777	9642.58	6084.66	-3557.91	-0.658547	2.36307e-41	2.50705e-39	Q86UP2	KTN1
ENSG00000126858	4487.59	3739.79	-747.802	-0.261722	1.14237e-07	1.53475e-06	Q8IXI2	RHOT1
ENSG00000126878	502.4	620.03	117.63	0.289017	0.00454084	0.0265059	Q9BQI0	AIF1L
ENSG00000126882	641.568	475.955	-165.613	-0.413621	4.0901e-05	0.000367288	Q5JUQ0	FAM78A
ENSG00000126883	33880.6	50403.2	16522.6	0.571214	1.55119e-75	3.60074e-73	P35658	NUP214
ENSG00000126890	27.3358	0	-27.3358	-1.24089	4.9678e-08	6.96191e-07		CTAG2
ENSG00000126903	186.425	264.604	78.1792	0.453167	0.00232674	0.0145265	P09131	SLC10A3
ENSG00000126953	1596.19	2029.14	432.95	0.341791	4.90369e-08	6.8783e-07	O60220	TIMM8A
ENSG00000127022	35354.1	22283.5	-13070.7	-0.66371	3.1994e-121	1.45257e-118	P27824	CANX
ENSG00000127080	764.657	1191.25	426.591	0.62566	2.13685e-14	5.8073e-13	Q9H8X2	IPPK
ENSG00000127124	336.927	712.573	375.646	1.02992	8.24013e-22	3.80835e-20	Q5T1R4	HIVEP3
ENSG00000127191	726.423	1008.01	281.587	0.459591	1.152e-07	1.54566e-06	Q12933	TRAF2
ENSG00000127311	2249.64	1487.5	-762.143	-0.587872	1.39825e-21	6.3576e-20	Q8NG08	HELB
ENSG00000127314	9389.64	8121.31	-1268.34	-0.209161	9.80554e-08	1.33008e-06	P61224	RAP1B
ENSG00000127329	1508.76	8.06543	-1500.7	-5.86929	5.21899e-244	6.44503e-241	P23467	PTPRB
ENSG00000127334	1163.72	1607.7	443.978	0.454813	7.41832e-11	1.44314e-09	Q92630	DYRK2
ENSG00000127337	3778.6	3138.51	-640.09	-0.266383	3.01088e-07	3.80184e-06	O95619	YEATS4
ENSG00000127423	2064.22	1772.83	-291.391	-0.217705	0.000387801	0.00287319	Q9H7T9	AUNIP
ENSG00000127481	30729.2	28299.9	-2429.29	-0.117883	0.000248252	0.00191474	Q5T4S7	UBR4
ENSG00000127507	275.293	151.493	-123.801	-0.765674	4.25108e-07	5.26872e-06	Q9UHX3	ADGRE2
ENSG00000127533	144.504	6.41355	-138.091	-2.73551	5.77419e-33	4.6303e-31	Q96RI0	F2RL3
ENSG00000127603	28070	30706.7	2636.68	0.128942	4.03406e-06	4.30947e-05	Q9UPN3	MACF1
ENSG00000127663	1943.48	2327.11	383.623	0.257729	1.40954e-05	0.000137406		KDM4B
ENSG00000127774	1147.67	1384.43	236.76	0.269026	0.00032715	0.00246344	Q9BV81	EMC6
ENSG00000127804	1584.02	2001.22	417.202	0.333455	1.41143e-07	1.87178e-06	Q86W50	METTL16
ENSG00000127824	79.8039	133.095	53.291	0.602771	0.00193771	0.012327	P68366	TUBA4A
ENSG00000127831	152.413	489.01	336.597	1.52033	1.98323e-28	1.29721e-26	P09327	VIL1
ENSG00000127870	2219.15	2551.65	332.502	0.196589	0.00104638	0.00712031	Q9Y252	RNF6
ENSG00000127914	8207.27	7375.97	-831.3	-0.153326	0.00172357	0.0110951	Q6PJH3	AKAP9
ENSG00000127946	412.919	264.343	-148.576	-0.594342	2.26685e-06	2.51562e-05	O00291	HIP1
ENSG00000127948	714.034	510.419	-203.615	-0.467845	1.84546e-06	2.07332e-05		POR
ENSG00000127989	1063.49	1331.31	267.819	0.318541	2.82065e-05	0.000261901	Q99551	MTERF1
ENSG00000128000	94.6327	206.203	111.571	0.936947	1.43275e-07	1.8976e-06	Q9Y6R6	ZNF780B
ENSG00000128016	161.662	283.163	121.501	0.708462	3.04419e-06	3.3119e-05	M0QY76	ZFP36
ENSG00000128039	1718.99	928.557	-790.437	-0.871056	1.55526e-33	1.28384e-31	Q9H8P0	SRD5A3
ENSG00000128059	4778.6	5868.86	1090.26	0.292443	9.82085e-11	1.88089e-09	Q06203	PPAT
ENSG00000128165	297.227	44.9264	-252.3	-2.2948	8.77146e-39	8.67953e-37	Q7Z4H4	ADM2
ENSG00000128191	3190.09	4128.79	938.708	0.366933	1.5154e-13	3.77298e-12	Q8WYQ5	DGCR8
ENSG00000128228	1100.51	1958.98	858.47	0.818628	1.8736e-32	1.4644e-30	Q9HCN8	SDF2L1
ENSG00000128245	5095.47	5554.47	458.998	0.124025	0.0036281	0.021699	Q04917	YWHAH
ENSG00000128268	273.971	110.292	-163.679	-1.15883	2.39216e-13	5.87068e-12	Q09327	MGAT3
ENSG00000128272	11482.4	5235.5	-6246.93	-1.1242	5.25199e-159	3.60321e-156	P18848	ATF4
ENSG00000128284	11.0415	45.2828	34.2413	0.989927	4.9358e-05	0.000434641	O95236	APOL3
ENSG00000128335	532.333	662.883	130.55	0.303986	0.00220405	0.0138366	A0A024R1M8	APOL2
ENSG00000128487	177.361	89.9182	-87.4424	-0.823492	4.15699e-06	4.42853e-05	Q5M775	SPECC1
ENSG00000128534	1003.33	842.433	-160.901	-0.244127	0.00570643	0.0324149	O95777	LSM8
ENSG00000128536	1.25662	25.7512	24.4946	0.993899	1.44322e-05	0.000140247	Q6ZTQ4	CDHR3
ENSG00000128567	719.116	876.759	157.643	0.28095	0.00326009	0.0196848	O00592	PODXL
ENSG00000128591	7049.97	12532.6	5482.67	0.823604	5.66712e-67	1.19021e-64	Q14315	FLNC
ENSG00000128595	3817.21	3417.53	-399.686	-0.159115	0.00120885	0.00811148	O43852	CALU
ENSG00000128607	3999.09	5352.96	1353.87	0.416925	7.85848e-21	3.37904e-19	Q6PID8	KLHDC10
ENSG00000128626	456.775	652.356	195.581	0.493765	1.87386e-06	2.10217e-05	O15235	MRPS12
ENSG00000128654	1744.13	1500.91	-243.222	-0.212597	0.0014881	0.00973555	O75431	MTX2
ENSG00000128683	1208.8	1031.66	-177.141	-0.220845	0.00391644	0.0232211	Q99259	GAD1
ENSG00000128708	6894.66	5751.64	-1143.02	-0.259872	3.44515e-09	5.51671e-08		HAT1
ENSG00000128789	1652.28	1362.31	-289.972	-0.272339	7.83182e-05	0.000665543	Q969U7	PSMG2
ENSG00000128829	2257.35	1731.31	-526.041	-0.377037	3.38141e-10	6.07296e-09	Q9P2K8	EIF2AK4
[truncated: 3,754 more rows]
