# Supplementary material for: Altered splicing and cytoplasmic levels of tRNA synthetases in SF3B1-mutant myelodysplastic syndromes as a therapeutic vulnerability
Source: Sci Rep. 2019 Feb 25;9:2678. doi: 10.1038/s41598-019-39591-7 (PMC6390101; doi:10.1038/s41598-019-39591-7)
Supplement: Supplementary file 10 — Table S9 [file 41598_2019_39591_MOESM10_ESM.xlsx]

## Sheet: tRNA-genes
symbol	ensembl	uniprot	name	Unique peptides	Unique coverage [%]	Q-value	Ratio H/L normalized	LogFC_nuc	FDR_nuc	LogFC_cyt	FDR_cyt	LogFC_tot	FDR_tot	Alt. splicing evts
WARS	ENSG00000140105	P23381	Tryptophan--tRNA ligase, cytoplasmic	25	66.9	0	0.5483	-1.74023	1.11943e-205	-1.37785	0	1.37966	4.85317e-286	MXE,SE
VARS	ENSG00000204394	P26640	Valine--tRNA ligase	56	57	0	0.57485	-0.322404	0.00436809	-0.512938	3.94222e-30	-0.814706	2.02564e-43
SARS2	ENSG00000104835	Q9NP81	Serine--tRNA ligase, mitochondrial	8	22.4	0	0.71316	0.2181	0.743576	-0.100192	0.973178	-0.526636	0.246913	SE
NARS2	ENSG00000137513	Q96I59	Probable asparagine--tRNA ligase, mitochondrial	3	8.2	0	0.75237	-0.0251486	0.985295	-0.0537162	0.843848	0.263793	0.00630405
QARS	ENSG00000172053	P47897	Glutamine--tRNA ligase	35	52.5	0	0.79418	0.365132	0.000217054	-0.374837	1.11388e-10	-0.120306	0.176141	RI
TARS2	ENSG00000143374	Q9BW92	Threonine--tRNA ligase, mitochondrial	13	25.2	0	0.89534	-0.322284	0.0062177	-0.171012	0.123886	-0.12065	0.334548	SE
IARS2	ENSG00000067704	Q9NSE4	Isoleucine--tRNA ligase, mitochondrial	30	37.4	0	0.90054	-0.155358	0.0744668	-0.153521	0.00162607	0.229095	1.39508e-06
FARSB	ENSG00000116120	Q9NSD9	Phenylalanine--tRNA ligase beta subunit	25	46	0	0.90481	-0.129447	0.255482	-0.11304	0.0301512	-0.180623	0.000469932
MARS	ENSG00000166986	P56192	Methionine--tRNA ligase, cytoplasmic	37	52.2	0	0.91866	-0.974634	1.9977e-72	-0.877065	4.35305e-84	1.21958	1.11085e-148	RI
IARS	ENSG00000196305	P41252	Isoleucine--tRNA ligase, cytoplasmic	60	56.3	0	0.95025	-0.508	2.42193e-35	-0.426556	3.54359e-44	0.432229	2.01148e-34	SE
CARS	ENSG00000110619	P49589	Cysteine--tRNA ligase, cytoplasmic	27	41.8	0	0.9762	-1.13989	5.5949e-62	-1.47269	6.0923e-200	0.803922	1.80597e-44	A3SS,RI,SE
AARS	ENSG00000090861	P49588	Alanine--tRNA ligase, cytoplasmic	44	58.6	0	0.97687	-0.818478	1.10453e-43	-0.645827	2.61622e-80	0.779511	1.5192e-75
YARS	ENSG00000134684	P54577	Tyrosine--tRNA ligase, cytoplasmic	38	72.9	0	0.98907	-0.821809	4.60465e-51	-0.66499	6.25744e-68	0.710319	9.96024e-61	SE
DARS2	ENSG00000117593	Q6PI48	Aspartate--tRNA ligase, mitochondrial	10	18.9	0	0.88037	-0.331654	0.0415957	0.01946	1	-0.036672	0.843828
KARS	ENSG00000065427	Q15046	Lysine--tRNA ligase	28	53.4	0	0.88188	0.338734	0.00156556	0.00931205	1	-0.471096	1.07143e-21
AARS2	ENSG00000124608	Q5JTZ9	Alanine--tRNA ligase, mitochondrial	12	18.8	0	0.98081	0.14394	0.437984	0.162656	0.396495	-0.022393	0.919353
EARS2	ENSG00000103356	Q5JPH6	Probable glutamate--tRNA ligase, mitochondrial	2	4.4	0	0.98173	0.222579	0.161093	0.0549448	0.755111	-0.769931	3.53182e-20
TARS	ENSG00000113407	P26639	Threonine--tRNA ligase, cytoplasmic	43	59.9	0	1.0012	-0.524642	4.22216e-21	-0.354879	1.51419e-32	0.0122845	0.894952	SE
SARS	ENSG00000031698	P49591	Serine--tRNA ligase, cytoplasmic	23	51	0	1.0095	-0.78374	1.39962e-25	-0.839714	5.44405e-115	0.529951	3.3914e-24	SE
HARS	ENSG00000170445	P12081	Histidine--tRNA ligase, cytoplasmic	12	30.5	0	1.0222	-0.145107	0.236011	0.0949591	0.365164	-0.667781	1.35211e-17	SE,MXE
GARS	ENSG00000106105	P41250	Glycine--tRNA ligase	32	53.2	0	1.0224	-1.23735	4.24186e-106	-1.10853	8.10556e-301	0.800659	7.91924e-104	SE
YARS2	ENSG00000139131	Q9Y2Z4	Tyrosine--tRNA ligase, mitochondrial	9	29.6	0	1.0397	0.325273	0.129844	0.224326	0.0813264	-0.063591	0.80793
NARS	ENSG00000134440	O43776	Asparagine--tRNA ligase, cytoplasmic	22	42.9	0	1.0881	-0.444665	1.27719e-14	-0.274645	3.85492e-11	0.303796	2.53021e-13	SE,RI
EPRS	ENSG00000136628	P07814	Bifunctional glutamate/proline--tRNA ligase	80	62	0	1.0957	-0.77318	1.22988e-50	-0.438116	3.90977e-51	0.692167	6.56587e-90	SE
LARS	ENSG00000133706	Q9P2J5	Leucine--tRNA ligase, cytoplasmic	47	50.4	0	1.1005	-0.566654	4.62285e-43	-0.0472381	0.445782	-0.0776513	0.0914993
LARS2	ENSG00000011376	Q15031	Probable leucine--tRNA ligase, mitochondrial	12	15.3	0	1.1013	0.229101	0.0857137	0.136806	0.468559	-0.496594	3.46155e-08
DARS	ENSG00000115866	P14868	Aspartate--tRNA ligase, cytoplasmic	28	64.7	0	1.1235	-0.135413	0.232032	-0.114258	0.0129932	-0.347491	1.17185e-13	SE
RARS	ENSG00000113643	P54136	Arginine--tRNA ligase, cytoplasmic	40	66.4	0	1.1337	0.144314	0.312874	0.187726	0.000513606	-0.365749	1.57394e-08
FARSA	ENSG00000179115	Q9Y285	Phenylalanine--tRNA ligase alpha subunit	21	50.6	0	1.1464	0.0705836	0.910874	0.386383	8.11986e-12	-1.00293	8.30119e-40
MARS2	ENSG00000247626	Q96GW9	Methionine--tRNA ligase, mitochondrial	2	4.6	0	NaN	0.417883	0.0371929	0.470555	1.53899e-06	-1.06482	8.62485e-18
QRSL1	ENSG00000130348	Q9H0R6	Glutamyl-tRNA(Gln) amidotransferase subunit A, mitochondrial	3	4.7	0.0023628	NaN	0.116125	0.638108	0.430722	5.10843e-12	-0.345002	0.000118721
RARS2	ENSG00000146282	Q5T160	Probable arginine--tRNA ligase, mitochondrial	3	6.7	0	NaN	0.103474	0.569633	0.230304	0.000160092	-0.271542	0.000794824
VARS2	ENSG00000137411	Q5ST30	Valine--tRNA ligase, mitochondrial	2	2.8	0	NaN	0.200915	0.0967368	-0.354367	0.00194664	-0.0496091	0.793015	SE
CARS2	ENSG00000134905	Q9HA77	Probable cysteine--tRNA ligase, mitochondrial	NaN	NaN	NaN	NaN	-0.0146466	1	0.3333	0.0012047	-0.541138	1.0789e-06	SE
FARS2	ENSG00000145982	Q5JRF7	Phenylalanine--tRNA ligase, mitochondrial	NaN	NaN	NaN	NaN	0.484171	0.000652731	-0.125503	0.411956	0.240722	0.059392
GATB	ENSG00000059691	O75879	Glutamyl-tRNA(Gln) amidotransferase subunit B, mitochondrial	NaN	NaN	NaN	NaN	0.05063	0.95003	0.182816	0.119223	-0.0503343	0.8335
GATC	ENSG00000257218	O43716	Glutamyl-tRNA(Gln) amidotransferase subunit C, mitochondrial	NaN	NaN	NaN	NaN	0.481032	0.000137194	0.183592	0.011962	-0.0572156	0.733195	SE
HARS2	ENSG00000112855	P49590	Probable histidine--tRNA ligase, mitochondrial	NaN	NaN	NaN	NaN	0.0499542	0.946539	0.287239	0.00160616	-0.103294	0.548919
MTFMT	ENSG00000103707	Q96DP5	Methionyl-tRNA formyltransferase, mitochondrial	NaN	NaN	NaN	NaN	-0.113684	0.858088	-0.270856	0.0284597	-0.30456	0.111577
PARS2	ENSG00000162396	Q7L3T8	Probable proline--tRNA ligase, mitochondrial	NaN	NaN	NaN	NaN	0.104958	0.950749	-0.190298	0.220482	0.0163774	0.974045
PSTK	ENSG00000179988	Q8IV42	L-seryl-tRNA(Sec) kinase	NaN	NaN	NaN	NaN	-0.139507	0.799185	-0.670541	9.32125e-07	-1.3053	1.8172e-12
SEPSECS	ENSG00000109618	Q9HD40	O-phosphoseryl-tRNA(Sec) selenium transferase	NaN	NaN	NaN	NaN	-0.705663	5.78647e-13	-0.740221	4.81319e-22	0.696881	5.20629e-13
TARSL2	ENSG00000185418	A2RTX5	Probable threonine--tRNA ligase 2, cytoplasmic	NaN	NaN	NaN	NaN	0.00684012	1	0.173374	0.479495	-0.771372	2.56988e-05	SE
WARS2	ENSG00000116874	Q9UGM6	Tryptophan--tRNA ligase, mitochondrial	NaN	NaN	NaN	NaN	0.311905	0.26229	-0.445251	4.2664e-06	0.166755	0.400952
